# Supplementary material for: Integrated Four Comparative-Omics Reveals the Mechanism of the Terpenoid Biosynthesis in Two Different Overwintering Cryptomeria fortunei Phenotypes
Source: Front Plant Sci. 2021 Sep 29;12:740755. doi: 10.3389/fpls.2021.740755 (PMC8513690; doi:10.3389/fpls.2021.740755)
Supplement: Supplementary file 2 [file Data_Sheet_2.zip]

Archive with 3 entries (3 files):
- Table 7.csv
- Table S4.xlsx
- Table S6.xlsx
