# Supplementary material for: Integrated Four Comparative-Omics Reveals the Mechanism of the Terpenoid Biosynthesis in Two Different Overwintering Cryptomeria fortunei Phenotypes
Source: Front Plant Sci. 2021 Sep 29;12:740755. doi: 10.3389/fpls.2021.740755 (PMC8513690; doi:10.3389/fpls.2021.740755)
Supplement: Supplementary file 2 [file Data_Sheet_2.zip › Table 7.csv]

>TRINITY_DN10470_c0_g1_i1_2
ATCCTCTGCCCTGCCCTGTCGCCCATCCTGCACCTGCTCATCAAACTGTATTCAGCTTAAATCTAATAACCATCCACTGCAATAACTGTCATGCTAAATTCCTTCTATCCTTAGAACACCCATGAAATTGTAAATAGGAAATCCTTAGAACGCCAACGGGAAGCAGATGGATAAAGAAGAGGGTAAGAGGGAAACAGTGTGTGTAACTGGAGCGGATCCTGCCTCGTCAAAAATCTATTGTCCACTTAAGGAGGTGCTTCATGAATCCTACCATTGCTCCACGTGGAAGATGTATGCAGTGCCCATATGTTTTTGATGGAGCACCCATCTGCAGCAGCTCGATATGTGTGTTGTTACTAAGATGCTCAGCTTCTTTCGCAAACGCTTTCCACAAATTCC…
>TRINITY_DN17842_c0_g1_i2_2
ATTATGACTCATTTTTTATATTTTCAAAATTCTTTCTCGATGTTTGCAATTTTGTAGTAAGTGCACATGATGCATTAACGAGAATGTTCCATGCTTGTTTAGAATCAATAGTGCCATTGATACTAAGAAAGATTTTTCAGCTAAGCACACCTTGAATAAAAAACAAAGCCTCATTGGCTTTTGCACTATAGTATAATTTCCTTTGATTGCTTGATGCATCTACATCTGCTGGTTTTACATGCCCTAATTGTACAATGGCCCACAAATCTTTAGATTTTAAGAGACTTTGCAATTTAGTGCATCAATAGGTTAAGTTATCGCATTCAAAAATAGGAATTAACAACCTAGACGTCCTAGCTATATTTTCCATCATAAAATCACAGTGCAATTCTTTGCAAA…
>TRINITY_DN17827_c0_g1_i1_2
GAAATCAGTGTTTGAGAATAACAACTGCAAGCCTGTCTCAACTACAATACGGCCGCGCATTCAAAACTGGATTACAACTGTTTCATTGAATGCATGCCCATGCCCATTGGTCGCTGCCACTGCCACTCCAAGACTAGCGTTCATCATTTAATGATTTAAGCCACCCACGAATCTTTAAATGGGAGCGCAGGGACCCCTTGTCTATCAACATTCAACATTAAGAGAAGAGAAGGTATGGGGAAAGTTGTGATGGAGGATCTGAAAATAAAAGTGGAGGCTCCATTTGCAGTGTATCCGGCAGAAACGAAGGCGGCACGATCTATGTTTCTGTCGAACATAGACCAGACACTGGTGGCTCCTGTGGGAACTCTCTCCTTTTTCTCGGCACCTCCCACCATG…
>TRINITY_DN17829_c0_g2_i1_2
CTTCGATATGTCCGAATTTCAGGAAAAGCACACAATTTCGCGGCTGATTGGCGCGCCGTCGGGCTACGTCGGCTACGACGACGCCGGGCAGCTGACCGAGGCGGTGCGCCGCAAGCCGTACGCCGTGCTGCTGCTCGACGAGTTTGAAAAAGCGCACCGCGATATTGCCGCGCTGCTGCTGCAGGTCCTCGACGAGGGTTACCTGACGGACGCGCAGGGCCGCAAGGTCGACTTCCGCAACACCATCATCGTGCTCACGTCCAACCTCGGCGCCGACATTCTCGTCGGGCAGGACCCGCTGCACCCGTACAAGGAGGACGCCAACGGGGAGATGGATCCGTCGGTGCGCGCCGCCGTCATGGACGTGGTCGGGCACGCATATCCGCCCGAGTTTTTGAA…
>TRINITY_DN17856_c0_g1_i1_2
GTGTGCTATTCTTGAATTCTTTGGCCTAATCTTTCTTTCATTCCTTTATTACAAAATATTAAAAGAGAGAGGCAAACCTTATTTGTTTGACCATCTCATCTGAGTCCAGCGTTCCAGAGCCAAACAAAAGATGGAGAAAGTCATTTCTATGAATGCGGGCGATGGAGACTCCAGCTATGCTCAAAATTCCATTTTGCAGAAGAACATATTATTGAGAGCAAGACTATGGCTAGAAGAAAGCATTAGATCCTGGAAAACCATATTTGATTGCGAGACACTGTGCATTGCAGATCTGGGTTGCTCATCCGGTCCCAATACACTCTTCATCACTCAAATAATCACATCAGAAATCCGAAACAAATATGCCCACAAAGGAATTAGGGTTCCTGAGTTTCAGAT…
>TRINITY_DN17870_c0_g1_i1_2
GAAACCTTTTGAATTGTTTTTGGCGGACAATTTTACTACGAGGGTTGCAGTACTGTTAATGTCGTGCGAAATACAGTATACTGAAGATCGTAAAATGGATCCAGCAGGCAGAGAGGCAGCTCATTCTCTTGAATCCCTCATACTTTCCTTCAACCACCGCATTTCTCAATTGCAGGAAATGATTCTCTCCAGAAACGTGGATCCAAATAGCAGCGCTGCGGATTTTGCAGCAGTGGATTTGGCGGTAACAGGAATGGAGCAACAAATCGACGCTATTAAACTCTATCTCAAGGAAGAGGCCCAAGCTTTACCCAGCGCTCAGGATTTGATTAAACAATCATGGCATCAACAAAAGAGACTGCAGCATATGCTTAACAATATTCCTCTTCAAATGCCGGG…
>TRINITY_DN17806_c0_g1_i3_2
AGAAAATCCTCTGTTTCCCGCGTCCGATAGAGGCAGGCCTGCGTTGGAATTGAGTTTTTGCAATTGCGGAGATGGCAGAAGTAGAAACGGTAGAAATATCTGAGTCGGAGGACGAGTTGTTTGTGGACGCGGAGGAGTGGCAGTGGGATAGTGCTGCTTTGGAGGATCATCTGCGGGGGTTGGGTGTGAGGCCTCGAAGGGAGTGGCTGCAGCACTGCCTCAATTCCATCGCCAATCCCAACATGACCGTCGCCCAACAGGCGGAACACTGTCTCTCCCACTTCTTGTTTGCGGATTTTAACACGGCAGGGGATGCCATCCTCCCCCCCAATATTCACACATTGCATGCCACCGACATCCCGGGCCCCTTTCTTTTGCAGGTTGATGAAATTGTTAATT…
>TRINITY_DN17804_c0_g1_i3_2
AACGCGTGTAAATTGACATCACAAACGACTGCGACATACTGTAGAAGAGGGAGATCTTGGGATCCATGGTAGTAAGTAGACTGCAGCTTGAACAAGTAGAAGCAAAATCAAGAGAATGACGGGCACTGATATTTTCCGGTAAATGCTCTGTATTCTGTCTCGTAATAAATTCATCCTCATGTGGAATGTACGACACCCGGTTTTGCAGCAACCTATCTTCTTTAATCGGGCTTCATCTTTTCTGGTTGTGGGGTGTCGCCTTAAGTCAATGAAGATTCAAGACTTTGGATATTGCCTTTGTACTACTAAAGAAACAGCAAATTTTGTTGACCCTTGATCCCATTTTATGCGGCAAAGCATTACCTATGCAGGAAAAATATGCTAAAAAGCAGGTGTCCG…
>TRINITY_DN17890_c0_g1_i2_2
GAAGAGAAAATTCTCCGAAGATTCAGTTCAAGAAGTGATGGTTAGGATGGGAAAATCCTGTTGGGACAAGTTCAGTCAGGAGCATAAGAAGATCCCAGAGCAAAACTTTCTAGGGCAAAACTTTCTAGATTCAAGGATAGAGGGACTTATCAGAGATATAGAAGCGGAATGCTGGGAAGTGAATTGGTTCGAGAAATTTGCTTCTGAAGGAGACATGTCAGATGCTATCTGGAATTTGTTATGGGTCTATATTTCCTCCTCTATTGTAGCACGAACCATACGAAGGAGTATTGGTTTACTAATCAAAGAGTGGGGCAATGAAGAGCGTCAGACGAGAAGCCGAAGGAATTTCATTATATCTACTGCAATATTATATTATCTCTGCGTATATGAAGAAAA…
>TRINITY_DN17877_c0_g1_i1_2
AACCGATTCATCACATCATTATTTCCAGCAATTAAGGAAATTTATAATTATTCTCAGTCAATTTAGAGATCCAACGGATCACTGTGTAGATCTGCTTTCAAGGATCCTCTGATTTCAGTCTAATACATGAAAAGAACAATTCGAATTGATGTGGGCATACACAGATTTAGAGTAAACTGAGTTTCCTAATGTGCAGATCTGAGTGCTGAAAACAGTCTACTCACTGTAGGACAGTAGTGATATGGAATTGCCACTGCTAAGGCTCCTTTCCAGGCTGTCAGTGCTGGAATCTTTGCGCAAATAAGTTCACCCAATTAGATCTGCTAGTCATGCTGGTTATACAGTACTGTCAGGACTCAAGAGACACCCAAATTGGTGTGAGGATGTGATAGGCCTTAA…
>TRINITY_DN17843_c0_g1_i1_2
GCACCTTATAAAAGCAAGCAACGAGAAAGTAGCTAGGAGCATATTTGTTTTTTGTCTAGCATAAAAATTATTTGCTAGATAAAAATATAGAATATAACTATACAGTTTCTGTTTGAGTCATACTAAAACAATATGGAGAAGCCTTCATTAATGGCAGCTTTGGAGAATGAAAGATTCCCAAATTGAAGAAATTCTATCTGAAATTCATTCTCCCAGACGTGTGAAATTTGCGAAGCAGCAGAATATAAATCTTCATGGTGGAGTGAGATTTTAATATCTTGAGCTAAAATCCTGTGGAATTTAAAGCAGAAAAAGGAAATCTGAAGTGAACCCGCTTCTAAATGATATAACATAATG
>TRINITY_DN17843_c0_g2_i2_2
GAACCCGCTTCTAAATGATATAACATAATGGCATTGTTGTGAAGAATGGAGCAGAAATGCTACATAATTTCAAAATGAATACCATATCAAAAGATGAAATGGATGGATATGAATTGAGATGGCACATTGTAGCCAGCTGGAGACCTTGCCGTAAGAGAAGAGGACTTGCTCAGGAAACACAGAATTAAATGAAAGATGCTTAAGTTATTTATTTCATTTACTATAATTGTGTATCTTCTAGAAGGAGAATGTGTTAAAGGGAGCTACAAGAGCTTTTTATTTGTTTTGTTTGATTTGGTAAATTCCCCTTATGGGTTAATTTAAAGCTTAGATTTTACAACAAAGGGGTATCTCTTTTGACAGAGCCTCTAGGGACTTGCGTTTGAGTTCATTCTATGT…
>TRINITY_DN17895_c0_g1_i1_2
ATGAATTTAGGACAAATTCCAATGATTTTTTTTCTAGGTTTTTTTTAAAAGCTTGCGGGATTCAAACTTTGTGGATTAAATTATGTGAACCTTGTGACACATTGGATCATCAGTTCTGAATCCCCATACACAGGTTTGTGAGAATTTCCTTGGCTGCAAAAAGAAGACCAAACTTGCAACCTGTGAGTTATATAACATTACGGAGGCCTGTTTGAGACTTATGCTAAAGTTTAAAACCATAAGTTTAGGACTAGACCAAAGCACACCACTAGGAGCAGCTATGCTGGAATTAGCTTTCAAGGCACCATCAAAATAGCGTATGGTAATTTTAAATGAATTTGATTTCTGATGCGTGACAACCAACAATAGCAGTATTAGTGAAACCCCAAAAGGTTCCAT…
>TRINITY_DN17847_c0_g1_i2_2
GTGTAGCATATAGAATCTTTTCCAAGCAAGTTTTTGTTGGAAGGAGAGGATTGAAAATGTGTACCATGGGAGCTAATTGATGATGTATTTTACCGAGTAAAGACTACTTGTTGTTCTTTCTCACAAAATTCCATCAGTTGGATGGTACCCAAGTACCTGGTTTCTTACAATCCTCCTAAATTAAGTTCATTGACATTATAAGAGAGTTTTTTTCTATACTGGAGCTCTTGATGTGGGATAAAAATGTCAATTTTTCCCCTGCTATTAGTCCTGTTTTCCTGCCTACTCAGCTCGGATTGTTTCACTACCGATGGCTCACATCATTCGAAGGACCAACAATCTCTCCTGGCTTTCAAGTCTTCCCTTATTTTCCCACCCAACCATCCATTATCGAATTGG…
>TRINITY_DN17832_c0_g1_i1_2
AAGAGAGTTACAGGTCTCAGACCAAAAAATGAAAACTCAAATTGTAAGTAAATTAGCATCGCATAATTAACCTGGTCTGATAAGGGCAATGACCGAATGCTATGCACCAAAATTCCCATTCAGTCATTGGATCATCTCCATTCACCAAAACCTATTTCCATTTTCTTTTCAGTAATAGAATTTGCTGGGCATTCTTTTAGAAATGTATATTGATGGCCCCGAGCTCTTTAACTATATTGAGTACATTAATCAGTATCACTCATGATGCCAGGTCTAATTCTATATCGGCAACGGGGCCCTTCCATTTCCCAATGCTTATTGATGTTGATGAAATTTTCTTCCTTCTCAAATGGAAGTTCAGAATCATTTGGCCAAAAGAAGCCAGTTGGATGTGGAGGG…
>TRINITY_DN17840_c0_g1_i1_2
TACACTTACTTTGACAACTTACCTTAATAGGATTCTCGCGACAACACCCGAATTCATGCTATCCGTGTTAAAAGTTTCCGACAAAAAAGTGTGGCAACAAAGAAATTACTATAAATCTATTTAACCGGTGTATAATGTCTTAAACCCCCACATCCAATGTTTTGAATACAATACAGCGCTTCACACCTTATCGGCTTAGATCAACACTGTTTCAGAGTGGATTGAATTGAGGTTTTGGGTTTTACAATGTCGAGGGAACCGCCATCCTCGGCCGCTCCCCCTCTTGTTCCTCCCCGTCCCCCCCCTCCTACTCCTCCTCCTGTACGTGAAGGGGTTAAAAAATCAAAGAGAGCAGACCCAGCAGAACTGATAGCCATGTACGAGGCAAAGGGGCTGAGC…
>TRINITY_DN17837_c0_g1_i1_2
CGCCATTTAAATTTAATCATAAGGCAGACCGCAGTTATAAATTTAGTCGAGAGCATTGATTTTCTTCTTGGTATGCAAGCATGGCAGATTACGACAAGCCCCTGTCAAGAAATCATGGCTCTACGACCCTGTTCGTCTGTCTGGACTACCTATTCATATTAGTTTTTCTCTGTTTCCTCTCTTTCTTTCTCTTAAAAATGGTGGGCATCTGATATAAGTGGAGCATTCGACAGAGGTGATCGCCACGGGTAATACATTACATTCTTCTGCAATGACTTTTATGCACGTTATAGAGATTTTCATTAGGGAATTTCCATTGCCCTTCTTCTAGTTTATAGCGTAGAGAACGGTGGTTCGCATGTCCACGGATCTGATCTCTGTAATCAAATGACATTGAAT…
>TRINITY_DN17839_c1_g1_i2_2
TATTCAAAAGATGGAAGGAGAGTTTCATTATATAGCCATATAATTTTCAAAACTAACGAGGATAAGGCAAAAATCCAAAAAGCGAGGGATTGCTTATCCAAGTTTCCAAATCCATGAAAATAATGAAAAAACAGAATCCCATGAATGTGCAATATTATCCTTCCTGAAGTAATAAAAAAAGAATTACCTAAGTGAACTTAAAAACATGTGCAATAATATGCTTAGGATTAGAACATATCCTATAATATTATATTACACTAACACACACCCTTAATTGAAATTTGAGGAGATGCTAAAGCAAGTAAAAGCTTTAAGAATGGATCCTGAAAAGAAAGTCATGATGGGTACCCATGTACAATCAAACTCTCATAAATGAGGAAAAGGAGAAAAACTGTAGGA…
>TRINITY_DN17886_c0_g2_i1_2
GCTTGACCTATTTGAGTTCGTGTGGAAACAACTATTGGAGAACATCACTTGAAAAAGGTGGAGTGACCAGTATCAATTTAGGTATAGATCTCTTATCTTTTTTCTAATATTTGATTTTATGAATAGATTACCTGGATTCTTGGGAAAGGTGCCTACACAAGATATTCTAGTGGCAGCTCAGATCAGTGATCATGCTGAACATATCAAAGACATGGCATCCTACATTGAGGTTTATTTGGGTCTCTTACAGAATTTTCAAACCTGGATGTAAGGAAGATATAGAATTGTCATATAGCATAGTAAGAAGATACACCAATGATATTTACGGTAGATAAAGACCACATTTTCATGGAGGGAGTAGAGCCACAAATATCTTGGGTATTACAACTACCCTATGAC…
>TRINITY_DN17889_c0_g1_i1_2
TTACAAGGTACTTTGAGTGAGATTTTGTTTTCTACATCATCTTTTCTGCACACTATAGACATCATCACTTCATCCTCTTTCATCATTGCCTCAGTATCTTCTGCTCTGCTCTTCCCCACCCTGTTTTTACTACTACTGTTATTATTAGTGCCATTATTAATATTATTATTGTATAGTAATGGTTAGATCTGAGAGGGGAATTGATTTTTTTAATTTTATTTTGTATTCTAAGTTTCCTTCTTGTTGGTCTCCTTACAATCTATCTGTTAGATATCATTGTGCTTGAAGTGGTGGAGAAACATTGGCAAAACCAATTAGATTTGTATTTGGTAAGGGGTGAAAGCCTGCAAGATATGTTATGGAGAATGAAAATTTTGAGAATTCAAAGCACACTTATTA…
>TRINITY_DN17834_c0_g1_i1_2
AATTGATTACAAATTGACTGCTTTGTGTTGCTTACAATTCATATGACATTAGAATGCAATTTGGTCAGGTAAACACTAAAAAATGTCTGATGAGTAGTCTATTGATTATAGAATGTTTATACTCAAGAACATAAAAATTTAAAATAGGATTGTATTACGCTGTTCTTAATCAGAAATTAGACCTAATCAAACTGAAATAAGAATGGAAGAAGTAACAAGAACAATCAACAGAGAAAGAATGATACAAAATGTATCTCTTGAAGAAAGCCCTTTTGGGAAAAAGCCCAGCCTCAAGTGTAGATCTCACTGTAGTAACTCCTAACAAGTCTTAAAAAAAGACCCCACAAAGGATTTAGTACTAACTTCAATACCCTGACAACATACTCTGAGAGTCTGACA…
>TRINITY_DN17841_c0_g1_i1_2
CAGGCTTCTTCGTGATAAGAAAGAAGAGTGTGGAGGCTAAACTTTTTCCAAGCTTGAACCCGTGGGAATTTCGATAGAGATGCAATGACGCACAAAAAATTTTCCCACCCCTTTTGCCTTCAAGAACTCAGTTGATTCATATGACAGGGAATCAAACCCATTCCTCCATAGCCGCAAGGGAGACAACAGACTCCAATTAATTTGATAAATATAGTAGAAACAATCATGAAAAGGAATCAGCTTTCGACGTAAACCGAAATCATGTTGGTATCTAGGTGAAGGCAGTGTAAACATGAACAAGTGCAGGGATGATATTCACCAGACATACCTACAAGAAGAAGATAACTTTTACATGCTTTTGTTTCCCGGTTGGCTTTTGCCATCCTAATTTAAGCATAT…
>TRINITY_DN17838_c0_g1_i1_2
AAAATACAATACCCTTTTCTTCCTTCTTCTCGAGCTCGGCAATTCCCATGCACCAAATACGTCATCATTGCCAGGCTCTGTTTGCATTTGCAGCAGAGAAAATATAACTCAACTTGTTTGTTATCGATCAAACATTAACAGAAGATACACACACACAAACACGATGGTTTGGAAAATTTTTGACAATCTTGTAGGCTGCATTCAGACCAAACCAGAGTCATCAAGGAATGGTCGGCGAGATATATTTAAACAACGGCATGAGTACGGGCCTGGTAGTAACTCCGCCAGAAATTTATATGAAGAGGAAGGGGGGGATAAAGAAGAATCTGAACGGGAAAGGCCCAAAGAAGGTGATCAATATGAATCTATAAATAAGCATCTTCACGACTTGCAATCGGA…
>TRINITY_DN17838_c0_g2_i1_2
TTCTTCACAACAAGTCCTTTACCATGTGATCCTTCATGCTTGCCAAGGTTCCCTCAAGTTAGGGATTTAGACACAATTATCCCACCTGAAGGAAGAAGGCATAGAAGTGGAAAAACACGCACTCACAAGCATCGAAACACAAGAAATAAAAAGGATCATAACATTATCAAAGATGGACAAGAGGAAATGATGACATCAATTGAGGAAAAATATCAAACTACATCAAGTGAGTTAGATTCAAATAGATATAGTTTTCATGAGCTTAATTCTAGTTCATCTAGTGGCTACAACATGAATATGGACATAAACAAAAATCAACAAAATGAAGGTGATGACTTATCTCCAATCTCACCGCCAAAAGACTATTCCAAGAAAAGGTCACCGAATTTAGATCGCCAT…
>TRINITY_DN17809_c0_g1_i1_2
ATTTTTTTATTACTATTAAAGATTATAAGAATCTACACTGACATAATTCAGACATGGAGTAGAAGATGCAAATTTGATATTTTTCTATTAGATTGTAGGAATCTGCCACTTGAATATATGTTCTAATCTACAACAAGTATGAGTTCCACACCACATCAAGCATAAATCAGAGATAATTTGAAATATTTAGGAATATGGATTTGAACTGTTCAATCGACACATTTTCCCACTATTTGATTCTATATCAGTGATGTTTACTTATTAGATTGCAAGCATTTTTTGTAGACTTACTCCAACAATGCTGGAATGTTCTGAATATGATTGTCTGCTATTAGATTGTAGAAATATGCCCTCAGAATACATACTGTAATTGTTGATTCCCACTATATTAATTATGTA…
>TRINITY_DN17860_c0_g1_i2_2
CAGACCTAAACGATAAACCTCTAGGGGGTTTTGGTTGTTCCTCCGAACGGTAAAATGGCGGAAGAAAAGATGGATTTCAGAGCGGAAGACAAAGAGATCCTTGTCAAAATTGTCAAACTAGCTCAAGCATATCAAATCAAGGGTGCAAAAGGAGGCTGGAAAGAATTCCTACGTGTTCGAGATGGAAAATTAGGTTCATCATTGAATGATCCTAGCAAAAGATCTTGGGATGTTTTAGCTGATTTTGTAAAGACATTTACTGCCGAGGAAGATGTAGAGTTGGTCATTAGACTTCTAAAGTGGAATAAACGCTCCAAATCTTGGCAATCACGTATGAAGAGGGTTTTAGACAAAGCATCTCCCAAGCAGGAATTAGTTCTGTTAACTTTTCAGCACCCA…
>TRINITY_DN17816_c0_g1_i5_2
TTTTACTGTTCACGGATTTTAAGATGCTTGCTGTAGAACTACTCTGGGCTTGATGATATCGACCCATCGACAATAATTATGTTTCTGTCGCACTTCCCAATAATTTGGAATTTCTCCCCTGAATTCTCATGCATCTTTCTTACTGGTGTCAAAAGTTGCAGCAAGCCATGGCGAACATCAAGAACAATTCCACAGAGACACCACTTTTAGAAGCAACAGAGACTCCCATTGAAGCCTTCAGAGAGTGGAAGCTGTTCCCACCTTCGATAAAATTCATTTTTTGGAATGAATTCTGTGAGAGATTCTCCTTCTATGGCCTCAAGGCAATTCTGGCCTTATTCCTCGCAGATCGTCTGGGCTTCTCTGAGCTGAAGGCGACAGAAATGCTTCATCTTTTCA…
>TRINITY_DN17879_c0_g2_i2_2
GATTATCTTGTTTCAGATAATCATTGGTCCTCCAAATAACTTATCCTTTTTTGCAGATGTATCAGATTTTTGTAGACTTAAAAGGACGATTTTGTAATTCAATGCCTTTGATCTATCTTAGTCTTTGTGTAGAGTTAGCAGCCCTTATAACCAGTGATCTACATTATCCCATGTCTTGAACATTGAAGTTATAAAGCCCCCGTCTTTCGGGTTGGTTGACCTGCAAATAGAAGATCGCTTTGATTTCTCTTCTAATTATGCAAATAAAAATGAACCAAAATAATTGAGAATAATCGGACTACTCAATGTACCCAGTAAGATTTTTTCAATTATCGAGGAGGTGAGGCTCAATTGCTAGCTCATACTTATTAAGACACCTGAGCTGGAGCTTTGGCTGGA…
>TRINITY_DN17810_c0_g1_i1_2
CGCATGAATTCAAGCGCGGATTAGAGGTTGGATTTCAGGTTCCCGATGGTTGGGTCGTAGGAGGACGCGTGGCAGCTAAGCATTGTGCAGAGTGAATCACTGTTCGAACAACTTTATTTTCTCTGTTTTCCCAAAACTCAGATCTTGAATATCCGGGCGCGCAGGCGACTGGTTGTAAGATTTGCCCCAAAATGGCGCAGCAGATGATCCTGAGCCATTTCGCTTCTCCGAAAACTAGTTACACATTGTACGCAACTAGAACTGGAAATCGGAAGCCTGTGCACGCCAATTTGCTGCTCAAAGCGCAGGTGCAGAGCCGTTTGGTGTGCCGCTCGCAGGCCATCGACACCGGCCTTAGCCTTTCGGACATCACGCCCATCCAATTAACCGCCTCGAAAC…
>TRINITY_DN17893_c0_g1_i1_2
TTACAGCATGATTCGCTCATTGAAAATGGCGGCACAAAGTTGTCCATATATTGGATGCTGTGTATTTAGAATCGAAAACGCAGAGTAAAACTTTAAAAATAATAAAAATGGCGAAGGTGAAAACGCTGCTGAGAGCGTCTCTGCCGCCCTCTCTGCTTCCTCATCCATCTCCTGGAAGCCTTCAGTCTACTCGCCTTGCTGCCCATATGGGTGGGGAAGGCTCTTATTGCTGCATATACATTGCATCTGGTGGCAACGTATACACAGCTCAGATATCAATGACAGGCAATATGGTTCTACAAGGAAAGGAGAGCTTATTAATTCCAATGCATACGCAGGTTATGGCAGCATCAGGGGTTTACCGTTGTCCCCATCGTGCAGAAATTCAAAGTGTTGCAC…
>TRINITY_DN17864_c0_g1_i2_2
CAAAGAGGTAAATTTGGTAACCATGATCATACACAATTGAAAGCAATAGCCACCCTCGGCGTCTAAAACGAAAATGTCAAAAGTTACCAATGTCTCCAATAGAAAAAATATATTGAACCGAGATTCTCCTGATCAATGTTTTGCAGACAAGCGAAGTTTGAAGTGAATTGAATGAAAATGGGGACGAATTTACTAGTAAAGGAGTGTGCAGGAAAGGGCATGGGGGGAGCATGCGCTGGTCCGGCCTATATACGCTGTGGACTCTGCGGAGCTGTTAGTTATTGCTCTCCTTTTCACCAGAAACTTCATTGGACAGAACACAAGGAAGAATGTAAGAGAATGGAGAAGCAAATGAAACACACTAGCTTTTTGCATGATTTTCCTTTTCTGTTTACACGA…
>TRINITY_DN17822_c0_g1_i1_2
GTTACTGTTTCCTTGAAAAGACTGCAAACTGTTGCTGTATAGGCAATTATCCTCTGGGGTTTCGGAATTGTTTACTTTTTGAGGCAATTCTGATCCTGTACTGTAATTCATGAAATTTCCGAGATTTTGATATTTCAGATACAATGTCTAGTCACCAACATCTTACGTCAAGAAATATTCCTGTCGTAGCATCTTTCTTCTGGAACAATCACCTTTCGGTATACGTCAATGTTATCTTACATCAGTGTTGCAGAGAGTACGTGCAGGCAAGGGAATCAAGCAAACACAGAGACAGGCGCTCCATGTGACTGTGTCTTTAGGGTTGGCTTGTCAATTCGGATACAGGAATAGGAGAAGACATGTACGTAAGCACGTGAAGTGTAAGACTTGTTACAAACA…
>TRINITY_DN17846_c0_g1_i1_2
GGCAAGTCGGTCCACTTGAATGGCTTCCTCTTACAATGCACCTAGGATTTATCTTTCCCTCTCACCAACCCAACTTGTAAATCCACATCACTGCTCTTTAGCTTATCCACTAGGCCTGTGGCTATAAATTCCTGCCTCCCCTTTTCTTGGGAATTCAAACTATTTTCATCTGGTGTGCTAAAATGTGTGGAGGAGCTATCATCTCTGAGTTCATACCACCATCCTCTTCTCGCAGAAGAAAATCCAGTTCTGAGGATTTGTGGGTTGGTTTGGACAGTATGTCATATTCCAATGGAAGTGTTTGTGATGAGATGGGTATTCCAAGGAGGGTGAATAACAAGAGAAAGTGTAGTAAGCAGCATGAGTACAGAGGGATAAGGCAACGCCCATGGGGAAAAT…
>TRINITY_DN17892_c0_g1_i2_2
CATCTGTAGTCGGCACGAATAATAAATATGTGGGAATTCTGCGTGCAATAAATAGGTAGCTCTCTAAATGTTAGCGTAGGCTCCAAGCAATTACTGGTTTGCTCACAAGATTTTCGCAATGTCTGCACGGGCGCCCTCATTTTCTACATGCGTTCCAATGCAACTCGTTTTGAAGGTAATCAAGCGTGTTGTAAACATGAGATTTTTTAAAACCCTCAAATTTGATGGTTTTTCATACTCGTAAGGGTTTTTGATTTTTGATTTGCAGGTCAAGTACAATGATACGCTTAGGCGTTTAACAATATCTCTGAAGGAGGATGGTAGCCCAGATATATCTTTGGAGGCATTGAAGTCCAAAATTTGCGAGCTCTTCAAATTCAGGCCTAACACTCAGATACT…
>TRINITY_DN17899_c0_g1_i2_2
GATAGCTCTACAATGAAATATAAGATAAACAGAAAAAACGTAAGAAAGAGAGGACGAAAAATCCCATTTGACCTTCCAATGCCTCATTCCCCTACGTTTTGTTTGTCGTCTTGTTCTCTCTTTCAATGCGTCCAACGGCTATTTCTCTCCTGTATTCCATTAAAAAATGGAGAAGAAAGCAACAAGTTCCGCCTTGGATTCAGCGTTGCACCACATGTGCTCAACTGGGTCACCTGCATTTGTATCATTGTTCTCTGGGGCGGCTTGTTACAAACGCTCTCATAAGGTCAAAGAAGAAGATTAATTCTCCTCTCTTCTTAAGGGATTGAAAATTCTAAATGTTGAGTCGAGAAGGAAGAAAATTGGTAGATGATTATGAGGTGGAAGAGGTACTGGGAA…
>TRINITY_DN17850_c0_g1_i1_2
GGACGAATCCCTATGGATTACTCACACTTTTTCCCCCTTTTCTTTCTCGCTGCAATTCTGACGCCCACCGTCACGGCAAAACCCCAAGGCGACGGATTCGTCAAATCCTCCTGCAAAATCACCCCTTTTCCAGACGTCTGCGTGGCGTCGCTCAGCTCGTACGCAGCTCGTCTGGAGGCGGACAAAAGCCAGAGTGAACTCGTCATGGACGCCGTCAAAGTCAGCCTCTCAAACGCCCAACCTATGACGGCCTGGGCCGTCACGCTCTACCGAAGGACACCGGGCCTCAACAAAAGAGAGCGTGCGGCACTCAATGACTGTGTCAAGGATTTTGGTGACACGTCGGATCAGATCAGCCAGTCAGTGGCCGAGCTGAAGCATCTGAAGCCCAGTACTTTC…
>TRINITY_DN17887_c0_g1_i1_2
ATGGCACAGACCAGCAGCCAGACACGCCTGGAATGGTGGGTTTCCGGTCTTTTTCGATAGGTCTGCCAGAAGAACTCAAAGTTAGGGTTTTCCATGAATGCGAGACGCGTGTAAAGGATTCAAACTTTCGAGTCGGCAGGATATGCTTTGAAGTGGGCTGTTCACGTGTACAGATTCTGTAGAATTCCATCACGTCTGTACGATTAGGAATGACCATAAATGTTGGAATGGCTACAATTAGGGTTTTTTCACAGCCTTTCGAGCAATTGAACAGAACAAATATTTTTCCAGGAAAACATGGAGAGCAGTGTGAGTACAGCTACTGTGGTCGATGGATCTCAGATCAGGCAGCTGGTGGAGAATAAAGAGGCCTTCCAGAGCTATGTGGAAGAGAAATTC…
>TRINITY_DN17836_c0_g1_i1_2
AACATGGGTTATACCAACGGCAGTTTGTATATTTCTCTTATGATCTTGTGCACGTATGTCTGTACAGGCAAAGCCATTGAAGCCAAAGTTTCTGCTCTCTTCACATTTGGGGACTCAATCGTGGATCCGGGAAACAACAACTTCATACCCACAACTGCTAGGGCCAATGCTCCTCCATATGGCCAAGATTTTCCTGATCGCATGGCTACAGGTCGCTTTTGCAATGGCAAACTCTCTACGGATTTCATATCTGCAGAGCTTGGGCTGAAGGACACGGTGCCGCCATTTTTAGACCCCAATTTGAATACCCAAGACCTTCTCACAGGCGTCAGCTTTGCTTCTGCTGGAACTGGATTCGACAACCTCACCGCGCAAGTAATTAGTGCGATACCAGTCTTG…
>TRINITY_DN17848_c0_g2_i2_2
ATTTTGTAGACTCGTCTATAACTGATAAGGCATATAATGATCCAGAGCCCCATAACTTCTCAATCAAAATTCTTTGTTGGGACATCCCCTTATCTGAAGAAATGGGTGTCCTACCAATGCCGAATTTGAAGTTGTCCAATTTTATCAGCCCCAGTCGACAACAGCCTGTGATTCCAATCACCTTCAAAACTCCCAACGTAAATACAAGTCTCTCGCCACTTTCCACATGTATAGCACTTCCGAATAATAATTTTTTAAGAAAACAGCAAGTACTTGCAGTATCAACTTCTTCATTGTCTGCTAATTCAAATGACCGCAGCGAATTAGAGGCTCTGATTTTTGACTGTGATGGTGTTATTTTGGAGTCCGAATATATTCACAGAAATGCTTACAATGCGG…
>TRINITY_DN17800_c0_g1_i1_2
GGTGTTTGTACAAGTGGTTCCATGGAAGTATAGGAAAATTTTAGGATAAGCTTCTGCCAAATGGCACCCATTTGCTAAAAAACTGGAAGGCAAGCAATGGATTTGAACTGCCATGAGACCAAAGTCATGCAAATTGCCTCTACAATTTCCCAGTAGCACTTAGAAAATCTAGAAATCTCACTTCTATGGGACAATTATCTAATTAATGGGAAAGTTTAGAATCCTTCCTTGCATGAGACCACCATCCAGTTTTCCAGAGAACCATTTTACATGGACTAATCTTCCAAAAATTTTAAGCATCACCCACGTACGTAGATGTCCAATGGCAGCTCCATGGGATATCTAGGTCACGGTTTCCTGCTATAAGAAACGGCTGTACCTAAGTTTTTTTTTAAACTC…
>TRINITY_DN17800_c0_g2_i1_2
GTGAAATGCCCTGACTGAATTTTTATGAAAGTAGTTAGTTATTCTTAAATCTGGAAATAGTAGTTCTGAACTATAAATCACTTATGTTTCTTATCTAAGTAATGACCATAGCGTTCAAGACTTAATAACTAGTGAGTGCGAACCTACTAAATCCATGAAGTGTAATGGTTTAACTTCTCTTCAGATGGGACAATGTTGGTTTGTAACTATCTTGTCAGAAGCCCTTTACATGATTTTTTGGTTCCATAATCCATATATCCTTCTCTTACTTTATTACACACCAAGTTCAGATTGGAAATGCCTGCATATGGGGTATGAAAATCAGATGATATGGTCTGTGGTATAAAGGCCAGATACAAGGTCTTTGTACTTGCAGTCATATTTACTTGTGCCAGATCT…
>TRINITY_DN17811_c0_g1_i1_2
GTTGGGGTTGCGTGGAGCACAAGGTTGTTGAATAAAGAGACGAAAGCTGTTATCGAAAAAGAAAAAAAAAGAGACGAAAGCTGTTAAAAAGGGCACAGGCAGACAGACGGCGACATAATTGACGAAGAAAAAACACAAGGAGAAGGAGAAGGAGAAGGAGAAGGATCAGCATGGCAACCTTCGAAGAGGCTCCTCCTGGCAATGAAAAGTCTGGAGAGAAAATTTTCAAGACTAAATGTGCACAGTGTCATACTGTAGATAAGGGTGCTGGCCACAAACAAGGGCCAAATCTTAATGGGTTGTTTGGAAGACAATCTGGAACAACTGCTGGCTATTCATATTCTGCTGCTAACAAGTCAAAGGCTGTGATATGGGGAGAAGACACCCTTTATGAGTATC…
>TRINITY_DN17824_c0_g1_i1_2
CTGATTAGAAGTGGGAAGGCACATCCATGGACTTCATTACAAGCCTCCCCAAGGTACAGGAAAAAATATTGCATTTATGTTGTTGTGGATAGGCTAACTAAATATGCACATTTTTTTGCTATCTATTTGAAATTCAAAGCCTCTCAAGTGGCTAGTCTATTTTCCAAAGAAATTTGTGGGCTACATGGATTGCCCAAAATTATTTAAGTGATACAAACAACAGATTCCTTTGCGCTTTTTGGCAGGAGTTGTTTTGTTTGACAAGTGCAAAACTTACTGCAAGCACAAGTTATCAGCAATTGAGGAACTATGTTTCAAATCAACAATCAGCTCAAGTTAAATGTTTGTGTTTGGGAGAAT
>TRINITY_DN17812_c0_g1_i1_2
GGGATTTTCTTCAGAACTTTGAGCCCGCCAAAGCGCAGGCTGTGTTTTTATGTTCTTTGTGTATATTAGCAGTATTTCGTTAACAAAGCCTTGCCTTTCAATTCCCCCATAGTGGTTTGCCCTCCTAGTTAAGTATCAAACAAAAAGCCTGGTTTTTTCAAGGCTCTGGGTATACTCATTCTTGTTCTTGAACGTCAATCAATGAGATAACATGAGCTATTGAGTGTTTCTTTCTTGGCAAGGACAGAAGAATTGTTTGCTGTGTTTTGAACTTGTGTAGTGAGGTGTTTGAGTAAATAGACCGGTCGAACTTTTTTGGGAAGATCCGGTTGATATTTGGCCAGATTGGCTGAAAAATTCATTTGGTGGTGTGGCTAATTCTTTGAGTGTTTGTAGGAT…
>TRINITY_DN1902_c0_g1_i1_2
CATCTTCATCTTTTCCATCCACACTCCATCTCATCTCAATTCATCATCGCATCAACACTTTCATCTGCGCCTTGTACATTGACTCTTATCCGACCACTGGACCCTTTTTCTCCATCCTCATCTCTACACATCGCCGCCTCAGTTCGCATCACTGCCGTGTTTTGTTGAGCTCCCTACCTCGCATTGACTATCCAATTCTAGTCCTTGCAAACGCACTCTTCATCTCCTTGACACATTTCCTCCATCTCTACCCCGCCGATTCCTTACGTTTGGCTATCCCTTGTCCTTGATCCATCGCATTTACACGGATACATCCCTCTGAAACCAACCGCCATCATGACTCGCTCCCACAAGGCCAACGACCGTGATCACAAGGGCATCGCCGAAGGCACTGCTCTC…
>TRINITY_DN1957_c0_g1_i1_2
ACCGAATAAAATATCAGCAAATGGGAGATTTTTCCAAGATTTAGCCTTCTTGGGATAGCCTCTTAAAATATTGTTTCGGATAAGCACCTTCCATGGTTCTTCATCATCAACACAGTAGAGACCCATTTGGAGGCCAGAGCGATGCCTTGGAGTTTGAGGTCCTTCAGACCTAATCCCCCAAAATTTTTATCAGTTCTGCACCAATCCCATTTTACCGCGTGAAGTTTTTTGTTGCCTTTACCATCAGACCATAGGAAGTTCCTAATGGCCTTCTGAATTTCCACAATTTGGTAATTGTTAAACATCCATGCCGAGGCATAGTAAATGTTATAAGATGATAGAATTTTTTGACAAACTTGGAGTCTACCAGCGAGCGACAGAGTTTTGTTGTACCAACTA…
>TRINITY_DN1903_c0_g1_i1_2
AGCTCATCCGGGGTTAATAGGCATAGTCACAGAAGTGTTTGACAAAAACATGACTCAACCCAATCAGATTCACCTCAAAAGGGAGGACGTGAAGGTAACCGAGGAAGATTTACTTCAGCTCCCCAGGGGTGTTAGGACAGTGGAAGGGCTACGGCTGAATACAAGGGTGGGAGTACAGTACTTGGCAGCATGGTTGACAGGGACAGGGTCTGTTCCCCTGTACAACCTCATGGAGGATGCAGCCACAGCAGAGATCAGTAGAGTGCAGAACTGGCAGTGGATTCGGTATGAAGCAGTTTTGGATGGGGAAAGTGTGCCTATCAAAGTTACCAAAGAATTCTTTGGGAGAATTTTGGAGGAGGAGATGGGCCGCATACAAAGAGAGGTGGGGATGAAGAG…
>TRINITY_DN1907_c0_g1_i1_2
GTAGGACAGATGACTGGAATTTTTGGCCCGGCTCACGCTCACTCTGCGAGAATGAGCGGCCGCATGAAGGCTGTTAAGATAGATCTGCACGCTTCTGTAAAGCTCATTCATGTCTACACCGCAGTAGCCGTTGAATTCCGGGATCTCCACATACGAATTAGGGCTGTAGAAATCCTTCAACCCTTCCCACCACCCATGGAGTAGCCGCACCAGCCGAGAGGGCAATACATTCTGCAACACAGTCAGGAGACCTAATACAGACCAGATCTGTGCCAACACCATGGTTAAAGCTTGATGATCTTTTGCTCTGTTTCTAGGGTTTTCGAAATAGCACTCTCAAATAATGTGCTAGGGTTGGGGTTTTTATGATCACAGGGAACGGCATTTGACGACTGAGGA…
>TRINITY_DN1910_c0_g2_i1_2
TTCAAAATGTTTTTTTAATCTTCTTTTAGCCTAGAAGCGATTAATGTGTCATTGATTTTCCGTTAATGATTTTAAATTTTCGTAATACTGCCTGTACAAAAAGCCATTCTGTTGTAGCAGTTTCCAAAGGCCAGAGTTGAACCATCAACTACATTAAATAATGGTAATCACAAGGTTTTAATCTGCAGAAACTGTAATCATATTGCTTTTACAGAGTTATGTTTGTAGGATGACTTAAAAATCTCTGCAGAGAATTAGACAAACATGAATTTGCGGTGTTCTTTTCCTTATTTCCTTGTATCATTGAACGTGTAGAACATATTGTTGCCTAGGATTTAAAGGATGCATTTTCCATTTTCTTAATTATAGTTGTTATTTTTATGACCTGCAACGGGATGC…
>TRINITY_DN1932_c0_g1_i1_2
AAATTAGGAAATTTTTGATAGTTGAAGCTTAACAGATAAATATCTATATATTTCATTTCTAGGTTGCAGCTGATTGCAATATTTGCATAGCAAATTATTTTAGAAATGTGAGAATGATGATTGTATTTATGTTGCTGATCACATCATCGAAAAAGGCAGACTATACATTTTTATTTGGCATAGACAGCAGACTAGATGATGCCCAAACCATCTATATTCTATAAAGTTGCCTTACAAATGTGAAAGAGGGCCATATGAAATGAAGAGGTGAATCGATTGGTAGTTGGGGGAGTTTGGGGAACTATAATCCCAGCCGCACCCCACTGGAGGTTAATTAATATCTTTCGAGGTGGGACACAGCTCTTTTGGGAGAAAGATAGAGCCATACAGCTCTATATA…
>TRINITY_DN1945_c0_g1_i1_2
ATTCTCTCGGGACCTTGAATGGCCCACTTGGAACTTGGAATCTATTGTATGGGGCAAGCGTAAGTGGGGGATTGAAAATAGTGAAACGAACTATTGTATTGTATGAATCATTACTACTTGTTAACTTTCTCAGAGATCAGTGAACCTTTGACTAATCAAAATTTGGGTGGATAGGTAAAATTCTGTGAGAGAAAGTAGATTTCCACAGTCTATAATGGATTATGTGCTTTATTTCCGGAATAAGATTCTGTTTATTTTCAAGCTTGGTTGTGAGGTTGAAAACGAGGGGTATAATACTTGATTATTACGTAAGACCCTTGGAAAAACATGTCCTCTTTTGGGCTTTCAGGAGGGGTTCTCATATTGTAAATTGACATCTAGCTTAGCCTTGATTGGAAA…
>TRINITY_DN1981_c0_g1_i1_2
TTGTATCTTTTATAGAATTGAATTTGGAGGAATATGATTTGAAGTGAGTGGTTGTGGTTGTGTAAATTGACATTATAAAGATCAAACTATAAACCTAGAGAACAAGTTGAGAAAAAAATTACAAGCATCTCTTTGAGGAATAATCTAGATTCTGTTGAGAGTCATTTTGTTCATGTCAAAGGAGGAGGATATGCTAGTTGTTTATTGTGAAGATGCTCTGTTTTCAAGCTTACATTGAAATCTGTGCATAAAAAGGTTGTCACAGTCTGTACTATGAGCCCTCTATTTGGATGTACATAAAGATCATTAATGGTTTTTATTCGGAGAC
>TRINITY_DN1939_c0_g1_i1_2
CGTAGCATACCCATTGAATGACATTCATTATTCATTAAATAAAATGAGTTTAATTTATCTTTCTTGCTTTACGTGATTCTCCCTCCCTCATTTAATTTATTTCCTCATCGCTCAAGCCCTAGCAGCTTACGGACAGCAATAATAGTGAAGGCGGCTAGGGTTTGAGAAGAATTCCATGGAGATGCTACCAGGAAGATAAGTGACTGCGGCGAACAATGGGGATCAAGTTTAGATTGGTTAAGGTAAGGTTTCAGCTACGACCACAGCACAAGTCAGCTTGACCTGAGGATGGAGGGCATGGATATGGGAAAAGCATGACCGACGCCTGAGTCTAAAACGACAGTTCTTGGATCTTAGCGTAGATAAAGGAGTTCTACGGCCACCTTTGAGGGTAAAGAT…
>TRINITY_DN1995_c0_g1_i1_2
AGGGAAACAAGTTTGTGAAGATGGGACTGAGAAGAATTTATTGATGATGTTCAGAATGTGGTTGCATTGATAAGGCCAAAAGGTATGGCAAACCCCTCGTACTGTCCAAAGTTGGTCTTAACATCCATCTTCCAAACTGTAACAACCCACCCTAATTTTTTTTTTGCAATATAGAAATGCATATGAAATGCCTCCACATTTTCCAATCACTTAGATCCCAGAGTGGGCAAGGTGAAAGCATACAGTGCTTCAACCACACACTATCTACAATGCATGCAACAAAACGAATGGTGGCAAACTGACTAGAATATACAAGCAGCTGAGCTGGCGTAATCAACACCTTTTCAGCAGATTGTGTTAAAGCAATGCAAGCCATTGGTAGAATGTCTAAGCTTGACT…
>TRINITY_DN1995_c0_g2_i1_2
CAGAATAATCGATAGTGCCAGTTTGTTAAATGCCAAGACAAGTTGAATGATATGCTATTATAACTGGCAGTAAACCATCTAGTTTTACAATATGAAATGCATTACAAATAACAATGTATGAATTAATCTGCTTAAACTATATTATTTTGATTTATAATAGTATTAGCTGCAACCTCACAATTTAGTACAGTAAGCTCCAAAAAATAATGGAATGACATTCCAACAATGATAAAGATCCTAAACCTCTAAAATAAACCTTTGATGAAGAAATATGAGGCTGAAAGTGAACTGTTAATACACATAACTGCTGTATTCACTGACATACCAGTACTGAAGCACACTGTATTCACATGAAATGACTTCTATATGCTGAAATTCACATTACCCAACACTGAAACC…
>TRINITY_DN1973_c0_g1_i1_2
AAATACTTGAAAGAGAAAAGAAAACTAGAAAAGTAACTTTTGGGATTAATAATGTAGTAAACAAATATTTATTTCGTTTTGAATAACTAGGGTTTAATACATGGATATAAGAACTTTCAATCCATTTCCTCCTCAAAAGAACATTATATCGAAGGGACAAGATGTGAGATGCAACTATCCAGAAAGCTGACATGGATTCGCCTGAAGATTTGTCTATTGCTGACTCAGATCTGGCTAATTTAATTCTAGGAACATTAGACTATTCTTTTTCCTGGAGAATTAGTGATATTACTATATATTCATGGCACACAGTTTTCTAGTTATAATACTACTTT
>TRINITY_DN1950_c0_g1_i1_2
GGGGGAGGGACGGCTGGGCATCCCCATGCGGTTTAAAAACGTTTTCTGTGTTTTGGCTAGTTTTCCAAGTGAGGGGGATGGCAGGGGGATGTCCCCAAACGTCCCGCTGTTCCTGAAAGAGCATGGCAGATGGGGACGTGTTCCCGTGGAATGTAAGGTTTTGGACACCCACATGCTTGATGCCATGGGGCCTACAAAATTTTTTAAACCAGGTAGTAAGAGATCGCTTTGAGGGAATTCAACCAACACAGTAAGGACTTAAGTATAATTTCCATACCATTGATACAGAATCAACGACATTAATGGACAAACAAACATCACGTTCTGAACAGAGCTAATGTGGTCATTACCTTGTCATAAAATTTGGGGACAAATTTCCTTGCTCTCTGTCATTCACAA…
>TRINITY_DN1976_c0_g1_i1_2
AACAGGGTAAAAATGCAAAGCAAGGAGTCATGCAAGCGAAGAAAGAGAAGACTAGCAATGTAGACAATCGTGCTAAACTGGTCAATTCAAAATGTATACAAGCCATTTCAGAGAGGAAAACAGGCTGTAGACGTAGCCCACGATTAGCTCAAATCTGTAATAAGGTACCGTGTCCACAGAAAAAGTTGTTACACCATGAACCTTCTGTAAATGGACACAAATCAATTGCCAAGGACACAAAGGTGCTGCCAAAAATGATCACTTGTGTAGCTGATGTGAACGGAGAAGAAGATGATTTGATGATTATTTGGGACAGCAACTCCTTGTCTAGATACAGTGCTTTATAGCAAGGGGTTTTTGTATCTTCTTGGGAGTACATACATGAGGGTCCTTTGATGA…
>TRINITY_DN1988_c0_g1_i1_2
CTCATGGTGAATGCATGTTATTATCAAAATGGTGGCATTCAGAAGCTCCTATAGATTGGTTGGGTCATCCGCTTCTTTATCTTTGAATCTGCATCACATTAGCCCAATTGCTGATCTTTGAGTCTGGTGCAGTGCCACTCTACCACAGAGAGACTCTCGAGCAGCCCATCTGGGAAGGTCCAATCGAGCCCCGAGATCAAGTCACTCTCCTTCCTCCGCTGCATTGACTGCTCAGCAGGGAGAAGGACTAAATGCTTAGGGAAAGCACATTGGTCATTCTCGCTTACCCAGTGCTAAAAGAAAAAATAGAGAAG
>TRINITY_DN1987_c0_g1_i1_2
TTTTTTTTTTTTTGAAGATAAAATTTTCTTTGAAAAAAATGTCCCCAAATTTTTAGCAGAAATTTAGTATATTGTTTTGTTTTGAAATAAAAAAGGTGATTTATCGATTATAAAATACCAAGATTACAGCTATAGCTTCTAAAGCGTTGACAACGATGTCGGGGAGTACAAAGAAAACGGGTCACAAGCGATATTATCATACATGATTTTCTGGGATTGATCAGCCCAAAGAGTGGATGGATCAACACACCCAAATTGCTGTTCATAAGCGAACAAAGACGAGAAATCTGTTCAACTGGTATTATTAGCCCACAAATTATGCGTCAAAAATTCCATAAGGG
>TRINITY_DN1952_c0_g1_i1_2
CCCCAGGGCCAGTACGGTCCCCCCCAGGGCGGCATGCAGTACCAGCAGGCCCCCCCTCCCGCGCAGGAAACCCGCGGTAACCGTGGTGGTGGCTCCAACTGCCTGATGGCCTGTCTTGCTGCTCTCTGCTGTTGCTGTGTTGTTGAGGAGTCTTGCGAGTGCTGTCTCGAGTGTTGCGAGTGCCTCTGCTAAACGACGACATCACTTTTCTTGAAAAAATGAGGACACGCCGGGGAATTAATCACGACTGCCTCCCTTCAATGGCCCATTTACCTGATTAGTCGGCGGACTACTTGGATATACTAGGTAGGCGACCTATTATGCCTCATGTCTGCGAGGGGCTGGATATCCTGGTATACATACCCACGACAACAACTCGGAAAGCGACCTTGTTTGCGC…
>TRINITY_DN1915_c0_g1_i1_2
GGAGAATATTGGAGTGCTATATTGTCGACAGAGTAGACCCAGTGGCCTCGATCTTCGGGATCACTTACTTGATGAGGATGTTGCTCATATCCGTCATCTAGGTTTATATCATGTGTTACATCTACCAGAGATTACGACCAACAGGGCCTTGATTACCGCGTTAGTTGAGCGGTGGCATTTTGAGACATGTACATTCCATCTTCCTACTAGTGAGGCGTCCATTACATTAGAGGATGTCTGGCGGATTCTCCATATTCCCATTCATGGAGACAGAGTCGTATATGATCATGATGATGGCATCGCAGGACTGTGTGCCCTTTTTGAGTGTGACGAGCAGGACTTATAGATCAG
>TRINITY_DN1974_c0_g1_i1_2
GCTGGTTACTGATCTTTTCATTGCAGTCTATTGACTGCTCTCCTCCTGCATTGTTTCAATAACAAATAGAAAATAAAAATTGAAATGGAATTCCTGATTGTTAAGTTCAATTCTATACCAAGGAATCGTGGGAGTTTGTCAGAATATAAAAGGGCAATGAGTTTAAACACCGGCAATCTAACTAACCAGTCTCATTCAGAGACAGAACAAATTGGCAAATACACCACGTTGGAAAACGAAGATGATGATTATGTTTCGTTGTGATAAAAACAGAACTGATTTAGCACAGACATTTCCTCGCGCTTCCGTAATAAAATGTCATCCGTTGGCCATGCCAGAGTTCTTTATAGAGAGGGTAGTTTAAAGGAGGCGCTACACATGCTGCTTACTACACACAAC…
>TRINITY_DN1908_c0_g1_i1_2
CAAAACTATTTTTTTTTGCCTTTGTGGGGCCAAAAACCCTAATCCACCCTTGCTAATTGGCATTTGGCATTGATCAATGATGGAGTAGCATACTATTAAATGTATTTAGATTTGAAATTTTGAATATTTCTTTAATTTTTTGCATATATATATACATGTATGGATGAACCGAACCCAAAATTTTCCTGAACCCACGAACCGGGTTCGTGTCTCCGAACCCAATCCCGAACCCGAACTGTTAACTTAGAATTTTTTTAATGGCTTCTATCTGTAGTAGTGTGGGTAATGAGACCAAGGAAAAGATAAAAGGGCTGTGTACCCAAGAATGTCAAAAGACACTTGAGTCTGCAACCAGGAAGGTAAATAGACGGAGGTGTTTGCAAATTATAAAGTTAAGAA…
>TRINITY_DN1992_c0_g1_i1_2
CTGTTCTTCAAACCCTTTCCTTTGCCTCCATTTCCTCAGCGATCAAACTGCATCTTACAATGGCTGGATCTGCCAAAAGGGGAAAAACTAACGACGATGGCAAAGCCAAGAAGATATCTCCTTACTTCAATTTCTGCACTCTCAACAGAGCTAAAGTTAAGGAATCCAATCCCCAAACCCCCGTTAACAAGGCGCTCTCTGTGCACTGGAAATCTCTCTCAGACAAAGAGAAGGCTGCTTACGGCCATCCAAATCCTCCTCCACTCACAATACCAGCGGAACTCCAGAAACAAGACGAAGAACAGAGCGCTGATATTAATAATATTGCCGAAATTGATGATGGCGATGATAATAATGGCGACATTGAGGAGGCCGTCAATAATTCAAGTGCGCCGCTGT…
>TRINITY_DN1933_c0_g1_i1_2
TATCTGTGTTCGAAAAATATCTGCAGTAGGATTTTGACATTTTGTTCCTCAATAATACCTCCTCCTGTTGTGTGTGATGTGTTGGGTTTCTATGATAATCCTATATTAATAATAATAACAGTTGTAAGTCAATGAGAATTTATGAAGCATTCCATGCCACCAAAAGCTTTTCTAATCTGGAAGCCAGCATTGGGGTGCAAGTCCCCTGGTTTTTTGTTAGTGACCTACCCTTGCCCGCTACTAACATTACTTATGGAACCTATTGTGCTTGGTGGGTTTCTTTGCCTTCTGGTTGTTATCATTGTGATGCTCTTTTGAGTACAAGATGCTAATGAGATTATGGGATGTGTCTATGGTGCATCTGTGCTTTATTTTGTCCTCCTCTCTTGTGTTGTTCTG…
>TRINITY_DN1942_c0_g1_i1_2
CCACAATTTATCTTAGCTCAAAGCTTCATTATGCCCCATTTACTTCTCCATTTGCTGCCCTTTCACTGTTGTACAAATGTAAACATCACAGTACTACAATTACCTGAATGCCAACTCCAGCATTGCTATTGTCCGCTAAAGGCAAGCAAAGGCCAAGTGTAAAATAGAGAGACACCAAGATGCTTGTCACTACTTTTATCCTTAAGTAAGAAATGAACATATTGCCCTAGATCAATGACCATATACAATCTATGGTAAAATCAACAACTACGACTGAATTAGAACCCTTCACAGAAAAGTTATGAGAAAATAAATAAGACTAGGACTATACTTTTTCAATCAGATTATAAAAAATTATCGAACACTAATCAAGTCTATAGTTTGTATTAACAGCTAAAC…
>TRINITY_DN1928_c0_g1_i1_2
CACCTTTGATCTCTGATTTGAAAGAGAGCTGAGCTGAGCATCTATGGTTGGCACAAAGCAGTTCTTTCTAATGCACTCGATGATGTTCTTTGCTTAGTGCTTCATTTGTTATGGGATTCTCTAGAGAAATTTCTAGCTTTGCCACAAGAGCCTCCATGAACTTCTCCAATCTATTATGCTTTCCAATGGATTGAAAAGTACCTGCAACATGCACTTCTATCTTGATGAATCTTGCTTTATCATTATGAGGTGCTCTTTCTCACTCGTGACCCATGTGTTTCACTCCTCTATTATGCTTCCATGTAGATATCCCTTTTTATAAAAGAACCAATTGATCTTCTCCACTTGCACTAGTTGTCCTACTTATAGGCATCAATTTTGAAATCAATCACACCATAA…
>TRINITY_DN1969_c0_g1_i3_2
GAAGAATTGGAAAGGAAAAATATCAACTCATTAATACTGCTGTTATAGGCAATTTTGAAGACATTAGCCAACATGCACTGGTATGGAAACATGAATTCATGAAAATCAGGGTAAAAGCATTAAAATAAAGTAGTTCCTGAAAGGCTTTTTCATAGCTGCTTGTTGCAACCAAGATGACAAGGATAAAATTTTAAAGCTGCTTGTTGCAACCAAGATGACAAGGATAAAATTTTAAAGCTGCTTGTTGCAACCAAGATGACAAGGATAAAATTTTAAAGGAGGCCAATAGTTTCTCAAGGAAACAGGACACTATCTTCAGGAATAGTGGCCAAACTTTGATTTATTAAATTGTAAAATCTATGAAATTCTGGTTTCACTTCAGCTTGGTAACCCTCCTGA…
>TRINITY_DN1998_c0_g1_i1_2
ATGGAAGGTCTGAGAAGCTTCAAAAGCCTGCAAAAGTTCTATAATGATATCTCATTCATAGGATTTGAATTTGTGGTATCCCCAAATGATCAATAAGATCACATATGCAAGAGTAGAGTGATAATCAATCTATGGTGACACTGTTTTCATGAAAAAATGACAATATGAGCAAGGATATACACAAAAAAGTATTCACATGCAACATGAGGTAGAGATGTACATGACTACCATTGAATTTATGAGCTAAACTATGAGCAAAATGACAGTCATGAAGAGATTTTACAGTCAAAGGGGCTCAATACACTCTTCTTTGATAAAGATATCAAGTATGAGAAGCCAACCATGAAGAGCGGCCTAATATCTCAGAGCAGCCCCTCAAGAACAAAAGCACTCATAGCA…
>TRINITY_DN1998_c1_g1_i1_2
AGAGGGCAGTGGTAAAAGCAGGCAATGATCCAAGGACATTTGCAATCATAGAGATCATATTGATAATAGTGTTTGATAGTGGCTAGGTTATCATGGAGATAATAGTCATAGGCACAAATGTCATCAAAAGATAGTAACTCTAAGAGAAAAAGGATAACTACACCATGGCAATATTGTCAGATCAATGAAAGCATTAGCAGAGAATATAGCAGAGATTGCAGACCTTCAGAGATTAAAGCAGCTTGCAGCATTCACATTTCCTCACCATCAAGACAATACAAAGGCAAAAAAAGCTTATTAATGGTGATAGGATATGATATGACTGTAAGAGTGTTAAAGCCTTGAATAATGCAGTCATCCACAAAGACAACAATTACATACAACCAATGCATAGTTAAA…
>TRINITY_DN1968_c0_g1_i1_2
GACGAAGAGACAAGTACGAATGGAAGAAGACAGGTCATACACCGACAGCGATCCAGATAGAAAACAATGAACTTCACTGACAGCAAGAGGAAGGAAGACGAAAGAACAAGCCACGCTTGCCATGTTGGAAGGACGGTTACGAAGGAGCTAGCCACGCTGAATAAAAACGGATATGGAATAAATTACCAACACAAGAGGAAGGCTCTCTCGCAGCTATATAACTTCAACACACAGTTCCCCTGCAAACCTGTCTCATCCCTAAAAACAAGTTACAGGCGCTCAGAAAATCCGCCAAACAACTTTCACGAGTC
>TRINITY_DN1931_c0_g1_i1_2
GTTGGCTCTTAAAGCAGTGATCTGCCCTCCTCCATAATATACAATTTCCTTCACAGGATTTACGGAGGGATTTTGTTTATCGTCTAAGGATGTTGGGTATCAGTTGGCCCTCAAAGCAGTGATGTTCCCCCCTCCATAAAATACAATTTCCTTCACAGGATTTACAGAGGGATTTTGTTTATTGTCTAAGGATGTTACGGATTACTGCACATTTCCTTCTGTTCCTGTTCATTCAAATTCAAGGAGAAAACTGTATTAAACCTATAGTGGCAATTAATACAGAAGTGCCTCATGAATCGGAGAGAGAAACCAGTCATCTCAAATACATTGGGGAAATAAGCATGAGAAAGGAGGAGCTTTGCACGCTACGGCATGATCCTGAAAATGAACTCTCTCATT…
>TRINITY_DN1971_c0_g1_i1_2
GCATTTTTTGTGGGATGAGCCCTTAAGATAGATAGAATTCAACGCTGCTACGCAATTATGGCGGCCACCCATGAGTAAGTCAAGAACTCAAAAATCGTGGAAAAACTCTTCAAAATGTTAACGTGCGTCACTATACCATGTGCCCGTCTGACAATACAATGGATTCACGAATCTCGTGGGAATCATTCAATTCTACGACTGCTATAAGATCCTATAAATTGAGATGCTTCTCTGCATGCCATGTCAAAACTAAAGCTAGTTTTTTACTGTGATAAATACAAAAATAGAATAAATCTCGATTCGGAGCAAACATACCATTTAATATATAACGTTTTAAGTTATCTATTAATATATAGATAGTCATATGGCTTCCCTGCCTGTCGTTGTCGGTGATAATAT…
>TRINITY_DN1901_c0_g1_i1_2
ACCGGTGCCCGAACCTGAATTGGTAACTTAGCCTAAGAGTATCACTAGGACATGCATATCAATAGAGTGATATGACTTCCGGATCATAGGTGAAGAGCAAATAAGAATACAAGGCCATTGGAGACTATTCAAAAAGATGAATTGGAGCCTTTTTATTTAGATAAATTTGAGGGCTACTTCAGGCTGACGTTTTCAGCACCTTGCCAAGTGCTAGGCATCAAATACAAGAAGCAAATTCAAACAGGTTTGGTGATGGTAGTGACCAATGTCCAAATTTCTCATGTGAATATGTTATTTGATTATGGTTTACTTATGGCAGAACATGTGCATAAAGAAATGGTAAATTTCAAAAGAAGTGAAGCTTCTTGCACCTTCAGATGGTATTTTGTATTATGCCAT…
>TRINITY_DN1959_c0_g1_i1_2
TGCCACGTTGGGTATTGGCTACATGTCATCTTTGGTCTTGTAAGTGGGACTGAAGTTCAAGCAGAAAGCTTGGATTGAAAAGGTTGAAAGCTTGAGAGCAATAAATTATATCTCTGAAAAGTATTACTGATTAGAGGTGCTTAATGTCATTTGTTTGCAGAACGTTTGCATGCCCCTGAAGATGCAATGTACATGATCATAGGCTTTAATTGTGCAGCTTAGATTGAAGACATTGCAGAAGATACATCTGATTTTCCTTGAAAGCACTAGACTAGTTCATACAGCTTCTGCTCTCTATTTATTTTCACTTACAGACTCTGGTTGAAGGTTAAATGAAGAACAATGCTGCCAGATAGCTTGGAGATCAAGAATCTGATCACATAATCTTGAGCAGGCCTG…
>TRINITY_DN1946_c0_g1_i1_2
ACATGAAAGAGAAGGTAAAAAATCAGTGTGTTACTCCTGAAGCATAGCCAATTGCTTATTAGTTCTAGCAATCCAACTAGGAAAAGTATGATCCTCTGCCCTTCCTTAAGTAGGGACCTTACATGCAGCAACATATTTCAAATTCTAATAGCCGTTATTACCTTGTGTGCTGAACTTGTTGGTGTATCTTTTGAGAGTATGATATAAAAGTTTTTAACCCCATACTAGAGTTGTAACTTGATAATACAAGTATCTGGATTGGCTGGTAGACGGTAGAGCCCTTGGGAGTTTGTGGCCTCTTCTTCAATATATTCAGTACATGGACGGTAGAATCCATGCATTCCTATCCTTGTTCCTGGAATGACAGTAAGTCCTCGAGTTAAATTCATGGTCCCATCT…
>TRINITY_DN38502_c0_g1_i1_2
GAATCCTTTATTCTTCTCTGACCTCTTTGTGATCTCAATTGGTCCACCTCTAATGAAGTGCAGAAGATAACATGCCTGTGGTTGGATGGTAGGCTGGCATGGCTCACAGATATCACATTAATCAGCAATTCATACATCTACAGCATCAGCAAGTATAAATAACAATCCAACAGTGTTAACACCCTGTAATCTGTTGATTATGATGTAGAATATTCTCCAGCGGGTGGCACTCTAGTTTGAGAACTAATGTTGGACAGCTTCAATCTACTCTGAAAACCAGCAATCTATGACTTGCTTGCAAATATCTATCGCCAAACCTGAAAAAATGTGCACAAACTCCAAATAAGTTCACAATGCTAGAGATAAGGGTTTCCGTCCTTGCTTCTAAGGTAGAAATCC…
>TRINITY_DN38541_c0_g1_i1_2
CGATCTTCAGACTCATCTACTAAGGTCTCTGTGAAGCTAGAAAGAAGCGATGATGGCGCTAAGTTCAAGGTGCAAAGGGTTTTTAGAGGAAATTCCTCAAAATATTACTGGAAAGACGATATTCGGACCTCTAAGAGAGAAATTACGCTGAGCGAGCTGAAGGAGAAACTTGCAAGTTTAAATGTTCCCGTGAATAACCTGGATAGATTCATAGTGATGCAGAATCGAGTGGCTGCTAAGGTTAAAGAGCCTCAAGAACTGACCAAGCATCTTGAACTTGTGATTGGAACCAGCCACCATGAAGAGAAGATTAAAGAGGCTGACCAGGAAATTGTCAAACAAACTTCTGGGTTGGACTGTATGCAAGAGAGTTTGAGTGAGATAGAATTGAAGAGGAAA…
>TRINITY_DN38589_c0_g1_i1_2
GTTAATGGGAGAAAATTAAATTCAAAGGTGTCCTCAACAACATTTAGCTTGAAAAGTGTTGAAAGGGCAGAGAAACGGAAAGAGTTCTATATGAAATTGCAAGAAAAACTGAATGCCAAGGAAGCTGAGAAGAACAAAATTCAAGCAAAGACAAAGGAGGAAATGGAGGCTGAAGTTAGAAAACTTCGGAAAAGTCTCACTTTCCATGCCACTCCCATGCCTAGTTTCTACAAAGAATCAGCGCCACCAAAAAGAGAAATAAAAAAGATACCTTTGACACGTGCAAAGTCTCCAAAACTTGGAAGGAAGAACACCAACTCTGGG
>TRINITY_DN38560_c0_g1_i1_2
AAATTTGAATGGCGGGAATGACAGGCCGCGATATACCAATCATCAGTTGAAATCAGAACATTCTTGGATTGCCTACGAATTCGCAAATCTTCAAAGCGAAAGATCATCCGCCAGGAGAGACTGTCGTCCTTTTCAAGTTTTCTTGCCATCTTCACGTTGGACTGTGTGTCTCAAGTGAGAGCGCACGGCAAGTCAGTGTTCTCACGACTAGAATTAATTTCAACTGCCATGACCGGAACCTCACGCCTGAAAACGGTGAAAATTCTAATTTCTCCCACCCATTAGTGCAACCGACATGGTCCACAAACCATTACTCTGTAAGGGCTTTTCAATTTGAAAGGCAGATACCCATTATTATTGAAACAAACATTAAGCTGCAGATTGCAAGATATGGATGAA…
>TRINITY_DN38573_c0_g1_i1_2
CATCATTAGCCTTCTCGCATTCTTGCATGCTCAACAACTCTGAAACTGTATTTCAATCATCACCTATGGTCTTCGTCTCCCTTTACTATAATGTACTCACCTCACAACATTCATCTTAGTAATAGATGACAAATTGGAGGTACATGTCTAGTCTTGCTTCACCCTCCCTAAATCATTTCAGCTGTAGCTTCTATGGTTAGTTTTTCACAAGCCCTAACATCATATCCAGTCATGCATTAGAAATAGTTATATACCCTAGTGTATTTCTGATTAAAACTAGTTTTGCCTAAATGACATAAAAAAAGTTTGTGTCCTTCTGAATTTTGGACTTGGTGTTATCTAAAATGGTCACATATTGCAATAGGGGTTTTGTGTGTCTGAGTCTACTTTTTTCATAAC…
>TRINITY_DN38563_c0_g1_i1_2
GTGTGGGCCGCGTGCGGCGTCTTCTCCATCGTGGGCGCGCTCTGCTACGCGGAGCTCGGCACCACCATCTCCAAATCGGGCGGCGACTACGCCTACATGCTGGAGGTCTACGGCTCGCTGCCCGCCTTCCTCAAGCTCTGGATCGAGCTGCTCATCATCCGGCCTTCATCGCAGTACATCGTGGCCCTGGTCTTCGCCACCTACCTGCTCAAGCCGCTCTTCCCCACCTGCCCGGTGCCCGAGGAGGCAGCCAAGCTCGTGGCCTGCCTCTGCGTGCTGCTGCTCACGGCCGTGAACTGCTACAGCGTGAAGG
>TRINITY_DN38583_c0_g1_i1_2
CGTGGCCTGAATGATGTGATATGACCCAAATCGTGGGTTAGGATCAGAAATTACAATTCGGTCTCAAATCAGAAATTCTATGTTCTCAAATGATCTTCAACAAAATCGGTTTCCTCTCTAATAGAAATAAATGGATTTAAGGCTCCTCAAGGATAAGTCTGAAAACCACATGAACCCAAACACCATGACCATGTAATATCTCAATATGCTCTATGGAAGATTGAGTATCTTCCACTCTCAGCTGCAACCCCATGGAAGATCTTTCACTCCCTCAGTTATGCAATCTATGGGAGTTTTCGTTCCCAAAGACCCAAGTATGTAAACACCTCTCGGTTCTACAAAACCCAACCAATGATCAAATTCAATTCCCAAATCTGCCTTGAAGCTTCATCTTGATCT…
>TRINITY_DN38517_c0_g1_i1_2
TCCCTCCCTCTCAAATTGTTCTTCTTTACAGTATTTATATTTAGAGCAGAATAATTTGTCAGGACATATTCCATCATTCAGTTGGGATAGACTTATCCATCTTCAATCTCTCTCTTTCGCTACGAACAGTCTCACTGGTGAAATACCTCCATCCATCTCTAACTGTTCCTCTCTTCAAATTTTAAGTTTAAGTGAGAACAGATTATCAGGACAGATTCCATCAGATTACGGGGCCAAACTCCACTATCTAGAATTACTCTCCCTTTATACAAACCAGCTTACAGGAACAATGCCACCTTCCCTCTCGAACTGTTCTGCTCTCAGTCTATTAGCATTATATGATAACCAATTATCAGGACACATTCCACCAGTGCTTTGTCAGCAACTTACCAATCTAAG…
>TRINITY_DN38539_c0_g1_i1_2
ATATCCTTGGTTAAATGTAGAGTTTATCTTTTGTGCTAAGAATATCTATGCTGTGTAAAGATCCCTTTTAATGTACTGCTTTTTTTACATAGAGTTTGTTCATTGGGAGAAAAAATAAAAATAAAATTCTCTGAGTTTCGGCAATAGAGGATGGGGTTTCCAGAACAGTTATAAGTTACCTAAGTTTTTGGGACGGCAAGGGAATGTATACACAATCAACACAAAATTAGAAATATATAAAAATAACCATAGTTTACACAAAATGTACAAAATTAAATTCAAAATTGAGAATACATTATGTAATAATAATTGATAAA
>TRINITY_DN38503_c0_g1_i1_2
TTTGAAGATTAGAAAACTAAAGCCATTGTTGCCTCATTACTATACATCGTATGAAGGGCCTTATGGTTATGTCCTCATTGCTATACATTATATGAAGGGCCTTTATAAATCCCTTCATTACCCCATCATCTTTAGAAGGAAGAATTCATCCAAGTTTAGGTGTGTTACACTCGGGATTATGAGCATAAGAAACCATAAGAAGAGGGGTGTCCATAGTGTTCACCTAACTTATTTCTTGGGTAATTGGGTAGAACCTTCTCTTTTGTCCCATAAGTTTTACATGTCAAATTTCACACGTTCAACAAAAATTGTACTCAGAGGGCAGGAAAATAAAAATAAAATATTAAGTGAGCTTCACCTATCTACTTTCCAAATTCACAAGC
>TRINITY_DN38506_c0_g1_i1_2
AAAATATGCCAAGTCACAGGGTTCGCCGAATTTCAACCATGAAGTTCGAAATTCGGCGAGCTCCAAAATGTCATTAAAAATTCGTTCAAATTCACCTTAGATTCATATGACTGAAGGGCTTAGTTTTTTTTCTTTCCTGCCTCTATCAATAACAAAACCAAGTGTGGAGCAGGTTGAGTTTTGAAACATCGCGCAGAGGAAAATCGATGTGTTACGGTTTTTTCCGTCTATCCCTTACAGTTCTCTTTATCTATCCTTTGCGTCACGGTTCTTTCGATTGTTTCCTTCGTGCAATGGTTTTTTCCATACTATCCTTA
>TRINITY_DN38585_c0_g1_i1_2
GTCACAGTCCTGGAGAGAACAGTTAATCAAGCAAAAGAACAATGTACAAAATACCTTGGCTAAGTGGACATCACCATGACAAGGTATGTCAAGGCATTAGTACAAGCCAATGAGATAAAAAGAGTATAAGAGCCAAGGGGTTTGTGATAAAGAGCCAAAACATTATATCTTTAGTCTTGCCTAGGATGACAAAAAATAGTCATGGATACCAATGCACAAGTCCAAGGTAGAAAAGATGTAAGAATTGACAGTCACAAATGACCATGGGCAAATATTTAGAGCGTAGGCACAAAATGATAGGGAGGATGCAATCAATAGGGATTTGTCCCAAACAGGGACTTAAAAGACATTGAAAAGAAGGCCAAAACAAAGTTATAGAA
>TRINITY_DN38509_c0_g1_i1_2
TGTGGTGCCCATTGAGAGTTTGAGGGGGGTAGGAGGTGGTGGAAGAGGCGGCGGAAGAGGTGGCCGAGGAGGGAGAGGAACTGATGGTGGATTTAAAACTCCTAAAAGAAATCGACCTCGCGCATTCTCTAGTAACAACAACTCCGCCCTAAAATCTCCATTTGTGAACCTGGGCCTGTTAGTTTTTCTTTTGTTTTGCACAATCTTCTTCAACAACACGTCATAATTTTTGGGCTATGAAATAATACCTGTATTGTAGAGATCGTCATGTCTTCGAAACAAATTTCACATATTGTAACTCTGTACAAGCAAAATAAATTTATCTTATCGGCTGAAAAAATCACCGGCCAGAGACAATGCATATTTGATTCGTTTGATAGGAACGAGACATTAAGCATG…
>TRINITY_DN38513_c0_g1_i1_2
AAAAAATGTCATGCTCAAAAAGTTCTACTTTAGACTTGGAAGCATTGATGAACAACAAAGGATAAAGGTAAATTGATAGCAGCCACCAACATTGTATCTTGCACTTTATTCAAGTCTTAACGAGGAAACACGATTGGTAAAGGGATAGGTTGGCATCAATTTGGGGATCAAAACACTGCTAAATCTGTTACAAATACATCTGGGTCTCTGGAAACCCTCTGAAATGTTACAGATTGGAACAGCACACATGGTTGACATGCAACCTTCTGTCCAAACTAAATCAGTGAGCAAAGCAACTTTCTGATATGAAGATGGTATTGCCGAGATAGCTACTCCAATCAAAACATTGCCCCT
>TRINITY_DN38508_c0_g1_i1_2
CCTAAAATAATTATAGTTCAAACACCCTGCTCACTCCCTGTTAAACCCTGATTTCAGACAAGGATTGCAGCCTATTGCACGGTTCTTCTTTTATGACTGCGGATGATATGGATTAGGTGAGAGTGCCAATTGCTATTCACACGATATTAATTTACTTTCCAAATGCTATGATGATTGATATGCATCCAGATCTCCGACCAAGTTGCCTCTATCAATGTGTATCGCTGGCAGTGATACTATACAATTGCTACTGGGAAAGTGCGATAGGCCCCATCCAGACTGTGGCTACTCTCTGTATCGAATGGTTTTACTTTCTTAATAATCTTCCCAGCGCATCAGAATCTCGGTAATGCAATGATGTGCAGTGCTTTCTCCACAGCCGAGGTTGAAATATCCTCC…
>TRINITY_DN38548_c0_g1_i1_2
TCCTCTTGTTCAGGTATAAATGATTCTGCTGTGGAAGAGAGGCAGGAGACTCTTCTAACTGATTGTTGCAAGGAGAATCTTTATCAATCAGATGCTTCGATGAAAATCTCTGAGCTCATCAAGGGCCACAAGGAATTGTGTACTCCATTGAAGAAGACAGAATTTACAAGCAGCACTAATGTATCTTCTTGGTTAGGTATGGATGACTTTGTTACTGAAGAGAGTGTGGAACTTCCTGAATTAGATACTCTACAGGAGATGCCTAAGTTGACAAAGGGCCACCTATCTCCACACTTGAATTCACTGTTTGAAGAGGACACTTCATTGAAGAAGAGTGGGCTTACAGGCAGCACTAATGTAACCCCTTGTTCAGGTATGGATGACTCTGCCTCAGAATGG…
>TRINITY_DN38566_c0_g1_i1_2
CTTTAAACAAAACTAAATATACAAAACCAAACAAAGTATGGATTCAATTGCTCAATATTGAACACAAAATATGATCATGCACCAACACAGACCACAGCTATAGTCTGACACAGCAGGTCTAGCTGTGCTGCTGCAATGTGCATTACCACCAAACACCATCAACATCTGTCTTACCGCAAGCCCTGCTACCACAAACAATTCCCTCTGAGCTCTGCATACACTTGCTTGATTACCACAATCAACACCGCCATAGGATCCAGCAGCACCATCTATGCCATGAATCTGTTGCCATCAACTAGGTCATCCGCACAGTGAGATTTTCTGTGAGAATTGATTACTCACGCCTCTAAAGTGACTTCTCGTGTGAATGAGGTCTTCCTCATTGGCTTGCAGTAGGGT…
>TRINITY_DN38559_c0_g1_i1_2
TACAGAAGGAGGCAGGTTCAAAGCCAGACCGATCAGCCAGAAAGTAGCTTTTAGAGTCTTCCTGTTACGGAAGAAATTGCTTCTTTTCAGGCTTCTCCCACTCTGGGCTAAATTGCTGCAAGTGGGCATCCCTAATATGAAGAAAATGAGGCCATATGATCAGCAGGGTGTAGATGAAATTACGAGGAAGCTTCCACAGCGTGTGCAATGGCTTTCCTGGTTAGCTAAACAAGGCAGCTACATAGCCCGCCGAAGCAACGACACAGTTAATCGCACTCTCATATCATGGCTAATGCCTAAGGTTCCTGCAAGTGACACGCCTGACC
>TRINITY_DN38582_c0_g1_i1_2
AAAAATGGTTGAGACAAAGAAAATTTTATGCTGTTTGTTAATGGTTGTTATCACAATGTCAGCGAACATTACTGCAATAACAGGCTATAGAAGATTCATGGTATATGATGGATTATTTGAGAAGGTCAGAGTTATTCCCAATGAAAACACTCTTGAGGATTTGAAGATGTGGAAAGCAGCAGAGGAACGAGAAAGAAAATCTGTTTTACATTTTTGGGGTGTGCGAATTTCACTAAGACGTAGATTATTACCTCCGCCACCTCCAAAACCAAATCAGTCCAAAAGTGAAAGAGTGAATGGAAATTCATCTACTTTTCCTGTTTTTCCTAGTTCTTCTCCAACTCCTGCTCCTTCCCCACTATGCATTATGAGTGGAAATTGACTCACCTTGCTTTTGGT…
>TRINITY_DN38501_c0_g1_i1_2
AGAAATGAAAGATAGACTTTTGTCATGCATTTGATCATGTTATTTCCATTGGAGATGGCTCTTTCAGAATTTGTCAAGCATGTATATTTTAAATTATCCTGTAATGTCCCCTTTTATAAAATGCCCTAGTGTTCCTAGATTACAATTCCCAGCCAATAAGAGAGGGTTAGAGGGAAGTACCTTTATCTCCTTGAAGGGGAAAAACCTGCAAACAAGTTAGGAAATAATCTGCAAATTATATTATATATATAACTTGGCATGCCCAAAGAAAACAAAGAGTTTAGTGTAGTTGTGAACTATTTTTTATAA
>TRINITY_DN38596_c0_g1_i1_2
AGGTTGAATCACTCTTGGAGTGGGGATGACTTCTTGGGTGTGCAGAGCTCCATTACATCAAGAAAAGTTTTTGTAAAAACCAGCCATGCATTTGAGAAATCCTTGAATGACAACCACTCTTTGATCAATGCCACCGACCTCGACTTAGTAACATGTATTGTGCATATGGATGCCAGACCATGAAATTTGAGCTAGTGCAAGGGAGAGAAGCCAGGTTGACAAGGATTACTTTGTTGATGGTTGATGCAGGAGCATCCAGGTCTACAGGTGATCCTGCATTGCCCAAAAAATATTTTCTTATTTTATCTTAGTTTTTGGGTGTTTTGTGGTGGTTTCAGGCATCTCTTTGCACAGGAAAGTGACCCATTTGATCAGAATTGCAAAATTCATGTTTTCCCC…
>TRINITY_DN38523_c0_g1_i1_2
CATATCCTTGTCTTTGTAACAAACCCATCAACTGCAGAGTTAATGAATTGATCAAATTAGTAGGTGTCAGGTACAAGAGTTTTGCAGTTGGAGAGTTGGGGTTTGATGCGAAATTTGAGCAAAAAGGCTTTAAAATGATTCTGTAGGAATACATCTTCTCTGTTAGAGCCTTGGAGGGCAATAAGAAATGGTTCACAACCACTTGATTTTCTGGCGGGTGCCTATAATTAACTATCTGAGGGTTACAAGACTTTCCCTGAAATTTATTCAGTAAATTTATGATCTTCTCTTTGTACCATACCCGTATGTTAGTGAGCTTGGGAATAGGTGTCCTGCATCAGAAACAATCGGGGAAGTGTTTAACTCCGCCG
>TRINITY_DN38518_c0_g1_i1_2
TTTTTATTTGAAGCTATTCTATATGTTGTCATTTTCCTCTTTATCCTCTTTGGTTAAAATTCTTCTGTCTGGAATTAGTGAACAACAAAAATATCCAGAGACTTCTCTATGGAGTGCATTTCAGGTCTCATTCTAGGATTTCACACTTACTAAAAAGGAATTACACAGGGTATATTAGTATAATATTATAAGGCTTCACGTTTCACATTCCTACAGACTCCAAATAAATAGACTTGCAGGACTTGAGTAGAACTGTAGGACTTTAGTACTGCCAGAATCTCCAGAGTTGCAACCACAAGAACCAGATACTTATTTTTCTGTGGCACAAGAAAATAAATATAAACCTTGAATCTTCATCTTTACTTCAATTGCTTTCTCAATCCAGAGGATTGGTTAGGA…
>TRINITY_DN38507_c0_g1_i1_2
TGGGAAATCTAATACTTTTCAATGCCATGTGTGATCAATTGGTTGCAGAACGCCAGAATCTCATCATTTTATCCATTTTTGTTTCTAATAACTGAAACAATGCCAATACAGATAGGGCGAAGCCAAATTTCTAGACAGTGATATGCATTCAAGGGAAGATCAAGGAAGCAGTGGCAATTGGAATAAGAAATCTAGCTTCTTATATTGAGGATTGCAAAGGTGGTCAGTTAATTACGGACAGTGAGTGAAGGGAGTGTACCTATTGCGGCAAGTGTAGACATGATGAGGGCATTCATTTCTAGAAGACGCATGATATCGAATAGGTATTGATTCATTGAATGATCTCAAATTGATCCAAGAAAGCACAGTGAAAGAATAATGTCATAGCTGCTCATATTT…
>TRINITY_DN38525_c0_g1_i1_2
ATTGCTATCTATCCTTGCAACAAGCTTCCTGATGTGGGCAACTATCACTGAGGGTGTGCATCGGCATAGAAATGTGCATACTGATCCTGTTGGTAAGTGTCCAACAGCAAAGACTGGCCTTTTTGGTGGAGCTGGATTCTTAGCTTTGGATGCCGGTCTCTTCTGGCTGATATGCCAAATGCTCACCATGAATGCAAGAGAAGATTATGAAGATGATGAGGATACAAAAGGTGACTATGGAAAAGTCAGTGATGTAGATTATGTTTCTACTGCAGATATTCCTGTGAACTCAAAGGTTTAAACGAGGCAAACCTGGACAATATGAAAGCAATCTTTTG
>TRINITY_DN38571_c0_g1_i1_2
GGCCACCATTTTTAGCAGACAACCTGGGTGAGATTTTATAATGCAGGTTGTGGGTTTTTTGCCCTCTAAAAATTGGTCATTACCCTCTTAAAAGGTGGCATGTGTGCCCATTGCAAGTTGCTCCATTCTAGACAGCCATATGCTTACATTTTGAGGCAGATTTAAGGGGTTCGAAGCCCTTGTTGCAGGTCGAACTTTCCCAGTAGGAGGGTGTGGGGGTTTAGCACAGCCACAACTACGTTTGGGAGTTTGTGGGAGTCATGGGAGTACTTCATAATGCTGGTGCAGACCCATATAATATCTACAGGTAGCCTAAAAGGACAGAGTTGTTAGTTCGGTTGGATTTTGAACTGTGTAGGGC
>TRINITY_DN38542_c0_g1_i1_2
TATGAGTTCGGCCTTTACATTCTTTGTGCAAACCTACACCATCAAAGAAAGAGGACCCATCTTTCCATCACTCTTCAATCCATTATCTGCAATTATAGTTGCAGTCTTGGAGCTGACGATCTTTCATGCAAGCCTTCATGTGGGAAGCGTGGTAGGAGGAGTTCTAACAATTGCAGGACTTTACATTGCTCTGTGGGGAAAAGCAAACGATAAAGAAGAAACGAGGCCAATAGAAGATGAGGTTGAAGATGGCACAGTTGAAACTAAGTAGCCTCTGTTAAAGACATGAATCTCAATTAGATAAAGAAATTTCTCACCACCAGACAACAACTAATATTTAGTAGCATCCTAGCCAACTGCATGGTGTACCTTAAATATGGAAAATTGTATAGGTCATTA…
>TRINITY_DN38504_c0_g1_i1_2
TCTGGCTGTTCTTGTATAGATATTATAAGATCCTGTTGTGGGTCTTTAATCATTGATGCTAATGGGATTCTCCGTCTCAATGTTCAGAGTAGGGCATTTCTTTTCTCTTTGTCCATGACAAGAGTTAAATTTGTGTAGACAAGGAGGAAGAAAGAACTTTTGAAGAGCTTAAGCAACTATTTTATAATACTGCCCCAGTAATTTCTATTTGTTGTTTTTGTTTGAGATATTAGTGGGGGTCTAGGGCCATGGCAGGAGTACAAACTCAAAAGTCCATAAATTTTGAACCGAAGGCCTCTAGCGAGCAATAAAAAGCTACACCA
>TRINITY_DN38594_c0_g1_i1_2
CGATCTGGCCCTGTTCTGTCTCTGCGTTTTTCTGTTGTTATAGATGTACTTAAAAGTTTTGTTCTTGAATTATTAAGTCTATAACAACCTTGGATTCTATCTTCTATTCAGTCTCACCAGAAGTAAATAAGGTTTAGTTTTGTGGGTTAGTAATATAAACCCATATACATGCCTCGTGATCAGTATGCCATCGTATTGGCTACTATTTGCAGTACAGAAATGACCATGAAAGATTGGAACGTAGCTAACGAGAGGTTTTCCTCAGAAATTGGAGATGCCTGTTATGTGAAAACCTGGCTAATTGAGGGAATGTTCCCGTTGATGGTGGGTGAAGAATTTTCTCAATGAAGATGTGGAGGTATCAATCAGTAGGTGAATTATTTGCTACCATCTCAGGAA…
>TRINITY_DN38514_c0_g1_i1_2
TGTATGGCATGCATGGAGTTGATGAGCAATTCAGCTTGGAACTTTATGTTCGACTTCGTGATATATTTGTTAATTTATAGCAAAACTTCTGTTTAATACTGTTTGGGAAGTTGATGGCAATTTTTATAGCAAAACAAGATCAGAAGTGCATTCAGGTCTTATAATGGATGTGTGAAATAAATCCAATAACTAGTCCAGGTGTCAGGTAATGACTGAAAGGAATAGGCCCATGATACCAATAATAGGTTGAATTAATTGCCCAGCTGTGGTGGGCAAACAAGGTAGGAAAATAACATTAACAAGAGGAAAACTGCGATTGCCAGGAAGGAATGCAACAAATTGTTTAAACCAACAAAGTGAAAAAATCAAAAGATTCAAGTCATGGAGTCAGGGAAAACT…
>TRINITY_DN38556_c0_g1_i1_2
ACACCATCTGAATCACACCATGGATGCTCTTAATAAACAGGAGATTATTTCGATTAAGTTGCCCTTATTCTTTGAGCATTGAACCCATATTTGTAAGATAGTTCACATAATCATTGAACTGTTCTAATTTCTCGGTTATTTGACATGCCCAAAAATTTTGAAGACAAAATCCATCAAATACAATGTGACAATTTTTTTGCCTTTTTACAATTATCACTTGACAATGCTCCACATTGACAGAGAATTCAAGTGCTACACACCTCTGGCATTAACACACCCACAAGACTTATCGTATTAGTTATCACTAATCCTGATCC
>TRINITY_DN38526_c0_g1_i1_2
AAACATGATAAGATTAACGAACTTTTTGAACTTCCCCTTAAAAAGAGGGAACAGTTGTGTCTGAATCACAAATAACATTGATCTGCGAAAACTTGAGTGAAGTCCCTGCTAAATTGTATAATGCGCCTCCACTAGAAAAGGTCCATATGTTTGTTACGGCTTTGAGTGTTGTAGTACAAGTTTCAATCTAGCAAAATACACATTACAGAGTTTCTTTGTTATTTTGTAGAGACCATAACTTTATTAGCAGCTTTATATAAACCTATATCTCTTTGTAGGATAGTTTCCAATAAGTAAAGGAGATTATCATTTTCTTAGTCAGTTTCAAGATCCATTGCTCATCTGG
>TRINITY_DN38555_c0_g1_i1_2
TATTTCACATGACAATATAGGTGAGATTGTATCCAATTATAAACCTGTATCTGATAATGAACAGAAAGCTGAAACCACTCCTTTGAAAATCGACTTAGGGGACGCAGGTATCAAAGGATTACCTCGACGTAAGAAAGCAGTACAGCTTAAACTCCCGGCTGAAGAGTCAGAAGGATCAGTCCTAGATGAAGAGAAAGAAAATAATACCAAGCAGATCCCTCATACAAGGAGTTCTCACAAGGCTCGACAACAGAAAGAAACGGTCACCTCTCAGACAAGGACTCTACGAAGACGATAATGTATGACTTTCTTGGAGAACTGAAGTATCATTGGGAACTTTACCGTGTGAATTATCTGCTACACCTTGTAGTTTTATTGATTTGTATTTTATATTTGATC…
>TRINITY_DN38550_c0_g1_i1_2
AATGAATCTATGAATTTGGTGTGAGGGGAGGGAAGTGTGATCTTGAGAGAAGTTGTGTACAAACATAATTTCAAATGGTTGAATTAGGTGTTACCTCAAGGGCAAGGGTCAAATTGGGTCCAAAATATGAAGGTGAAGAGTGAAGTATGCTTTTTTCCAGTATTACATCCCTCCTCAACTGGTGCAGAGCATCCGGGAATATCTGCAATCAGCACCAACCAAAAATATGTTTCCAGTTTTTTAAATTTTAGCTTGATTTGGTTTTCTCTCAGCATCTCACCATGGTCGGCTTCATCTGAAAACACCAAAGTTTTGGTAATCCTGGAGGC
>TRINITY_DN38535_c0_g1_i1_2
GGAGCACTTTACTATTCTCCAGTCTTGGGAGCGCTTCTTGAAGACATGGATGCTGATACCTCGCTTTATAGCCAGGTGAAGCGAGGCCACATTGGTAGGTGTGGTTTATCTTCCCTTCTTGACATGCCCCGACCTTTGATAAACCGAGGATTATTGACAGCCTTAGCAGAGCGTTGGCATAGCAAGCACAACACTTTTCATTTGCCGACAGATGAGATGACGGTGACACTCGAGGATGTCTATCAGATATTGCGCATTCCTGTGATGGGGGAGCTAGTGTATTACAATCTCAGCGAGCGGGGTGAGACAGATGCACGTTGTCGAGTGTTTGAGGATGATGAGATAGGTGGATACGAC
>TRINITY_DN38521_c0_g1_i1_2
GAGGACTGTAGCTTGAGTGACCTCTTTTTTTTCCTTTTTGTTGTAGTTTCTCTTGGTGCTGGTTATCTTTAGGCATGCTAATCTGAATATATATTGGGCTGTGGTCTAATTTCATTTCTGTAAAAAGCTATGGCATCCAAAACCCATAGAGTATAATCATTTTTTCCTTAAAGTCAGCCTTATTAGAAAAATTAACTCTGAGTGATAAATGGTCACTTTAAGTCTCTTTTCATTTAATGAGTAACTTTACTAGATGAGTCACTGTAATTAACGAGGCCCAAGATTTAGAAGAAAATTATAGTAGCTTCTCAGATTCACAATGTTGCTCTATACCACAT
>TRINITY_DN38558_c0_g1_i1_2
ATCGTAAGTGTATTATTGCACCTAAACAATAAGTTTTCTTAGGATTCCTCAGTAAACAGTTAGGATAATTAGGATAGTTAATTGATCTCACTTAAGTAGTCAAGAATGATGTGTATACCCTGACTTGAGGTACACAAGTGCCATCCTTACCTCATCAACCCTTGATTAATAATAGTTAGGTGCTACCTCTATTCAGTCAAGGCCACCTTTGCCTCAGTTAAACTGAGTTTATCTTGATTGAGAGTGATTGAGAGTTAACTCATTCCTCTTGGACATGTCATCTCATTAATGCATGCATCCAAGAGGCCTATCTATTTGTACAG
>TRINITY_DN38577_c0_g1_i1_2
GATGAATACATTAGGGTATTTTTCAGATTCAAGACATTTACTCAGTGATGTGGAAGAGAAGCAAAAAGAATTCTCTCTTCCAGCATAGTGAAAAGTAAGCAATTGCATTTGGTTTGTTAAATACGTCCCAAGAAAAACTGTAAGAGTTGTAAAGAACATTATGGTATGTGTTGATTGCTATACTGCAAGGAAATTTATCTCCATGATTGTTGGAAGAGAAATTCTTGTGAGAGATGCAAAACATTAGTACTAAACAAGGAGAATCTTCTTATGGGATTATTGGGAATGCTAAATGAAGCAATCTGAAGAATAGGTTTGCACTATAATAATGTGCCCAGAGTCAGAGCTGCAGATAAGGTTTTATGTACAGTTGCTAGAAAGTTTTTTTTCTTTTTCTTT…
>TRINITY_DN38520_c0_g1_i1_2
GGTGTCTAGAGGCAACTTCCTTTACATAAATGTCATCTTGCAATACATGTTTCAACAATATATATTCATCGGCATCCAATGCACATATAATTTCATCAATTTGCTCTTTGTCAAAGGAATTGAGGGGAGCAGAGTAGTGAACCAACTGACCCATAAAGAATAATATAAACATGATCATGAAAAATATAGTGAACTATTATAAACATGATTAGAATGATGAAAGGAGTTATAGAGACCATACCCGTGAAGGAAATTATGTAGAGATCATCACACATTACAGATCACAAATGTGTCATATGGCCTCTATGGTGCATGCTTCTTGTACATGTCCCATATGAAAAATAATCAATCACAAACCTATCAAGAAATCTCAACACATGCTCTTAGTACATTCATTAG…
>TRINITY_DN38567_c0_g1_i1_2
AAAGGCAGATATACATGGAAGCTTTATGCAGAACAAAGAGAATTAAACTTGTAGAGAATTTATGTAAAGACAAAATAAATGATTCATATTAATTACTTATTTACTAGCCTCTATAGCTCATGAAAACCATGGCAAGTGACCATTTTGACCACTTGAAGAATGAATAGTCCAAATCATTTTTGTCACAAGATCCCAGTCATATGGTGCCCTGATATTAAAGAAAGACGAGGAAGCTTCTTGGAGAGGAAAGAGAAGGAAACTTTTTGGAAAAGAAAGATAACAAAGATTCTAGAAATTTCATAGGCACAATAAAAGATATACAGAACTATACTATTCACCATCCCATATTACCTTATAAAAACCTTGAAAGTGGTCAATTTGACTGCTTGAATAATTTTC…
>TRINITY_DN38586_c0_g1_i1_2
GGAAAATGTATGTCATATGAGGGGAAAAATTGCATTAGCATGAGATGTTTTTGGATTTTACTGTTTGAGTCTTTTCCATTGACGATTTGGATCAATCTCCACGTTCCATTATCAGGGAATAAAAGCCAAGAGAAGACAAATGAAATTGAAGTTTTGGCAAGGCTAAGGTGGATGCGGATTTGAATGCTAACTGTTTCTTCATTGTCGTACACTCTTTTTTCTAATTGAATCACGAGTTTCTATTTTTGATGGAAAAAACTGTAGATAGGACTTTGTGCTTAAGTAATTTTTGTCCATGCTCTTGCCTGTAGAGTGTTAGGTTTTACTGCGTGAT
>TRINITY_DN38574_c0_g1_i1_2
AGTTATAAAAACAAACAAAAAGGCCAAATTTGCCGCTTGGGAGCGGATACCCTCCAAACTCACTGCAGGTACAAATGGACCTCTAGGCATTTGGTGGGACCTTGGGTGGCCCCAATTGCAGATTGGACCCAGATCCATATTTGCGCTGGACTGGCCTGAGTGGGGCTAGAGCTTGCGGACCAGGAACACAGTATATAAGTTGTTTAGTGGGGTTTGGTAATAGGTCTCTCCCTTTACAACTAGCAAGGTTACGACTTTTATTTGATGCTTTCCCAATGGGGATACTGCTGAACTTGCATATCTCCTAAATGCACTCCTACAACTTGAATGCCTTACCTACTTCATGCCTT
>TRINITY_DN38572_c0_g1_i1_2
TAGCAGAGAACTACTAGAACTACATTTTTTTTTAGCCATTAAGCTGGCGAGCCTCGATAGTCAAAGACTATCCTTATGTTTTATAGGATTCCTGGGTTCCAAATTCATCTGCAAAGAAATTCTCTAGGACAGGGCATGTAGTGGTCACACCAGGCAATCCTTGGGAATAGGAACCATTAAACCGGAGTCTCGTGGCTCATCCCTGTGAACTGTCAAGAAGGTTTACCTTTTAGCATCTTCAATCTTTGGACATTCAAACTTCCTCCAATTTGACATTTGGGATGGCTTTAGAGACCAAATAATAGTGGATGCAAGTGAACGTTATGCGGCTGGAAGAGAATTGATCTTATCCGCAGATGTATTCATGAGGAATGAAGTCTAGCCTAGCCATTCATATCT…
>TRINITY_DN38570_c0_g1_i1_2
GTTGATAGCAGATGAACTCTTTGTAGCCAATGCATGCTCTTGAATCTCTCCAATGTCAACAAGCTGATACAAACCATGATCTTCTATGCCAAGTGCAATGTTTTTTTGGACTCCTTGTCAATAATATGGCACTTGTGCTGAAAATGATGCCCAACTTGGGATTGTGGCACAATATTTAACTCATTAGAGCAAATTGAGCTTCATGCTCGAAATAAAGCATATATTGAGGAAAATAAGAGATTTTCTTCTAGAATTCATCTGGACATTGCCTTTGCTAACAATTGCATACTCCTCACCATCATCGAAGATCACTGCATCTGAGCAAGCCA
>TRINITY_DN38505_c0_g1_i1_2
CACCAACCCCGATTACAAAGCCATAACAGAGAGCTTCAACTCTCCTCCCAGCACCAACTGAGACCAGTAGAGGCTCCAACCTCCAAATAAAAGAGCACCAACTTACAAAAGATGAGCACCTACTTGCTGCAAAGCAAAAGTATCAGAGCACCAACTCCAATATCAGAGGCACCAACCTCTGTCTAATACAGGCTCACATAGAAAATTAGCAATGAAGCAGCTTTACAATTAAGAAAAAAACTTTATTGGAACTTTTCAACTGCTCCTGTGACCTTTGGCTGAAGACCGATAGTTTCTGAAAACTCAGCTTCCCAATCCAGTAAGACACCTTAATTTTTTATATCTTTTCAGCTCAGTTACTCCTGTATAGATGAATCCCAATCAATCGAA
>TRINITY_DN38578_c0_g1_i1_2
AGGTTTATTAAATTGAGAAGAGTGGTGACTAACAAGGGTAAAATAGAGGTAACAGATTGATTACAAAATCTTATAAGTGGTAATAGAAAACCCTAAACCTCAAACCCTAGACCTTAAATCCTCTTGCATTAGTTTTGCCCTATAATAATTATGGCTCTCTATGGCTCCCCTAGAGACCCTTCCATGTTAGTTGATTCATATTTGATCTCATCCAGTATTTTATGCAAGTCTAACCCTTAACCCTTCAGCAATAGTGCCAGGGATTCTACAAAGTGTGTTTCTAGCTTGCCCAACAACCAGATTTTCTTGGGCAGGGTTCGGTTTTTTAAACAATTCAGAGT
>TRINITY_DN38536_c0_g1_i1_2
ATTTTACAATTACATGATCTTCCGTCTTTGTATGAGGAGAAGACAATAATAGAATAAAACTGAGCAAACTGTGAGCTCAAATTTTCCCATGATTTGCCAGTTCTTTGCTTCTCCTTCATATAAAGACTGCAACATGGGTCTAATAAGAGCAAAATGACACGTTATTTCATTAAAAAGACATTAAATATCATGTTCCAGCTGACTTCTCTCCAGTTCAAGAACTGGTATGTACTTCTAGGATTTGAGGCATCCTTTTAAAATGAGACCACTTCTGCAAGATTGATTTTTATTCTTAATAGGGGAGTCCAATGTGGGAG
>TRINITY_DN38528_c0_g1_i1_2
CTTGAAATCCCTTCTTCGCATTGTGAAGAATTCTCAATTTCCACGATCTTTTGCTCCCGTGCTTCTCTGCACGATTTTTGGTACATTTGTTGTTCATCCTAATTAACCCCCTTCTATCCCCAACATTCAGGAAATTAAGCAAATACGAATAGAATGATGAAATAGCCTTCGCTCATTAACTAAAAGTAGGGTCGCTACCAAAACTAACTCCGTAAAAAAAATTGTAGAAATTATGCTTTTCCTAAATTCAATACCCTCCAAAATTTCAGACCGTTACAAAGATTTGCACAAGATGGATCGTTTAACAATTTACAGAGTTGTTTATTCTTCGAAAAATTCTCAGAAATCTTGAAATGGAATTTGTAAACCAAGAGGCGTAGAACTGCAAAGAAGAAGAAG…
>TRINITY_DN38527_c0_g1_i1_2
AAAATCGCGGCTGTTCTATCGAATCGGACGAACAGCAGTGCAACCCCATTCTGGATCAGCATTTGCACCGTTGGATTCAAACGACAGTGGGAGTTTTTAAAGTAAATCCTACTCTAGATTTTAGCTTCTCAGTACAGCTGCTGGCAAATTGCCGCACTATGCAAAGGCGCCCGAAAGGTTTGGCAATCGACCCCCGGGAGCTTCGTTGCTTCAGCATTTCTGCATTGGTCGTTGATTTACGAGCGAGTGGATTACTCAACGAACGATATTGATGTGAATTACTAGAAGTTGAACTAGGAAGCAATTTCTTAGCAGTAAATCGCTAACTGGATAATAGTAGGCTTCCAGATATTCAAGATAAACTCTATAAAATCTCAGATGCCAATTAAGAACCAAAAT…
>TRINITY_DN38581_c0_g1_i1_2
AATTTTGCTAAGGTTCGATTTGGAGATCATTGGAGACATTTTGGTGTTAGGAGTCTTCATCAATTTTAATACGTAAGAGCTGATTGCATCTATCATTTTCTGAGTTCTCATCTCAGGTGATACTCAGACTTTACATCAGCTGGAGGAATGCCACAATTTTGTCCATAGGGCCCCATTGGTGCATCGATTTCACCCCCAAACTGGAACTCTCTCTTTGTGAGGAGTCAACGATGATTTTTGATGGTTGAGAGGGGGTGTGGAAGCTGTTAATTATTTATTAGTCTGAAGATATCAGAACAGGGGCTAGAAGAAGGCCACAATTTGGCAAAAGGAAGGTCTCTCTCCATTTGGTATTTCTTGCCTCTTCAACAATCACCTTGGGCGATTTTTATAATCAGG…
>TRINITY_DN38537_c0_g1_i1_2
CAATATGTTAAAACGCTAGCAGCATTAGATAACATCCTCTGGATTACAAAATGTGCATCAAACTATAATGAGTTTAGAGCATATTGTGAATATCTAGTCAACTCTTATTTAGAATAAGGAAATTAACTGAGTTTAACATGGTACGTGGTAAATAGAGTGCTTAATCTATGAATAGCAGAGCACAGTGTATTACTTTTTGTTCATATTTAGAGCACGCAAAATACAGGAAATAGTTCTAGACACAGAAATCCCACATAAACATAAAATTAATCTTGGAAACTACATTGTTCGGATTTATCCATGGTTGTTTCCAACAAGTATGTTATAACAGCTATCCATCTCTAGTAAGGAATCAACGATCATATAGCTTTCAAATTTAATTTATGGAGGAAATTGCCC…
>TRINITY_DN38553_c0_g1_i1_2
AGTTGTTTATTCTGTTAATGTTGGTTGTACTTCTGTAAGTTATGTTGTTTTCTGTGAACAGCTTTATTATTTTAACATTCCACATGTAAAAGACAATGCAGCTGCAGGATATGTATTGTGAAGTGAAATAATACAGGTCCACTCAGATTGTATCTTGGCAGAATGCAGCGAACAAGTTGTCCATGTTCTTGGATTAAGTTGCTTCTTCCAAGAACTCTCTAAACTTATATGTCCTGCTTGACCTGACATTTTCTTATTTTAGTAGCGCTACAGGTCTATTTGTTTTTTTATGAAATTCTTCCTTCGC
>TRINITY_DN38529_c0_g1_i1_2
ACCAGGTCAGCAGTCTCATTGTTGGTCTTCTACCTAATCATCTCGATGGAGTCAGGGATGGGCACTTTGGAAAAGGGCGAGACAACATCAAAGCTTACTAAAGCCATTGTCATCCAGTTTCTTAACATGGATGAAATCAATAAAGTGGGCAAAATTCTTGAAGAAGGAATTTGATTTACCAGAAAGAGGAGAGATGAGCTTTAGCCAAGTGGGCAGCAAGTTTATAGGATGGGGAGTCCATCGTGTCCACTATGGGCCTCAAGGTTATGGATTTTTGGCACACCATAAATACGGCAGGTCATCTCTTTAGAGGGACATAAACTCTTTTTGGTGGCCTCATCAAAGGACTTTTTAAATAACCTTGGAAACGGGGTTGGAATCTAAGATTATGTAGCTGC
>TRINITY_DN38561_c0_g1_i1_2
TCCCCAACTTGGCAATAAAGTAAGTCCAAGGTAAGGCAGGTTGGGCGCTGGGCTGGGTCGCAGGGATACCCCTGTCGTAACGAAAAAAAACAAAACAAAGAACTAATGCAAAAAAGGATGTTCTGGACAGAAAAACAAACACAAAAGTGGACTAATCAAAAAAGGGCAGATCCCCAAGCAAGTACAATAAAAGGGAGGGGGGGAAGACCCCATAATGCAATAAACAGAAGGCCATCCAAGTGAAACCAAAATCCTTCAGTGTTTGTGTCTCGAGACATTTTACAGGAGCCAACAACAATACTGTTGATCACAATGGGAATGCCAATGCAGAGTTTAAGAATGCTTGCTGGACAGATTTGAGAGCTCCATGGGTCAGTTGGACAACCCAGAGGTAGCCAA…
>TRINITY_DN19025_c0_g1_i3_2
GTCTCCTCGCCACGTGTCGAGATGAGAGAAGCACAACACAGAAAATATGGCGTCGAGCGTGTTGCCAGACACGTTTTACTTTGTACGCCCTTAGATTATCTGCTACCTGGAAACGGGGTCCACCATCCTTCATTAAACTACTATCAAACAAATTTCCTTTCAATTTCACCTCTCAATTTTTACGGACGCCATGCTTCGCCGATCATCATGCTGCTCGTCTCCTGCCAAAATCAATTCCATGCTAGGTCGTGTGGTCGAATCACATAACAAACGATATGAGGTTGTGCGTGAAGCAAAATACGACCCATGAGCTATAAGATCTTACAGAAAACCATCGAACAGGATTCTATAACAACCAAAAGAATTTGAAAAGAAAAGAGGAAAAAATTGCAACTATGA…
>TRINITY_DN19059_c0_g1_i1_2
ACTCCCTTGAATGTACCATACCCTGGGGTGATAAAGGGAAATCGGTCCAATGATGTATTTCGGGCAAAATAGCAGTGCTCAATTTAGAGTGCCTTCTGCTATCGTTCGTAGAAAACGTGCAGACAGAGGAAACAAGAAAGATACCAGCAACTGCATAAAAATTGCATTGCAAGTTTAATAACTGTTAAAGATTGAATCTTTACAGAGAAAAATTGCTAAAGAACTTGCTGTGAAATAATGGTCGAAGAAGCAAAACCTCCAAAAGGAAAAGAAGCGGAATGCGTCAATAATTTAATCCACGACTATACAATAAACCAGTAATAAAAAATTGAGGTACACAGTTGCTTTTTTGGAGGGGGAAAAATGGGTTGAATAAAATATAGATTTTTAACGCTGGCC…
>TRINITY_DN19043_c0_g1_i2_2
ACCACAAAGTTTAAGTTAGGTGCAGAGCAAAGGAATGATGAGAAGTAAGAGGATGATTGAATGTTTTGCCTTAATGCTTGTACTGTGTTCATGTTGGAGTTCTGTCAATGCCCAACTCAATTCAACATTTTATGATGAGACATGTCCGGGGGTTTTCTCCACAGTGAAAGCAGCTGTAAAACAGGCAATCGCCAACGAAACACGAATGGCTGCATCCTTGCTTCGCCTTCACTTTCATGACTGTTTTGTTAACGGCTGCGATGGATCGATTCTGCTGGACGACACGGCCAACTTTACAGGAGAAAAGACTGCAGGTGCAAACAACAATTCTGTGAGAGGATTCGATGCGATAGACAGCATTAAGTCTCAAGTGGAAGCAAATTGCAGTAGAGTTGTGTC…
>TRINITY_DN19076_c0_g1_i1_2
ATTAGCTTTGAAGAAGTGAGAAACCATGGCGAGCGTCGGGAGCGCTTTTCTAGCGCCATCCTGTTCTTCTCGCACAACTTGCCTTCCCATTTTTAATAGTGCAAGGGAGAAATTCTGTAACAAAGGTACAATTTCACAAGCAATTCGCTGCTTTTACAATCATCAAAGCATTGGGATCAGAGGAATTTCGTTAAGTCCGAAAGGGCGAGCTCTTGGAAAACGAATCTTGGTGGAAGCAGTGTTTGGGAGGAAATCTACAAAGAGAGAAACCGTGATACCTAGTCCAGATTATCGAATACCAGTCATTTTAACAGGTATTGCAGGTGTATTAATCTATAAAGATAATTTATTTCTTGGTGCGCCAATTGGTCTCCTGGGATTGCTTTTATTTTTTCAGAC…
>TRINITY_DN19057_c0_g1_i1_2
CCTGTAAGAGGTGTTGGAGATAGTAAGGTACTTAAGACCATATAATGGTCGCCACCTGCTCGATCAGAAATGACATGGCAGGCAACCGACCGTCGGATTGAGATTACGTGTGTTCGGTTTACTCCTGGAAAATTGATCGGATAAGTAGGTCAGATCCCATCCTTTCTACCACTTCTCAAAACGCAGGAGTTTATTTTTCACAGTTTAGGTGGATCCTGTCATCCTATCCACATTCGTGTAAGGAAGGGTGAGGTCTGTGTATCGTGCAGACCCATTAATGTGCGCAAGGCTTTTTGTGTTTTTGATTAAGGCACTTCTTCTCTTAGAATCAAGGTAGCAGCTATTCATTTTGGAGCATACAACGACAATGGCCTTTGCAGTGTTTGGTGCACCCTCTAA…
>TRINITY_DN19022_c0_g1_i2_2
AAAAAAAAAAAGAGGAAAAGAACAGAAAAGCAATCATTTTTCATTAAGCTTGTGTTTTTCCTAGATTGTTGCAATGGAAAAAACATGACTGATGATGATGCTGCCATGAATTTGGAAGTTAGTTAATCTTAAATGTTTTTCAAGTCTGAGGATTTTTTGATATTGGGGTTTGATGGACTTAAAAAACAGTTCAAATTAGGGATGTTATATTATCAATGAGTGTATGGCAGGGAACGGTAAAGCTCCCCATGTGTCTGTTGTTATTCTCCGGAGAAGGTCAATTTTGCTACGGCTTTTGCTTTTTCTGGCTGCTCTTCTTGGTTGCTGTCTTCGGAACTGATAATGCGAAAAGTGGTGAATTTTTTGATCACTAGGGTTTTCAAAACTCAAATTTGCACG…
>TRINITY_DN19099_c0_g3_i1_2
AATTGAGATCCATAATGACGTGAAGCGCAGAGGGTTCGATGCGGATGTCTTCGTGGCAAATGCACTTGTAGACATGTATGCAAAATGTGGAAGTTTAGAGAATGCACGATACATGTTTGACAAAATTACAGAACCAGATACGGTATCCTGGACGGCACTGATTGCAGGGTATGCACAGAAAGGGTACATTGACGAGGCTCTCCAACTATTTGGGAAAATTTCCCGACGGGACGTGTGGTCATGGACTGTAATGATTGCTGCATATGCGAGGATTGGGTTTTCTGAAGAAGCATTAGTGTTTTTTGGACAAATGCTGCTGGCAGGCTTGAAACCCAATCAATTTACATTTGCGGCTGTTCTACCTGCATGTTCCTTATTGTCGTCATTGGAAGAAGGCGT…
>TRINITY_DN19099_c0_g4_i1_2
TAGGAAGTGCCAAATTAATTCAGGCCCACATCTGTACCAAGGGATTAATCGTTAACAGGGCCGTAACAAACACGCTGGTTAACATGTATGCCAAGTGCGGGTGCCTGGCGGATGCTCGAAAGCTCTTCGATCATGTTACTCGCAAAGACGTGTGTTCATGGACTGTCATGATTTCAGCTTATGCAAAGCACGGGTTTCCTGAAATGGCATTGGAATTATTCCGTGAAATGCTAGACACAGATGTCCTGCCCAATCACTTCACCTTTGCCACTGTTCTTCCGGCGTGTGCCAGCTTGGCATCTCTGGAGGATGGAATTGAGATCCATAATGACGTGAAGCGCAG
>TRINITY_DN19099_c0_g5_i1_2
TTCCTTGGAAACTAGAGAAAATACCTTGGGGGCATGAATATATTAGTAGAAAACAACTTATGTCGGTGATGTGTGTGAGGGAGATAAACGAAGAATGGCAAGATTGAAAGTAATTACTTTACTATTAATGATTGGGATAAGCAATCTTGACATTCACGTAGTGATTGTTGATGAAGCTGAAGCGGCAATTAGTTTACAGGTATGGAATTACATTCTTGTAACAATAAATGGAATTGACTGATGAGGCCGGATTACTATTGGTGAGGATGACGGCTTTGTAATTTTTTCCCATTTAGAATAGGAAAAAAAATTACTATTCTTTTGTGTATATGGTGCAGTAGAGGGCCTTGTAAGCTGTAGCTTTCAAGTCGGAGGTCCTGGGTTTAAGTCTCCCAGTTG…
>TRINITY_DN19071_c0_g1_i2_2
AAGTTAATCAAGGATCTCACAATTAATCTAGGCCACTAATAAATCTAGCAAATTCAACATGATATACTTAATAGATATGGAGCAAAACCAAACATATAATCATGCCCAAACTCTTAGGATGATATCTAAATGAGTGCTATCATATCTCCTCAAGTAATTTCCATTTGAATATATTTGATAGTTGATACAACCCTTCTATAGAGGTCCTTAAAGCAATATTTTTTTATTTTTTTTTAAACTCAGGGGTATCCCCGTGACCCTACCCAGCGTCCTCGATTCATGAGGTGAGCAGAGGCAAGACTAGTCCCCTGAGGATGCATGAAGTCCCCGCAAGCCCTGTGCATCGGGATAATCCAGGCAAAGAGTCGAACTTGGGACCAATGGGGAGCAAACCCACAA…
>TRINITY_DN19054_c0_g1_i2_2
TGAACTGTATGAGCTTGTTCACTTTTACGGCCTGAGCCCTGTCGAAGACAAAGGCGAAGGTGGAAGTTTGATGCAAGGTGCTAGAGTTTCCAGATCGTTCCTTCTGCTGTTCATACCTCCCTCGACTTAGATCCCTCCTTGTCTCAGCTTCTCGGGTATTTTGTCCCAATTAGCATTTGTGCGCTAAGGCAGAAATACAGACTTGCAAGCATATGAAACCAAATATAACTCAGTCCACACAAAGTATTAAAGAAGCCTTCAATATATGCGATGATTTATATCAATAGAGCACGCTGACAATATCAATCGCTGGAGATAATGCGACCTTTTTCCCTCAAACAACCGACTGGCAATGTATCTGTCTTTATTTCGGGACCAACCATAAACCTCTATAAATTT…
>TRINITY_DN19021_c0_g2_i1_2
TTCTCAACCTGGCGGCTTTGCGGATGGACCGGGTCACTATCCCCTTTCTGCCTATCAAAATCAACACCAACAATCAGGGGCATCTCCTGCACCGCGGCTTCCTGGTAGTGGAATGTATCCAGGAGGGCAGCCCTTCTATCCAGTTTAGGTGTTTTGATGTGTGGAAAGCCACTTAATTAGATCTAGCAATGGATGTTATGGACCAAGGGTATAAAGACCAAGGTGACAATTTCAATGCGTGGGACACTCACCAAAAACAACAAACAAAAGGATGCCTTACCATTAACAAGGCATTTGGAGACTTTGGTAGGTCTAGTGGTGAGACAACCAAAAGACAAAAGGATTCCCTACACCTCGCAACATATCTAATGACCTTGGTGGGTCACATGTGGGGATTAC…
>TRINITY_DN19021_c0_g1_i3_2
CTTTGATGGCCATGAGAAAAACAAAGAAAAGAAATGTGAAGGAAGATATAACATTGTAGGGGTATAAGCTTGAAAATTGTTAAGAGTTTGAAAAAAGAGTTTAGAGGTCGTTTTATTTGCATTTCATTTTCTCATGTGTGAACAATTGAGACCCTAATTTAGGTTTGGAGGAACATTACAAGGTCGGTTTCGCTTTTCCTTATTCTTAATAGGACCAGGTGATAAGGCGCAAATAAATAACTGTAAACCTAATTGTATTTTGGCTTTGGGTATCCGACTACAAATCAAGGTGCGAACAAGTTCTGTAATTTGCAGAGCGGGAGAAATAATGGATGCGAAGAAGCGAAAAGTGGAAGAAAACGGTGGGACGGGGGAAGTGGAAGTAGCAGTTGCGGCTGA…
>TRINITY_DN19009_c0_g1_i1_2
CACAAAGGGCTTGTTTAAGACCATATAAGGCTTTTTTCAGCCTGCATACATGTGAGTCTCTATTGTGAATAACAAAGCCCTCTGGTTGCTCAATGTAAACCTCCTCTTCAATTTTACTATTCAAGAAGGCTGTATTCACATACATTTGATAAAGTTGCCAACCCTTAACAGCTACAACAACTATGATAGTCCTGATAGAAGTGTAACGAGTTACAGGTGCAAAGGTTTCTTCGAAGTCTATGCCTTCCTTTTGGGAAAAACCTCTGGCTACAAATATGGCCTTGAACTTTTCTATACTCCCATCAACTGCATGTTTGATTTTGAACAACCACTTAGAAGAAACCACTGATTTGTTTTTAGGTCTTGGAACAATATCCCAT
>TRINITY_DN19049_c0_g1_i1_2
ATTAAATTCAAATATTTTTTGTAGATTTGTTCATCATGCCATGTCAAAGAAATTATGTGGGCACATTACAGTTAGTTATTGGTATAATCAAGGTCAAATACAATTTTGTTTGAATGATATTGATAGAGGCATATGTCACTTCAAGTCAATGAACCACGGAGACACGTCCCCCTAAAATCCCCATGTTTTCAGGATGAGGACATTTTTGGGATGTGAGGACTTGGGGGAAATGTTCCCGGCCACACTGCCACCTCTGCCAGGACATTGGGATGTCCTGGAGACGTCCAAGGGATTTTTAAGAGTCCTAAGGATGCCCAAGTGTCTCCTAGGACCCCAGTCAGAAGCTCCAAGTGAAAACAAAAGAAAGGTGATAAAATTGTGAAAATGACACTTGTCATG…
>TRINITY_DN19088_c0_g2_i1_2
TCAAGGAACGATGCATATTGGGACGCGTGGGTGGAATTCAATGGCGGAACGAATCGACATGAATTGGCTTGAGGTATTTCTCTTATCTAACCCCTCTGGTAATACCAATAATATCTCCAAACCAGAAACCCCAATTGTGGGTTACAGAATAAATCTGCGCGACTATCTTACGGAGAAAGTCAAAGTGGGGTTTTCCTCTTCCACCCGATCGTCGTCCACAAAGTCTATGTTTGGAATTTTCCTTCTTCGAGAATTCCCAGCCCAAGCCCAGAGCAAGGCGTTCTCTGCCTGCTTACTTGTCGTCTACGGATTTATATTCGTTTTGTGGTACTATTATTTCAACACCAGGAAAAACAGGCACACTTGAGGAAGATATGTTGAATTGGAGGAACAGTTTGC…
>TRINITY_DN19093_c0_g2_i1_2
ATGTTTCTTATCAAACTACATGATTCATTATAAAGATGAAAGAAATAGTTAGAACAATTCTGTTAGAATGTTTTCTAAGCCTGTGATTGTATATTTGTGATGATGGTAGATATTGATTGAGCTGTGCCAGATTGAGGTTCAGTAGCTATGGCGGCGAAGGTGGTTTTGTTTTTTATTGAGATTGTGGCATTGCTGGCTTGTGGGTATGGAGAAGATTATGTATCAGTATTAGGGGACCCTGGTATGAAGAACAAAAGAGTGAGGGTGGCTCTTGAAGGATGGAACCAGTGCAATGAAGTGGGTGCAGAAGCTCCTGGCATGGGCAGCCCCAGATATGCAGATTGCTCTGATTTTGAGTGCCCTTCTGTGGCAGATGCTAATAAGGGAAGATGGAGCGGA…
>TRINITY_DN19093_c0_g1_i3_2
CAGTAATCGATATTCGGGTAAACCTGCACGATGATTTTTAATCAACAATCGCCCCAGTTTCTCTCGAAAACTCTCCAATCTAAAAATATATATAACAATGGTTTATCATAATATCAATTAATCTTATAGGCTAGGGTTTCCCGAGCTATAATCCAAATTTACCTCTCAGCCAAATAGCTAATACATTAATGGCCACTCTGCAAGAATATTAGAAAAAAATGTAGTGAGCTGTGTTCTAAATACTCTATCAAGAGGTTAGGGAGAAACCCACATGGTAATAACATGTGTAGCAGATTGCCGCCAGAGCATCCTGTAGTGCTGGATACATTTTCAGCATGGCGACGTCAAGATATAAAGCTACAGATCGATATTGGTTACATCTTTATTTGTTCTTACCCA…
>TRINITY_DN19063_c0_g1_i2_2
CTACGGGACTTGTATTTCCCTGTCAACGTCATTACTCCATTCATTCATCTGCAGGCTCAGATTGGATGAAAACCTAATTATGGTTATGGTAGTGTCGGTATGAAAACCAGAGATCTGCTCGGAGGAAATTCGCAGACGGAAATTGACCTGGACGTTGGCCTTCCCCCACCACTGCTCTCCTTATCCGGATGGGAAAGGCGTCTCGACATGAAGGTACTCCTCTCTTCTTTTCATCACAAATCTCTCTTACTCTCGTCTATTCGCAAAGCTCCGTGATTCTTATTTTCACTCTTTTTCTCTGCTCCCTTTTGTTTGAATCTCTTATGGTTGTTGTGTGCAGTCTGGTAAGGTTTATTATGGCACCGCAAATTCTACCGAATCTTCTTTGCAGGACCTAAA…
>TRINITY_DN19062_c0_g1_i2_2
CCTTTATTCCGTCTTAGAAATGCCTTTGACAATCAAGAGAGTATTAGCTTAAATTTTCAAACTTACTGAGAAGTTCTGATAATGATTACCTAGCTACATGTCTATAAAATCGGCCGTTTGTTTGTAATCCTAATCGCTTCATTCCAATAATTTGAAAAAATCGGAGATCCCTTGGATTTCATTGAACCATAAACGCGATGTCATTTTATGCTCTTCACAATTTCACTGGATAAGTGCAGTAAGTTGAAGCTGTGAAATCATCTGTGTTTAGTGCGATCGGAAGCCATGGGGGGAGGGGCCGTTCTCCGTAGTATCAGCAGAGTAATTGGTGGGGGAGGCACTGCAAGTGGGCGTGCTGTAGTTGGGGCGGCCCTTCACTCCCCTGCACAGAAAATGAGG…
>TRINITY_DN19097_c0_g1_i2_2
TCTCTTTTTTCTGCAGCTCTCCCAACTAAACTTATTAAAATGATAAGTTATGACTTCCAAGCATGCTACCTTCGAACTAGAATTTATGATGGAGGACGGCGGTAAGCACTTGCATCCATTCCAGATACATATTATGTTTAAGCTAATAATGGCACAAATTATCCGCACACTATTGGTACCTAAGCGGGGTATGTAAAGGGCGCGGAAAACATGTGCTGAGCTGTGTAGGCCAGTTCCAATCGAGGTGGAATGGGAATGATTTGGAAGCTCTCCTCCTTTCCTCAGCTGTGTGGGGTTGCAGGGGGCATGGGGAACGCTTATCGAGCTTGCAGGCTTCAGCAATCCGACCCTTTAAATAATTTGGAACAGAGAAAACACATAAATGTAACACGCGGTTGT…
>TRINITY_DN19081_c0_g1_i1_2
CGACTGAGTGTAAGCGAATAGCAAACCCATTTGCCATCAAATACAAATGATGTGAAAAAAGCGTTGTCCCTTGAATACCTGGCTCCGAATTGGACATTTCCTTGGATTTCCTCAACACAAATAAGTCTCTCAGATCCTGGACGCGCAGAGATGCATGCTTTATTTATTTGAATCGATCAGGAAACTTTCGACGTGCCATTTTAACAAGTTCTTTGGTATAAACCATGGCGGACTCCGTACAAGGCAATCGCAAGCTCAAAATCGCCATCTGCCATCCAGACTTGGGAATAGGAGGAGCAGAGAGATTAATTGTTGATGCAGCTGTTGAACTTGCATCACATGGACACGAGGTTCATGTATTTACAGCCCATCATGACCGTGGTCGATGTTTCAAGGAAA…
>TRINITY_DN19016_c0_g1_i1_2
ACTATTGCAGTTCCAACGATGTGGAAGGCACTCGGGAATATCAAAACTTCGTGAGTTTGGACCCACGGATTCTACACGTTTTAGCCTGTAATACTAATTTTTTATATAAGCCAGCTAGATTATACTTGTCATTCAAAATCTACCAATCTTTACATCTCCACCGTTGCAGAATCCGATCCGTCAGAGCAGAAGCCCAATCGTTTCATCAACGCCTTTAACCCGATTTAATTTCCAGATTCTTGCCGAAGAGGATTCGAACCTGTGTCGTCATGGGCTGTTGTGCATCATGTTTTGGTGGGCAGACTCCGGAAGAAATTGAAAGGGAGAAACTTGCTTCTGAAGAAGTCCGACAAAATGCTGCAAAGGCCGCCCAACAACGGCAAGAGCAATTTGAGAAAT…
>TRINITY_DN19026_c0_g1_i1_2
TTCATTTTTAAACGGATTTGTAAAATCACAATTCCTGCAAGGGTGGCCAATAACTAGGTGACCTATGTACTGTATGCCGTACCGGTATTCATACTGTTTTAACATTATTGCATTCTGCAAGGATCATTGAAATCAAAGGGTTTATAGAACTGCGGCTGGTTGGATTTTGATTTGGGGCATTGATTCGTCAGAACAAGAGCGGCATTTACTGCACATTGCAGGCATACTCCACCGTTGAGCAGAAGATATATTCTGCAAAGGAGGTAGCAGAGGATGCTGCTATCAAGGGATTACAAACTGCAATCAGATTTGTCACTGTGATATTATCTCCGAAAATGGCTCTGTTTGCTTGAAGAGCAATAACAATCGCACCAACAATTGGAGAGATCATTACAGAAT…
>TRINITY_DN19090_c0_g1_i2_2
ATTATAGATCCTAAGCCCTCTACATAGGACCGCGGACCGCTTTCTTACCATTGGACACAAATAGAGGTCGAGGGAAACATGTCTGTCAGACTATAATCTACAGAAATAATCGTGGGGCTAATCCAGGTCGCCATTTAACCTTGACATCAAAATTTCGTGTATATCTGGAGATTCGAGAAAACAATGGAATTGGCAGCAAGGAAGGGTGTTCATCCTTGCAATGTCGTCTGTTCACATAAACCTTCCTTATCTCGCTCCGTTGAAGGCAACGCCCGGGTTAGTGTTCCCAGTTGGCACGGACCACACCAATTCCTTCACAATTCCTTAACAATACGACATTCCATCTTAAATGGGAGGCCAAGCGTTACTGGCCGTCACTCTAATCTCCGGGTGCAAGCA…
>TRINITY_DN19004_c0_g1_i4_2
CTTTTTTGAAAGGGCTATTTGAGGGCCATCTAAAATATTGGGAATACCGCCATTGTTGGCAAATCAGAGCTCATTTGGACATGTGTTAGCACAGAAAAATATTCATTACAAAACAAACTCAAAATTGGGAATACACACCTTGCACAGGACAAACATGGGCATTATGCTCAAAAGACGGTGAAGGCAGGTAAGTTGTTGAGATCCTACCCTCAAATAAATTGGATTTCCTTTAGTTTACCACCCTTAGTTTGTATTATTTACACTATTTGAATATAAATAATTGTTTGTTTAGTTGATTTAAAGCTTGTAGCTTCTGTGCATACAGTCACCTGATAGAATTGTATCAGATTTCCATCCTTTTCAACTCATACAGGATACCCAATTGTCAAAAACATGCAA…
>TRINITY_DN19024_c0_g2_i1_2
CAAAAAGCGGACAGATTTGCAGAAATCGGTTAGATTTGATGTGCTGTCCCATAGACTTTGTTAAGTCTCGTGGACATTAAAATAAATTTCTTTTTCTATGCCTTTACACTTTTTGAGTACAGTGTTCTTTGTGAAATCCTTTCCTTCGAGCAGCCTCCTTGTATCTTTCTAAGACTTGAAGTGTTGCAATGAATCATCCCGCTGGTCACGTCCTTGGTCCCTGTCTTTGCTTAAGACGGAGGGTGTCATTGCCATGGACAGATGGTGTCATTGCTAAGACGGATCTTGTTCTAGTCTAGACCGCTTGGAGTCTTCTTGTATTCTTCTTGATGTAGATGACACCTATTCCTGC
>TRINITY_DN19036_c0_g1_i1_2
TTTTTTTTCTTCCTTCAGTCAGTTTTTTCTTAACCAGTTGACTCAATTAATCTATTCAATATATTCTGTTTTACCTCTAAATCAATAGTTCAACTATCAATTTTCATGTGAGCTCACGTGAGTTTCACCTCATGATCAACTTGTTCCACCTTTCAATCAATCTTCTCCAATTATCTATAAATTGAGCATTCAATCTCCATTTTCAACAATCACGAACTTTAAATCTTTGTGTCATTTGCAGGTTGTCAGCGCAATATCCGAGAGCCATCATACCACAGAGAAGAGAAGAGCAATGGTTATATGTGATCATGGGATAGGGAGTTTTGATTAATATATTTTACATTCATATTTCTTAATTGCATTATTTCATTGTCAGTTTGTTTGAATTTTTTGATTAGA…
>TRINITY_DN19017_c0_g1_i1_2
AAGTGAATTCTGTAATTGGTGATTGTTTAAGGATTTTCTTTAACATTTAATAGATCAAGTGGTATCTGAGAAGAGTTTTGTTCACCTTGCAAGTGTGTGACTGATATAACAAGGCCATTGATTGGTTTTTCCCTCTACAAGATCAACTGAAAGTGAGAACTTAGTTCCTTTTGATCTGAGACCAGTACAAGAGTGGAATGGGACAGTGAGATCAATGGCAAGAGATGTAGACAGAGAAATGGACGAGGATGAAGTATGGTTTAGAAGGCCGGAAGATGATGTTGCTCGCATCTTGCACTTTCTAGGAAAGTTGGATAGGCTAGAAAACATAGTCCTAGCCTTGACTGAAACTAGGTATTGCACAAGAACATGAAGAGGAGAAATAAGAGCTCAAGAAGA…
>TRINITY_DN19045_c0_g1_i6_2
AGTCTCTTTTCTCGGTGTAACTTGTTCGTGCCATTGTCATACACCTACCCACAAGAAAGTTACATTGAACTACTGCGAATAAAAAATTTGGCCATCTGCCTATAAAATCTCATCAATCCTCAACTTCATCAGGAGGCCATTGCAACATAGATTTGCTGCATTCTGCCTCCTGTTGAAATATAATTAGTCTGTTTCCCCCTGCAAGCTCAAGCTCAACAACAATGGAGGCACTTACTGGCTCGACAATGGTGCCACATAGTGGTCTTCACCATACTCCTAAGCAGCCCATATCCTCTTCAATGAAACTGGCAGGAGCATTGCCTGTACAGACTCAGAAAAGAAGGGTGGTGGTTAGAGCTGTGCATGCAGCTGAGCCAGTCAAGATGACTGAATCAGCTA…
>TRINITY_DN19047_c0_g1_i1_2
GGATAGAGGTTGCCAGACTAGAATCTACTTCTTTGTTATTCTTAATAGACAAATGGGAAACTAATATTTACTATTAGTTGCCTCTTTTAAGTCTTTAAATGTCTAGAATGTTTACCTGAAGATACATTCTTTGAAGGAGGATGCTTTAAAAATTCCCGAGTTCTTTAGCTGGGAGGACTAGGATAAGAAGAGTAGGGCAATTTGGATATTTGATTCCGAACTAGATGGCACTTCTCCTGAGAAAGAAAGACAAATCACTGTCTAGTCACAATCAAAAGAGGGCAACAGAGCATATGGTTATTGAAGTTAGGTGGTGTGGTTAATTCATTCCCTAATTAATTTGTATGTATGTTTAAAGGTCCAAAGGGCACTGCAGGCATATCTGAAGAGGCACTTGGT…
>TRINITY_DN19085_c0_g1_i1_2
GCATTTGATGGTAACGAAGGACTACATTAGGTCAGGGGATTAGCAGCAAGGAGACGATGAAGCCCCTGGAGGGGCGAGTAGCCATCGTAACAGGCGCTTCTCGTGGCATTGGATCTGAAATAGCTCATCGTCTGGGTGCACTCGGGGCTAAAATCATAATCAACTTTGTCCGAAATAAAGATCAAGCAGAAGGAGTGGCTTCCGCCATTAACACAGCTCAAGGTCACGGCACGGCCATTGCAGTACAGGCAGACGTCTCCCAGCAACTAGAGGTTATCCAGCTATTCGACAAGGCGGAGGAGATCTTCGGCCGTGTTCACATTTTGGTAAACAACGCAGGCATAATCGATTCATCCTGCTCTTCCATAGCTGAATGCTCCCTTCAACAATGGGAAACGG…
>TRINITY_DN19046_c0_g1_i1_2
CACAAGGTATCATATCACAAAGGAAGATCAAAGCTCTTTCTAGATGCTTACATTCAACCAATGGAAAATAAAGGATAGGCGCTTTAGTATTCCACTAAATTTGTAAATGGCGTCTCTGAGTTCATTTTCTGTTGCTACTTCTCCAAGGCTAACATATGTCAATGGAACTAAAGTTTCCATTGATTCCTTCATCACCCAGTTCGTCAGCTGTTCTCCAATAAAATTTGTTCCTCCATCATTCTTAAAATATAACAGAGGCCATGGCATTAAAATCTTGGCTGCTTCAGCAGCTTCTCAAATGGAAGCATCCATTAAGGCAAAGATAAGCGAGAACCCACTAGTAATTTACTCTAAAACTCGTTGTTCATACTGCCGTAGCGTGAAGGCTTTGTTCAAGCG…
>TRINITY_DN19086_c0_g1_i1_2
TCATTAAAAACATGCAAGGAAAATAAATATTACCCAAATCTTTGATCTCGTTGTAATTCTGGCTTTTGTCGCCATGAGAATGCAATCACTCGGGAATCAAATAAACAATTGAATGTCAACTGCATGACCGAGACTCGTTCTAAATTATTCTGGAGGCGTGCCCTGAGCCAGACGAATAACCAGATGTTCAGTAGTGGGGAATCATATCATATCTCTGGAATGGGGCTCAATTGTTTCAGATAAAGAATCAAACATACCCAGAAAGGAGATATTGGCCCTTGTTTCTCAAATCTATGTATGTTGCCTTTATATGTAATTTGCCTGCACTGTTTTTAGGTATGCCATACATTTAGTTTCATGATATGAGAAACCCTTTCCTTTTATGATTGTGTAAGATTG…
>TRINITY_DN19086_c0_g2_i1_2
AAGAAATTGAGGCGAAAATTCGGTACGTGGATTGAACGCCCATCATTTTGTATGCTAGGAAATGTCCATACTATCAATTCGGTCGGTCCCCTGTTCAAACTTATCTGCGTAGTGGGTTGTACATTTACAGACATATGGATTGATATTGCAGTAGACTTGACCTGAGTTGTATGAACAGAATATAGCTCTGTACAGTGGAATCATTTCATATCATTTCATATCATATCTCTGTCGGGGAACTCGATTGGTGCATGTTCTGTATCTCAGAGAAACATAAACCCAAAAAGGAGACCTTTTGGCCCCATCTTTTCTAAATTTGTGCTTGTTGGCCCATTTGTTGGTATACAATTCATTTGTTTTTCCAAATTTTATTCTGGTCTGAGAAAGCTTCATGTAACA…
>TRINITY_DN19041_c0_g1_i2_2
CCGTTATAATTGACAGTTTTTCTTTTAAATAGTCTTCTGAATTTTGATTTTTCTTTAGAAGTAAATTGGATTCTGCTTATGCGCTTGACACGGTTGGCACAGATTCTGCACAAATCTGCTTTCACTGGAAGATGGTAAGAATGCAACAGACAAGGGCTGCCTCTCATGACAGTGAAACTCTTGGCCGGGGAGAAATGAAATTGAGGGAATGCGAAGTTTACAAAGGAGGATCTGAGAGTGATGCATCTGATGATAGTCACATATCTGCTACTCCACCTAGGGAGCGACTTGGTATGCCTTCGGCTCTAACTTCTTGTAAAAGTAAAAAAATGCTTTCGGATAGTTTAGCCAAGGCGTTGCCTAAAATAACAAAGAGCAATGCAGTAGCTGGCAGGTTAG…
>TRINITY_DN19091_c0_g1_i1_2
ATTAACTGTAAATAACATATAGATAATTATTATTGTATAGGAAAATGTCTAGACTATTAGTTGGACAATCCTTCAAATCAGTTTTTTAAAGATGGATTTTCTCAAAAATGCCCTTGATCTCAAAGATTTCTCAACCAAACCTCTTCTAAGTAAGCCATTAAACTAAGGTTTGTTTATTCTATACTACTCGTGGAGGGAGGGACAGTGGATACCTGATATTAACACCCCTAAAGGTTAGAGCTCAAATTGCTTTTGTTACCTGCTTTTTTATACATACAAATCTTGATTTTGAATGATCATGTCTTTAATTTTATGATCTTTCCTTGTTGCATTTGGCACACATTTTTATCGGAGTAACACAGATTTCTAACAATATGCATATTTGTTTGTCTTATTGGT…
>TRINITY_DN19094_c0_g1_i2_2
ATTGCACTGAAAAGAAATAAGGGAAAATATTGATTATCTGAATGGAATATACCATGTGTATCCAAACGAGGTCAAGAGTTATGCCATGTGTACGTCTCCCATCCTCTCGCGCCACTTCCTTTCCTCTGCATTCATTTTCAAGCTAAACACCTCTCTGAACTTAACAGGAAAACATTTGACCAGCTTCCAAGTATACATTTGGAAGTATTCCTGCTAAGCAATATCAAATCTAAGAAATCAATTATGGAGCTGGCTGCCAACAGCTTTGGTAGAGTCTGTTATCAAATTCCAAGAGACATCACCAGTTCAAACTATACAAGAAGTGTTTCCCATGGTATCAGAAACAAGCAGACTAGTTTAGTTGTCAAATGTGGCATAGCAGAGCCTTCAGGAGAGCCA…
>TRINITY_DN19001_c1_g1_i1_2
GGAAGGGCAGGGGTTCGAATCCCAGGGTCTTACTTGTCCAAATTCACCGCTGTTCTTGCGCTTGTAGCAGGCGTGCTCGCCGTGGTGACCGTGGTGTCGGCACTCTGCGCTAAGAATTCTCGCAAGGAAGGAAAATCAAAAAACCCTTACGCCGACGGTCCTATGGATTCGCCGCCTCGTAGCTCTGGAAATTTCAAATTGCCGCCCAGGTCTCCGGCCCGCGCCATTATCGATACTATAAGCAGCAAAAAGATTTTGCTTGGGAGAAAAGGGGAGAGAAACGAGGAAGAGGAGATGAAGGCATATGACCTTGCGGTAATGGAAGAGGGAGGGTTTCTCTGGCAGAAAGGTATTATCATGGGAGAGCGCTGTCAGCCTCCGGATTTCTCTGGTGTGATC…
>TRINITY_DN19023_c0_g1_i1_2
ATTGCATGTTCTATCTGAAAAATCTTTCAGTTGTGTCATTGTCATAAAAGTTCAGGTTTGAAGTGGGTTTCTGCTACTCTATTGAATTGTAGATTTTCAATGGCTTCAAGTCTTTGCATTTTGGTGCTGGCCCTTTGCATTGGAGCCGCAGTAGCAGGGCATGACTATGGTGCTGCCCTTAGCAAAAGCATCCTTTTTTATGAGGCACAGAGATCTGGCCTTCTTCCTGCCAATCAGAGAGTCACCTGGCGTTCTCATTCTGGTCTCCAAGATGGGAAGGCGAATGGGGTTGATCTCGTAGGAGGCTATTACGATGCCGGAGATAACGTCAAATTTGGCCTGCCAATGGCATTTACAGTGACAATGCTATCATGGAGTGTTATAGAATATGGTAAGCAA…
>TRINITY_DN19023_c0_g2_i1_2
TGCTGCTGTTCTCTCATCCTTCATTCATTCTGTGATGCAGAGCATTGGCAGTCTGTGTCTGTCTGTGCTGTTGTGTTATTCTTGCAGCTAGGGATGTGCTCAGATTAGTTGAAGGGCTTGCTTTTGATGGGCATTGTGGATTGGGGATTTCTAGCGTGCAATTAGAGCATTAGAGCTATTTTCTAAAGCCATTGTCCTAATTCTCTACGATTGGACTCATAAGCATATACACTGTGTACTGCATTTTGTGAATGCTTAATGTGTTGTGTTTCCTGTGCTGTAATTCCGAGAAGCTGCATTGTGGATTGTGTGGTGTTTTGAAGCTTTTTAGATCTGTGTTTTAGTTGTGGAGAGTGTATGCCGTGCCCTTGCTCAAACTTGAGCTATTGCTTCAGTTTA…
>TRINITY_DN13455_c0_g1_i2_2
GACCGCCCGCGAGACGTTTGTAGATCTCCCGCTAAAAGAAAAAACACACATTTTTCACGAATTTGCGCAACTTTCACCAAATCCCATGGCCGCCATTGACCGCTGTATGCTGACAGCCGACCGACAGTTGTCATGAGATTTGACGCGCATGGCGGTTACAGGAAGGGGACGGGAAAAACCCCTAAACCTCCTCCACCTCCAACGTGACCGTGGCCAAAGAAAACTCCAGAGGACCACCCCTGCAAAGCCAGAGGAATTCAAATAACGCTATAAAAGGAGAGAAAATATCAACAAATACATCCAAAGATTATTTAATCATTTAGGGTTATAAAGAGATAGTGAGGTCGTGGGTTCAAATCGCAAACAAGGAGGATTGTTCCTCAACAAATCTGAATTCAA…
>TRINITY_DN13460_c0_g1_i3_2
AGATGAGGCCGCAGGTTTTGATTAATTCAAAGGAATTTTATGAAAACAATGCCATAAAAAACACCCAAAGTTGACATAGGGTAAATGAAACCCTAAACAAAAAGCGATGAAGATATTTCATTTTCATTTTGCATCTTGAGTGGTCGAAGTTGAAGCCACCACCATGAAACCCTAGCCGCCATGAATTTGCGCTTCTGAAGGTTGAACCTCTTATCATTTTTTGTACAACTCTCACGGGAAAAAAGTGGTAAGCTCATTTCTGTTTCGGATTCTATTCTTCTATAAGTCTCATTGTCGCACATTTCATCTTCATAGAGAGTACTAGGACTCTGAGACTGCATTTTTTAAGGTATTTTACTTTCATTGTTTTCAGTCATGAAGCTAATCATTTATCTCAGC…
>TRINITY_DN13488_c0_g1_i1_2
GCAAATTGAAAAACCGAAGAAATGAAGAGATTCTCACAAGTATACATTGATCACATAAGTATAAACACAAATTGATCATCATACTCTGATAATCTGCTGAGACTCTGCTAGACTCGGTCAGACTTGGGAGTTTGTTGAGACTCTACTGAGACTCTGCCAGCCTCGGCCAGACTTGGAGAGTCTGAGTCTCGAGGCTTGTGGACTCTGCCAAGCTGCCTCGCCTCGAGAATATGCGATTTTGGCAGATTTTTGTAACATTGGTTAAGATGCATAAGGTCCAAGTTAAGATGAGGATTAGCTGAAACAAGAAGGGGACTTCGCTAGGAAGCACAAGATTCACCAGGA
>TRINITY_DN13475_c0_g1_i1_2
ATGGAATTGATATTAGGGCAAGTGTTATAATTTTCAAGAGGTTGTTTCAAATTTGATTAGAGCCACCATGCACATGGTGAATTTATACTTCTATATGTCATGAAATTTCTCTTTTATGATTGATCGATATCTTGCCCCTTTCCTTATTAAGTTATGCTCCGACATAACCTTGTCTTTTAGTAGTCCCAGTCTGGATAAATACTTGCTAGTAGGATTGAAAATTGAGAATTTAAGGTCAAATATTCTGTTAGTAAATTTAAGCGTTATATTGTTTCATTTAAAGTTTTACTCCAAGTCATGGGATTGATATTAGGGCAAGTGTTTGATAATTTCGAAGAAGTTGTTTTGAATTTGATTATCGTCACCATGCACATGCCAAATTTATACATCTATGTGTCA…
>TRINITY_DN13485_c0_g1_i1_2
TCTATACTAGTTTAAACTTCAAATATAATATCAACATTTCATGGACGAAGAGTTACTGTACTAATTATTCAATCTTAATATATGGGAAGTAATCTGAGTCTCAAGAAGGTTGGCAGTATTTCTCACGTGGATGAGTTTTCGGCCCCTTATAACACTTTTTTGATTAAGCATGTCTTCCAATAGAAAAGAATAGCTCCCAAAGCCATTGTTTACACAAAAGCAATTCCGGAAAACAAAATAAAGGTGAGTGCTGAAAGCATAGTATTTGTTTGACATAGAGAGTAACAGCAACTCTACCATAAGGATGATGGCGAAGAAGAAGACAAGAAATGAAGTCAATTCAGATTTTTGCTACTATGGTTTCAACTGTAGTGAGAGACTGACAGTAATATGATTATA…
>TRINITY_DN13459_c0_g1_i1_2
AGTGATAGAATATACTTTTGACGAATGTGTGACGGAAGAAGTAACACAAACAGAGCAGATTTTGGCGCCTTTTCCAACGAGCTTGCGGTGGAGCAGGGTTTACTGCGTCAATTACCTGAACTCTTTTAAGTTGCAGGGACTAATACCATGAGATAGGTTGCTCAGCATCTTGTATCTGATGATGGATGGAATCAGACCTATTAATAAAGCAGATGTCCACAGAATTTGTTCTGGACAGGTTATTCTAGATCTCTCAAGTGCTGTTAAGGAACTTGTAGAAAATAGCTTGGATGCAGGCGCAAACAGTATTGAGGTTCGGCTGAAAGAGTATGGAGGAGAATCATTTGAGGTTGGAGATAATGGATGTGGTATTTCCCCAAACAATTACCAGAGTGCAAC…
>TRINITY_DN13486_c0_g1_i1_2
GTCTTCCTTTCTCGGACTTCTCTCCATCATTCCGCTCGTCGGATTAATAGGGATGGTCACTGGACTCTACCTCCTTGTAATGTTCTTAAGATAAACATTGATGGTTCTTCTTGTGGGAATCTTGGACCTGTGGGAATTGGTGGTGTTGGAAGGGACAATAATGGTGCTATGCAATTCTTTTTTTCAATGGAAACAGGTTTTGAGACGAACAATCCGATGGCAGCTTGTGCTCTCTTATTTGCCTTACAACAGGCTCTGGAGCTACAATGGAATCATGTTATCTGTGAGTTGGATTCGATGATTTTGGTCTCTCTGCTTATGAATCCGTCTTCTAAGAGC
>TRINITY_DN13482_c0_g1_i1_2
GGGAGCCATGTGACCAGGGGCTTGATGTCTTACGCGGTCAGTTTGTGAGAGGAGGAACAACTCAGCAGGAATGGAGGAGCAGAATTAAAAAAAGGAAAAATGGGGCATGCAAATGAAGGCACCCATCAATCCAAATAAAGCTGTTTTTTTCTCGTTGGCAGGAAAGGAAGCTTATTTTCATTTGTAAGCAAACAAGCCTTACAGCCTGACATTGCTGTTTTTGCCATTGAAATGTAGTGTGGGAGTTTATCTTATTTGGGCTATTTGTTGGTTCATTGGCTGGTCTCGGGTTCCAGTCTCCGGAGGTAGCTGCTTCAGAGTTGGTTTTGCAGTTTTGGGGTGGTGGGCTTCCGAGAGGAGAGAGAGCTTTATGGAGAAGTGCAGGAGCCTCCTGCTGCT…
>TRINITY_DN13496_c0_g1_i1_2
AATAAGGAGATGATGCTCCATGGACTACCTGTCAATACAGTTACACGCGTCTTCCAAACATATATCCCATTTGGTTATAAGGAGATAGTGCTCAGGACAGAGAGGCAGCAGCACTCAGAAAATAATCAGGATTTGAAACTATTCTGGGCAATTTTTGGAAGTGATTGGCAAGATGGATTTGGTACAGATGTTTCTGAACTTGGCATTTCCTCCATTGGCGATGTTCTTCTTGGCATTGGCGTTGCCTCCTTTGGCATTGATGAAGATGTGTGGGTGGGTCTACCATTTCATATTTTCTGAGAATATGCAGGGGAAAGTGGTACTAATCACTGGTTCATCTTCTGGAATTGGAGAACAAATGGCTTATCAATATGCCAAGAAAGGAGCAAAATTGTTTCT…
>TRINITY_DN13429_c0_g1_i1_2
GTTTTTTTAGTAAAACCTGAAATCCTTTTTTTGTAAAAGAACTTCTAAAGGAAAATAGGAATAGAATAACATAGTTACAATTCGATCAAGATAATTTCCACTATTCATCGATTTCTTTTTATTCATAAGAGGAATAACACTTCGGTCGTTGACACTTCGAAGTGCTATCTACAGAAGTCATTAAGTTCATATAGTATTATAAACACACAATATAAATAACATAAAAACAAAATAGAAAAAGAAAGTATAATATTTTCAATGAGTTGTATTTATAGTGAATGATACTCCTTAATCTTCTTAAAACGACATGCGTGTATTCGAGTGATAAAGTAACCTGTGGAAGTGAGAGCCATTACAATTATTAATGCTCAAATGAAATTAATTTCCCCATAATCCGTA…
>TRINITY_DN13407_c0_g1_i1_2
GGGTTGCGGAGAGAGATCTGATGAGGGATACGCAGATGGAGTATTGTGAGGCCATGAGAAGCGCAGGACATGAGGTAGAAATTGTTGTGTCGGAGAAGGTGAGTCACTGTTTTTATCTGAACCAGCTTGCTGTGGATTCTGATGCCCACGTTGGTGAGGAGACTGCTAAACTTTTGCAGGTCATTGATCGCTTCATCAGTCGCTGCTTTGCTAGATAATGTGTCCGAATGCCGTAACTATTTGGACCACTGGTGCTCGAAAGCGTGTTCATTCGGTCCACTCGATTTTCCATAAAGCTGCTGTGTATTTTTTTGGCAATGGGCACCATGATAAAGTACCTGACTGGCCGGAG
>TRINITY_DN13493_c0_g2_i1_2
AATAACTGACAAAGATCTATATATAGATCATTTACTCAAACATAGTGCTTAACAAAGACCTCAAATTGGATGATTTTATTATCATAACAGTTGCAATTGTAACAATATTCTTTATTGAACTAGATCTATATCAACTGGGTCATTGGAAGCTTCAAGACATCTCGAGCCATCATGGCTGGAGCAACAAAAGACAGATCTATCACCGTCACAGCTACACTTTCTCACCCTAAACTATACCCCCTTTTTCTCCCATGGCTCAAATGGTAAAAGTGGGTGATGTCGGTGAGGCTCCTGCCCTCCCTTGTAACTTTGTGCCTGAGTCATATTCGGTGAGGTTCATTGTTCTTTAGTTTTATTAGTACCCTATTAGTTCATTCTAAATCTATTGCTTGAGAAGAA…
>TRINITY_DN13493_c0_g1_i3_2
GTTGTGGAAGAGATCTCTTCACTAAATAGTGGTGGGAAGAGTGATTTCCATTCATGAAAATTTATTTGCCTCTACACATAAAATCCGTTTTAAGTGTGGCCCAGAATGAGAGGATCGCGGACCGTCCTTACAGAGGTCATGTTAATAAGCCCAATCCAGCTTCTTTTTATTTATTCCTTCATTGATTTCTCATTGAGTATGAAGGGTAGAGGCGAATGGATGAAGGGCAGAGGTGCGACCCCCAGTCAAGTGCTAGAGTCCTTGACTGACTATAGTAGATACCGAAGCAACATCTGAGTTAGTAGCAAAGATGGGTAGCATCACAGCCAATTCAGAAGCCCATTTGAAAGCTAGTTAACTCTCGTGAAAGATTGGATAACTAGGGTGGGGGGCACCTAT…
>TRINITY_DN13478_c0_g1_i1_2
AATTGGAAGACATGGCTTGCTACAGTAGCCTACATTCGGCAGTTAGAGAGTGCCTGGGGTGTTGATAATGGCAATGACAATGCTAATAGATACCTCTGGAGCGCTGGCAGTCTCGCATTTCCCATATCATCATAATTTTAAATCTCAGCAAGGAAGGGCACACATCCGCCTTCCCCGAAATAAAAGTAGAAGTATCAGTAGCAGACGCGCAAAAATTGAAGGGTTTAAAGGAAGGGCTGAAGCTCAAGTTGCAGAGAAAGAGAAAGACTACGCTTGGCTGTTGCGGCGATGCATTACCTTGCAAGCCTTGACACAGGGAAGACAGCTTCATGCCCACCTCGTCAAAACAGGATGGCACTCCGATATCGATTTGGAAACACAGATTCTGATTATGTATGC…
>TRINITY_DN13440_c0_g1_i4_2
GGAAAATGGTGTGGTATGGTCTTTTTCAATCAGAAGTTGCAGTGACTCAGAAGAGTGCAACATCTGAGAGTCAAACCTTAACTCATTCTTCTCTGATTTGATAATGGGGTGTTGTAAGTGTTGTTGTAAGTATTGTTGTAAAACGATAAAGTGCAGTTTCGAGCTAATCTTCCAAATTCTAATAGCCGTGTTCTTTCCTCCTTTCAGTTTCGATTTTAATAGCTCTCAGTTCTGGATATGCTTGCTTCTCACAGCACTTGGGTATTTGCCAGGGAACATATATTCCATATATTTCATATGTTCCAGTACGACACAAGATTCTACTACATGCGGGTGTTGTTGTTGCATCTGATATCTCATTGATTTGGATGACCCATACCTAAGCAGGGAGTTCTGGAT…
>TRINITY_DN13476_c0_g1_i2_2
GAATTGGGTGTTGACTAAAATGGTGTTTAGGTTTCATTTTTGAGAAAGCTCTCATATTTAATTTAGTTGTTTCCATCATTCTTAATTGTTTTGGGTGATGTGTAAGAAAGTGTTTTTGATCATATCTAATGTGGGCAATGCTTAGGGAGGTCTATATGAGTGTCTTTGTTCTTAAGAGAGTTGTATATGAGTGTGTTTGGTTCATGTCTAATGTAGGCAATGGCTGAGGGAGGAGTATATGAGTGCATTTGTTCTTGAGGAAGGTGTATATGGGTGCTTTTGGTTCAATGACTAATGTAGGCAATGTTTGAAGGAGGTGAGAAAGGTGTATATGGGTGCTTTTGGTTCATGACTAATGTAGGCGATGTTTGAAGGAGGTGTATATGAGTGTGTTTGTTA…
>TRINITY_DN13408_c0_g1_i1_2
AATTACTTTCATTGGCCTGCTTCCTGCATGTGCCGACTTACAAGATTTGGGACAAGGCAGGAGCATCCATGGATACATTATTAGAAGTGGATTTGACTCGAATGTTTCTGTGCAAACTGCACTTCTGGATATGTATGCCAAATGTCGGGATATAGAAGCTGCTGGCCAATTGTTTGACAACATTTCTACAAGAGATGTGGTTTCTTGGAATGCTATGATTGCTGGTTATGCTCAGAATATACATGCCACGAAAGCTTTGACACTTTTTCATGAAATGAAACTTGCAAATGTGCAACCAGATTCTGTGTCAATGACATGCGTGCTTCCAGCATGTGCTCATCTGGCAGCTTTAGAGCAGGGAAAATGGATCCATACTAACATAATCAGGAGTGGATTTGA…
>TRINITY_DN13441_c0_g1_i1_2
ATTTTTTACCTCATCTACATATACCACCACCCACTTGTGTAATCATCCATTCAAAGCACATCTCTACTCTAATCTGTACTCTTGCATGCTACAATGGAGATTTGGACAAAACCCACAAGGAAGAATTTGAGATTTCCCATCATGGTGGTGGCAGCCGCTCTGGCTTCTGCTCCAGTGCTCAGCAAGCCACTGCCATTTCTTACAGGGGAGATTATTCTCAGTCTGAGGGATTCCTTATCTGGATGGATGACTGCCCCATATCTGTTCTTCTTGGTCAATTTCATCATCATTGCCATTCTTGTCATGTCCAGACACCAGCATAAGTTGGACTGGACTGAATACCATGCTCACCCACATGACCATTCCCATGGCAGAGTCAAGGAAGTCAGCCTGGCCAGC…
>TRINITY_DN13457_c0_g1_i1_2
ACCAACGAATTTCTTGCTGTCTCATTTCCGCTGCAATGTTGCTCTCTGTTGAAAATGCTCAGAGGATTATCCCTGGCAATGTCAATGGTGTAGACGTCGACTAAATAACAGTGCACATTTTCAACGCTTCGATTACAAGCATAACATGCCATTGTAGACGCTACTCATCTCAATCACACAGCATTATGTAGAATGGATCAGTTGAAGGATGTGCTGCACACTCTGCTTATTACACACAACCCCCGTGGAGACTCTTCTACTTATCTTCAATTATTGCAAACCTACATTCTCAAGAATGCGTTTTCACGAGGGAAAAAAATCCACTCTTTCGTCGCTCAGACGCGATTTGC
>TRINITY_DN13439_c0_g1_i1_2
ATGCAATGAAAGACATGAGTATTCTTGGTCATACAGTTGTATGAAACGTAAGTATTTTTCAATAAAATTGTATTTAAAAATTGCAGATATTATTTTTATTTTATTTTAATAGCTGTTGGAAAATTTTGGTCAACCTTAAAACCCCATCCCTGAAACTTGGAGAAGCACTTCATATATTATCATCATAAGCTAGCATGTTTTAAAGCTGCTTGTAAAAATAGCAATTGAATATGCTATTCCATTAGTCTCATAGGTTATTCGCCTAAGGTGATCCTTGGACACAATTCTTGTGATAATATTATTGATGATACCAAATCCATTATGCTCTCCTTTACCATTGCTAGCATCAAAGAAACTCCACATGCATTGGGCATTATCTTATTTATTGGCCCTACATAG…
>TRINITY_DN13448_c0_g1_i1_2
CTTAGTCCCAGGTGTTGAATTTTAAATGCTCGTTCAACCACGGGCAATAATTTGCCCTCCCAGCCATAGACAATCCACAATTGTCTCCCTCGAGCACTGCTTATTCTCCATAAGGCAGATTATGTGTGTTTTGTATGTTATATATGTCGGCCTAAAGGAATTCGACCATAGCTACAATAACATTAACACTCCCTCTTAGCTAGGAAGGAATCCTTCTCGATATTTATATTTAATGAAGCACTTCTTTATTAGGTCGGCCCAAACAAGGATCCGACTTTAGTTATAAACATCAACACTCCCTCTTAGCTAGGGAGGAATCCTTCTTAACCTTTACAAGTTACATCACCTCATTGTGATGATTGTCCACAATGGCTACATCCATATGTGGAAAGGAAAGAT…
>TRINITY_DN13481_c0_g1_i1_2
CTCTACCTTTATGAATTTCATCACATTACAGGATTTCTTATCTAAGGTTCTAGTCTGATTTTACTTGTACTGCAAATAGCTTTGGATCTTCTGATATGGGAAATTGGCTTGCAGGCTTCTTAGGTCGGTTTACAAGAGAAGGCAAGAGGATAGAAGAAGAAAGAGACAGAGAAGCCCGAAACATGGCTGCAATGGCTGCTCAAAGACGTGTAGAGATATTGGAGAAGGAAAGATCAGAAAGGCCTCCACAAGAAGTACCGGATAGACCCAGAGCAGCTGCCCAGGCTCCTTACAGAAGACGTGGATCAAATGTTCTGCAGTGGAGAGTAGGGCGGTAGCTTGTGCGGATTGAAGGATGTTCATGATTTATTATTAGCAGACAGAGTCATGGTCTTCTGT…
>TRINITY_DN13442_c0_g1_i1_2
CGGGAAGCGAAAGAAGTTATGCCGAAAGGAAAGGGAGTCCTTAGTGTCCTACCTAAATAGGGGGAGTTAAGTTAAACTTCTCTTTTATATCGCGGTTTGGCTTTATGTGAGAGGAGAAGAGCAGTAAGAAAGTACCTTTGTAGGAGGGCGAGCGGCGATTGTAATGAATTTGGAGTAGCTATTTTCGACCTCTTCTGCCCCCAAGACCTAGCAAGGAGGAGAGGAGAAGAAATTTTGCAGGAGGAAGAAGAGGAGGAAGAAGGAGGAGGAGGAGGAGGAGAAGAAGAAGAAGAAGAAGAAGCTGTTGCCGCCGCTGTGTATGCTATGCACATGCCTGCTCGGAAGAAGCTGGTTGTTGATATTGTGGATGTGGAGATTGGACAGGTAAACCGGATGCCA…
>TRINITY_DN13465_c0_g1_i1_2
GGAGATTTTGTCTAGAAAGGTAAAAGTGCTCCTGTCCCTCACTGAAGGACCAGGGCATTTTTTCAAGTTTCTCCTTTTTGTTTGAGATTTTGAGACAAAACCTGACTTGGATAGGAGGGAGCAATGATGTTTTATGCCTTAGATGCGATTGAGGGTTTAAAGAACAAGGAAATATACCATGATGTAAAAAAGTGCTCCCGTCCCTCTCCAAGGGTCCAGAGCGATTTTCCAAGAAAGTGTAAATTTCTTGCAAAGACAAGGCAAGTTTGTGATTGAAATGAATGGAAGAGGACATGATTAGCCCATTGAAGATAATTTGGGAAGCTAGCAAAGGACGGATAAGCTTGAAGTTGAAAAAGTGCTCCTGTCCCTCATTGAAGGACCAGAGC
>TRINITY_DN13416_c0_g1_i1_2
GTTCATCATCATATTATCAATCACTTGTTTGTCAAGTCAAAGTTCAGTATTTCAGACTAACAAGTTTTTGCAGATTGATCGTGATCCATATGTTTTGCGATTAAGATAAGCTAGTTCCAGATGATTGTGATTACAACTTGGAGCTGTCAGAGAAGGTGAATACCCAAAAGAAAATAAGTCTGAGAGTGTCTTTTTAGAATGCTAACATTATCAGATAGCAAGCAGATTTGAGGAAGGCACATTTTTTTAAGCAAAGAGAAAACTCATTGCATCCAATCAGGAGTTAGCAAACCACATATGTCAAGGGTTGAGAGATGAGTAGTCAATGCTCAAGTTATAAGGTGGCGATCTTCACATCAGCAGAAAAGGAAACGCTTAACACTTCCAAGTTAGTGTCTA…
>TRINITY_DN13446_c0_g1_i1_2
GTGAATAGCGAGTGATAATGGTCGAACGGCCATGGGTGTACGATGAGCGACGAAGGAAAGTGAATGGCGAGTGTCCATGGTCGAATGCCGTATGCAGGGCAGAAGCGTCTAGCTCGGGGGCGTCCTTCGGTGGCCAAATGGAGAAACTTTCAACCCTCTCAATCACAATTTTGCTGCTCAGGTCAGGAACTCTGCAATTTTTCTCCCTGGCCCAAGGTCCCGTCTTTGGCTCAGCCAATTTCTCTAGCCTTCCCTTTTTTCCCTATCCTCCACAGGGTCTGTAAAAAATGCGTCCAATCCTGTTCACAACTACTGTGATTTTTGCAAGTCTCAAATTTTAAATGCTTGCCCTAAGTCAGACCTAGGGTTTATTTTCCATGGATGAGGTCGTTTGTTCTG…
>TRINITY_DN13409_c0_g2_i1_2
CTTATTTGAAATTTAGTGAGAAAAGTAGATCCTTTGCATAGATACAACTGCAATAATCTTGCACAATCAAATCTGCATATGAAAACCTCTCTGTATTATTGGATAGACTCAATGTAGGAAAACACTAATAAACTGAATTCTCTTTTCACTGCACAACGGAACTTAGTTGTATAACGAACAAAGTAACCGGAAACTCCTATGTCCCTCCTTGGGCGCACGTATCCCCGTATCCAAAATGGATACATATCCGATACAGTCCGGATACACATTGGATACTGTACCCATGCATGCCCAAAAAACCTTTATTTCCAATCGTGCCTAATACTATGTGATTTGATTTTTTCAAAATTTGACGCAAATCTTCTTAAGTTTAATTTAAAAAAACTTC
>TRINITY_DN13435_c0_g1_i1_2
AAATCATCAATGGGGGTCGAATTGAAGCTTCACTTTTCTGTTTGTTTGAGATCATCAACCTCTTGGCGAGTTGGGAGATTTGTACTCAGAATGCGGATGGGCATTCCAGTGACAGTTTTTCTACTCGCAGTAATGCTTTTCACTTACATCAGGTTTCCACAGTTTGTTGAGGATCCCTGCACACCCAAGAAGCATTTTGATCTCAACCAATGGTTCCTATCCCTATTCAATCACGCAAACAAGAGGCAATTTGCATATCAGATTGTTTCAATCCTATGGAAGGGCACACTTTTGGAGGGATACATTGGAAGCAGAAGGTTTGCATCTATCATTCTCAAACTGTTGCTTGTGGATGAGGGAATGATACTAATGGCATGGCAAGGCTGGAAATTATGGGGT…
>TRINITY_DN13473_c0_g1_i1_2
AAAGAGGGAAGGAACCGATTTTGCTCCTGTACTAGTCTTTGACGTGGAAATGGTCGTGGGTTCGAGACTCTGTGCGGGTGCCCTGCTCCTGTTCCTGGTTTTCTTGGCCGGTGTGGATGGCTCTTTGGGTTCTGCCGGTGCTTTGTGGGGCAATGCAGATTTCATGAAAATTTCGAAGAAGACGACTTGTGATGGGTCGATCGGTGATTGTTTTCCAGAGGAAGAAATGTTGATGGATTCGGAACTGAACAGGAGGATTCTGGCTACAACACAGTATATAAGCTATGGAGCTCTGAGAGCGGATTCTGTGCCCTGCAGTAAGAGTGGGACATCTTATTATAACTGTGGGAGTTCTGGGCAGGCCAATCCTTACAGCAAGTCTTGTACTCAGATTACTCG…
>TRINITY_DN13470_c0_g1_i1_2
TATTAGGGCTGGGCCCTAATCTTAAACATTGTAATTATTCATGCCATGGGATTGTCCATGTGAATATGGTTATGTATTTATTTTCCTCCCTAGTTAAGAGGGAGTGTTAGTTTATTGTAACTTAGTGAAGAAAATAAATAAGGATTCAAATCCTTATAGGGCTGGGCCCTTCTTCTTGATGTAACGTGGAGACTCAGCTGGCCCCTTCTTCTAGATGTAACTTCTAGATGTAACGTGGAGACTCAGCTGGGTCCTATTCACATGTAACGTGTAGTTTAAGCAATTGATGTCTATAGGGCTGGGTCCTATTCCCGAATGTAACATGTGGACAAGCAATAGGGCTGAGTCCAAAAGGTAACGTGGCACAAATTGCAAGATATATAGGCCCCAAATTGGGCA…
>TRINITY_DN13431_c0_g1_i1_2
ATGCTTGAGTTCATTTATGTGGACCCATTTTCTGTTAGATTGGGGTCATTACTCTTTGTTATTGGGTCCTTTTGCTCTGGAATTTCTGCATAAATGGATACAGTTGTTTTTCAAGATTTGGTAAATTCCTTTTGTTTTTTTAATCTGGGTTAGTTGCCGATTGTCGTTTGTAACACGCAGGTGTTTTTTGTCCTCCTTGAAATTGATTCAGCTTGGTCTAGTAGCCATGATTTGGATCAAATATAGCCTGGGGTAGCAGGTGGGTGGTTGCCCGAATTTGACCCAATTTCCAATAATTCATTAATTCATGTGGGATTTGAAACTGGGCTTCTGTCATGAGCTTTTTTATAGTTATACCACTTGAGCTGATCCTGGTAAGGTGGATGGGCTCATATTTTT…
>TRINITY_DN13400_c0_g1_i1_2
CAACAATGAAAAATCAGCAACAAAAATGAAGGAAATTATTTATTTATTTTAAAATATTAGGGGAATCGAGAACTATTTCCCGTCAAAATTTTGGGAGAGGTAACCTCAAATTTGCAGTAGAGGGAAGGAAAAAACCATCGTCCATCCAGAGTCATTAGAAATCATGTAAATAAGAAACCAGAAGCCGAGAAGGTGACAAATGGCGTCCAAGGCTGCGAAAAAAGTAGGGGCGAAGGCTGTACAAGTAATGGGATGGAGGGAGAAGCTGGAGAAATACAAAGGCGAGCTATCGAAGGGAGTATGGGGATATATGCAAGACGGCCGATGGAAGCCCCTCGCCATTAGCGCTCGCCACCGCGCTAAGTTACGGAAGCAGGTCCTTTTGGCTGGAGAGGATTG…
>TRINITY_DN13401_c0_g1_i1_2
CTGAAAATGAACCCGAGAAAACTCAATGGATTGAAAGCAATGAGAAAGCCATGAAACTTATAGTGGATGCAGTCAGGGATCATATTGTACCTATGTTAGCAAAACATGAAACTGCATGCCTTATGTTCAAATCTCTTGAGAGTGCATTTGAAATAAATAATACAGGCAGAACCCTTGCCCTAAAGAGGCAAATTAATAATATAAGCATGAATAAGGGAGAATCTGTCAATGCATATTTCATGAGAATCACTGAACTAAGGGACCAACTATTAACAGTTGGATATGAAATTGATACCAAGGAATTGACACTCATAACCTTAGGCGGTCTTCCAAATTCATGGGAATCATTTGTCCAAGGAATAAGCGCAAGATCCAAGCTTCCTAAATTTGATCGATTAA…
>TRINITY_DN33159_c0_g1_i1_2
ATCAAAGCAATTGAACTGCTTGAAAAATATAAAATTGTTTTGATGCAATAGCTTAAATGAATAATTACAATGAATGATGAATCCATATAAAAAGGAAAAAGAAACGCTAGATCAAACCCTAGGCGAGGATTAAATCACATTATGACAGGTGTCCTCATCCAATGCTATGAGACAAAAAAAGAACAATGTAATAATAAGAAAACATTTCCTAAGATAAGCCTAAGTGCATAAAGTAAAAGGGGCCTAATAATTAAATTATTATTAGGTGATTTTCCTGTTTACTTAAACACCAGCAACATACCTCCTATCAATGCCCTCTCTGCCAACCAAACACAACCTTCTATTTAGCTTGAAGGTTGTGGCTCTTGCTGTTGGCTAATCAACTCTTCTTAGTTCCAT…
>TRINITY_DN33131_c0_g1_i1_2
CTGACAAGCACTGGGAATTCTATCATCTCTATGGACAGCTGGATTATTTTTGGATGCCAAAGATCGTCATCGGAGTACCATCAATACCCCCACTAAATCACAAAAAGTGGTTGACACATACAAGATAGGATCTGAGTTGAGCAATACCGACAATGCTCAAATATAAAATTATTCCACTTTACAAATATCTGTTTGAAAAGAATCTGAACAACAATAAATGGTAGTAAAGAGGCTTGGCCTTTATTCATGATAAAACACAAGAATGGGTACTGCGTACTACTGACCATGCACCCCCAGTAAAGCCCTGTTTACAATGTTTCACCGTGAAAAGTGAAAATAATAATATTTTATTTTAAAATGTCAAAATGACATTACTGATCTCTCAGATTTATTCCCTGT…
>TRINITY_DN33170_c0_g1_i1_2
GAATCTGGAAATAACGGAATTCCTGCAATCTGTTGGGAATGTGTAAAACATCAAATATAAATCAGCGGTAAATTTTCTCTGTTTTTACCTGTTTAAGGTTCTAATTGAAGAACTGTCAGGAGTAAAGGTGCAGTGAACATTAACAACAGGGAGCGCTTATGTTTTATACAGTTTGATGTGTAATACTTGCTATCCAGAATCAGTTTACTAGGGTTGCATTGTATTTGAGGGACATGTGTAATAGAGGTTGTTCTTATGCTAGGTTGGAGGTATATTTATGATTAATTCTATAATTAGTCTATATTGTATTTTGTTATATGACTAATATCCTGCCCGGCTCTTTTTAAACAGTGTCATATGGAAACAC
>TRINITY_DN33147_c0_g1_i1_2
CTCTAAATTTAAGAGTTTTGGCTACCTTTATAACGAGGATCACTTTATTGCGGCACTTGCAAATGATGTTTTGGTTGTAAAAAGTCTTCCAAAAATGTTCAAGAATGCTACGAAGAACGATGAGATACATGTATTTACACCACACAATTCTGCCTCTTCTGAATTTTATCTTGAAGAGGTGTTGAAAGAACTAAAGAAGAAAACCCTAGTTGTGCTGTTGGTCTCTGAAGGGGGATGCTTACAGGCCCATCTACCTCCTAGTTTGTCAGAAATTCAGAGACTAAGATGTAGGGTTGCATTCCATGCTCTTCGTTTCCGTCCAGA
>TRINITY_DN33130_c0_g1_i1_2
TCTGTTCAAAAGTAAGTATTTTGTTTGGGCAAAATCAATAAAAAAATCAGTTTTTGGAAAGTCATGCAACTGGAATTTTCACAAGCCAACGTTCCAGAGTCAGCTTGGTTGAACTAGGAGACAAAAGTATTTAGCTTGTCAAAATATTAATAAAATTTCAAACATTTCATATATTATTGGGACAGTGAGGTATGCCAGTATTAGCAGAGGTTTTGCCAGGTTGAGCTTAGTTTCATTGAGAGTTTGGCAAATTTGAGCTAACAGGGAGAGTTTGATTGTCTTGGCAAGTCTTGCGAGGCATTTGCTGAGTCAAACTCATCTTGGATTTTTTTCTTTTTTGGGGTTCTTATAATCCCCATTTTTC
>TRINITY_DN33177_c0_g1_i1_2
CAATTTCTTAGGTTCCCTGTAGAATCAAACCCGAATTCTTTGTCACTTGTCACTATCATGGTAGGCGAGAAGTATAAGGGCACAACAATGAAGAAATTGACATTCTTCACACATGTTTTAGGTCAACGACATGGGAAGGCTTAATACTGCTTTGCTTTAAGTTAAACGTCCCAAGGGAATTGGGCCATGCATTCATAAAATATCAACACAAGCTAGAGCGCAATGACAAGGAGCTTTGGTCAACAAGAATTGGGAAGAACATGGAGCCCTTTGCCGTACTCAAAGCCGCTCCTACTCACGAAGGGCACGTCTAATTGAATCTGTCATGCATGCAGCCACCTCTATTATAAGGTCACTTAGAGCAACCATTTCCTAGACATATGACTC
>TRINITY_DN33104_c0_g1_i1_2
TATTGACTATTGAGTGCCGAATAGTCTAGTCTTTTAGTATGGTTGTGCCTGTATCTTGACATTAGTAGTCACATCAACTATAAAGCAGATTTTTCAGTTTCTGATTTCATTTGAATGTTCAATATACTTTTGTTTCATAATTAACTGCACGAGTAACATTGTTTCAAATGTTTCAAAATTCATACTCTTAGTCTCTTAGCTCTATAGAATATAACAACATTGAATTTTGATTATAAAATAGCCACAAAAGTTTCATATATATATATATATATGGAATTTCTTCGGTCCCCATTTCTTGCATCCGGGGGCAAAAATTCATCATCTCAGAAACATGTCCTACCATTCCTGACTCTGTTCCCATCCTCAAAACTCCGTATAACATGAATTACGCCTAGTTAC…
>TRINITY_DN33110_c0_g1_i1_2
GTGAAATTGGTATCATATTGACATCTTCCTTCCACTATAGTTCGTGATTACGTGATTACCTAAAATGAGGGAGGATACCTTGCTTATGTACCTCTCCCAAGCATTTTGGGGTGCAAAATTCGAAGAAAGCCGACACAGGAAAAGATTTCTTTCTCAACCAAGTTGACTGTTAAGTGGTTTAAATTTGGGGCCAAACACTGGGGAGAAAAGTAGCTTGATTGGCCTGCTCCTGGGAGCGGGTCGTCCTAGGCGCCATGCTCCCTCCAATGTGGCCTCAAATTGGGATCTAATGTCCAAAATGGGAAGGAGAAGCCAAAATGAGATGCTAAATAGGGTTGGATCAAGCATGTCGGGC
>TRINITY_DN33151_c0_g1_i1_2
TAAAAAATCTCTCTTCAGTTATATTCAAAAGCCTTTCAAATACAATCAAAGATATATGATTGATGCGCAGAGGCAATCGGGTATATAGTATTTTTAATGACAGCAATAATATTAGGCAACTAAAGGCTTAAAATTTCAGCATAGACAACTAATGGCTCGAGCCAAATTATGAATTTAGGCACCACAATCCATGAGATGAAGCTAAACACCCGTTATCCTGTGAAATGAGTCGATGGAGGATAGATGGGACGTAAGGGAAGCGTCGAATGGACCTTGCGTGTCCAGACTTTTCAAATCATCAATATTTGACCTGGCTATGGGCTGATCCCGCATCTATTCCCTCGTGTACTCATGGAAGATTCT
>TRINITY_DN33163_c0_g1_i1_2
TTTTCTTCCCAAGGGGAGAAATGTAGTTCAGTGTCTTTTAATCATTTTTAGCATTCCATGTTGAGCATCTACCATTGGTGCAAAAAAATCAACATTGAGGGGGACTGCATGGTCTCTCTTCTCTCTCTTCTAGGAGGACTTTTCTTGACAGAAGGTTTTATCCTTCTCAAAGATCACATTTTGTACATTGGCAAAAGAAGTTGTCTTTGGGGGTAGTCTTGACTCTTGAGTTCTCATTCCTTCACTTGCACATGTGTTTTTTTCATGTTTTCTCTCTTTTGGAGAGGAGTGTTTTCCTATGGGTTTTCTTAT
>TRINITY_DN33178_c0_g1_i1_2
CTTTCTAATGGCTTTAATGTTGATTAGTCTCTAAGACATTATTACCTTGTTCAAATTAATAAGTTCAATGATCTAGTCATGAAGGTCCACAGTCTAGAGTCTAGACACTTCTGAATCAAACACAGACATACACATGTTTTGTGAGCTTAACAACTGAGTTAGGGATTTGATAGAAAAAAGTGACATCCGAATCAAAGATGGGTTGATCAGTAGTGAGCAATGCATTTCAGTAGTGAATGGAAGGTCTTAGATTTGGGTTCTAACAAGTCTATGAAAATTCGATAGAATTAAATTTTGATGACTGCCACAGCAAAATTATGACTTCACCACTGCACTGTGCTTATCGACAATCAAAATTATATTTAAAATTGAAAAAGGGTAAAAATTTATTCAGGTACA…
>TRINITY_DN33192_c0_g1_i1_2
AGATTACTAGTTAGATCTATTGAAGAAGCTTCAAATGAAGGATTATACAAAAAAGAATTCTACAAGCTCACCATCCAATTAAGACATCATGACCCAACTTTGAAGGTGGCACAATACATCAATGGCCTGCATCTTGCCTTCCAAGAGGAGATTAGTGTACTGAGAAACTTACGAGTACACCGTGAAGGCCCAAGAGAAGCACAATAGAAGGTGATGAAAGTAAATGAGAGAGAAGGGAAGAATCAGAACAAGAAATGGTGTAATAAGTGCTGAGAAATATCAATAAGTTTGAGGGGGAAAAGAGGC
>TRINITY_DN33105_c0_g1_i1_2
CATCCATCTTCTTCTGGTGCCTCAACGTTTGTCTAAAATTTACTTTTTGATTTCATTGCCTTTTACATGAGGATCTGCGAAAAGAAAATTGAAAAATGCTTAGCAGATTAATTTTTTTGCACGGTTCCAAAATGAGATCTGTTAAAGAGCAAAAACTAATTAAATGTATGCCCAAAAAATTAAGAGGACTCCTTGTTTAAATATGGCACTGAATAAACAGGTTTGTAATGGAAAAATATTAGCAATCAACAAGCAGGAATATGCTAATATTTTCTTTTGTTTCAGAGCCTTTATAATGATACTCAATCCTATTCCTATATGGAACTTGACAAAAAAAGAAAGATATTCTGTTGGTTTAGATGCAATCAAATCTGGTGTTTGATGCCATCAATTAAGGGG…
>TRINITY_DN33102_c0_g1_i1_2
GGTCTGAAGATGGTGGTCTCTAGAGGCTTCACTAAGGTCTGGCTTGAAAGTGATTCTTTAAATATAGTTAATTGTCTAAGAGGGATTCAAACCCCTAGTTGGACCATCAAGACTTTGATTATTGATTGCATTCAAATTTGTGTGAAGTGGCATGTCCTTCATTATGGCGTGTCAAGCTACCGCCCTCTTTATGAGCTTCCTTCTTATGATTTGGGCTGGCATGTGTGTGGCTTTGGTTTTCTTGGTTTTTCTCTGCAACGTGGGTGGTGATCAGAATAGGACTGAGCTCTGTGTGTATCGTAAATGGCAGAACCATGAGGTTTGGGGTGAGTTTTCAGCTGGAGGCCTTATGCCCTATATTGAGAAATTGCATGGCTCGGATCCGTAGGTGATTGCTGC…
>TRINITY_DN33107_c0_g1_i1_2
CATGACAGGATTTGCTGGATTTACAGACAGAAAACTTGCAAGCTTGGTGAAGAAAGTTGTCATGCTTAGTCCTGTTGCTTATCTAGACCATGTTACTTCTCCTTTATCAAGAACTGCAACAGCACTCTACCTCGATAAGATGTACTTGGCACTAGGCGTCTACGAATACAATACAACAAACTCACAAAATGAGCATATTCTAGACTCGGCATGCCAAACTCTCAATATAAGCATTGGGACTTGCTATGATGATATCATCAACCTAATAACCGGACCGAATTGTTGTCTCAACGAATCTAAGATAGAATACTATAACAAATACAGCTCACAGGCTACGGCATCAAAGAATATAGGTCAATTGGCTCAATTAATGAGATCGGGCAGATTTTGCAAATATGA…
>TRINITY_DN33171_c0_g1_i1_2
CTATTGGGTAACGATGAGCTAATCTGTGTGTTGGATATAGTTTTTAACTGAGTTTCAATACATTCATTATGTTCCTTGGTGTAAGTTTGCCTTGCGAGTTAACCTGCTAGTTAGTTGCCACAAACTAGAGGTATCTCTTTGGGCCATGCCGATATCAGTACTTCATTATGTTCCTTGATGCAAGTTTCCCTACAGGGTAACCTGCCAGTCAATTGCCATGACCTAGCTTGGGTTCTTATCCATGAGGAATGCCCCATCCCGTGTTGGTGAGTCTTTTAAGCAGGTTCAATACTTCATCATCTTCTTTGGTGTAAGTTTCCCTTATGAAGCAACCTGTTTGTTGACTCCCACAATCTAGAGGTATCTCTTCGAGGCCTTTTTCTTTAGGGAATGCCTAAC…
>TRINITY_DN33179_c0_g1_i1_2
GAAGATTATTGATAGGTAGAATCCTTCTCAGAAGAATTAATTTTTTTGCTTTTAATTTTTTTTTCACCAAGTTGCTTTCTCAAGTGTTTATGTTGCTGTTTTCGTGGTGAAAAATATGTTGTTTTTTGTTTGGCCTATATTTTTTCAAAAAGAGGACTTTTACCTGGGCCCAAATACAAAGTGTAGAATTGCTATATTCTGAGATCTCATGGAGTTATGTGTGTGCTTAACTTGCACAACGTGAACATAGCTGCTTCAGAATATAGCTAAACTGCCATTGGCTCTCCCTTGCATACTTGAATAAGTTGAATGCTTAGCACGATGTTATTTTTTAGTGATATTCAGTTATCATGCCCCTGATTTTATTGCCTAATTGATCATGTTAAGGATTCTCTTACA…
>TRINITY_DN33143_c0_g1_i1_2
GGATGATCTTGTCCTGTAACAAAATCTTGTTTAGTCCCGTGACAAAAGCTTGTTTAGCGTCTGTCTAGTGATTATTAGCAATATGGATAAGAGAGATCTTGTCTTGTGCTAAATTTTTCGCTCCCTTTCTTATTAACTTGTCTAGTGAGTATCAGCAATATGGATGAGAGAAAGATGATTAAGATAATGATTTCCCATGGAAGATGTTATTGCCAAAATACATTATTTTGTGAAATTTCCCACAGTAAATATAGAGTTTCTTGCATTACCGATGGTCCCTATCTCTAGAAGTAAAGAGAAGGTTCAGGAGTTTATTATTGATGGATGTGGAGGAGAGTGGCTGTGCTCGTATTAGTTGAGTGGCTTTACCCTAGAATTAGAGAAAGGTCATTTTTCAGT…
>TRINITY_DN33187_c0_g1_i1_2
TTGTTTTTTATACTGTGTTTTTTCTTCCGTTTCTTTAACTATTCTTGGTCTGTGGTGAACTTCAATGATATATTTAAGATTATATAGATGCTTGATCAAGTGGTGAACATAAAATTCACTGGCTTCATTGAGAGTTGATCTGAATATCCCAGAGGAACGTAACCGAGGTCATTAGCATATCTCTTTGCTTTGTTTTTTTCTCTGTCAGCATAGAAGCCAGATTGTTCTCAATGAAAATCAAACATAGCCATAGGAATTCTTCAAAAGAAGAGAAGTGATCGATCATGTTTTGTTAGAACAGTCACTCACTACTTTATTTGTACCTTTAACATTACAGTGCTCTTTGTAAAATTAGTCCTTATTTATCTATTATGAGAATTATGTGGACCTACTAAAAGG…
>TRINITY_DN33133_c0_g1_i1_2
GAATGATGAGAATCATTCCTGTAATTATCTCTGCTCCTTTAATTATATGTAATATTATTGTAAATATCTTACATGTACACTTAATCTTGTTCACGAGAGCCTTACTGGTTATGTAAGTTAGACTTTGGTGCATTTCAGTTTATTGGAGCTTCACTGACTGCATGTATGTTGGATGGGTTTCAGTTTACTGGAGGCTTACTGACTGCATATAAGTTAAACTAATTGATGTACTTTTTTGAGGCAGTTTGTATCTGATTGGTCTCATCGAGCCAGTATACAGCATTATCCTCGTAAAATCTATTTAACCCATGCTAATAAAGAGAGCATAATTTTGATAGAAAAACCTTGACTGGAGTCCAAGGTTTTTTTACCTTTCTATATTAGTAAACCTTGGTGTGA…
>TRINITY_DN33108_c0_g1_i1_2
GTAGTATTCATGGCATATGTGGAGTTTGTATCTTTGGAGTTTGGAGGTATTATGATTAAGTTTTGTGATAATGGGTTGGTATCTTTGGGTTTGGTTGACCCTGCCTCATTTCGGTAATCTTGCTATATGCATTAGCTAATGAAGTATGGAAAAGGAAGCATGTGGAGATCTTGCGGAGGCCAACATGTAGGTCTTGTTTATGTTAGATATCATGTTGGGTTTGGTTGACACATTATTTCATGTTCATATACTTTGGTGTGTGTGTGTGTGTGTGTGTGTGTGTGTAGTTGCATGTATAATGAGTCAATGAAAACAAGGAGAAAGAGAATAAGAGAGTGAGGGTGATTAAGGAAGTATATGCAAAAGAGACAAAGCAAAGGAGATAGAAGAGAAGCAGAG…
>TRINITY_DN33125_c0_g1_i1_2
AAAACTCATAACATAAAACACACACATGCAGAGACTCTCTGCTCTCTATTTTGGATTCACACTTACAGAAATCTACTCATCATTTAATCAAATTCCGAAAACATAACAACAATACCATATACAAAATTGCCTATTTGCTGGCCTCTCAACAACTTGCCTCACTCACATATCTCTGCAATTCTCCATACCTTACCCAAAGGCAATTTCCATTGCTCGGGTGTTGTTCCGTTCATCATCCTCTTCTTCCCATACCACTCCCTTTTACAGAGTTTTGTCTTTATTTAATTGCTGCTCCCTATATTTCTTATACAGCCTCTGTTTTCTCTTTCCACGCTTTCCATACACTCAGAGCGTACCCACGTCTCTCCTACGGGGCCGATACTTCTCACACAATGCAGC…
>TRINITY_DN33135_c0_g1_i1_2
GAATTGATAAAGCATTTGTCCGATGAGTTGAAGAAAGATATAAATGAAATCAGAGAGCAGATGGTCAAAATGCAGAATGGCAAGAACCAACCAAATATAGAAAACAAAAAAAATAAGCTGCACAATTTGGAAAACTGGCAGAGAATGAAGTCAACACTTGAGAGATATGATGTGTCAATGGATGGCATTCAGGCTTTTCAAAGGTTTCGGTTTTATTGTATAGCTGGCTATCTCCCACGCCCTTCATTAAAAGAACGGTAATGTAATATTTTCGCTCAAATTAGTTGCCCACAAAATGATTTAATCTGTACCAGTAGC
>TRINITY_DN33162_c0_g1_i1_2
GAGATGTCTATGTGCCGCGCAAGCGTCTTGTGAATCTAATAGTGAAGGTGGCCATTTGAGTGTCACACCTATGCCTGGAAGATGCTCGTAATGCCTCTGTGCGCGTCCACTGACATTCGCCTATGACCAACATGCATATGTTCCCCTTTGAAGCCCATTTTTTGGTCTCTAATCATGGATTCAATCTCTCCGGCTGTGAATTCGATCACTCTATTGGTTTTTTGCATCTAAGTTTGTCTAGAAGCTCTCTTTCATTGCATAATTGGCTCTTTGATATTACCATCGTTATCATGCTTCGAGGAAGAC
>TRINITY_DN33193_c0_g1_i1_2
ACAGTAAAACCAGAGTGGAGATTACAGCTAGAGGGAAGGGAAAATTACATGCAAGGAGGTTACCCAATTAGTAAAAGACAAAGGTAATGTTTGCATATACAATGGTTATATGGAGAACAACAGTGCTACCAATGGACCTACACTAGCCACAAGAGAAGTAGCATGCTCAAATTAGGAAAAGAAAGGTAGCTATATTATGCTTCACAAAATGGCAGCGTATCTTTAGATCTGTCCATGCTGGTTTATTTGATGCCTCTTGTTGTTAGAGCAGTTCATATTCACCTGTGGGAGCATCATAGATGTCTTGCAGATTTGGAGAGTGGC
>TRINITY_DN33138_c0_g1_i1_2
GGAAGTTGACCAAAGCTTCAAGGAGAGAGAGTGCTCTCCCCAAGATCACAACTTACCTAGCACCAAATTTCTATCCTCTAAAAAAGTAAAAGAAGCAATATAGAAACCTTTAGCATATCGAAAGATCTCAATTTTATCCAAGGCAAGAGGCCTCTAAGAATCCAACTCCCATTTATGAATGTTAGGCAATGAAGGCCAAAAGTTGTAGACTAGACCCCTATGTTGATAGAAATCCTTATTTTCCACCACATCTTGGCCACAAACCACCACTGAGGAGGATTTGGCACAAGGAATGGGACAAATTTTCTCCCTCAAAGAGCTACCAGCACCAACACTAGTAACATTTGCATAGCTTCAACCACCAATGATAGAGGGAATAACAAAGAGTTGTTTTTGAAA…
>TRINITY_DN33146_c0_g1_i1_2
GGAATCATGGTAATTGTAGTTCATTTCTTTATAATCATATCACTTGAATGCCGGCCATGGCATTCCTCAAGTTTAATAAGTTTGCGATGTGTTTGTATAGTAGGATTCATGACTTGCTTGTAGCACATTGAGAGAATGTAGTTGCAATAATTTGTCTCTAAAGATTGATAATATATAAGTGAGGAATGATTACCCATGTGTGATTTGTCTTTTGGTGAAGAATCACAACTTAGGGGGAATTTGTTGGTTTTAGTAGAGAATGAGGTCGTAGAGTTTCAAGGAGACGTGTGAGTTTTGGTAGAGCAGTTTTTTGTACATAGTTTTGATATTCACAATAAAGCTTTTTTAATAGG
>TRINITY_DN33134_c0_g1_i1_2
GGCAGCCAAAAAGAGAGCAAGTTTTGGATGTATCGATCCTCCAAGCCTTCTTGCCTTAAAAGCAAGAACAAGAATTTGCAATGAAACTCTGAACTCATCTGGTTTTTCATCTATAGGTAAACATTTTTATTCTAATAAATTGGATGAGCATCAAGATATGGTTAATATGGCTAATATGGAGAAGAGAGAACTTCAATTTGTTTCTCCTGGATTCCAATCCTACGAGTCAGAAGCAACAGTGACAAGGGTTAGGAATGGACACATTGGTGGAATAATAAAAGATTATATAAGAATACCTAGAACTGAGCCGAGGTCGAAGCAGAAACAAGATATAGCCTTGGAAACCACATATGGTAATATTACCTCCCCAACTGTTGAAGAAGAAGACATGCCCC
>TRINITY_DN33128_c0_g1_i1_2
GAGGATTGCACATGGTATTGCCAAAGGTATCGAGTATCTGCATGAAGGCATGGGCAAAGCTGTTGTGCATCAGAACATCTCGGCCAAGAAGATTCTTCTTGACCAACACATGAATCCTCTTCTTTCAGATTGTGGGCTACACAAGCTTTTAGCAGACGACATAGTATACTCGATCCTCAAAGCTTCTGTGGGAACGGGATGTTTGGCCCCAGATTACACTACAGTAGGCCGTTTTACAGAGAAGAGTGATGTGTACGCTTTTGGAATCATACTCTTGCAGCTTATCACAGGTGAGAAGATAAGCTCTACAATAAGGCCTCTTGTAGAGACTGGGAAGCTTGAGGAATTCATTGATATAAATCTAGGTCAAAATTATTCAAAAGTGGAAGCCTCTAATTT…
>TRINITY_DN33168_c0_g1_i1_2
AAAAGCTCTTTCTAAATCCAAGGGTCCTTGGCATCCTTACAATAATAGACCATTCCATCTTGGCATAGGCTTTCACAGACTCTATTAAAGCTATACACATGTTTTTACCAACAGTCCTAAGCCATTTAGTCCCCTTCAATAACCAAGATTACATCTGCCATCTACTAACCCTGCTTATCTCTCTACTAATCTTGGATAGACTTCTATTCAATCTGTTAGCTAAGGCTTCTGGCAAAAGTTTTATCAGAAATGTTCAACAGGGTAACCAATTCCTTATTTGGTTCTTACAAACTGACATGCTCGGTCGCT
>TRINITY_DN33112_c0_g1_i1_2
CTCATGTTTACTTATTTACATAGTTTTTCCAAGCGACTTTCCTTTCTGATGAAATTGGTTATGAGAAGGAGCTCAAGAAAATGCACAAGTATGAAGGAGAATTCTATTTCATTTTTCAGCCTGCTTCACTGTGCATTGTTTTAATCCCAACCTTTGCATTGTAAAGCGATGGCTATTAACCCTACATTGCCTTTACCAGTGGCATTGGAGGAATTTTGCGTTTTCAGAACTCAACACAGAAGGGGCCACAATTTCAGTCACTTTGGGGTGCCATAGGTGTTGTGTTGTGTTGGTGCTGCTAAATGTGGGAACAGTGGAAGGGCATTGCTGGCACAGCGCACCTGAGTACAGGTTACTACAAAAAACAAAGTTTAGGTATCTTACCTTGTGAAGATAATT…
>TRINITY_DN33111_c0_g1_i1_2
AACTGCAATGGAAGCTTTCAAGAGTTACAGATCATGGAGTTTTCTCTCTTTATTCATTGTGATCCTTTTCTGGGTCAGCACTGTGCATGTTGAGTATGCTGGTGCTAGAAACATCACCGTGGGAGGAAATAATGGATGGCATTATGGTTACAACTACAGTGACTGGATCACAAAGGTCGGCCAAGTTTATGTCGGTGATTGGCTGGTGTTTAAGTACCCTGCTCCAACATCAAACTCGATGGCTCACAGTGTTGTGCAGATACAAAACAAGGCCCGTTTCAAGAAATGTAATGTTGGTGCTGCAATAAAACTGGCAGGTCCAACTCAAGGGACTGGAAATGGATTCCATTTTAGATTGAAAAGGGTCAGGCATTATTTTTTTGCTTGTGGGCTAGGCAA…
>TRINITY_DN33158_c0_g1_i1_2
GCTGATGTTTGGAATTCAGGTGATGGGCTTCTCTTCAAAGTTTTCTTGCACTCTTGCATAAATGAACTTGAGAGCTTGTAAGAATTCCTTGTCGTACCAGTGCTTTGGAGTTGGGTGCAGGTAGTAGTGTGCGATTGACCAATTTGTAAGTTTAGTTTGCAGGTTTTGAGGAAGTTGCTTGTAAATATTTGGAGAAGATAGTGTCTTGAGGAGGCTTATACCTTACAGTTCCTGAAGTTTTTTACCAATCTCGGGTTTTCTCCAAACCAAATTCTGCGTATGGTCTATTTTTGGATGTGCACTCAGTTATATTTATGTTAATGAATTGTTTTTACATT
>TRINITY_DN33150_c0_g1_i1_2
TCAAACTGGAGCAGTCATGTGGTCTAGTGGACAGTCACAAGGTTTGATTGGTAGGTGTACAAACACAACTTGAAAACCTTTGTAGCATGTAATGGTAACCTTCAAAAACTTCCCTCTCCCTTCACTAGACCCTCCAAGATTCTTTGATGCATTCACACCACTCAAACCCCATGAAAACCATTATGTTTCAGACTGTGACTCAGAAATCAGTCCCTTACATTCAAGTAGCACGTGCCAAAATCATTCTTGAACCCCTGAAAACCCCAAAATATGAAAATACATGATATTTTACAAGTTCCCACCAGTTGTGGTGGATTTCCAACAATTACAAACAAAGATTTACATTATTTGAGGACACTGTTAACCCTAGGAAGGGTTTTGACAGGGTTTCACAAAAAT…
>TRINITY_DN33184_c0_g1_i1_2
CTCTCTACCTTTATCATGGCCCTCCTTGACTCACATTACTTATTCATGAAAATAATTTCATCACTATCCACATCCCAAAGTCTTTCAAAACTAGCTTGAAACTCATTTATCTTAGAAGGTTTCCTAGAACCAAGAAAAAATGTATCCCACTAAATCTCCTCCAATGAGAAATGATTCATCAAATACTCATTCTAAGAATCATAAAAAGTGTATGGGATGTTACAAAGTAGCACTTCTTGGGAATTCAAATCCTCTAGAGGAGTCATAGCTAAAATCTCTATGAAGAAGTCAAGATCTCCACTTCTAATGGCATCAAAATTACTCACAACAAAGTTA
>TRINITY_DN33174_c0_g1_i1_2
TACTAATTTGAGAATTTAAACTAGAAATAGAAGGGAAAGAAAAAGAAGAACGCGACTCTGGAAATGTTCAAGACTTTCTGGTGGGCTTAAAGAGAACAAGAAGAGGAGCAGCTCTACAAAATCTCGACTTTCTATGATCAGCAGGGCACAAGTTACCCGGACCTGATCGATGGTGTAGACAGACCTGCACTGGGGCAAGTGCAGGCACTAGTGCAGAAGCTTGGTGTCAATGCAAACTCGAGTGTTGGATCTGGGTTGTGGGGAACCACAAAATAATGGGTGGCAGGGCTCAGGCGCCAGAGGAGGGTGCTAGAGCAAACACAGGTGCCAGAATGGGGTGCATGAGATCTTTTGAGA
>TRINITY_DN33119_c0_g1_i1_2
CAACAATTAATTTTTATTTATTTATAATGCTAAGGTTTCCAACATTTTTTTTTCGACTGCTGGGTTTCACACTTTGTATCTAGTGGCATTAGGAAGTGGAATCCAAAGCATTGCCAACAAGGATGCCACTTGGAAGAATGGCATAGTAGGACCAACAATGGGATTGAACACCTCAAGTACAACCTTGCGCGAATTTTTGGTCATAATGTCAAATTGTGTCTTAATATTGAGCCAAAGATTGTACAAGAGATGAAAGCTATGCTTGCAAATGGCCATATCATTCCTTGCTGGGAGAAACTACAACAGCCCAACTTATTTTTGGGGAGGTATCAAGACAAGTATGATTTATACGTTGTGGGACTAGGTGAAATGGATATAGTCTTTCAACGGCTTTTCCTC…
>TRINITY_DN33197_c0_g1_i1_2
GTTTTTAATCTGCCGAGGGTTCAATAAATTTGGAATCACACTTTGCACTGTACATTCCTAAGTTCGCAGTCTTTCATTTACTATTTTGTTGGTTTCCATTGAAACAATGATCCAACCATAGATGTAGGACTCTGTTTCCTATGGATAGGATCACCCTCTAACTTGTATCACACGTTTTTGACAATTTAATGACAGGAAGGAGAGAAAGTTTGTTGTACACCTTAGAGGATTAACTGAAAATGCATGGTTTTTGTGCCATAGTTATAGCAGTGGCAGATCGGCCTTAAGGAGGGGCTATTTTTATGTTTGAAACAGTAAGAGTATGTTGAGG
>TRINITY_DN33106_c0_g1_i1_2
CTTCCATCTATAATTTCATTATCAACCAATGGTTGGACAACTCCCTCCTGCAAACCTCCTCTGGGAAACCTACCTCTTGCAACTGGAACAATTAGTGTCCCATGGAATTGGTTAACTAGTTGCTTAATTGGTGATCCATGGGATTGAAGAATAGACTGGTTTATGTAACTGTGAGCTTACTCACCCTTATCGATGCCTTATTGCAGATTGTATGATCCCTGCAGCCTTAATTTAGTGTCTTCTCAAGTACCATAATGTGCACTAGTCCATCTGAGCCATGGTCTGGAGGCAAGAAAGAGTGACCACAGGC
>TRINITY_DN33124_c0_g1_i1_2
AAACATCAACAAAATTTTCAGTAGGTCTGATTGAGATTATGACTGATAAATTCGCCCAGATCTGAGCCCCAGTGCAGCAGTATACCCACCTTGAGGGTTTCACACATCAAGGTCAAAGTGAGCATCAAGTGGGACATAGCGACTGCATTCTAAAGGCAACTTTCACTCACAATTTCCTATCATCTATTTCCTGCAAACCACATCTTTAGGTGAAAGGGTGTTCAGAGGTCTGACCCAATCGCTAAGAGTTTCTATCATAGAAACGAGACTCGGACTCGGTGAGGGTGACTCGACTTGGGACTCGGGACTTGGCAAAAAACCTCAGCATAG
>TRINITY_DN33113_c0_g1_i1_2
GATACCTCTGGTGCTTTGCTTCTGTAATACCAAAGATCATTGGTGACAGGTTGGAAGGAGCTTAAGTGGACTTGGTAGGATTCGAACCTTTGCCAGCTACTGCTGTTCTGTTGATTGGTGTCTGACTTGGTCAAACCTTCTTTTTCTCCTCTCTAGCATTTTGACTGGTTTGGCATGGGCTAAAACTGTCACTTATCATTGGATCCTATCAGTCACAGGTTTGGCATGCTTTGTGTGTTTTTAGTTTTTACGCTCCCTTGCTGCCCTGTATCTCCTTGCCAACGCCCCAGGTACATCCTCAAGAACCTTTTCAGTGGCGCAGTTCAGTCTGTCTGATGAATGCATGAATGCCTCGCTTCTTGTTCACTCATGTCTTAACTTAGTATGTTTTTGTTTAGT…
>TRINITY_DN33166_c0_g1_i1_2
AGGAGGGCGTGGAGCAGCAGAACAACTTCGAGCAAGCACCCCTCCCAGAGGATGGAATTCCTATGACTCATTCTCCTGGACCATCACTGAAGAACAATTTCTAGACAATGTAAAAGTTGTTGCCGATAAGCTTTTAACACACGGATATGAGTATGTTGTGGTGGACTATTTATGGTACAGAAGATTTGTCCCTGGAGCATATACAAATTCTCTAGGATTCGATGTAATAGATGAATGGGGGAGGCCTATTCCTGACCCCGTGAGATGGCCATCTTCAAAGGGAGGAAAAGGATTCACAAACATTGCAGATCGTGTTCACAAAATGGGTCTAAAGTTTGGTATTCATGTAATGCGTGGCATTAGTACTCAGGCAGTTAATGCCAATACACCAATCATGGG…
>TRINITY_DN33181_c0_g1_i1_2
CGCTCATCGCAGACACCAGCCGACCCACCGGCTTTCGGACCATGGCCAACCTCGAGCGTACCTTCATTGCCATCAAGCCAGATGGCGTGCAGCGCGGCCTGGTGGGCGAGATCATCAAACGGTTCGAGCAGAAGGGGTTCCGCCTGGTGGCCATGAAGTTCCTTCGGGCCTCTGAAGAACACCTGAAGCAGCATTACATCGACCTGAAAGACCGTCCTTTCTTCCCGGGGCTGGTGAAGTACATGAACTCGGGGCCCGTGGTGGCCATGGTCTGGGAGGGGCTCAATGTGGTGAAAACGGGCCGAGTGATGCTGGGGGAGACCAATCCAGCTGATTCAAAACCAGGCACCATCCGTGGGGATTTCTGCATTCAAGTTGGCAG
>TRINITY_DN33109_c0_g1_i1_2
TTATTTTCTGCCTCGGATTACTGTAAGAGCTTGTCTTCTGAATCAAGCTTTGAGTTCTACGAGTCTAGGTCGCCGCATCTGTCGACCATCACCGAGTCGCCGGCGAGAAACAATTCTCGGCGCAGCGTCCGCCGTAGCGTCACGCGCAGGAGCAGGTTTTCTTCGTGCAGCCTTTCGCCGGCAAATGTTTCTCCTCGTGATGAAACATGCGAAGAATTTGCTGATAAGTTGCCGCTTCTTTCATCGCCGGATTCGGGGAAATTGTTCGAGGTCGATGATGACTACCACAGCCCTAAGCAAAGCCTGCTGTCTTCTCGCCTGAGCAGCGACGTGGACGACACAGATCTTGAAGCAAATGCCAAAACGTGGAGAGATACGGGGTTTCCTCTGCGGCGGGAT…
>TRINITY_DN33120_c0_g1_i1_2
TTTTCTTTTTGAAGGTGGTTTTATCAGTTTGGAATATCGGTTGAAGGTTTTGCTTATTTGCTGATGCTGGTGCAGCTGTATGGCTTTTTTGGAGGGGTTTGAGTTCAAATATTGATTTGACCTGTGTGTGGGTCAAAAGATAATTTTCTGGGTATTGCTTTATTAATTTTTCTTATGCTTGGTGCTTCCCTAAGACAGGTTTCAGGCTTCATATTGGAGATTTAAAATTTTGGCAACAAGTCAATCCTTCCAGCTGGTGGGATATGATGATTTTGGGTGTGCTTTGAATTTCTGATGAGTCTTCTTGAGGATCCAGTGCAATGATTTGAGCCTTATCCGTGATTAAAACAGAAGGTTTGAAATTTTAATTCAAGGTTGAGCTTTAGACTAAGCAGGTAC…
>TRINITY_DN33115_c0_g1_i1_2
TGAATTGGTGAATAAGAAATTCTTTTGGCCAAATATGCTAAGAGATGTGAATAGGTTTGTTACTACTTGTAGGTTGTGACAAATTGCAAAAGGAGGACAACAAAATATTGGCCTCTACATGCCTCTACTTGCGCCAAAAGAACCATGGATTGGCATTTCCATGGATTTTGTCTTGGGGCTGCTATGAACCCAAAGAGGATTTGATTCAATGTTTGTAGTGGTTGATTGTTTTTCTAAAATGGACAACTTCATAACTTGTAAGAAGACCAATGATGCAAGTAAAGTAGCTCATTTGTTCTTTAAGGAAATAATGGGGTTACATGGTATTCCAAAAACCATAACCAGTGATGGGAACACAAAATTCTTAAGCCACTTTTGGAGAACCTTGTGGAAGAAGTT…
>TRINITY_DN33180_c0_g1_i1_2
AGTTTTGAAAGCAAGGTTATCTTCAATGCTGCAAAGAGATCAGACATTCCCATGGATGTCATAGAAGCTCTTGTGCACTATGCTGGAACCAATAGTTCTGCCCAAATAAGCCAGGAAGAGATTGGGGAAATAGCACACAGTGTTCTTAAGAAGAGGCCCTGCAATCTCCTTGTGTTTGGATTAGGACATGAAAGCTTTCTGTGGAGAATCCTCAATTATGGAGGAAGAACTGTATTTTTGGATGAGAGTGAGATGTGGGTGAATGGATTGGAGGAAAAACATCCAGAAATGGAGGTATATGAGGTCCAATATACAACCAAAGTTAGTGAGTCAGAGCAGCTTCTGGCTTTGGCTAAAGAACAGATTAAAACAGACTGCCGTCCAGTGCAAAACTTATTG…
>TRINITY_DN33132_c0_g1_i1_2
GGTGGTTGGACAGGTCAGAACGGTGTATTCATTTGTAGGTGAGAGGAGAGCCATTAATTCTTATTCCAAAGCCTTGGAGGCAGGTCTTAAATTTGGCTATAAAAGTGGGCTTGCAAAAGGAGTAGGCATGGGAGTGACCTATGGCGTTATGTTCTGTGCTTGGTCTCTGGTTCTCTGGTATGCAGGGGTACTAGTCAGAAACCACAAAGCCCATGGTGGGAAATGTGTCACTGCAATTTTTGCTGTTATGATGGGTGGAATTTCGTTGGGAAATTGCTTCTCCAACTTCAATACATTTAGCAAGGGGAAGGTGGCCGTGGCAAAAATTATTGATATGATTAATACCAGC
>TRINITY_DN33176_c0_g1_i1_2
TTCTGACAGTCTGTCGTCACTAAATAGCTGGTGGTTACCAATTTAAGGATTCAAGAGCAACAACATGAAAACTATCGATTGTTCCATGTAGTTGTGGAATAAAGGAATCCTAGAATGTTATGATTTCTAGCACAACTGTTCTAAGTTGGTTGAATATAGCAACCCCAGGATGGTAGATTTATTGTCACAACCTTAAAGAGGCATGATACTTGGGCATTTTATCCTTGCAGGTTTTTGATTCCAAAAGGAGCTGATGGCTATTTTCATTAAGACCAAAGTTTATGCATTTATGAAAACTATAGTGTTGAGATCTTCTCTATGCCAACGAGTATTGCCCCATATGCAGATTTTGAAGTTGCCAAAGCTTACAAGGCAGCATTTAGTAGACTATTCCTTAAT…
>TRINITY_DN33123_c0_g1_i1_2
AGTGGATAGATGTAGCCATTTTCATGGAGTATCAACCATAGAACTATCTATTTGCTATGTAGAATACCAACAACCACACAACCATTTATGACTATACCATGACATTAGTATGATGTACATTACATGTAACGTGCCCTCTTCATATGAATGACCATTGCACATAATAACCCATTGTCATTTACTACTAGTTCAAGGTTGTTGACTTACATCTCCTGAATTGTAACACATGTTTTCCTACACTAAAGCCAAACACTATCCAGTACTTGTGGTAGCAAAGACAAATATTTGATTGCTACTAGCTAATTGTGGTGCCTTTGTGCATCCCCTAGAACGTCACCATGCC
>TRINITY_DN33100_c0_g1_i1_2
GAGACTACCCCTAAATTCGAGGGTGAAGAATGGATAGCAGTTAGTTAGGGAAGGAAAGTTACCTTTATCTTCCTCTAGAGGCAAGCCCAGAGAATAAGTTAATTCTCCTCGGGCTCCTCGTTAATAAGGCTCCATCCTCCAATTCGAACCAGAATTGAACTAAGGGCTGTGACGACTCAACTCATTGAACTAAGCTCCTTCTGGATGCATGCATGGTTCCTTCCGAACTAGTTACTATAGCCAGAGGAAAGATAACTCGTTAAGGGTTGAGGTTGTCCTTCCTTCCTGCCGATTGAACTGGGAGAGAGTTTACTTCATTATAGTTGTCCCCATAGAATTGTAGGGGATTTCTCTAGAAGAAAGTAGTTTCTTAGGTTGGCCCATCAAGATAGAGCTAAC…
>TRINITY_DN10936_c0_g1_i1_2
AGGTTTAAGAACGAGCTCTTGGTTTCTTAGCTTACACCATCCAAAACCTATACCTCAATTTTTAAATTTTCACTGACAAACTTGTAAATCTCATGTTGGAGGGTTGCGTGTATGTGTGCCATGGCTAATGCGATTCTCAAGAATTCTTGCGAAGGCATCGTTGATGCTGTCTACAAGCTGTATAAAGGAGACTTCCAGGTAAGCAGAGATACTTATGCTTTTGTTTTGCAAGGATGTGCCAGAGCTGACTCTCTAATACGAGGAAAAACTGCTCACACCCACATTATTAAAACTGGATTTGGGGAAGATAAATTCCTAGGAAACCACCTTCTAAACATGTATGCTAAATGCGACAACATTGTAGATGCACGACAAGTGTTTGACAAAATGCCTCAACGA…
>TRINITY_DN10937_c0_g1_i1_2
AAAAACACCATCACCAGAAAGCTTCTCTTTTTGTGGGTGGCTCTGAACATCACTACACAGTTATAGTAGATTCAGACAACCTATTTTTCTGCAAGCAACAAATACCAATTTCAAGACGATTTGGGATTAGTGTGCTCTTGGAGCTTGACAAATCTAAAGTACTCACTGTATTCACCTGTACTGATCAACACAGGATGACCGCCCTGCTCAACAATCTTTCCATCCTCAATAATTGCTATGGAGTTAGAGTTTTGAATTGTGCTCAATCTATGAGCTATAACTATTCTTGTTCTTCCCACCATAACTCGATCTCTGCTTTCTGAACCATTTTATCTGATTGAAGATCCAATGGACTAGTTGCCTCGTCCAAAAGTAAGATACTTGGATTTTTTATTATTG…
>TRINITY_DN10927_c0_g1_i1_2
GAGAATTTGAATATGCATTTGTGGGTCTTGAGAATCTAAGGATTAGATAGGGAATTAATTGGCACCCTACACAAGGATGATTAAGTGGGAAATGAACATCAAACTTTCTGTCAGATTATCTGTCCAATGTATTCCACTTCATAAATATGGAGAAAGACAATGTTTAACCAAGGCATTTTGTATTACAAATACATCTCTCTCTCTCTCTCTCTCTCTCTCTCTCTCACACTCACACACACACACACACACACACTCTTGTTTCTCCCTCCCTCCCTCCCTATCTCTATATCTATATCTATCTCTTAATCTCTCTGCCCCCC
>TRINITY_DN10917_c0_g1_i1_2
GATTACTTCCTTAGAAACTAGTTTCCTTCAATAAATAAATTTGATTATTTATGTTTACTGGGTGAATAAGAAGAGAATATAATTCACACACATCACATGTATGTACACAGCGATTACTCTCTATGAACCATAGAGTATATATATCTCAGGCTTCACACAAATACACACAGCAGATCATTCACAGAGATAACAGCAAATAACTCCTGAAGATGATGCGGAATATGCACAGCTTTATTTTCACGGACATCACATACATATACACAGCAACTCTCTATCGGGTATTACATGGTTATATGCAGAATATCCTTCGACGATTAGAGACCAAAACTGCCGATCAAGGAAACTATATATTTGACTGAGCAACATGACGAATGGACATGACTCTTATTGGAAGGGTCA…
>TRINITY_DN10991_c0_g1_i1_2
TCCGGCAGAGCTAGTGGTTATTCTCTTCATGATCTACAATTTGATGATGGGCTTGCTGAAATACCTGAAGTTCTTTGTGAACTTCAAATACTAGTCTGCATTGATTCAATGTCCCACACAGCAAGGCAAACTGAAGGACCTTTACCAGGCAACTTATTTATTGAGAACTGTTCTGTGTTTATGTGACTGCTACAGACTATGATTATACTTCCTCTGTTGATCAAGACTCCTTGTGGTAGCAGTCTTTGCTACAAAGGGATTTTCTTCTGCTCGCTAAATCTTGGGCTAGGTCATGGAAAGCCTTAAAGCATTGTGGGGTAAGCATGCCACAATCTTGCCACATGCATGCTGGAGTTGTGAGGTTTGAATCAGGG
>TRINITY_DN10992_c0_g1_i1_2
CTTAGCATTCTAGCAATGACTTTCTTGTTAGAATATTAAGGTCTTATTAAGAACACATACTCATAAGTTGTTATTATTCTAACAAGATACAATACTAGTCTATGTCAGGTTATAAGATGTAATTACAAGGTTGTAATTCAAAGATCAGAAGGTTTCAATATGTTTGTTGACTCTCACAGTTACCTTCTCTATTGGTCAATATAATCTATTGTTACTATGGTTCACAATATTGCCATTTTGTGCTCAAACCTTGCTATATTGGTCTATCTTCATTGCTATTAAATTGGACCTTTTTTGTTGTACCACTGCATATATATAACTTGGTATTCAATAGTTATCGGGCTTAATGTAATACGTAATGTCGACTTAATGATTATAAAGTTGACATGGTCATTGGCA…
>TRINITY_DN10989_c0_g1_i1_2
AGTTCAATTTTGTTGTAGCACATATCTTTGTCTTGCTATGTGCGTCCAAGGAGTCTTCCCGAGTTAACTCTGTGCAATACTTTTTTTCCGTTTGATTCTGTTTGCTATGTTCGTGTGCACATTGTGCATACTCCTTTTTGGGCTCTTTTTTTCCGTTTGATTCTGTTTGCTATGTTCGTGTGCACATTGTGCATACTCCTTTTTGGGCTCTTTGTGTTTATTAGTCCGTTATTGAATGTTCTTGTTCATTCATGTGGATGTAGGCACCAGGCATGATTTAGCTTGAAACGATCATTTTCGCATGTATTCCTTGTTTGGTTTGGCTTCCCACACTCATAACCTATCTTGCCGCCTGACATAACTCTCAGGATATTAGGTCCACAGACATTAAGACTCATG…
>TRINITY_DN10920_c0_g1_i1_2
GAGATCCTTCCTCAGTGGTCCTGTTCCATGAGAATCCATGCGATACTTCCCATGTGAAGATTTAGGTATGACCATCTTGCAGGAAATTGTCAAACTTCCTCCGAGCAAGCCGCATAGTCACTGTAACCTGCATGTCAATCTTATGCACAATGATTCTCCTTAGAGACTTAGTAAGGGATCCATCTCTGCCATTAAAAAGATTATCATTCCCAAATGTCCAAATGAGCCATAAAATTTCAAGAGGAAAAAATAGACCAAAACAAATTTGCAGCTTTTGTGAGGCTTTGAACACACCCAACAACCACGTCAAAAACCACAATGTTAGAACCAATAGAAATACCAAAGACATTCCAGACTTCCTTAGCAAATAAACGGTCAAAAAAGACGTGTTTGAAAGTT…
>TRINITY_DN10935_c0_g1_i1_2
TCTAATTGTTAATTCTAATCACCTGTCATTGTAGGGGAGCTAGATTCAATAACAATGTATGTTTACAACGCTTCAATTTTTATCATACATTGCCAATGCCAGCCATTAACAATCTCAATCTCAGTTTCGCTGCATTATCTAAGAAAGCTCTAATAGAGCGCCAGCAAATCCATTCCCACATCACTCACAGAGGATTTGCGTTTCCTGCAGAAACCATTTTTAAAAATAAGCTTATCAACATGTATGTGAAGTGCTGTAATTTGGTTGATGCTCGACAAGTGTTTGATCAAATGACTGAACGAGACGTCTTCTCATGGAATATCATAATTGGAGCGTACAGAAGACATGGGTACCCACATGAGGCATTGACACTATTTCACCGAATGCAACAAGCAGGTA…
>TRINITY_DN10922_c0_g1_i1_2
AAAACGTATTCAAAACGTTGAAGCATAAACGAGGCTATTAACTAATTGACATGATGGCTCAAAGATATACCATTTCAGCAATGAAGTGATACGATTGCAGTATGGGTACAAAATGGATTTCTCAAGGAAGCTTTTAAAAAAATTGGATTAATAAAGCACTCTCGAACGCCTCCAAACATTGTAAGCTTTGTTAGCGAACGATCGATCAGATGGATTGTGTTAAACATATATCTGATCGATAGGTGTCCATGTTTGACTGTCATGCCCGTGGCGGCTATCTTGAGAACATCCTGAACCTAATTTATTAAGATGCTAGTTAAGCTAGTGCGGTTATGTGGATCTGTTTTCTTGGTTAGGAAATGAGGGCGGCAGGGTAGTCTCAGATTGAAGACATTAAGGC
>TRINITY_DN10914_c0_g1_i2_2
CATAAACATGAAATATAGATATAAATGTTATGATATTTTAATATTAACATATTTCTAATGTTAATTTAGGATGAGAGACTCCATGGAAAAACCACCTCAGCTATTTCTTGTTATATGGGTGATCATCCTGGTTGCTCAGAAGGAGAGGCACTAAATCACATCACCAAACTCAAAAATGAATCATTGAAGGAATTGACAAGGGAATTTTTAAAACCAGACAATGTTTTGCTTGATTGGGAGAAGTTTGGTGTCAATGGTACTAGAGGAATACAATTTTTCTATATATTTGGAGACGGCTTCACATATTGTCAGAAGGAGGTCAAGAATCAAATATTTAAAGTTTT
>TRINITY_DN10990_c0_g1_i1_2
GATATTGCAGACTGACCTTGTGAAAATCAAGGTTGTCATCAAATGCAACTGCAACACCAAGCTTGGTCTTATTACAGAGCCATGTGATGGTGTTTCGACAAACAGGTAGCAAAATTAATGCCATGTTAAATTTGAGTGTCTCTGCAGCTCCCTTAGCAGTGCACACACAGTATCCCATCACATGATATACTGCTCGGTGCTTGTATTGTATGAATTTCCATGTAAATAGCCCTGCTACTATGGAAAACCAGAGGAGTAGAATCCATATACGCTTCCAGTTATCTTCTACAAAGTATTGTGTCTTCTGCCACCATCATTGAATTGGATTTCTCATTTGTGTGTGACCCAATTTTTGGCTCAACATTTGAGTACAGTTGCCTGGCTTGATGGCTTCGCCTG…
>TRINITY_DN10908_c0_g1_i1_2
TAAAATCTTTCTACAAATCATCTCGTCAGGTTCAGTCTCTTCAAGGTTGCATGCAGTTGATGAAAATGAAGGAAATCAAGACAGGAGGCTAGTAATATAATGTCTAATGGGTGTAGTAAGGCTCAGGATTGACATCTATTACACTGAAATGACCAATCAGAATCTGAAACTGTTCATAGGAGAAATGTTGGGGTCTGATGAGGGCCAGGCTGGACAATTATCAGAGGTCTGGTATTGCCTGTAGAATCTCTTCTAACTTCCATGCCCAATGAATCTCTAGGGGTAAACTAAAAATTGTAGTATTGCATACCT
>TRINITY_DN10934_c0_g1_i1_2
TCATAACAATATTGTATTTGACTTCCTGTTAAAAATACCTCCACTTATCAAACTTTCATATAGCCTGCTGGGCAAAAATAGGCAATTTCCGTGCTTGACCCGAAGTGCAGCAGAGCAGCGAAAATGAAGAAGAGGGTAATTGCAGTGTTGTTGTTGGTCGCGGCGGCAGTGGCGGTGGCGTTAGCGGAGGGCGAGGGCGATGGCGATCTGGTGGCAGAGCTAGTGAAAATGCAGGAACAGTCAGCGGGGGGCGTAATCCATCTGGATGATGCGTCGTTGCAGCGCTATGCGGCGAGGGCGAAATCTCGATCGTACTCGCTGTTCATCTTCTTCGACGCAGTGCAGATGAGGGACAATGCGGAGTTGCGGTTGCAGGACATGCGTGCTGAGTTCCAACTG…
>TRINITY_DN10993_c0_g1_i1_2
ATACTTTTCAAGTGATTGTATGTTTTAGAGCAGGTTGCTGGAGGAGATGTAAATGACTATTGATGGTAAGGATCTTGAAAAGATTTAGCCAAGACATGACATATTGCATAGATAATTGAAACTTTCAAATCCTTACCCTCTTGCAAAATAACCATGACAAAGCAGCAATATGAGCGTCATAGGGGGCCATGAAAGAAACTCTATTTGAACTTGCAAGGTTAGAATTTGTCATAATACCAATAATGTAGCTGAGGCATATTAAAAAATATTTACCTAGCTAGGAAATTACAAGTCCTGTCCTCATGATTGGGTGAAACTCAAAAATTCCAATTTCCTTGTTTTAGTCCCATCCTAAGGTAAATTAGAGAAGTCAATGAATAAAACAGTTAAATCATAGTC…
>TRINITY_DN10957_c0_g1_i1_2
CATCTGGCAAGTTGCTTGCCGAGCTATGATAAGTTACAAGGAATTTGAATTCCCTATGCTCGTTTAACTTAGTTTTGTTAGTGACTTAGCCAGAGTCACAATTCTGGACAACTGCAACCTATCTCCTACAATACTTTCAGCATTTGGTCCTCTAGTAATATATAGATGGGTTCAGCCTCAAAAGGGCTTCTTGGCACAAAAGCCTTCCACAGCTCCTGACAGCTGTCTGTTGAATCTGTTTTGTCATTGATGTCACGCGGAGGTGTGCTGATTTAGTTCAGAACTTGCCATGTGTGCAAGGTTATGCAGTTTCCGGTTTCAGTTCTGGATTCGCCAAGTGTGGGGTCTAGTCCTAAGATTCATTTTCAGTTATTTTCCCAGGTGGCCGATTACATGCCT…
>TRINITY_DN10959_c0_g1_i2_2
TAGTCTATAAGCTAGACCATACAGTCTCACACGAGTATTTTAGTCTTGCAAAGAATATTTGAGGCCTGTCACACTGCGGGCCTGCATTTTCTACAACGAAGGCGTGAGCACCGTCGCAGCTGCCGCAGTTAAACCCCGTCTCTGGTTAAAAATTGGAGAAAACTCTGTAATTTGCGACAATGGCGGCCAATGGCGATACTACGTTGGGAAACGCGCTTGGAAGACGACCAGATCCCGCCGTGGTGGAGGAGTCGCATAAGGCATTGGCCAGGATCGAATCAGAACTTGCATGGAAAATCGAAATAATTGCTTCTCTTCCCAATCCGCCAGACATGGATTCTGATCTCTGCCAGTCTGCAAAGGCTGCTATGGAGGCGGAAGCTATGAGAATTGCGGAAA…
>TRINITY_DN10911_c0_g1_i1_2
TACGGTACTCCGAATTAGCCCACAGTAATTGGGAGCTCGTTTATGAGAAGCTATGGTGAAATCTGTCATGATTTTATCAGTAAAGATCGTGTCAGCCATGGAATATTAAGCTTCAGGAGGAATGGAATCAATGTGATAACTTTTGAGGGTAAATTTTGTGTAGGGTTGAATTTAACTTGGTTTTGCCGCTGAAATTCACATCGAAGAAAGAGCAACTGTCATTATAATGATAGCGAGATAAATTTGCTGAATATTCGCGCATGCTCATAATGCAGAAAAGCAACTGTGCGGAATCTGAACTTATTTTCTTAATGCACAGTGAAAGCCTGAACAGGTAAAGCACGCGACCGAATTCTAATGAGAATAATATGTGGCCGGGAAGGGTTTTGTCTTTACAGT…
>TRINITY_DN10963_c0_g1_i1_2
GGGAGACGGGCCAGACAAAAAAAACTGAAAGTATTTAAAGAGAAAGTAGTTCAGTCACCCATTTGGGCAGCGCATGTGTCTTACAGATCCATTTTTATTATTCTTTGAGCTGCCTTTTAAAGGGAAGAAATGGAGTTTGAAATATTGGGAATAAATTTGAGTTGTGTGGTGAGTGCTATAAGTAACGGCGAGTTTCCGCAGAAAGACTGCGCGCTGGATGTGTTGTCTAAGGCATTAGGCTATTGTATTGTCGCTGCTTCAATCATTGTTAAAGTTCCCCAGATCTATATAATTTGGAAGAACAAGAGCATTAAGGGTTTGAGTGTGGCATCTTTTGAACTTGAAGTTGTTGGGTTTACCATTGCCTTGGCATATTGCCTGCATAATGATCTGCCGTTC…
>TRINITY_DN10966_c0_g1_i1_2
TTTTTTTGTTTTTGTTATTTTGTCCTTTTTTTGCTTGAGCTTTGTTTAAGGTGTGCATGGAGTCAAGTTGAGGCTTGTTATGATTTTTAAGGTGGGTTTGAAAGTGGGTTTGGACCGACCAATTCGGAATGTGACAGTCAAGCTTCCCAACTTCCCCATATTCACTGGATTGTAGTGCTTTTTCTGGTTTTTTTCTGTGTTTTGATCTGTGGTGAAGCTTTTTTGATTTGCAATGGTGGGTCATGACGTGGAGAGAAGGCCCGATTGGGTGAAGGGAGGAGAGTGCATGGAGAGTGTGGGAAATGATAGTTTCAGCAGCAAGATTGTGGTGAATATGGAGAAGTTGCAATCTCAATCCCAATCTCAGGATCCTGAGGAATCAGAGATGGGGGAGACTGA…
>TRINITY_DN10964_c0_g1_i1_2
TGTATGTTGCCTCATTTAGTTTGTGGTGAGACGGAATCGATGAATGTTGCTCATTTTCATGTGCCCCTGCAAATTAGTTGGTGTTAATGAAGAGATCTTTCAGCTTACTTCGCTAGACGGCATGGCGGTTTTGGAAGTGGTAAATGTGGGAGCAGATTGTCACTCTTGTGGATATTAATTATGAAACAATTTTGTATGAGATTATGTTAATGCAGGGGGTGGCAACTTTTGGACACGGTAAATGCCATGTGAGTTTATTCAGGAGGTAATCTTACATATAAACAGGGACAGTGTCAAAGGGATCCTGAGAATAAGATGTGTGTGATAATTTCTAAAATCGTCGGCACCCCTATCATAGCCAGGCACTTGGGGATAACACTGTAACATAG
>TRINITY_DN10940_c0_g1_i1_2
ATGCATATGCAGAATGTTCTATCTTTATTCTGCACCATCACAGTGGAAGTACCACAAAGGGAGGTGCTAGATCTGATTACACCGCGCTCTGATAGTTCTCAGTTGGTCCTTGACCTCGCCAGTCTTCAAAATTCTTTGATGATATAGGCCTATATTTGGAAGTGCACAATTGCATTGCAATCAGATTTTGTGCTCAATTGGCCTGTGTAGGGGCAGCCATTTGGCTCTTAAAAGAGCTTACTGAACTGTTGTAGCTGATCTTTCCCCCTTCTTTTCTTTGCTGCTTTGTAATCCATTCATAGACTTAAGGTTAGCTGCTTGCTCAATTTGTTTGCCAGACT
>TRINITY_DN10986_c0_g1_i1_2
ACACCCATCTCGACGGAGGGATTTTTAACTAGATTATCTTCCTCCGCGTGATAAATGCATACTTACTAATTTGGTATTTTGATTCCAATTAAACTTGGCCTACCAGTCAAATCACTAGGAAGAGACCCCCTGATAAAACTGAAATCACACAAAATTTGGTAAAAAGAAGTCGATTTTGGTCAATCTTAGGTGGTTCACATTTTGCAATTTCTTTAAGCCAACGACCGCTAAAGCACTGCTATTATTAGTCTTCATGTGACCGTCAACTGCAGTATTGGCCGCTTAAAAATAAATGTTAGGGCATATTTAATAAGTACATTTAAAAATATCAACAGCTTCTCTGAGTTCTCTTGCATTTGCAGACTGCGATTTTTTTGCGTAAGGGCAAGGAGGTCGGGG…
>TRINITY_DN10915_c0_g1_i1_2
GGGACTTCTTCCGTACCTTTGCCAACCTCTTCGATCTCTTTGATTTCCAACATATTACAACCCGCGTGGAAGACCTCATAGTCCTCCATTTGCCAGTGAAAGAGTCCGTTGAGGGAGCTTGTCTCATCATCAGAGCAGTCTTCCAACTCGAGCAGCCCTTCATCATTGGGTTCCATGTCTTTCCTCCCTTCATTCATACCTAACTCTCCACCCTTAGACTCTAAGTCGGAGGATGCCAGTTCTTCATTCACTGCCTGGTTCCTCAAGTCAATCACATATTTACGCCCTTCACTCGCGATGGAGAGTGTGTTCTTCTTCTAGTAATGATTTGCCTTCGCGATGATCAACCAACCTCTTCTGAGGAGGGCATCATAGGCCTTTTTCTCCAATGGAATGACG…
>TRINITY_DN10945_c0_g1_i1_2
CCGAGTTATCGCCGACAGGAAATGTCAGGTAAACATTTTTAAAACATTCTTGACAAAATTGACGGTCACCCTCATGTAAAAGAGATCCCAAGTCGTCACGGGGAAAAACGCAGGGTTGCAAGTTTACCTATGAAATTAAATAAACTGTCCGAAATCGAGGCAAAATAGTGTTTTACAATCTGAGGGGACCTAAAAATGCAGCCGTGAGGCTGAAAACACAATACCCATTTCGGATCTGGTCCAGAAAACTTTAATGGGGTCCTCTCCCAAGTCCCTGCAAATGCAAAATTTGGTGTATTATTCATGCGTATCGAGGGCTACCACGATTTTAGCGGAGCACAGCGAAGGCGATTTGGAGTTAGAGGAGTTAGCTACTCAATGCCTAGAAAAAATCCCTCC…
>TRINITY_DN10971_c0_g1_i1_2
TTTTGTTGCATGAATATTTAAGTGAAATTTGCAATAAAGATATTTTTTCAGAATTTATTTTCGTATAGTGACATCAGAAAGAGTCCAGCACTCCCGATTCTAATTGGAGCTTTTATGGATTGAGCTACTGGCTCAACAGGATGAGCCAAGGGTGGAACTTGGGGCATTTGGTTGGCTATCCAAACCATTTTTCAGTTTACCACTTCACATGATTAGCATGTATCATCAATGCAAGCCTCCAATTGATTGATCACAGCATATTACAATGCTTGACATGTATTATAATACTAATTGTGTGTTAGAAATTAGAATGCTCAATTGAATGCATGTATTCTGAAATCACAGAATGTGTTAGAA
>TRINITY_DN10933_c0_g1_i1_2
TGGCAGTGTGATCCCCATCATTTTAAGCTTATGTTTAGTTATGTAGAGTTCTCCATAGGTAATCCAAACTGCAGAGTTTCCATTGCATTCGCAAAACCTATTGATACAAATCTTTTGAGAATCATCCATTCCTATAGTGTTAAGGGCCATGGTGTCTTCAATTGAACCTTCCTCTGGCAGATCACCTATACTAATTGTAATATTAGTAGCCAAATATTTTGGCAATATTATCCCAATCATATCAAGCTTATGTTTAGTTGTGTAGAGTTCTCCATAGGCAATCAAAACTGCAGAGTTTCCATTCCATTTGCAAAACCCATTAACAAGTTTCAATGGAACTTTAGCATATATTATACTCAGACATCTCTCCAAGAAGCCCTGATTTACATCGTTTATCTT…
>TRINITY_DN10972_c0_g1_i1_2
TTCACCTATCCGTTACTTCTCAATGCTTGTACTGCTTTGTCCAATCTGCAAAGAGGAAAACAGATTCATGACTGCATTAGTAGAGATGGACTGGATACAAATGATTATGTGGCCTCCTCACTTATAAACATGTATATACAATGTGGAAGGATTGATATTGCGCGCCAAGTGTTCGGTAAAATTTCTCGAAAAAATGTGGCTTCGTGGAATGCAATGATAGCAGGATGTGCCAAGAATAGGCATACAAATGAGTCATTGAGAATTTTTGGTCGCATGGTGTTGGATGGTGTGAAGCCAAATTTGGTCACTATTTTGAGCATTCTACCTGCTTGTACTCAGTTAGAAGCAATTCAACAGGGTAAGCAAATCCACAAATATGTTCTCAAAGCTGGGTTTGAG…
>TRINITY_DN10960_c0_g1_i1_2
CCTTGGTATTCTGTTGACAGTGTTTTAGAAGCTTTTAGCTTTTTATACGTAATCTGCTCACAAGCTTATGTCAGTACTTACGCGTAAGATTCCAATTCCCACGATAATTATGCCACCAGGGTTGGACAGTTCCAAACAATCTGCCACGGAGTCGCCCCACAGACGAAATCCGTCTATAAAATGCGCAAAATCCAAACAAAAACACACAAATTCCTCAATAAGTCCGCCCAAAATCCAAACAAAAACACACAAATTCCTCAAAAAGTCGGCCCACAATCCATACCAAAAAACAAAACCCTTAAAGATTCCCGGCGGCGGCGTCCATCTGGTTACATAAAGTGTCGAAGCAGGGTTTGTTGCACCTCAAAGAAAACGAAATATCCAGGCATGGCAGAAGCA…
>TRINITY_DN10909_c0_g1_i1_2
ATTCCTAATTACCCAAACCTACTAATTAATTATTAAGGTTATCATTTGCAATTAAACATAAACTCTCCATGTGGTTCCATGACAGGTCTAGACCCTAAGCATCCTTACAAGGAACCTCTTAGAAGTCTATTGCTCATGACGCCGATCCTACACATGCAAGAGCCAACTCTCCCTAACCATGGACCAAGACCTTAGAGTGAAACAAAACAATAACAACATCACTAGGAGGCTCATGCATAATCCGCCAATAACAACATCACACTGATACAAAACTGAAGCATAATAAGGACCATGAAGTCAACATCAAAATCAAGAGCCTCAACCATCAAAAGAACAACAATAAACAAGAGTAAGACATATGCCATCTTACTCAACAATATGCAAATACAATCCTCAATA…
>TRINITY_DN10999_c0_g1_i1_2
ATGTAAAAGTAGATTCTGTCTGTGTATCTTCTTGGCCTGCAAAGCATCCAGTGCAGAAGGAAGGTCCCACAAGACCTTTGCTTATTGATTTTACTTGAGCTAGGAACCTGTCATAATTAACTTCCCACAGAAAAAGCAGATTTTGGGCCATTGACATTTCTTTCTTATCTACTATCTGCTAATTCCAAGTGCAAAATGAATAGCCATTTTTGCAAGTGTAGTTGTCTTTACCTTTATCACCCCATATTTTACATCCTTGCCTGGAAGAAAATCCTGGAAAAAATAGGTTGAATATTAATAACTGAATTAAAAGATGGGTGCTCTAGCTAAAATTTGAGATAATGCCCTCACGATGCATCTTTTACAAAAGTCATTGATACAAATAACGAACTTGGGAGT…
>TRINITY_DN10916_c0_g1_i1_2
GTTATTGTTTAATGTGCGAAAGATTCATGAAGGCGTGTTGCATTAGGAGGCAGACCTTGTTACTCAGCCAAGAATGACTTGTCAATATCATGTTATAAAAGATAAATATAATGCGCAAGTCATGCTTCGCATGGTACAAGTTGTGCTTCTCATGCCGGACACTGCATGATGATTGATTCAGGGATTAAGAATTTCTTCGTAATACTATCCACAATGCTATCTCTATTCGCCTCCTCTCTGAGATGGAAGAATTAATTGTTTTATAGGTTTCAAAGGAGGGAAATTAGATTCATGAAGGCGTCTTGCATTAGGAGGAAGAGCTTGTTACTCAGCCAAGAAT
>TRINITY_DN10941_c0_g1_i1_2
CATCTCTATTGACTTCATTTGTTGCCACATTTGTATGGTTTTGTTCCCTTTCCATGGTAAGAAATTTGGTTGAAATTGCAAAAGAAATCATGTTCTAGGAGTTATTGCTATTCATGTTGATGTTGACATCTTGAATGCTATTGTTCATTTTGAATTTCCTCTTGCCGTTTGGACTAAAATTTGGGAGATATATGGTGATCTTGATAATTAACCATTCCTAGATAATGTGGTTTTTCTCCTTTGCTCTGTTTGTGAGAGATCATTTATATATGGACACCTAACATGGCCTCATAGTCGGAACCCATCTTTGCATCATTTGCTTTGGTTTGTTCTTTTGCAAGCTGCACTTAAGGGGG
>TRINITY_DN10931_c0_g1_i1_2
ATATTAGAAGGTAGTTTTTATCTATAACAATAAATTACAAAAAGTTAATCCCACTAAAATATATTTATTTTGAATTGTAGATTTTTTTTATTAATTAAAGAGGATAAATATTAGAACAAAATGAACCCGAACCATACTAGCAAGCGGACATGTTACGTATAGAATCGAGAAACACTACAACTACTATATTGGGGGTGGCGAGCCCCCCTTATCAAAATCCGAACAAACAAAGATTTCATGTTACGTATAGAATTCATTGAGGACATGTTCTCTTCCCCCATGGTCACATGTATCCTCCCAAACTGACCCCCCACACATGATTTCCCCCCACCTCTCCCCTACCGCTACCCCTACCCCTACCCTACTATTCTAACCAGTGGCCCCCCAGCGAGTCGTGTG…
>TRINITY_DN10979_c0_g1_i1_2
TCTCATCATAATTACGAGTCTGAATACAGGTATGGAAATTTATCATGTCTGGGATGCAGAGCACAGATTTTCAGCTTTAGTTTGAGCTGTGACATTAGATGATTGGGCGCGTATGATATTTTTTCCTTTACCTGGAGACGTGGTTGGGGTGATTCTTCTTGCAATCAGCTAATGCAACAGAGCAACCTAATAAGGTGGTATATTTTGGGAGCAACAACTGCTTTACTGGATCTGAATTTGAAGAAATACTTACATCCTTGGGAGTAGAAGAAGGTATCTCTTTGTTGCCTTCTGTTTCCAACCATTCGGCATGCACAAGGTTTGACTTCTTTTTGTATTTATTTCATTTTATTCTTTCTCTTCCTTC
>TRINITY_DN12735_c0_g1_i1_2
TGGCTATGGTATGGTTTCTACCCCTAATAAATCATCTGATTATCTTTAGTATGTATTTGCTTTTCTTTGCAATATCATCATGAAAGATCTTCTTTATGAATCAACTGAGTAGTTTAATTAGAATCAGATCTATACTTGTGAAGAAGTGTTCTGTGTTTTAGACAGTCATGTGTTGAACAGTATTGGTAAAATAGATCCAGGTGGCTTTTCTCACCTTCAGCTGAATTGGGTTATAACATATTTTTCTCATTGTAACAGTTTCCACATATAATCAAAGTATTTTCTTTGTTTTTGTTTTAATTATTATCTCATATATTTATTTAAAAATTAAAATGCCAAATCA
>TRINITY_DN12761_c0_g1_i1_2
TTTTATTAGTGGTGTGCACCAAGATATCATTATCTCTTATACATTATAAATACATTTTAATAGGTGTTTGGTGCATTCTAGGGGCTAGATAGCTATTTCCATCCAAAAAATGAAAACATATTAAGAAGTGATTCTTATAAGATAAGAAATAAAATCTGCTGTAAATAGAGTTAATAGAAGTTTAACTGAAGGGATAAGAAACTCAAATATATTGATACCATTAAAAAAATAAAAAATCTATTCAACAAAAATCTATTTGTATCATTGAATGGAAATACATCAAAGTACTCTTTTGCAATGTGAAAGCCCCTATTTGAAGGCTGTCACATATCGTGTATTGGCTAAAAGGAGGGACTAAACGAAGTACAACTAATTATGCC
>TRINITY_DN12713_c0_g1_i1_2
ATACCTCAGATTTGTAATGATTGATAATGATGTTTTTCTTTTTGAATGTAATCACATATGTTGTATGAAATGAGATGAAAATGACAAAACCCTAATCACACACACATGATTGCATATGAATGATGTAATTTTACTCCACAATGGTTGAATGAAGAATATGCAACCTTGAAGACCTCTGAAAATGCTTGATGATGAATGACTACCAGATGCAAGTTGACTAATGATGATAAATCTACTAAGACTGATGCAAGCAAGTATAGATCAATAATTGGAGGACTATTATACTTGACTGCTAACAAACCAGATATCATGTATGCAATTTTTCTTGCAGCCAGATTTCAACAAGAACCAAAAGAATCTAATGTTGATGCAGTAAAGAGGATATTCAAATAATTGAAA…
>TRINITY_DN12707_c0_g1_i1_2
GGATTCACCAATGACTATCTCCAGAAGCAGAGGAGTTCGTGAAGAAACATGGTGCATGGTTCATTCAATTTCCTAAATTCACTTATATAAGAGTTCAAGGGAGTTCATGTACGCCTCTCATGCTACCCAGATATCCTACTAACAAGTTGGTGTTACTTGAATTGGTGAGGCAATTAATGTCATACAATAAAGTGCAGAAAGACAAAATGAAGGCAAAGATTCCTATTCCTTTAGCATTAGGAGATTCTTTAGAGTCTTTCCCATCTTTGAAGGTAGCAGAGAAGGTTGATGAAGAGTTGGCAATTTACCATCTTCAGCCCTATTTTCCAAGAGATAACTTCGATCCCTATGGCAGTATTCAAAAGATTGGTGGAAGGAAGCATAGACATAGAT
>TRINITY_DN12758_c0_g1_i1_2
TTCATCAAAGGGTAATGAAATGTGGGTTTTTGTCGAATGTTGTAGTTGGAAATGCCCTCATAAACATGTACGCTAAATGTGGAAGCATACAGAAGGCCCGCAAATTCTTTGACACAATGTCTCAACAAGATGTTGTTTCGTTTAATGGAATGATTGCAGGATATGCACAAAATGGGCACTTTGAAAAAGCTTTGGAGCTTTTCCGGCAAATGCCACAAACAGGTGTCCAGCCTGATAGGCTTACTTTTGTCAACATTCTTCTAGCTTGTGGCAAGATGGGATATTTGGAACTGGGTATTGATATCCATCAAAGCATAAACAGAAGAGGGTATTCGTCAGATGTTGGTGTCGGGTATGCCCTGATAGATATGTACGCAAAATGTAACAGCATACAGAGGG…
>TRINITY_DN12750_c0_g1_i1_2
TTAAACATATCGAAATGCCGAACTGTCTATTTTTCTAATGTTCACTATTTTGTTGGTAGTGTTACAAACTTTAGTCATTGATTGCACTCTTGCTAGAATATATTCATAATTTTTGGTTTTCCGATTTTCTTAAATCAAGGTCATGCATGTGCTATTAAGTTTCCTGTGCGAGAAGGCTCCTATTTAGATTTAAATCTTTGCTAGAATATACTCATAATTTTTGGTTTTCCGATTTCTTAAATCAAGGTCATGCATGTGCTATTAAGTTTCCTGTGTGAGAAGGCTCTTATTTAGTTTTAAATCTTTGCAGGCCGATGAACAGC
>TRINITY_DN12712_c0_g1_i1_2
AGTTGCTTAGACGATTAGAGAATTGTTGTGCAATCTGCAATGAAGATGGTGATGAGGATGATGATCTTGCTGCTGTTATTAGTAACGATGATGCCCTGCTCCTACGCATTTAATGTGGATGAGAGGAATTCCCTGTTAGATTTCAAACATGGCCTCAACTTCACTTCCTCGTTTAACACACTGCAATCCTGGAAGGGATTCAACTGCTACTCATGGGAAGGAATCACCTGCCACCCAATCACCGCTCACGTCATTTCCTTAGATCTCAGTCCTCAATCCCTTAAAGCCTCCACCACATCATGGCCATTCATGTCGTGGAGGGAACTTCATGGGGGACTACTCCAACTGCGGCATCTGGAGCACTTGGACTTTACTGCGAATGCTTTCTTCCCTTGTCTT…
>TRINITY_DN12792_c0_g1_i1_2
TTGGCTTGTGAATTCTCAGTTAGTTCTAATGTTATGTTAAATGGTTATATAATGAATATGGTGAATACCTTATCATATGAATAATTGAAAACGACCAATATATATTAAATTTCCCTGTTATTTAACTGCCATCCCTCCCAAAAGGCTTCCCATACCCTACTCTCCCTGAAACATATTCCTGCATTTCCGGCCAGTAGTATCCCTGTACCCATCCCTGTCCTGGAAATATGATGGAACATACCTTTTTACTAAGGTGTTGCTGTGCACTTTCTTGAATGACTAAATACTTTCACTATCTCTGCACATATATATAACTAGAATGTGCAGGAGCTGGGTTACTAACTTGAATAGCCAAGC
>TRINITY_DN12741_c0_g1_i1_2
ATGGCAATGGTATTATAGTAGTAATTTTGCCAGCTTGTAGGGTGAGTTTATGTCTGTAAGGTGAGTTTATGGTATATGGTGCTAGAGGTCTTCACTATGTGGAAAGAGAGAATTTGTATGACTTCAAATTATGAATTAAAAAAGATGGGCGAGAGAAAAATCATTTAATGAGGCCTTGAAAGAATTCGCACCTTAACTCACATAATGTGGAAGCACTAGCAACTTCAACAAGAGTTTGCGTAGCTTATTTGATTCTTATTTTGCATGACAATAATATGAGCAAGGCCAACAACGGAGAGGATAGTCCATTAGTAACTAGCATGGTTTTTTAATAGCTTAGTGATTTGCAGATGAGGAATGTACCAAGAAGGGGAGGAAGGAGGACCTGTTAATATTAGA…
>TRINITY_DN12794_c0_g1_i1_2
ATTTTTTGTTGTACATAGTATACTTATCTCATTTAATTTATTTGTGACAGGTCTTCTTAATGGCAAGAAATGGTTGATGCCATTACCATGTGCGGGGCGGGGTTCAAAGCCCTTTCTGAATCTGATTTAAGGGGACCAATTTTGTCAGATATAGTGCGTGATGTGAAGGGTGAATTACAGGATCAACACCAGATATGGAGTAGGATAGGTTGCACCATCATGACTGATGGTTGGATAGATAGGAGAAATATAACTCTCCTTAAGTTTCTTGTTTCTTCCGCAGGGGGCATTGTTTTCGTCAAGTCCATTGATGCCTCCGTACAAAAACGCCACATTCCTATGTGAGGCAATAGAGGAGGTGATACATGACGTGGGTGAGGAGAACGTGGTGC
>TRINITY_DN12799_c0_g1_i1_2
GCAGGAGTCCCTAACAATAGGAGGGCTCTGGGAGATATTGGTAATATTGTTGGAGAAATCAATGGCAAATGCAATGTCAAGGACGGAATCAGTGGGAAACCTGTTCTTCATGTGACTCGCCCCGTAACAAGGAGTTTTGGAGCGCAATTACTTGCCAATGAAAAGGTTACTGCAAGCAACGGTTCTGGCATTGATAAGCAAGCAGGGGCCGTAAACAAACAAAGGAGGAACAGCAAGCCCAAGGACATTCCTCCAGCAATTGTAGAAGTCAAGGATGATACAGATGACGAGGAAGTTACTATTGTTGAACCAGTACCCAAGGCAAAAGGAATTCGCAACCGCAGTGGCCAAGCTGCAACCAGAAAGTTGAAACCCCAAACACTAACTGCGACTCTTACA…
>TRINITY_DN12720_c0_g1_i1_2
CTTTATGCAAGCTCTGTATTGTTTTCATTTCAGTTTTTCTTGTCTTGAGCCCTTCTCTTTCCCATCGATTGATACCCAACAGATGTCCTTACCACGAATCCCAAGCTCTGCTCCGCTTCAAAGCTGCCTTGAATGACTCCGAGGGCTATCTGAGTTCGTGGGTAAATGGGACAGACTGTTGCACCGAGTGGTTCGGCATATCCTGCGACAATCACACCAATCACATTGTCTCTGTTTCAGTTTACTTCAGTCAAGGTGTGATGTCTGAGAGCCTGTGCCAACTTCGCTTTCTCACATCACTCTCTATATCTGGACTAGCAACACCAGGAATCTATTTTTTTCTTATGATGGTTTCTTGGTGTATTTTCCTTGCTTAAGATGTGTTACTCTTGGTCGCCAC
>TRINITY_DN12775_c0_g1_i1_2
TAAGAAGAGTAGGCGTTGCAAGCCGGGGGTTTCTTTATCAACATCCAGTAATGGAGTTTCTCGAATGGAGCTTAGCCATTTGTAAAAGGATTTTAAGGAGGATATCATAAACAATATGGCTACACAATTGGACACACTTTCAGCTAAGAAGAAGCATGAGGAAGCTGATGCAGTTCTTGCAGAATTATGCCCACATTGTAAATAGAGGAAACGAGACTGCAGATGTAAAATGGTTGCAAGTCTTGAAGTTCTCGATTTCAAGACAATACAAGGTGATGATGAACAAGTTTTCTATGTTGCTCAGAGAAGGCCAAATTTTCCAAGACAAGGTATGCCCC
>TRINITY_DN12747_c0_g1_i1_2
ATTCCAGATGCTGCAGTTCGGAACAGGGATTTCCTCGTACCGATGCTTCTTGAGGCGAGGTACATTGAGATGTTTTGCAGGGGAGTGCCCGATGCAAATGTCAAAGGACTTCCAAATTGAGATTTGGAAACTGAAATCTTCCACCCTGGCAATTTTGGAGTTTGTCCAAGACACAGATACCACCATTGAGAAGCCAAGTATGATGTATGATCCATACAAATAAACAAAAGGTTTCAGAATGAATACCATCACACATTTTTCACGCTTTTATCATAAAATGGGATCCATTACCCATCTCGCAACATTCTGTAGGGAGAGTCGATTTAGGGAGAAATTATTCATTCTGCTTTCTACACACAATTGCTGTGCATGCTCTTCTGCATGTCTTCAACATCTTCA…
>TRINITY_DN12737_c0_g1_i1_2
CTGTTTTACAGTGTAATGGAGCTACTTCTCGACTCTCTACTTGTTTGTAGCTTTGCTGTCTTGCATGCCGCCTCTCATTCCGCGCTTTATGCACGAAGCATTGACGAAGCAACCTCTACATTCAGCAAGCGACCTCTGCAGCAAATAGAAAGGTTGCAGACTTAATTAAAAATGGGGGAAGATTTGTCTTTTCTACAAGACAGAGAAACACGTTGGAAGACTGGTCGAGAATTAACGTCCTCGTTGGAATCTCTTTATAATAAATATTGTGATGAGCTTGATGAAGCGAAGAGTGCATTATCTACGACTCTATCAGAAAATGAGAAATTGGCAAAAAGAAACAAGGAGCTAGAGGAGCTTCTAAAGCTAGATGAGGTGCGTACAATAGTCACGGGAAAG…
>TRINITY_DN12734_c0_g1_i1_2
CTTGAAGGTTACTCACCTGATTGGCTATTCTAAATGATCTCACTTTCCAGATTATATCAGATGGAGAGTTTTTGGCCAATTTTCTACCATCTTCTTAAAACATTGTTGACAATTAGCAAAGTTCTTTTAAAGCATTATCCAATGTTTTATATGACTGCCAAATTTTGCCAGAACTGTGGTAATTTCACAAGCATCATCCAATTTTAATGTTTTTACCAATTTTGGAAAGTGCTAATGGTAAGCATATATTTTCCTGTATTGATACCAAGCATGCATAAAAGTCAAATTGGCCGATAGAAGAGATAGCAGTATGCA
>TRINITY_DN12728_c0_g1_i1_2
TGGTTAATAAAACAGTTAAAAGTACAAGCCTCTTTAGCTCATGGTAGCAGTGCAGGGACCTTTTCACAAAGCCTCTCCTAAATAATTCATGTGTTGCCAAATAATTGATAGTTCTGCAACCTTGCAGAGCAGAGGCAGCTTGATACCGACTAACAAACAATCACTGCCTCTCTTGAGTATATACTTCTTTGAATGGGTACTTGATGCTGGAGCTTTTTACTGTTCAGTTGAGGGAATGATTCCCTCAGTGATTTGGTATAATCTCTGGGACATTGGAACTCTCTTACCAACAGCTAGTGCATTGTGCTTTGATGTTGAACATTGGCATCTAAGCATTGTGCTTTGATGTTGAACATTGGCATCTAAGCATTGTGCTTTGATGTTGAACATTGGCAT
>TRINITY_DN12728_c0_g2_i1_2
AATGCCTGCAACTAGAAATCTGCAATAGGCTGTTGCCCTTTTCTCAATCCAATGCACATTTTTTGTTCCATTATTTTCAGGAAGTAGCTCCTTTCAGACATTAAGTTTTAATTCGGACTTCCATGAACATCACTTGATTACTTCCTTTCTTCGTTTTTTAGCCATTGGGGTTGTCAAGTACCCATTAATTAGTGTAGTTGCTAAATCAATAGCTGATAGATCCATGAAATGTTGCATCCCCAAGCAGGTTGACACTTTGGTAGGCTCCTGGTTCTTGTACTTGCAAAGAGGGTCAACTTCCCTCCCTCATTCATAGTCTGGGTTACAAAAAGAAAACTGAACGTTGTCAATTTTCTAAATTCTGAAGCACTGTCAGCCTTGGATATTAGGAGAACCACTG
>TRINITY_DN12786_c0_g1_i1_2
TTGGGAAATTGCAAAAATTCTGGTGTAGAAACTGTGACAGGTTATAACAGTTGTTAACCTCTTAGACACTAAGCAAGCTCAAACCAACATCTTGCAAAAATTTATTTCCCTTTTGGTCTCATATATTCAAGAGCAAAAGGATAACCAGAAAATTTTGTAGGATTGCCTTGCCTGTTATATGAGTTCATCAATCTTTCGAAGCTTACATTGATAATCCTCCAAAGCAAAATGGAAGACACAGAGGAACTCCTCACCATAGAGAAATAAAGGCATTAGTTGGCTGAAGTAATGCATCACAACTTCCACCAGATTGGTTCATGCTTCAGGTTTTCTTAAAATGGTGAATATCGTTGGCTTAAACCACAGCTTTCCATAAGAGGGAGCAGCTCCTAGAGCGAC…
>TRINITY_DN12717_c0_g1_i1_2
GCCGATGATAAACAGTTGTTGTCGTTGTTGTTGAAGATCTGAAAGCAAATAAACAATTTTGGTTTCCCATTTGGTGTGTTCTTCCGAGTTTTTGCTGTTCTTTGCAAGTTTGTACGACCTGTACGGATTGAGAATCCCAAAATAGGGTCATGGATCGTTAGACTGGTGTCTTACCTTCATTTTTTTTTTATTTGGAGTCTTGAAGTGTTGTAGGTTGTAAATAATCTTCATTTTGTTGCAGGCGGGTTCAAGAGCCCTAACAACCAGGGTTTTGAGAGCAAAATTGCTCCAACCTAATGTTCCATGGTGGATTTCCTCTCTGAAACCTTGTGGAATGTTAGGTTGCAATGTATTCTATGTTTTCTTTTTGGTTTTGAGACAGGGGAAGCCAAATCAAAG…
>TRINITY_DN12742_c0_g1_i1_2
TCCCCAGTGCTAGACAGCATTTAAAATGAATAAAACTCACTTTAAAAAAAAATTTCTTTATGCTTTTTGGGGGCAGCTGCTGTTATATTGATCTGGCAATGACTCGAGGAATATTTTGCATCTATTTGTGATTTATATGACCAGTCGAACTGACCAGGAATGAGGAGCAAGGGGTTTGGGTCAGTTATGACTTGGTGTTAGAAGTTCGTGAGGCCTTGTCATCCATTTTTGGAGCTAGTGCAGACCTGTTTTCAGACCCTATTTCAGATCAGATATTGTTGGCTACAGAGGTGCAAACATAACAACAGTTTGCTGCTCATTCCATGTGTTGATGGTGGACACTCAATATATTTCCAT
>TRINITY_DN12742_c0_g2_i1_2
CTGATGTCATTTGACATAGATAATTAAACATACAAACTCTGGCCTTACGTGTGACAATGAATACTCCTAAGAGAAGAATGGAAATATATTGAGTGTCCACCATCATCACATGAAACGAGCAGCAAACTGTTGTTATGTTTGCACCTCCGTAGCCAACAATATCTGATCTGAAACAGGGTATGAAAACAGGTCTGCACTAGCTCCAAAAATGGATGACAGGGCCTCATACTTTCAAAACCAAGTCACAACTGACCCAAACCCCTTGCTCCTCCTTCCTGGTCAATTTGACCAGTCATATAACTCACAAAGAGATGCAAACTATTCCCTTAAGTCATTGCCAGATCAATATAACAGCAGCTGCCCC
>TRINITY_DN12718_c0_g1_i1_2
AGGGTCTAGGCTGAAGAGTCTTTTTTTTGCAGCCTAAAGTTAGAAGCACATGTGCCTAAGTGGGTCCTTGGAAGCAAGAATGCAATGGATACATCTATTGCAGACCACATAAAAGACAATGCTCAACAACAATTGCCAAAAAGTTGCAAATCAAAACAGCTGTACAAGGTCACAAAACCACAAGGAGCACCTTGACATGATATTGAGCATACACATGAAATAAAAGCCACCTTACGTTAAAATAATGCTTTAGAAACATAGTGAACATACACATGAAATAAAAGCCACCTTACGTTAAAATAATGCTTTAGAAACATAGTGAACATACACATGAAATAAAA
>TRINITY_DN12767_c0_g1_i1_2
GTAAATAAGCAATTAAAATAAATAACATTTCCTATGTAGATCTAATTTATAGTTTATTTTCACCAACATATCATAGTAGGGTTGAAGAGGAGAGCACAATAGGGTGCCCTCGAACATTCGCTTCAAATAAGCCCAAGGGCGTGATACAACACCCCTTGGCCCACAATTGGCAGGAACACGTCCATCCAACACAGGGTTGTCTACTTAGAACGTTTACCTGTCTCTGCCCTCCCTACTCGTGTCTCCTTATTAACTCATATATGATTGGTTCCATCTTTAGTTAACTTCTACAACCAACCATTGCAGAGATTGAAGAGGAAAGCACAATAGGGTGCCCTAGAACATTCGCCGCAACTAAGCCCAAGGGTATGATACAACACTCAGCCCACAAGTGGCAGG…
>TRINITY_DN12776_c0_g1_i1_2
GTTTTTGTAGGTTCAAAATTAGAGGGCAGTGGAGGGGGTTTCATCCCTTGAGATCCTTTCTTTAGCAAAAGATGATTTGATTTATGGCTTGATGCTTGGGTTTTTTTGCTTGCTTTTCAATATATGCCAACACTAGCTCATCTACATGGCCTTTATCTTTTCTGCCTAGATAAAATTTGATTCCTAGTCTAGGGATTTCGCACAAATGGCCTTTCACTCAACTATATGAGCTCAAATATCTAACTGTACAATTACCTCAAACCCAAACAGAACCTTCACCACCTAGAAGTTGTACCATCTCAACATATTTCCAAAAGGGGGAGAGTTTGGGTCTATTTTGAAGTGGGTTTGGTTCACAAAGCTAAAAATGGTTTCCATTGTAATACCTAAGATAATAAA…
>TRINITY_DN12784_c0_g1_i1_2
ATAGAGTTTCTTTTACTCAATTTTTTCTAAGTTCACTTGAATATTGCCTTCCTTGGTTTTGTATCTAGAATCGTTGGTGATTCTATGTTGGAATCGTTGGTGATTTTATGTTGGAACCTCTGACAAAAAGTGAATTTCTTTTATATAGGCGAGTTTGATTGTAGAATAAATAGTCTTATTATTTTCACCTTTTGATATTCAGGATGGCAGAGGATGGTTTGGTTCATTCCACATCAACCACTTGTATTTTAGTGGTATATGATGCAGACATTCAAGCACCTACAAAGAAAGGTCTTCAATCTACTTTTTCCTAGAATA
>TRINITY_DN12701_c0_g1_i1_2
CAAATGGTAAGGAGATTGATGAAAGATAAAGGAATTAACAAGATCCCTGGATGTAGTTGGATTGAAGGCCATAAAATGATACATGCCTTTTGTGTAGGAGACAGATCACATCCATAGACTCAGGAGATCTATTCTATTTTAGAGATATTGGCTTAGGAAATGAAGACAGCAGGGTATTTTTAAGATTTAAGACATCTACTTAATGGTATGAAAGAGGAGTAAAAAACCTATTTTTCAACCGCCATAGTGAAAAGTTAGACAATTGCATTTTGTTTGTTAGACACACTCCCTGGAACAACCATTAGAGTTGTTAAGAACCTTAAGAGTATGTGCTGATTGCCACACTGCAATGATCCAAGACTGTTGCAAGAGAAATTGTTGTGAGAGATGCAAACTTTA…
>TRINITY_DN12746_c0_g1_i1_2
AGGCATTGGAGGTAGGAGGGTAATTATCGACTCAAGCTAGCATCTGGCTTAGAGATGATACTTTGCATGAGAAGCACTAGTTTTCATTTTGAGTCCCTTCATGAGGAAGGGGGCATGGATGTTGTTTTTGTTTGTGGATAATTGAGTTTGTCTCAATTCGTAGACTTGGTGAGTGGTACCTATGGATAATTGAGTATGTTTCTATCCTTAGTTTTGCAGGTTTGTATTTGTGGATAATTGAGTTAGTCTTGGTCCACAAAAGGAGTTATTGTGGATTGTTGAGTAAGTCTCGATTTGCACCTGGTTGGTGTTTTTCTTGTGGATGATGGAGTTTGTTTCAATTCACAAGAGGAGTAGTGTACTTGTGAATAATTGAGTATGTCTTAATTCATAAGTATT…
>TRINITY_DN12764_c0_g1_i1_2
ATTGGGATGATAGAGGCATCGGGTGGGCCAGAGACAATGCTGTGGGTGACATTGATGACACAGCCATGGCCCTCCGAATCCTTAGGCTCCATGGATACAAAGTATCTTCAGATGCCTTAAAAACATTCCAAGACAAAAATGGAGAGTTCTTTTGCTTCATGGGCGAGACACATAGGGGAGTTACAGATATGCTAAACGTGCATCGCTGCTGCCAAGTTGCATTTGCAGGAGAAACGATAATGGAAGAAGCAAAGCTCTGTACAAAAAGATATTTAACAAGTGCTCTGGAAAGTGCAAAGACTTTTGACAAGTGGGCTCTCAAAAAGGACGTTTGGGGAGAGGTTGAATACGTGCTCAAGTATCCATGGCACAGAAGTCTGGCAAGGCTGGAGGCAAGAA…
>TRINITY_DN12709_c0_g1_i1_2
CTGCCCCCCTCTCTCTATCACTTAATTTCATAATAACAAGATATTAATTGAAACAAAATTGGATGAACAATTTTTTTCATTGTAAGTGACAGTCACACTATGCATTACAAACCAATATGCACACAAGGTATCAAGGCAAGCACAACGACACATAGGATGACATCACCACTGCATCAAGCATGGTGCCACAATGAAAAGGGTTTCACTAATCATGTGAAAGGTAATTGTTAGCTTTGTTGCACAAACACCATCATTTTCTGAATGGCCTACCAATTGAACTCATGTGTTGCACAAATGTATGCAATTAATAGGCC
>TRINITY_DN12777_c0_g1_i1_2
GGTTTTTCTGTTCCACGTTTTCTTTCTTTTGTTGAAGATTTATTTATCGCAACAGCGTGTCCTCTCGGTATTTGAAGGGAAGGTTGAGGTAATGTGTAAATATATCACTTATAAAATGTAAGGAACTAAGAATTGTAATTTTTTCTATAGCAGGTTGATCTTTTCTTATATTGAAAGGTGGGTTTAGTAAGCAATTAATGGGTTCTTAGCTGTGGAAATCGGCATCAACGGCCTGCTTAATTAATTGAGATCACCTTTTATCCCCAAGTAAACAATAGTGCAGTTTTGTTGTTAAGGAGTGAAAAGTTTGTTTAGCAGATTATTCTCTACGCAGTGCTAAAATTAGAATTTCATTTGCATTGAACAAATGGGAGA
>TRINITY_DN12739_c0_g1_i1_2
GCTAACATTAGCTGAAAGCGGGTTGTGCTATGGAAGTTTGGGAAAAACGGAGGCTCTAGAGTCAGCTAGCACAGCAAGGATTAAAATACCCAAATCTTTATATGACGAAACCATTTCCTATGTATAAATCTAGCGGCATGTGATCTTTCACCAGAAAAAAAAAACAGGGTGGGGAACAATTCCCTCTTTTATATATAGTTGCTGCTCAATACAAGCAACAAAAATCTTCTATCCAAGCATGGGGTTCTTCAGAAATGGCCTGTTGTGGGTAATCATGCTTTTTGCAATTAATGAAGTCTGGGCTGACCCTTCAGATACTATCATTAAGGCTTGTAGTAATGCCTTATATAGAGACTTCTGCATTTCATCTTTGTCCAAAGCACCCGGGGCTTTGGAGGC…
>TRINITY_DN3556_c0_g1_i1_2
CCCAAATGTTTCAAATTTACAGTTCCCAGTAATGTTTCAGAGCAGGAGAACAAAAATTGATTTCATGGAAACTCTGTTGAAAAAATCTGACAAAAATGACACACAGATTGTTTCAAATGAGTGCTGCATGTGTGGTGATGTGGGTTTTAAGAAGCAGCTCTTCAAATGCACATTCTGCAACTTCAGATATCAGCACAAGTATTGCAGCAGTCTGTACCCAAATATAGACCTGGATTGTTTTTCATGCGAGTGGTGCAGAGTCACAAAAATGGCGGAAATGGGAGCTGGTAACAGTAATATCAATAATGGCGGCTTCAATAAGCTGCGCAGTTTTGCGGCGTCTAAACAGGTCAGTGGGCTTAAAAAGATGCACACAAGAGAAGAAGTTGAGAACAAGTC…
>TRINITY_DN3515_c0_g1_i1_2
GTCCAACACTTGTAGATCGATGTGTTGCTTGTGTGCCAATAATTTGACCTTGAGAGCTATAAGACTTGATGTAAAGGTTTGTGGATCACTTAATGTGGCATATATTTAGGTCAACTTTTATATTATTTGTGAATCTTAGAGAAAGATAGATTATGATTAGTTTGAAATAAGATGACTCCACATGTCAAAACTGAGTCTAATATGGGTGCAAATTGTTGGTTTTCATTAGTATTGTGCAAGTGAAAATACCCCATGTTATTGGATCTTAAGGATTGGCTACCTTTCACTAGTAACATAGAAGTAAAGGATGTCGATCAATGTTCATAATATGGTCATGGCATGATTTAGCTAGCTATCAATAGTACCATGCGAGTGAGATATTAGGACC
>TRINITY_DN3553_c0_g1_i1_2
AGAAAAGTAACTACCATTTGATGTGAAAATGATTCCTTATAGCCATAGGGGCAAAACCCTTTAGTCAAGAGTATTCGTGTTTGCATTTTCATAAAAGGAAAAAAGAAAACGAGGATTAATTGTACTTGGATAGGGACTGAATGTCAACCATGTAAATGGTATTTGTATTGCTTGTGTTGAAATTACACCTTTGAGCCAATCATTAAATTTCTTTCTCATGCATAGGTAATATACCGTATTACTGATATCATTAATTACAATTTTATACACGTCTCTCCCCAAAATTGTCTTAGTTGGAAGAAGCAGCATGTATGGTTTCTGATATGCCTACCTTCAAAATTTGTTACACATAATTGCTAATTAGTGTAGGTTTTTTTTTCCGAGTTTCCAATCTTAATG…
>TRINITY_DN3583_c0_g1_i1_2
TGATATCCTTCATGCTGTCCTTTGAGTGCCAATCTGCAATATATATTCCTCCGTCAGTAATGGATGGTTATGACCTTTTTCATGGGCACATCCCTCATAAAGTGGTGTCTCCTTTCAAGCTGACCGTCACCCCTTGACTTAATAAATTGTTGTCTTTTGCAAATTAATCACGTACCCCATGGCAACCACATGTTCAGTGATTTGTTAAGTTTATAAGTTCGCTGATTAAGGGAAGGCATTTCATTGTGAGGTGGCTGGTTTAAACAAATGAAAATTGTGAAGTCTTATGAATAAGGCAAATTTCATATGGACGCATGGCTAGTATAATTATTTAATTCTTTTTTCTTAAGGATGGTGGAAGATGTATCATGGCGGGGG
>TRINITY_DN3578_c0_g1_i1_2
GAGAGAGCTTCTGTTGGGAATTGTTTACCTTCAGCTACTTCTACTTAGACTGCTTTTACAGTGTTCATGGTGAGGGGTGAGAGGAAGGTGGAAAGAAGAACAAGCATAAGACAATGTGAAGGCCAGCTTCGATTGATTCATCTCATTTAATGCATACCCATTATTTGATGTGCCATGATTTGGGCTGAGTGGAATAGTATCAGCAGTCTGTAAGAAGATATATGAGTGAGCAACTGCAATGGATCATCATTACACTCTGTTGGAGCCAAATGTCTGTCAGGGTGCGTTATTTGAGCTTCAAATGAGGTTTAAAGGTGGATCCAGAAGTGGGGCGTTTTGTATCCATTTGCATTGCATTTGCTGAAACTTTTAACGTTTTGGTTGATTGGAATTGCATGT…
>TRINITY_DN3596_c0_g1_i1_2
GACATCGTTGAAGGGTAGCTCAATTTGAACAAAGTTTTGTGTGTCAAGTAAAGCATAGCTCAAGTAGGGTTTGACACATCCCTAGTTTAGCTCTGTTTGATATGAGCTTCTGAATCTTTCTTCAGAATTTGTAGGGCTTCTCAAGTTTCTGTGAGGGCTTTTTAAAAATGTATGAAGGCAAGGGGATCAGCTTCTGGTAGGTTGTCACAAAAGGGGGATCAATGTTGGCACAGAAGGTGGCAGCAGCAGAAATAGGAGCAGCTAGAAATAGAAAGTAGCACTGATGGAAAAAAACAAGATTCTATTTAATGACTTGGAATTAATGACCTCCTTGTAGAAAAAAGTGGGAATAAGCCATGGAGCAATTGGATTGATAGAAAACACAATTTTTTGCATTAA…
>TRINITY_DN3518_c0_g1_i1_2
GAGAATGGGAAGACAGAGCCTGAGCTTCTATAGCAGTATAAGAGCCCGAAAAACAATGAATAAAGGAGAATGTATTCATTAGTCAAAGCTCATTACAGAGATATCTTTGGTGGCAAGAAGGTAGTCAATATGTCAAGGATAACATGGAGGCACAGTAGACAAAGAATCACTGTCATCATTGACAGACAAAAGCAACCTTTGAAGAAGTCACAGTGCATTAAGGACTGAGACAAAGGAAGAAGCCATGATATCAAGACTGGCAAAAGAGATTTACAATAAGATCAAGAAGACAGTCAACTACAGCTGTTTCAGTAGCAGCAGAGCTTGAGTTCTTCAAAACAGTGGACTCCAAAGCATTTAGAGTAGTGTTCAATACCAAGATAAGGATTATCACAGAGA…
>TRINITY_DN3562_c0_g1_i1_2
CATATATATTTCTTGTTTGCATTTTAAGTTCCAAGATTCAAAACTTTTATCATAGATTTCTTTGCCTCAACTGTCCTCACAACTAGGCTTGTTACTTAATTAGTCTCATCCTAACAAATGCTAGGACAATAGATTAACATTGTAGAAGTTTCACTAGGGCTTACATTCAACATATAAAATATCAATGAACTGTCAAACTCTAAGTTGAAATGCCTAAATGCTTTTGACAATATTTCTCAAATTTGGATATTAAAGAAATGCCATTTACAATTAACGAATCCACAAAAAGGTAGAAGCAAGTTTTAATGTGTACAATTTTTTCACAATGTCTATTAAGGGGCTTGATATAATTTTTTTTCTTATATATCCATTTTGTAATCTTGAAAAAACAAATAGAAA…
>TRINITY_DN3586_c0_g1_i1_2
CAAATTTCATTTTTGTGGTTCCTCTTCTCTTCTCCCTTCTTTCTCTGCTGCATCAGTATAACAGAAGAGGCCGCGCCATTAAATTATGTTGCAACTTCAGACTTAACAAAGCACGGCATCAAGCGGTCGAGGTCCTCAGGAATGAACCCCAATTTGCGAAACGCCAGGGTAGATCAGTTTTTCCCTTCCAAAAAGAAGAAATGCTTGTCTCCATCTGGTAAGCTACTCAAGATCAATAAGGATGTGAGTTCTCCCAACACAAAATGTAGTTTGGATGGCTATTTAGTGAATTCACATGATGGACTTATTTCGCCTGATCATGTTCGTTCAAGTAGTCATGACTCAAATAAAGGAGATACAGCTAAGCAAAATTTGACTTTTGAAGCTAAGCAGCATTCC…
>TRINITY_DN3532_c0_g1_i1_2
GCCTTTTTTATTTTCCTTTGTTGTCAACAATTGGTCAGGGGCTTCAGTCCTTTTATCATAGACTAAGTTGTGAACAAGATAGGCAAGACAATCTTTTGGAATTGGGCATATTCTTGAAACAGTTTATGCAGTTACTTTGTTGTTGTATGGTGGTGAACAGAACATTGTTGGATTTTTCCATAGAGGGGCATACAAGGATTTGGCATCCAATTCAAATTGTTTAGAAACACTCTGAATCATGAGGTAATGGATTCCAAAGTTTTCATAAGGCTATATTTGCTTTAGCCAACTCTTTGCAAGGAGAGGAAAGGGT
>TRINITY_DN3527_c0_g1_i1_2
GCATTTTACCTAGCACAAATTGTGAGCTTCCTGGAGAAGGTGAATTAGAAGAACTCGTTGAATCTAATTCATATGTGAGTCACATATTCTATGTATCCATCTCAAGAAACTTTTCTTTCTAATTCATGCCTTGGAGTATCTGTCAGGATTTCTTTGTGGTGATTACCCACTTCCTAGATATAGTCAGCACTAATTATTTTCAGCAACATCAAGTTCTCAAGTGAAGGGCAGGGGTATATCCTCCTGGATATGGCGAGCATTAGTTTGCTCAAAACAGACTAAACTTAATTATGGCATACACTGTGCAGAGACATCAAAGAAATCTGGCTTGACATGGATTTGCAGATCCATTGGAGTTATTTACAATTTCATGGCATCAGTTGACTACCCCTTCTCCTT…
>TRINITY_DN3538_c0_g1_i1_2
GACTCTTAGCCAGCAATCCCATCAGGGATGACAACTCATAGCTTGCAGTCCTGTAAAGTATCCCAATGAATTCTAATCATTTTTTTTGTTTGAATAAATATAGTGATGAAAAAAGGTATTACAAATAAGTACATCCAGTTACAAAAGTCATCGAGTTGTCAATAGGGAACCTTGCATTAGAAGGCAAAAATATATGCAAATAATTAGGTGTAAGAGGATTCTTCTAGATAGTATCCAGTAACTAAATATAGGAGTATAACATTTACCTTGCATTAGAATGCAAAAATATATGCAAATGATTAGGTGTAAGAGGATTCTTCTAGATAATATCCAGTAACTAAATATAGGAGTATAACATTTGATGGTATACTAATGGTGCTTGGAAAAATTGCCCACTAT…
>TRINITY_DN3566_c0_g1_i1_2
ACTAGGAGGAGGATTTCTTCTCTGATATTGTACGTTTCTATTTGTTGACAACGTTGCTTTTTGGAGAGTGTTTCTTGTTGAGTAATGCTGTCAATAAATAGAAAACGTTGTCAATTGATCTGTATCGTTTAGCTAATTGGTAACTGGAAGAAAATGAGATTTTGATTTGTTAAGCTTATAACTTCCAGTTAGATTGGTGGATTTTCTTGTACTTGTCTGTGCAGCCAGTATTATATTTTTTGTTGTTTAATGAAAGTATAACTGCCACGTATATATTTATAAGCAGAATTGTCATGTATCTATGATATGAGTAGA
>TRINITY_DN3571_c0_g1_i1_2
GCAGGCACTAACCTAGCTCAGGTGGTGGTTGTGTTTTGATGTTATGTGCATGTCACTGCATGTATCTTGATCTTTAACAATATGCATCTAAAATTTTGAAACAATACACAATAAAGAATACAAATCTAGCACGTATCATGGTCCTTTAGATAATTAGAAGTGAGAGATCAAACTTATGTTGCAGGTAAGATAGATTAACTGATTTAATGAGTGACATGCAGTTTTTCAGTCAGAAATGCTATGGATTACTTTCTACACAAGCAGGAGGCATGAATGTTAAGTTTTTGTCAAAGGAGTATAGGTAAACCTTTTGGGTTATTTTATTATTTTAATGATAATGGCTAAATCAATTGTCGAAATGAACTACTGAATTTGAT
>TRINITY_DN3541_c0_g1_i1_2
ATTGTGCATAAATTCTTCTTTATCGAATCAAGTGTATAAGTTTATTTTAAAGACTGGGTGATTGGGAGTGGCACACATTATTACCAAATTTTAAAAATTGATACATTTTAAATTATACTTTGATGAATGCCCAGACTCCATACCCTATTCTGAGTACAAGCAGGCAGAATGCCGATTTCAATTTGTTTAAAAAATAAATACATTCTAAAGCCATTCCAACAAACACATTTTAACAGGTTTCCCAGACAGCTAACCTTCCACATCTAGCATACCCATTTCTGAGTACAAGCAGGCAGAGCATATTTTGTTTTAAAAATAAATAAATTCTAAAGCCATTCCAACAAACACATCTAGCATACATGTTACCGTAATGAAAGTAGAGCATA
>TRINITY_DN3537_c0_g1_i1_2
AACGGCTTGCGGTAGAAAGGGAATCCATATGTAAGTGTTTTTACACGCACAGGTGAATATCTACTGGTTCGAAGTCTAGAAGCTTTAGTCTCTATATTCCTGAATGTCTCGTGTGCAATCCGCTGCGGGAATGAAGAAGTCTAAACCGACGAGAAAATTTTTGGATTCTTACACGATTAAGGGAACGAACAAAATCGTCAAGGCCGGTGATTGCGTGGTGATGCGAGCACAAGAGCCCGGGAAGCCGCCGTATATAGCAAAGATTGAAAAGATCGAGTCAGACAACCGCAACCATGCTAGGGTACGGGTGCGGTGGTATTACCGGCCGGAGGAATCGATCGGAGGGCGAAGGCAGTTCCACGGTTCCAAGGAGGTTTTTTTCTCCGATCATTTTGATGA…
>TRINITY_DN3564_c0_g1_i1_2
AATTCCTGGGTTTCTCCAGCCAGTCAACACGTGAAAGTGCGTTTACGCCCACTGTACGTGCGAGATGAGAATTTGAAGTCGCACAGAAGCATGAAATTAAGTGCTGTTACTGCCATAAATCCTTTTTTACAGTACATTCTCTGTTATTTATATTAATTACAGGTTTGTCGAGAGAAGCCGGTATACTCAACCGTTATATTTTTGCATTAAAGTGTGATCCACTGGCCAAATCTGATATTTTTGTGAATTAATGATTCTCTGTAACGATTTTTGCCGCCTTTTTGTTTTGTTTTCCTCTGCGTTGATATGTAAAATATGCGAGCGAGAACAATTAAATCTACATGCATAAATGGCAGATCGTCATAGCCGGTGCATCGGCCGCCATCGCTTTTCTAGTTT…
>TRINITY_DN3589_c0_g1_i1_2
CCCTCTTGGCCAATCTCTTTGTCAAATGAGAATTGTTTCAAGGAATGCATATTAAAGTGAAGTCCAAGTAATTATTTTACAATGCAAATCCAATCAAGTTTGCAGCAGAAGGAATGGCAGAGCAAGGTGCAACTTTAATACAAGGAGGTCAGATTACAAATAAGACTAATGAAGGAGGAATGCTTGAAGTGTTAAAGAATCAGAAGCAGACAAAGATCAAATCCAACAGCAGAAAGTGCGAATTAAATCAGACACAAGCAAGTCATAAAAGAGAAAGTAGGGAGTGCCTGAAGTCTTCAAGAACTAAGACAATAAGGATCAAACAATCAATCCACAATTCTATATCAGCGCAAATTAACAACAGAATGAAGAAATCAGATTCCATGGCAGAAGGGGCGA…
>TRINITY_DN28376_c0_g2_i1_2
TAAAGTGGGGACATTACAGTCCGCCCCACCCAAGATTGCTTGCCCTCAAGCAATGATCATGGAGTGTTCAAAATGACTTCCAATATGAAATGTCTTTGGAAACACACATGGATCAAACATGCTGGAAACATATCAGGCATGAACCAAACACCGAGCATACACATGGATATATGCAAACACGGAGCATACACATGGATATATGCAAACACAGAGCATACACAGAAATACATTTATTGTTAGATTCCTTCTTATTGGCTAGAATGAGTCATTGATTCATTTTTACCCTATAGGATGGCAGGATCAAAGCTCTAATACCTATTGTAATGTCCCCTATTCGAACACTACCTGTTTTCCAATAATTATTAAACATTATTATGTCTTAAATTAGGTTATTGAGAT…
>TRINITY_DN28376_c0_g3_i1_2
GTGAGGGCGAACCTTAAATTTAATTAGTTATTTATTGCATTATATATACTTCTAATCTCAATAACCTAATTTAAGACATAATGATGTTAAATGGTGTATGCAACTATTGGGAAACGGGTAGCCTTACGGTAGGGGACATTACAAATGGAAACCAAATCAGAGATTACATAGATGGGAGAATAACTTGTCTGAGAGGGTATGGATGCTGACGACAGCAAAATATTGGACGGTACAAATGCTGCCTTAGCTGAAATACAGTCTTAGACATTGTATCAGAAATTGTTCTCAGGATAAATCAGCAAACCAAAAGAACGG
>TRINITY_DN28376_c0_g5_i2_2
GCTTAATATATGAAGCCTGATAACGTTCTTATGCAGAATTCAGTAGTAATTTTAATATAGACTGCAATATGTATGACATTCATACTTAATCCATAATACATGAATCAGTTGGAAAGAAATAAACTACACTCAGAATTACATCAACATCACAGGCGGATCAAACTTAAAGATACCTTCAGAAAGCCACACCGAAATTGACTGATTGCTTATAACAGCATCTGGGTATGATTACCAGTGAATTCCTTATGCAGATAGAAAACACATACAAATAGATTAATATGCAGATAGAAAACACATACAAATAGATTAATATGCAGATATATACAGAAGTTTGATCTACACTCTGATCTAAATGAAAAAAGAATCAAAAGGGAGAATATTTTAGCAGAACAGAAAACA…
>TRINITY_DN28323_c0_g2_i2_2
AGATTAACTACAGCCATAAATTACATGGCGCTGGTTGCCCTCGAGCAGAGGAATAAACATCAGATAACACTTTTGAACCTTATCATCATCGAACGGTGGAGGTGCTCTCTTGAAATTCTCTGTCAGCAAATGTACCGTCGGATAGATAAAATCAACAGGAAGATTAAAACAGTCTCTGTGGCTCAAAATTACGCCAGTTTGGCTTAGCAGATGACGATGGCTGCAATGGCGAACGCTGCGACTGGTCGAATGTGCAATACCCACAATATCACCATTCATTCCATTGCACAGACCGCCAATCTTCGTCCTCAAAACCACTCTTTGTGGCCTCAGAACTACAATGAATTCACAGGCGTTGCAAAATTTGAACATCCCAAATCATCTTTCCCTAAAAGATGT…
>TRINITY_DN28323_c0_g3_i1_2
GCTCCTTAAAAAGTTGAGCAGCTGCTGCTAGCCAAAATAAGCTAAACAGCAGCATGGGGACATGCCCTCAGTTTCTTTTTTTTTACCTCAATGATTGCATGGGAACTTGTGAAGCAAAATTTTTGGAGCAGCAGCCCCCTACTATAGGACTATTTCATAAGTATCACCATACGTTTAAATCATTAATTGCCATGTACCGTGGTTGAAGGACGAGTGAGATGTCTTAAGAGCAAGAGTTGTAATTTCTTCCTCTTCTACTAATTCTTAATTGTTATGATGAAAAATCAATAACTAATTCTGAGATGGGTAAGATGCACCTGCTATTTTAAATGTTCATTATAATGCACTTAAATATGGAATGAATCAGAAGTATTGGCTGGTATGGCAGTAGAAATTACT…
>TRINITY_DN28345_c0_g1_i4_2
TCATAAGGCGGCTAAATCCAGGGTTAGTTCAGTGGTCAAGCTAGAGGCGATCGGAGTTAACGGTTGACTACGGCGGTGTCATGGGCTTTTTAAGCCCATAAAAGCCCATGACAGTGCAATACTGTGTTTACTATTTTTCATGTAGAGGTCTGGAGACGAAGGACGAATTTCGTCTTTCAGGGGGTTTCATAGGTAGGCTTCCTTGAGAGGCAAAGAAGCTTGGTCCTGTTACTTCCATGTCAAGGAAACGAAGAATTGGTGGTAGAGGTTCTCCACTTGTTGAACATTGCTGTTTTTTGTGTCGAGGTGCACAGTGGTTTATTGGACAAAGTTTGATAAAGGATATTATGACCTGAGTAGAAGTTGTTGCCTCTAAATTTCAGTAGATTCCTCTGAGAT…
>TRINITY_DN28314_c0_g2_i1_2
AACAAGAAAAAGAGACAAAAATAAAATAAAAAATATATTTGAGGTCTGACTAAAAAATCACTACAAATTTAAAGCTCCCTATGCTTTACACGATAGGTACCCTCGTTTTCATTTCATTCTTTAGCAGCGGAGGGGTTTCAGGAGCTCGGCGTTGAATTTAAATCGGAGTTTTGCTACTAATCACATGAAGTTGCCCTTTTCCGGCAAGTATCTAGCATTGCGAGATTATTTAAGTATTTGAATTTTGAAATGCGCGATGCATGAAATTGCAGAGGCCAAGTGAATGGTGTAATATGGTTTTCTGAGCGTGCATGGCTGCGTGTGAGGGTTGTTTTGAGTAAATTGGAGGGTTACAAAGGATTTAAGAGAGGATTGCGAAATTTTGAAGGAAAAAAAAGG…
>TRINITY_DN28348_c2_g1_i1_2
ATTTGTTAATTGCCTGAAATCCTTTCACCCTGAAAGAGGGTACTCTTGTTACTCCAGACAGAGTCCATACTCACGATTGCCATGTTCAATATGTAGCAAGGACAACAACAATGCTGGGAAGAAATTTTAGAAATGATTCCTTCACAGTCTTCCAGCACACTGTGAATAAAAACACATACAATGTAATCCATGGCAGATCTCAAGCTCAAACTCAGAGAGCTCTGTAGGGAGGGTTCATTGAAGGAGGCAATGCACATTCTGCTTAGTATAAACAAGCTTCATGTAGACCCCTCTCTATATCTTCAACTGTTGCAAACCTGCATTGCCAAGAATGCCCTTTCAGAGGCTAAGCAAATCCACCTTCACATCAATGACAATGACACAGGATTTAAATTATCC…
>TRINITY_DN28348_c3_g2_i1_2
GCAAAAAATGGTGTTCTTGAGGAGGCATTACAGCTTTTGAAAGAAATGCCTCAACAGGATGCCATTTCATGGAATGCAATAATTGCACGATATGCACAAGATGGCCTTGTTGAGAAGGCATTGGAGATTTTTAAGCAAATGAAATTGGCAGGGGTCACGCCAAATGCAGCAACCTTTGTCAGTATCCTGTCAGCTTGTACCAAAACAGGGGCTTTGGAACAGGGCATGGACATCCATAAAAGTATAAGGAAAATCGGACTTTGCTCAAACGTTTTGGTTGGGAGTTCTCTGATAGACATGTATGCTAAGTGTGGAAACATACGAAAGGCACGTGAATTGTTTGATGCAATGCCTCAACAAGATGTGGTCTCATGGACAGCTATGATTGCAGGATATGGA…
>TRINITY_DN28302_c0_g1_i3_2
GAGAGAACAATAATAGAAAGGTCTTGGCGACCCATCGTATCCACTTAAGGGTTGTGATAAGATTAGGAGGACAGGAGGAGTACCCAAATAAGGAATTGAAAAGAGATTGTAAGGGCTTATTAGGGTTTAAGGGGGTAGGCTTCGCGGCGGCAGACGAAGGAAAGAGCCAGTGTAGTCGAATCCATGGATGATGAGAATGGAAAGACACGAAAGAGGAAGGGGCCATGTCATGCCACAGAAAGCAGTGGCTTCGATCTGGAGGAGCCAATGGGATTTGCCTTGAAGAAAATTGGTGCTGGCTTGGCCAACCTTGGCAATACATGTTTTCTGAATTCGGTTCTACAATGCCTTACTTACACAGAACCCCTCGCCGCTTACTTGCAAAGCGGCAGGCACAAG…
>TRINITY_DN28335_c0_g1_i4_2
ATATTAAAAAATTGCCTAAAAGGAGGTCAAATTTTCAAGCAGTTTTTTGGTACGGGAATGCACTCCAAGCTCTTGGAATGCACTCCAGAGGTCTCTGGAATGAATCTACACCTTACACGTCCTGAAATTTGAGCCCCTTTTAGTGAACACCATGAAATAATAAAAAAATTGCAGTCGATATCGTGCCAGGGCTAATCCTCGATAAACTAAAACAATTTATTCCTACCTTTTTCCTCGGAAATTTAAGCTTCGTGGGACTCACTACAAAAATTTGACGGCATCTCTGTGAAGTCGTCATATAGCTGATTATAATGACCATGCATTTGACGCCCTCTTCAATTCGTGATTTAAATAATTCCCGTTTCACTGTAAATCTCTAATGGAAGTTGTTCGTATATC…
>TRINITY_DN28318_c0_g2_i1_2
ATCTTATCAAAAACACATTATAAGCTTTGATTTGTTTAGGTGGCTCATCTAAAATCACAATACACTCTAAGCTTTCACTTGTTTAGATGAATCAGCTTGAATAACACTAATAGGTAGATCCTATTGAAAAGGAGAGTGTGATTTCAGATGAACCACCTAACCAAATCAAAACTTAGAGTGTGTCGTTTCGTACTATGATATTATCCATCCAGACACGTCCCACTAACAATGAACACTCTTTTAAATTTAAGATTAAATATTAAATTACAATTGAAACAATAACTACCAAATTGTGTAGGTTTTAAACTAGAC
>TRINITY_DN28374_c0_g1_i2_2
TACAGTCACAAAACTGAGATGTCAATGCTTTTGGTGTCTGTCTAAGATTAGTACCCATTGGTGAAATCAAAGTGCTCCAAATACCCCTCTGAATTGAACGAAAGTAAAGGGCATCTGCCACGGCGGAAGAATTTGGAATGTTTTTTGGGGCATAGAGCGCATTATAAGTAAGGGAGATCGATTTTGTCAGACTTCATTCATTCACACTGCCATAGCATGGGCTTGCGCTTGCGTGCTACTTAAAAAGACACTTTTTCTTCTGTGCGCTGCTTGGTTGGTGAAGAAGATTCAAGCTTTCATGGCGGAAGTCTTAGAAGGAGGGGGTGCAGGGGATCAGGAGAATCGCGTTATGTCGAAAACTATGATGGATGTAATGGGTATCTGTTGCCCTTCGGAAGT…
>TRINITY_DN28321_c0_g1_i6_2
CCTAAAACGATACGTAACAATAAAAGAAAATTCGGCTGGCTGATATTTATGATCTATTTATCAATGTTTTATAAGTCGATGAAGGCGTTAGAGGTTCTTGTCATTTCTCATCTTGAAGCTCATCCTTGCAACTTCCAAGTCCGCGCCTCTGCAATACCACTGTCGGCTGAAATCTTTCAGCTGTGAAAACGTGAGCCGCAGCAGCACCAACGTGCACCCACATTGTAGTTGATATTGGGCGGTGTTTTCTTCACAGTTGATTTTCCCAGGGAGGCCATGGGTTTCGACAACGAGAGTATCATTAATATTCAATCACTCCCAGGAGAATATTTCTGTCCGGTTTGCCGGCAGCTAGTTTACCCTAATGAAGCTATACAAACCCAATGCACACATCTCTAC…
>TRINITY_DN28329_c0_g1_i8_2
TTTATTATAAGATAGTTATAGAAATTTCAAACTTTCATATTTAAAAAAATTGAAATATATATTTGTATATAAAATATTTGTCATTCCAATTTCCTAAATCCAAGATAATTTTTGGTGTACTGGAAACCTGTCCCACCATATCCATCCCCAGAACTCCTTATAACAGAGCAAATATACTAGCTGAAGAGTTGCACCATTGACAAAACATAGTACAGACAAAATCACTTCAAGTCAAAATTTCACTACTTAATAAATAATAGCCCAAAATTCTTTATGATTCTAGAGGGTATGAGGAAATTCGTTTGGAGTTGTGTCAATTTCTCCAACTTTTGAAAAGATCAGCTTTTAATAGTATGAAATTTTGAAGTATGGATATTTTGTAGAGAATATTACATCCAA…
>TRINITY_DN28368_c0_g1_i9_2
CGGTATGCAGTTTCGCTTATCAATTCACAATTTGCCGTGTCAAAATGGGATCCATATCTTCAAATATGTACAGAAGACTTTTTCTTCATAAAATATTGTTCTTAACTAGTGCACACTTCAGGACATTGACGGCCAATGGAGAACGACACATGCGCTGTTAGACAGAGATGATTGGCTGCCGGGAGTAAGAGCTGCACTCCCGTTAACAGTCACAGTGGAAGTTGGCCTTGAGGTCAAGGTCTTGGTAGACCAGAAGATTCATTGACTTGGGGCAGTGATATGTGTTTATATTTTCCCCTTGTGTCATTCTACCCATTGCACAGAATTGCATGGTTCTCTTCCTGTCCGAGCCTCATCTCAATGGGGAATGCTTATCATCTCCTTCTGTTGTTTATCCTT…
>TRINITY_DN28369_c0_g1_i1_2
GTGCCATTGTGTCTTAACCCTAGATCTTTTGCCACTTTTTTCTGACAATCAATAAACAAGTGACCTTCTGTCTCAGAGTTGAATTGTATAGTACAACTAAGGCGCATGCATAATGACACAATACATTTCTCATTTGTGCAACTTATTTGCCACAGGGATCAAAAGATCGAGATATAACTCAGATTCACCGTCCAACCAAAACGAATTCTCTATATAATATCGCCACGCCTAGTGAAGATGACAACCGGGCTATACGAATGCAATCAAAATTCAACAACCGAGCTCTCAAGACTGCTCGGTTATCAACAAACGAGCCTCTCTTACAAAGCATCTGAGTTCCATATTGATGTTTGCAATATCCCTTTCATCACATATTGACACAGGTTGGAAAAACCTGTA…
>TRINITY_DN28369_c1_g1_i7_2
ACACATTGTACTTTGTGGCTGGGTTTTTCACCTCCAAGAGGGAGGTTTTCCCAGGGTATTGGTGTGTCTTGTTATGTGTTTTTATTGTTGTTACTGTTCTGTTATAACCTGATTATTTAAGATTAACATCTGATTGCTTAAAATTAACACAATCTGCAGTATGTGAAAAGCCAAAGAGGAATGCACCAATCTGCAGTATGTGCAAAGCCAAAGAGGAATGCACCAATCGTTTACTACTGCTTTTTCCTTATACACAATCCTCGTAAAACAAATTCATAGTTATCTCCTCTTCTCAGAAATTCGTCCCATAAGAACTTAGCAGGAATGATAAAGCTATTCTGTATGCCTGGCCTGGCATTTGGCTCCAATACATTAAGCAGTCAAGAGTTAAAAGGACTT…
>TRINITY_DN28369_c2_g1_i1_2
TGTAAATTTAAGGTTGTATGGTTCTCATTTTATTTATTTTATATCTTGTTTATAATGATTAGTATCATAAGATCCTAATTTCTAATAGTCATGCTATTCAAAGAGTTCCGCCAAGGCATGTTTGGTGGCAGAGATATACATGTGTAGTGGTTGATTGGCTTTAGGTGGCATAAGCATCAATGGGTAGGCAAGATATTGTTTAATGTTGTCAAAAGCTTGTTGACATGAATCATCCCAAATGAAGTCTATATGTTTTTTGAGCAGATGAGTGAATGGCTATCACTTGAGTGATGAACCTTCTAATACACTACAATCTGCCTTTAAGTGTATGAAGTTGTGTGAGATTTCATGGTGAAGGCATATCTAGTGTAGCTTTAACTCTGTTGAGATTGGCCTTAG…
>TRINITY_DN28366_c0_g1_i13_2
GTTTCACGTTGAATACAAATGCATCTTGAATAGAACTTAAGCCCCTCCCATGAGACCCTGCCTGAGAATAGAGAAATATCTGTATACGGCAAGACAGATTGTGTGGTGGAAATAAGTAAACGAGACGGGCATACTTACGTCTTTGACCACAACTAGAACCATCCAGAAACCACCAGTATCTTCAACACGCGGCTGTAAAAATACCCACACTTTCGACCTCTTCCTTTGCTGCAATTTCTCTGAAGCAGGAATTTAATGGCAGACGAAATTAACAAGCCTCTGAAAAAAGTGTGTGTGACTGGAGGAGGGGGATACATTGGATCATGGTTAGTCAAAAATCTGCTACAAAGGGGCTACACCGTCAACGCCACTCTTAGAGATCCAGGTAAGCGAATGAAA…
>TRINITY_DN28366_c0_g2_i6_2
TAGACGAGCCGGGCATGCTTAAACACCCACTATTTCGACCTCTTCCTCCGAAGTTAATTTTTCTGAAGCAGGAATTCAATGACAGACGAAATTAACAGGAGTGCGAAACAAGTGTTTGTGACTGGAGCAGCGGGATACATCGGATCTTGGTTAGTCAAAAATCTGCTAGAAAGAGGCTACACCGTCAGCGCCACTCTTAGAGACCCAGGTACATGATAATTTTTAAGAGAACAATATAGTAAACGAATTGTCTATTAAAGCGCCCTAGTTGTATATGGGTTGATGATATGCAGGCGGCGAAACAAAATCTGGGCCTTAATTGAAGCTGGTCGGGGCAGAAGAAAGGCTTAAGCTCTTTAAAGCTGATTTGTGTTTAGAGGGCAGTTTTGATTCTGTAGT…
>TRINITY_DN28351_c0_g1_i1_2
ATTTAATGATAACGGTTTTCAATGCCTTCAGACGCTCCGTCAGAAATGCCTTGTGGAATTTGAGCTTGAAGATATAATTCGTTCAAGAGCGCTACAGGTTGAAAGCGTGGATTGGAGTGTAGGTGTTTGGAGAAGAGCAAAGGGGAGCTTCAAAATAAGAATGCAAGATTTAGTGAGGGACTTGGCAGGACAAATCGGCAGACAGGAGTTACCTCTTCGCCTCTGTTGTTCAAACGATAAAATGATCTCCACACGGCCACGTTCTTCCCATCATTATGGCTGGCTTGATCGATGGAAAGATACCATCATTAAGGGTTTTCGAAAGGTCTCCACGTCAAAGTACGCTGTACGAGGAATTCGTGGAGATGAAGAGGACGAGTTGCCAGTATATTTGCAAAA…
>TRINITY_DN28351_c0_g2_i4_2
ATTTAATGATAACGGTTTTCAATGCCTTCAGACGCTCCGTCAGAAATGCCTTGTGGAATTTGAGCTTGAAGATATAATTCGTTCAAGAGCGCTACAGGTTGAAAGCGTGGATTGGAGTGTAGGTGTTTGGAGAAGAGCAAAGGGGAGCTTCAAAATAAGAATGCACGATCTAGTGGGGGACTTGGCAAGACAAATCGGCAGACAGGAGTTACCTCTTCGCCTCTGTTGTTCAAACGATATAATGATCTCCACACGGGGGTTTGATCTCATTACTTTTCAACAGTTTCCATTATTTTTTTGGCCATTAAGCATGGAAATGTACATAGAAAGTAAACGGAAGTCTAATTTTTCCAAAAGCTATGTTTTGAAACTTCGGTTAACTTCTATTAATGTTCCAGC…
>TRINITY_DN28342_c0_g1_i2_2
TATACCCATCAGTTGTATCAAGGCTATCTCATACAGTTCTTTCTGAGTTGTGAAGTACTCATTCGTCAGAAATACATGAAAGTGAGGAGAACTCATATATGCTATTGATGTATGTTCAGGAGTGAATCTGCAATGATAAATTTCAACAACCTCAACTGCTCCATCAGTAATTAACTTTTCTTTTGGACAAAGCTCGTTGCTTATGTTGAAAGTAAGGAAAGATGTGAAGGAAAGGGAAGTGCTACAGTGTCTGAGGGGACTGTTGTCCACAGTATGTACACTGTACATTAATATCGGTAGCTAGTAGTCCTCAATTTTGTGACTTCGTTTACTTTTGCAAGGTTCCGTGAGTAACCAAACTCTGTGGTTTTTCATGTGGGTGTTTGTATTGCATTGACT…
>TRINITY_DN28342_c0_g2_i1_2
TTCAGTAGCAGAAAGCGCCGGGATTCAGTCCGCTCAACATGGATGCCACGGGGTGAAAGACGAAAGAAGATGGAGGAGAAAGGCATCATTGTCCGTTTTGTCATAGGCCACAGGTATTCTTAGACTTTTTAGGAACCTAATTTTGATTGAGGATAATTTTGAGTAAATGTGTGTAACAGACTAACAGTGTAGATGACGAATGCAAAGAAAACTTCCAGTGAAGTTCAAGTATATATGATTAATGGATATTTGCTAGCCCAAGAAATCAGGCCCTTAAACCTATGATTTGAGTTCATATTATTTGATTTTAAAATGAATCAGACTGGCAACCAGTAAGAATTAGTATGATTACTTACAAGGCAGCTCTTTCTTTTATCTTTATTTTCTCCCC
>TRINITY_DN28347_c0_g2_i1_2
ACAAATTCATCCTCATGCAAGGCTAAAATGGCGGTCATAAGGGTAAAATAACCACGGTTTGGAGAAATTCATTGAATGTAAGTAGTTGTTTACGAAGATTTGGTAGCCGATTTAAGGTAAAGGAGCAGTTTAAAGAGGAATAAGTGAAATTTTTCAATCAATGAACAACAGCGCTAAAGGTCGATCAAGGGAAGTTTCTAGAAAAGCTGCATGATGAGGTACTTAGGGGCAATGAGGAAGACAACCAAATGATAGAAGGAATCACAAAGAGGACTCGTCATTCAGGCAATGATGAGTCACCTTTCCTTATTTGCATTTAATTTTATGTTTTGCATTTGCAAATATATAGTTTTCTCTTCCTTTGCACCAT
>TRINITY_DN28367_c0_g1_i1_2
CTGAGCCCTTCCGGCTTCAGTCCTACAGGACCAGAATCTCGCCAGTTCTACATCTTCGCTTGATCTCAAACTTCTTTCCTCTATTTTCTGTCTCCCCTCAAATGATTTGCAAAAATTCTATTTATACCATCCGCAAACAATAATAACTTGATCAAGTCGGCCCAAAGACCAACCGGTTCATAATGAAACGTGTAAACAATAACATGTCGGCTCAAATCATTAAGAACAACTTCCAATGCACAAAACATCACGCAGTCTTCCAGGAACATCGGACAAGGCACAAGAAACATAACTCAATGATCCGCAAGTCACGGAAATCAACCGCAATCCGATTCAACTTCGCTCAACACACTGGAAGACTAACCGGTAAGAACATATCAACCGAGCCAATACCGGAAT…
>TRINITY_DN28367_c0_g2_i2_2
CGTTTGCTCCTTCTAATGCAAGTGGTATAAAATATGAATACAATTTCTTTGCTACTGATATGGCAAATGGCAAACTTATATTAAAATGTGTTCTTTGGTTAGTTCTTTTATTAGATAAGTGGGGTTTTGAAACGGTTTAGAATCTTATATAAACAAGAGCTGCAAGCAGCGAAATTCCTGCCAGTGCACTGGCAGGAAAGTGGTTGTTTTGACAATTTTTGGATGAATTTTCTTTGCTCTGTTTTTAACTCGAGAATTTATACATTTGATCAAAATTTAGGACACAGTTTTAATGAGGAAAGGTAATGAAACTAATTCTGCTAATTACCATATAGCGCAATTTGGGATTTTGGGTGCAAATGTAGTTTTCCTGTTTTCAGAGGTGCTATTTAACTTACA…
>TRINITY_DN28359_c0_g2_i1_2
GTTCATTTGTGTATTTACATACTCATTTTCCAAGCGTATTGCTCTCTTCCAGGGGGTTCGTTGTCTAGGGTTTTATTAGCAGAGGGTTTGGTTTGATGAATGTCCATACGATGCTATTTCTCAAATGTATTCTCTCACCAGTCAGGTGCTCTGTGCCATACAGCATTTTCTCTAAATATTCATTGTTCTCGACCTCAAATTTGTCTAATGTTACAGAAGAAAAGGAAGATTACAGGCAGCGGCAACAAAATGCTATGGCCGAATTTTTGCTCAATGAATGTGGGCTTTCTGAGTCCCAAGTATCAGGTCTTTGTAGCAGGCGTGCAAAAATGTTCGAGACCAAATCCACCCATAGAGCTCAGCAGGCAGTCCAGTTCTTCAGAGACTCAGGATTCACTG…
>TRINITY_DN28359_c0_g1_i2_2
ACAAAATAGCACCCAGTAATGACCCTCGAACTTTGGTTCCCTTGCACTTGATGGTACAGGGTTTCGTTATATTGTCTACACTTCATTTGTGTATTTATATACTCATTTTTCCAGCATATTGCTCTCTTCCAGGGTATTTGCAGCTTGGATTACTTGCCTAGGGTTTTATTAGCAGAGGGTTCGGTTTGGTGAATGTCCTCCATACGATGCTAGTTCTCAAATGTATTCTCTCACCAGTCAGGTGCTCTGTACCATATGGAATTTTCTCAAAATATTTAATGTTCTCGACCTCAAATTTGTCAAATGCCACAACACCAAAGCCATGGACTGAAGCAAAAGAAGATTACAGGCAGCGGCGACAAATTGCTATGACCCAGTTTTTGCTCAATGAATGTGGGC…
>TRINITY_DN28362_c0_g1_i1_2
GAGGGTTTCTAGAACGATGCACAATGTATATATCCGTCTGGACACATACACGATGTGTATATGTTTCCCCCTTCGTGTTTGCGCGAAGTGGAGAGCTGATCGCGAAGCGGAGTTTCTTTTTTCGTATGGTTATGAATCTCTCATCTCTTTCTCCAAAACCTACCAAAAAATTCCGTTTCGAAACCTGGCCATGGAAGATAAGGCGTGATTTTTTTTTTAATTAGGGTTTAAAAATAAAGGAAAATTGTATTTCTATTTATATATAAAAGACCCTTTAAATGCCGTGGGAGAACTTATATATACGCTTTCGCGAGGGTTTTTTTATTGTGTGGCAAAAGAAGCGAAGAAAGGAGGGTTTGTTTAGGCGAGGGTCGAAAGAGGGCGAAAGAATATCTAGAA…
>TRINITY_DN28373_c0_g2_i1_2
TGTTGCTTAGCAAGCTTTGTAGGAGTTAATCTTGGAACTGATTTTTCTATTTGGACTTTTGTTGCTTAGCAAGCTTTGTAGGAGTTAATCTTGGAACTGATTTTTCTATTTGGACTTTTGTTGCTTAGCAAGCTTTGTAGGAGTTAATTTAGGTGTTTATTTTCTGTTAAGGAGCTAATTTAGGAGTTGGTTGATGAATAAAAAGGGATAGCAGGAATCGTAGGAGTTATTTTTTGGAGATGTAATTTTCAGTTAGAATGGAGACTTCCAAGAGTATGAAGTCCAAAATTTTTTCTTGTATCTGTTCTATCGTGTTTATTTCCTGTGTTAGATAGAGGATGTGTTTACTAATTTGCAGGATCTGAGGATTGTCTGCATCAGGGTTTTGTCTTGGATCCT…
>TRINITY_DN28399_c0_g1_i25_2
CATTGTTGCCTGCTACCCTTCTATATAATGCCCATCTCCTTCCCAACTATACACACCAAAATTTCTTTGATTGTTTTGATTTCTGAGTAGACAAAAAAATAATGGCTGCTTGTGTGAAATCCCTCCTCCCACTGCTCCTACTTGTTGGCATGCTCGGCCTTCTGACAGTCTCTGCTTCGGTATGTAATCTGAAAAACTTCTCTTCCTTTTCTATCATTGTACTATGCTATAAGTTAATATAGGTTAATTTTGGGAGGCGTAGTTGTAAGAAACTAAGGAGATATCTGTTTCATTGTGCTACTCTATAGATATAGGCTAATTTTGTTAGGCGTAGTTGTAAGAAACTAAGGAGATATCTGTTTCATTGTGCTACTCTATAGGTTAATATAGGTTAATTTG…
>TRINITY_DN28334_c0_g1_i5_2
GCTTCAATTCTCTTTTCAAAAAGAAAAGAAAGAAAAGCCGGCGCCCATAAACCCAGAGAAAACCATTAAATACATTAAATCGAAACGTAAACCCTAAAAGAACACCCAATAACAGATTTTTTTCTTACGTTTTCTGCTTATTTCAAAGAGCCAACGATGGCGAAACCCCTCGCCAGACATACAGTCCGAAGAATGTTAGACACTTGTTCTACAAAGCTGTTGCATCCTCCAACATTTTCTTCTTCAGCGGCAACAGATTTTAGCTTAAATCCATCTTTTCATGGTACACAGCAATCTCTCTATCCTGTTGACAGTTCATTTACATGTTTCATCGTAAAAAATAACACACGATCACTTCAACATGGTCCTGCATTGTTCCACAGCCAAAAATTCTCCACG…
>TRINITY_DN28344_c0_g1_i2_2
GACCAATAACTCTTTTGTTGAATAATTCCGAATCTGACTAAAGACAAGGAAACAATCATAAAATTTTCAATATAGGAAACCCCGATACACGAAACAGGAAATGACTTCACTGCTGCTGCAACATAAATCCCACGCATTTTCTCTCAATCAAAACAGATAAATTAAAACAAGTCATGAATAAGAACCATAAATTTTTAATTAACAGCTAGACATTGACAGAATAGGATATTATTGACAACTCCGACTGTGTCTGACTTGGCTGGGGAAGGGCCATTTTTAACAGTCGAGAAAGAAAGAGGAAGAGAAACAAAATTTGTGGAGAGATGCATTCTTTTGGATACAGGGCGAATGCCCTCTTAACATTTGCGGTGACAATTCTAGCGATCATATGCGTCATGG…
>TRINITY_DN28352_c0_g1_i4_2
GATTAGACGGAGACGTCAACGATGCGCAATGGAGCTTTAAGAATTGCCGCCTTTTCGCCAGTGTATGTGAATGCGGTGCACAAATTTGATATACGTGTTGGTTGCCTACTATGCTCATCAGCATGCCAGAATTGGTTACGCTGCTACCCCAATTTGGCTTGAATTTTGTCTCATTCATGCCATCATCGCACATGATTCTCAGTGATTAACATTCAAACGCGTTTCGCACCCCCTCAATTTGGCTAGCTTTTCATGCTGTAAAATCGATTACATTGATGGCAGCTTATATTATGCATTTGCTACGAGGAGTGAAACAAAAGGCGAGGAACGACCAATGACAGCCACTACAGCCATGTGTTTATCCAGTTTAATTGATCCAAATTCAAAGATTAGCATCAT…
>TRINITY_DN28391_c0_g1_i9_2
CTTGCATGAAACTACCCTATTCACAAGCCCGAAACACTAACGAGCTTTCTCACATAAATTATTAACTCTCCAGGCCAACATCCAAATTCATTAAAACCTTAAATCCTAGTCTGTTTGACCGCAACTGAAGGCGTCCCCTCTTTATCTAGGTCACTGATTCTCTCTTTCTTCTTTTAGGTCTATTGAATCGGTGGTATCTTATTTCTTTTTCACTCAGATCCACAAGGTGCTCAGCCTATAGGATAACAAATTACACTTTCTCAGGATTGATTTCTGAGGTCTTATTGTTACTCAGGTAGAGACCAGGAGGAGCTACAGTGTCCACTTCAGCTTTATTATCTGGTTATTCTCTATACTGATTTCAAGATGACCGAACCATCAAAAGTTCTTCATATTCGT…
>TRINITY_DN28391_c0_g2_i1_2
ACTGGCCTTTTCAAATTGATGCTGCTATGAGTTAGAGTGGAATAGGTTTGGCTTTGCAGTATCAAATATATGTCATTTGTGCACTTCCTTACTTAGATCTCTTTTCTCACGCATTCCTTTCTTCTTTTCTCTATGTATGTCTTCTTTCTCGTGTCTTTGCTATGCTGGATTGGTGATGGCCATTCTCAGGATTCACAGCCCAACCGAATCCTCTTAGTTACTATTCATCACCTGCTCTATCCCATCACAGTGGAAGTGCTGCATCAAGTTTTTTCCCCTCTTGGTTTTGTCGAGAAGATCGTCATATTTCAGAAGTCTGGTCAGCTTCTTCGAGTCTTCTAAATATCCGATTCTTATTTCTTTTCTTTCCTTAGTGCTGTATAGTCTGAGAGTGTTGGT…
>TRINITY_DN28316_c0_g1_i3_2
TACATTTTGCTTGTATGACGTTCACAGCATGGCACCTGGCAATGATTTTGGACTATGGTTCCAACAGGCATGTTACATTTTGTAAGAGAAAAAATGGGTTATTGAAGAAGGGTAAAGAGCTCTCAGTGCTCTGTGATACAGAACTCGGTCTCCTTGTTTTCTACCAATATGCAAGTAACAGCCTTCAGTTGTTCGTTGATACTTCTCAACTATTTTTTGAAGTGCATATGAAGATATGAAGGTGACTTGGTAGCAAAATGCCACTATGAAAAACACACAAGGCCACCACCATTCTTCAGAAAGACGAATTCTCAGCCAAGAAAGCCAACTTTATGGCTGGCTCCTTTTGACTTTACAGGAGGACAGGCGGCTATATGCAGTGTATTGCAGGTTTTTGGA…
>TRINITY_DN28360_c0_g1_i10_2
GCCCTGCTCTGTGGGGCGTTTGAAATGGGGAGGAGCGGCGCGGGTGACGAATCCGTTGGTGTCGGCAAGCAGGAGAATGCAATACGTATGGCGGTCGGAAGGGCCGGGAAGACAGGCCAGGCTGAGGCATTGTCGGAAGGTGCGTGCTATGGCGTTATCAGAGGTGCCGAGTGGGCGCCTGGGCTTGTATGATCCGTCGATGGACAAGGACTCGTGCGGCGTGGGCTTTGTTGCTGATCTCTCTTCACGCCCCACTCGCAAAACGGTGGAGGATGCCTTGGAAATGCTTGTTCGCATGGCGCACCGTGGCGCCTGCGGTTGCGAGACTAATACAGGTGATGGTGCTGGAATTCTCGTTGCACTTCCACACCGCTTCTTTGTACAGGCTGTTAAGGATTG…
>TRINITY_DN28315_c0_g1_i1_2
ATCAACTCTTATTTTATTACACACAAGAAAAGAAAATATATTCCCTACGTAGGAAGTAGACTAAAGGGAATAACAAGCTTCTTTGCACTTGTGTTACGCATTTCTGTTATTAGCAATACAGTGGATTGCAGATTGCTCTCCTCATACCAATCTCATCGAATAGAACCGTGTCCTTCACCTTCAGAAGAAAAAGTCAAAGCTGTGCAAATCTTAAGTGAAACAGAATATTAAGCAACCTGCAAGCACCATGTCTATGAAGAATGTTGATCCTGCATTTCAAGGAGCTGGTCAGAAAGTCGGCATGGATATATGGAAAATAGAAAATTTGCATCCAGTTGCAATACCAAAATCAGAGTATGGTAAATTTTACTCTAAAGACTCTTACATAGTTTTGCAGGT…
>TRINITY_DN28386_c0_g2_i1_2
ACTGATTGTCACACTGCAACGAAATTTATCTCCAAGATTGTTGGAAGAGAAATTGTTGTGAGAGATGCCAATCGTTTCCATCATTTTAAACAGGGACACTGTTCTTGCGGAGATTATTGGTGATGCAAAATGAAGGAATTTTAAAAATGGTCTTGCACCTTAATAGTGTGCACTGCCAGACCTGCAGTAATAATGAAAGGGACAACATTTTATTTTTCAGTTTCTAGAAAGGCTTTTCGTTTTGTTGTTTTTGTTTTTGAGCATTTGGCAATTTAGAGCATATTTGTTTAAGACTGCTTTCATTTAATTGTTTTCAGGAAACCTGCATGTACGAAACGAAAAGCTGGAGGAGGTGGAGGATGGGTAAAAAATGAAAGGCGAGGAACACAAAAAGTAAAC…
>TRINITY_DN28386_c0_g3_i1_2
TGAAATTTCACCATTACGATACATTCTTTGTTGTCCAGCTAGCAGCTTAAAGCCCATTTGAGATTTTAGCTGCAATTTCCAAAACTGCAAAAAATTGCAGACGAAAAATTGCAGCCTGGGTATTCAAACAGGAAACATTTAACCAGTTGAGGAAGGTAGTAGCCAATCTTACGAGATAGGTATTAAATGGGGTACAGGAAAAGCCTTCATTACAATGGAAAGCTGAAATCAAATACTTTGAAGTTTTTGAATTATATGGGCGCAAGGGAGCAACTGATAGCTGAAAATGCATGTAGAGTGGCCATTTGTTGTTTATAGCATGGTATGGATATTGGTTTAGAAATGCAGAATGGAAAGGAAAAAAGAAAAAAATTATTGATATGACAGGCGGTCAGGATT…
>TRINITY_DN28370_c0_g2_i1_2
CCGAACTCTCTGTTCTCTGCGAAGCTGAAATTGGCCTCATCATTTTCTCGCCCACGGGGAAGCTCTTCGAGTATGCCAATCCCAGTAGGTACAATGAGGAAGCGAAGAAAATTAGTTTGTTAGTGTGTGTGAAACCATACTTTACTGATCTCTCTGCACTTTGGAGGGCACGTCATTCATGGGGTGCAAGTTGCTTTTAGATGGAGTGATTATTTTCTCCGAGTACGTACCTTCATAGTTAAAATCTGCATTGCCATCATTTCGTAACTTTGTAGATTGTTCTTTTAGATATGCGCTCAGAATGAACAGATTTTAAAAGGAGGCGG
>TRINITY_DN28361_c0_g1_i8_2
CAGATTTTCCTCTCCTTTCAAGTTTATTTCTCTTTTTCCTCTGCTTATGTTGAAGAACAAATTCTCCATATTTAAATATCGAATTTCTCTTTTCTTCCTTATGTCAATGATTGACAAATTATCAGAAACTGCTATTTAAATGTCGAATTTCTCTTTCACTTGCTTATTTCCAGGAACAAATTATCATAAATGGCTATTTAATTGTCGAATTTTCGTTTGCTAAGATGTTAATGCTTGTGTTTTCAGAAGATTTCGCAATGGCTGGCGGGCAGATGTGTATAAGAGCCGGAGTAGGGATTAGCGGTGATCACATGGCAGGGGTTCATGGAACCGCGGGGATCATCTTTAAAAGCAGCTTCTTTGGACAGCCTGTCACTTCCGTTTCTACTGTGAGATCGG…
>TRINITY_DN28361_c0_g3_i5_2
CTCCTCTCCCGCCTCTTTCCTTCACCCCCTCCACATGATCTCTCTCTTTCTTTACTCCAAAACAGATTTCAATAATTAATCTCAACACCAACAAATTCTATTTAAGCCGTCCATCCTCCCATTCTTTTTAAATCGCCCGTCCTCTGCATTGTCAGATCAGTGAAAGCCATTTGAGATTTTCCTGTGCCTTTGCGGAAGAAGCAAACAGGGGAAGTTACCATGGCCAGATTTATCTCCGTTCTCGATTTGAAGGCTTTCTCTCGACTTTGCGGTCATGATTTTGGATTTGAAAATATAGCCAGGTAAGCTTCAAATTTCCTTGATCTCCTTTCCTTTCTCTAAATTTCTGGTGCAAAATGAAAGGTTTTTGATTTATTTTCGTTTCTGTGTGATTTGCAG…
>TRINITY_DN28322_c0_g1_i8_2
GGTCAATTAGAAGCCAACTGTAATATGAATTATAAATACTCAGAAAACTCTTTTGCAGTTTCCTCCACCCGTCAATGTTGGTTCCTGGTTCACATGCTAAATTTGCCTTTCATACTCTCTTTAACTTTTGCTCCACGGTGCTCTGTGTAAGGCTAATGGCGGCCTCCCTGGCCCACATTTAAGAACTCTTATTTTACTGATTGACCGGATTTGGGCTTGAAGAAACACAGATCATTTGGGGAATTACAAAAAATACTTGCATCGATTGGACTGTAACATACGTGGGTTATACTGTATGTACAGAGGGCACCAGCTCAGCATCTTCTCTCATCAGTACTGTAATAATTATAGGATGGACTTGTTTAAGTAAAACAGTGTCTGGCACTGATAATAATAATA…
>TRINITY_DN28324_c1_g1_i3_2
GACCTGGATGTCATTATAAGCTTTACATTTCAAAATAATCTTTTGTATCCATTGTCCCAATTGTGTGAAAGATACAAATTTTCTCTTCTCAAATCTTTATTGGCCATTTCTATCTTAATCTATTTCACACCAAAACAAACTAGATAATCTCTGCTCTCGAAAGAAAATTGACCTCTAAATAGACCTTTGGTTGATAGATAGAAGTGAGGCTAAATTCTTCAAGATAATATCCTTTTTTTTAATGCATTTTTTTCTACGAAGACTTGTTAATTTTTTTTTAAAAATTTTTGTTAGTTCTTTGTCATTAGTGAAGCAACATTCCAGTGAATGTGACATTTGCTTATTCGCCTTTAGTTTTGTTTCATCCATGGCATTTTTTATTTTGCTCAAGACATCTTT…
>TRINITY_DN28311_c0_g3_i2_2
AAAAGATGACTTAGGTGAAAATGTTTCGCTGTTATACTATTTTTCTACCCCAACTCAAATCCCTAGAGTTAGGATGCTTCTAGGTGGTGTAAGGTGTGGTTAGGGTTGTTTAGTTTGTGTAAAACGGGCAGAGTTTTGGGGGAGTAGGAATTTTTCTTTTCGGTGTCTGAAAAGAAAGAGGAGGAGCGCAACGGTAGAAGGTGGGAGGCTAAACCAGCTCACTCAGGGCCGTCTGGTGTTACGGTATAGTGTTGGGAGCTGAAAATTAAGAGCAGCAGCAGTAGCAATTAAAGCAATTCAAAATGAGTAAAGTGCATGGATCATTGGCTCGAGCAGGGAAGGTGAGGGGGCAGACGCCCAAGGTTGCCAAGCAAGACAAAAAGAAGAAGCCCAGAGGCC…
>TRINITY_DN28311_c0_g2_i4_2
GGGTTGAAAAAGAAAAACCTATTCTGTCCAAAGGTATTCATCAATATAGCAAAACCCTAGCATCAATTTGTCATCTTGGGCGAAGGAGAAGAGCTGAAAATCAGGAGCAGCAGCAGCAGAAGCAGCGGCAGGAGCAGCAGCAGCAATCCAAAATGAGTAAAGTGCACGGATCATTGGCCCGAGCAGGGAAGGTGAGAGGGCAGACCCCCAAGGTTGCCAAGCAAGACAAGAAGAAGAAGCCCAGAGGCCGTGCCCACAAACGCATGCAGTATAACCGCCGTTTTGTTACTGCAGTAGCTGGATTTGGGAAGAAAAGAGGTCCAAACTCTTCTGAGAAGTAATTGATTAGGTGTACTATGATGGAGGAAAATGAATCAGGCCTGCAAGTAGATCTATTTT…
>TRINITY_DN28397_c0_g1_i6_2
GACTGGCAGCTGAGTATAATTGTAAGCAGAAGATAATGGAGCATCAGATATATATGATGTATTCTGACTGGTATTTATGGGTTACTTTGGCTCTCTCAGGGGCCATTTTACTCTTGTTAGGACGGAGGATTATATGGCCCAAATCTGATGATAGCACAACCAAACACAAACTGCCACCTGGATCGACTGGATTGCCGTTTATTGGCCAGACTATCGAGCCGCTAACTCTTCTCAGCGTCGAAAGTTCATTGATGAACATGAACTCAGGTATGGTCCGATTTTCAGATGTAATTTGTTTGGAAGAGCAAAACAGTTGTATCAGTGGATCCAGAGTTCAATAAATACATCATTCAAAATGAGGGAAGGTTTGTAAAAGACAAAGTGCCAGCACCAACAAGA…
>TRINITY_DN28371_c0_g1_i3_2
CAAAACTCAAACCACCTTTACTCCGGGCGAGGAGAATCGACACCCATTTTTGTTCAGGGCGTGATATACCCAATTTTTCTGCTGATTTGTTGGAAACAGAATCGATGGATCGGCCGCGGGGAAACTGCGTCTCATTTTCGCTTCTGATCTTCTTGGTTGCAGGATGCCTATTTGCATGCTCTATTGCCAAGGAGGAAGCGGCAAAGTTGGGGACAGTGATTGGTATAGATCTTGGGACTACTTACTCGTGTGTTGGGGTTTACAGGAATGGTCATGTGGAAATCATAGCCAATGACCAGGGAAATCGTATTACCCCTTCATGGGTAGCATTTACAGAGAATGAGAGACTGATTGGAGAGGCTGCCAAAAACCAGGCAGCCGTCAATCCGGAGAGAACAA…
>TRINITY_DN28371_c0_g3_i1_2
TTTTCCTTGTATACTACTAAACACATGACAAAGTGTTCTTCAGAATATAATGGATTGAATCAATGAAAGATTTTATTAACGTCCACAAGACCAAATAAACCTGTTGGATTTGAATGATTGAAATTTAATATTTGCAGTTTGTCTGATTTGGACTGTGATAAAGTTTCTTTATCAGTTTGTGCAAGGGGTCTCATTTCGGAATGAAATTTTGTTTTTTGTTTTGTACATCTGGCGTGCTTTGTTTGACATGATCAATTATTTTCTGCTTCTGTGCACAGCTTACTTTAACGATGCACAACGTCAAGCAACTAAGGATGCTGGTGTGATTGCTGGGTTGAATGTTGCTCGTATC
>TRINITY_DN28383_c0_g1_i1_2
CTTTATAATAAAAAGTTCCTTGCACACATTCCTAGGAGGGTTTAATAATTAAAAAGTGGTTAAAATTTCATGATGAAATAACCCTCTTGCTGGGCGTACCTTTTTAATAAGAGAAGATTCTTTTGGAATCTTGAAAAGATGCTTTTAGGGGTTCGATTTGGGGTTTTGGAGAGAAAAAGACTTGTATGTGCATTTTGGGATTATTGTGATTGAGGATTTTGAGAAGAAAACTATTTTGCAAGTCTGCAACGTATTTTGCAGGTGTGGATTGGAACTGGGGACGTAGACCTCCATTTCTTAGAGAAAGGATGAAAACCCTTTCATATTTTGTCAATTTGGAGTGCTGGGAATGCTTATATCTGACCAACAAGGGTATTAATCAGAGGAATTTTGACACTT…
>TRINITY_DN28383_c1_g1_i1_2
TCTCCTAAATAATAATTATCAAAAACAAATCTTGCATAAATAGATGAAATTGCTGCTGTTTCCCTTAGGTTCCCAAGAGACTTAACTGAAATTGGTCAATTTTCCCCTCTGATTTGATCATATCTCTCTCCAAAGTTGTCATAAGCCTGAAAGAATGATTTATTTCTTTATTCCTAATGCTGACAATTAATTTTATGCAAAAGAACCAACTGCAAACCCTCCAAATTATTTTTAATGAATCCCAGGCAAGAATTAATGGTACGGCTGGCCCTGGATGATGTAATTTTGAACTTTGGATGCCACAACCTGCTGGAAAATGTCTGGGAACTGCTCAGATCTGTAGAATCAAACCTGCCAAGGCTGCAAATGTCATTTCACCTGCTGTTCGTCACTTCTAAT…
>TRINITY_DN28383_c2_g2_i3_2
AAAAGTTAATAAAAGTAACTTTATGACTTAATAAGTAACTTTTATTACCTTGCACAACTTCCTAGGTGAGTTCTTAATTAAAAGGTGGCCACACTTTAATGTTATGTTGACCCCTCATGCTGGTTGAATTATTGAAAAGAGGAAAGATTCCATTGGAATCTTTAGAAGATGCCAAATGAGGTCGAATTAGGGATTGGCGGCTTAAAGAAGGTTGTACGTGCAATTTGGGCATTATGTTTTTCGGAATCATTCATTTTTTCTTCTCTGCAGTAGTATAGCTTTTGGATTTCTGATTGAGGATGAAAACCTTCAATCTAGGGTTGGTTGGACAAAACCCCAGTCATTTCTAGCATTTCAACATTCAAGGAAAGCCTCAAATCGGGTAATAGAAGGCCAAAT…
>TRINITY_DN28383_c2_g3_i1_2
GAAATAAGAAGTAAAATAATTTTCATTACAATATATCTGCTTCAGGCAGGTATAACAAATGAATCACTCTAAAAATGCACAATGTTAAAACCAAAAATGCCCCAACGACACACACCATCTGCCCACAATAAATCAGAGCTATAAAATTTAGCTTCCCTTATCCATCATCTTCAACGCCTTTAGTTGTGTCGGCTCTCTTCTTCTAAACCATGGCTTCATCATTCTCCTTTGTGAAATCGTCACACTCTTCTCCACTCCATTTGCATTCTTCTACAAGACTATTCTCATGCCCTTTACACACAGCTCTCTCATCATCTTCTTCTTTCAAAACGTATCAGACTTCTCAACTGGTTTTCCAACCGCTGTCAACAACATGGTCTCGAAGACAAAAAATATTCA…
>TRINITY_DN28383_c2_g5_i1_2
GAAGGAAAGAAGAATCAAAGAATAGCACAGAAAGCCTTGGGAAAGGTGAAGAGTCTAACATGCAGGATCAAGAGGAAGAAGGGTCACTTGTGTGTATTTTGCAACCTACAGGTGGCCGCATTGAATGCGAAAATCAGTTATCTTGTGAGAGTTCTAAAGAAGAAACAACATTGGGTCAAGTAGAGATTCATGGCACACCATTGAGACCTCATGCTGTTCACAAAGTGGAAGCGGGTACAACTATGAATCAGCCCATGGGAGATGTTGTAAACAAAATTCTAAGGTATGACAATAAGTCTGAAATTCATAGCAGCAATAACATAACTTCATCATCTCAAGTTATGGCAGCTTTTGGTCAAGAAGAGAACCATGAGTTACATCCTACATTTGAGTGTACTC…
>TRINITY_DN28383_c2_g6_i1_2
GTCATTCCTGTTGAAATTACAATATTTGATGATAAGAGCTTCACCTTCATTCTGAAGACTCCTCCAGCCTCAGTTCTCCTAAAAAAAGCTGCAGGTCTACAACCAGCATGATTCAGCTTGGCAGCCATTGGAGGATGAGAACCCTCCTGAATTTGGGAAGTGTGGACGAAACCCCATACCTCTGGCTCTTGTACGACAGCATTGGGATTAGAAATTGGGTGTTAGAAGTGGCAATCAGCAGGAGAATTCACATTTGCAGCTTTGGCAGGGTTGAACCTACACATCAGAGCACATTTCAAACAATTTCAGCAGGTTGTGGCAGCCAAAGTATAAAATTGCACCACCCAGGGCCAGCCGTACCATTCCTTCTCGCCTGGGGTTTTACAGATAATAAATTGG…
>TRINITY_DN28320_c0_g1_i1_2
AGGACATGGAGGAGGAAAATTGGTTATGGAGGAAACCCCAATCTGGTGCCTGATCCTTGACATGAGTGCCAAACCACTTAGGCATGGAATTTTGGGGGTGGAGAATTTGGATCAAATATAAGTATTACTTGTATTGGGCTGGACCCAAACGCATTATGTAACTTGTAATTGCTATAGGGCCGACCCTATAATAGTCAATGTAACTTGTAATTTGGTCTGGCCATATAATGGGCGATGTAACTTGTGAATAGGGCTAACCCTATATTGAACATTGTAACTTGTAAATGTAATGGGGCTGACCCTATATTGGG
>TRINITY_DN28320_c0_g2_i1_2
AAGCTGATAGTAGAATGTGCCAAACATTACAACATCCAGGAGAGACAAGTTGTGGCACTTGATGGCAGAGTGCTGGCCTACCTTGGAGAGATGGCCATCAAAGAAGCATTCGGCATTCTAGATTACCATTCCACCATATACAACAAGACCAAGGAGGTGTTGAAATAATAGCTAGTTCGGATCAAATATAAGTATTACTTGTATTGGGCCGAACCCAAACGCATTATGTAACTTGTAACCATTAAGGATTGGTCCCACCTAAGCACATAAAACACATCAAGGGCAAAATCAAATGTAACTTGTATTAAACCTG
>TRINITY_DN28377_c1_g1_i1_2
TGTTGGAGGTTGCCTGCGGGAGGAGGCCTGTCGATCCCTCTCTCGATGCTTTCCAGATAGTAATGGTGGAGTGGGTGAGAGAGCTGTATGCGAAAGGTAGGCTCACGGATGCAGCTGATCCCAATCTCGGTGGAGAATACGTTGAAGATGAGATGGAGAAGGTCCTCAAATTAGGACTGCTGTGCTGCAATTCTAGGCCAGAGGCGAGACCAGCCATCAGACAGATACTGAAGATAATTGAAGGAGATGCATCTTTTCCCAGTTTAGATCCATATGAGATGAGTGTAATGAGCAGTAGTTCATATCCAAGTATAGATGTATCTTTTGCCTCGACTTCCAAGTCTTTAGATGGACGATAGGGGAAAGTCTCAACAAATTAGTCATCATTTACTGTTAGTA…
>TRINITY_DN28398_c0_g1_i5_2
AAATAATCGCCCTCGTGACCCACATTCATCTTTGCCGTTTTGTTTGGCTTCCCGCTTTACCTAATTCTCATAAATTTTCTCCCGCAGGCATTTAATGACCCTAAACCTACCTCACTCTAGAATAAGCTTGAATACCACCTAATCACCAGACATATGGTGCTGCTCTCTTCTCGAAATTGCAGGCTCTGTGGAATGAAATTTCATCATTAATGGAGCCAAGCAGCTTGCCGGTACAAAAGAAATATTAAGATAACTTAAGACGCACCAACTTGTACTTCGTCTGAAAGCTCAAATTTAATAGTTAAAGCAGAGCACAATTATTTTTCAGAGCGGCGAGCTTCTGATCCATTCGAAAGGGAGGTCACGAGGTCGACTCGTGTTGCGTTTGGAGCTTGCCTC…
>TRINITY_DN28398_c0_g2_i1_2
TCTGGATTATTATGAAGATCTGTTTTCTCCATTGATTAGCAGCGATCTGCAAGTCAACATAAATACAGGACAAAAACCCTGTGACAACAGCACTGGACGTAGCACCAGGTCTGCAACAACAATTCTACATTAATGGGAAGCATTAATTCATCACAAGAACCTATCGCTGGAGCTGAAGGAGGTTTATTTGGTGTTTAGGAAGGGGATACACAGTCTGAAATCAGACGAGGGTGTGGAGAATCTGCCAGCCACAACGTGATATATTTCCAGGGCCCTCACATTCAACGCTTGATCAAAAGCATTTCTGTTGCTAGCTAATGATATTGCAATTCGTGTGAATTGGTGTCCAAGGAAGGGGTTCCAACTCACAGTTGATCATACAAGTGCAGCAAAAATCAT…
>TRINITY_DN28317_c0_g1_i1_2
GTTTCAACACTGGGTCATGTCTTCTGTGGATTAGAAGCAGGGGTTGCGTTGTGAAATCCCAACCCCCATTCTAAAACTATTTGGCTCAAGTTAATAGTTTTTTTGATTGGTACCTTGGGAATTTTAGCCTAGCCTGAGCTGGTTGAGCAGCTGAGCTACAAACAAGGGATCTCATCTCCTGCACGATACAAATGGTCCAAAGCTGCGAGCTCAGCACCCCGGCAGAGACCCAAAGCCCGTAAGCTCAACAGTCCCGTGGGGGTTTGAATCTTGGTGGCAACAAAAATGACACCAAAGTTTCACCAGTACTCCATGCCCTTAACAGCAAGCTAATTGGAAATTTTAATGAAATGTATTTTCAGCTTTTGTTTCTGGTAGATTATTCTTTGTTCATACCCA…
>TRINITY_DN28317_c0_g2_i7_2
CCTATGTCTCTCCAATTAAAGGGAAGACACAGATTATCCAGCTGAAGGTTCTTCGTCCTGCCACGTAGGCTGTCTACGTTTCACACAAAAACGAAAGCTAATGTCAAGCAAAAAAAGGCGCGACATGGCGAATATAAAACTCATTCAATCAGAACTTTACAAAATGAAGATGCAAATTCGCTGTTGAACAAAGATTGCACGGCATCTTCAGAAACCAGGAGAATGTTCAAGTCGTATTGCTTCCAGTTGCAGGCTGTCGGGGCTAATGTTACGCGTACGAGCTCTGTGTTACGCCCAAATTCATCAAAGAAATGCAGGTTCTCTTCAATGATAGTTATAAGGGCATTAGGCAATAAACAGGGTGCATATGACAGAATTTGGAATCTGGATAATCGGCAA…
>TRINITY_DN28317_c0_g3_i2_2
ACACAAATATATAAATACACATCATGAACTTCTTTCATGATATCCATCATGCACATCCGCAGAGGATGGATTCAAAGAATACAGTCATGGATTCCTTCCATGATATCCATTATGCACACCTGCAATAATTAATACTCAAAGATATATATAACCATACAACATAAATCATGCACAACCGCAAAGGATACATAAGCTTCTTCACAGAGAAGGACAACTTGTCACCTTGCACACCGCAGAGGGTGAACTCACCTTGCACTCCGCAGAGGGTGAGAAATAACCGCCACCTTGCACTCCGCAGAGGGTGGAAGGAATTGCCACCTTGCACTCCGCAGAGGGTGGACTCACCTTGCACTCCGTAGAGGGTGAGAGAGAATTGCCACCTTGCACTCCGCAGAGGGT…
>TRINITY_DN28340_c0_g1_i7_2
GTTCGATTTGGATTTGGGTAGATGGCTGGGGCAATGGTGGTGGTAGATTCACCATGCCTTTCCCTCACAGCTCCTGCAGCTTCTCTTCCATCCCTTGCAATTCGCAGGCACCACCCGATTGCAGTAAGTTATCCAATACCCAGTACCCACTTTGATTAAGAGATTTGTTTGAATTATCTCTTATTGGTATCTCTGAAGTCTGAAGAATTTGTATTCGGAATAGATCAGCAGAAATCTAATAGCTTATGTAGAGTAGTGTTCCCAATACCCACTTTGTTTCAGAGTATAAAAGAGATATGAAACAGATGAATTAGGGATAAGATGAGCATATGAAAAAATTGAGATGAAGGATGTTTTCTAGTATTATATATTCCACTACTTTTGAATTGTTGTAATATG…
>TRINITY_DN28300_c1_g1_i2_2
CTCATTGACCACAAATTGATCAGATGATTTCTTACTCTCCTTTGAGCATTTTCTTGATCTCATACCCATCAAGCAAAATCTCATTAAATGTCTTTACACTCCATACCCATTTGAGCACAAGTTCATTGATAACTTTCCGGCTCACATACTAATTGAGCACAAATTCAGTGAATGCTTTACTGCTACTTGTTTGTCATGGATTCAATCACTTTTGCATCATCATCATACTCCCTAGTTGCAGGAGTTCTCCTTGTGATACTCATCATTTTCCTGAAGAAGAAGAAGAGTAAGAGGAGAGTGACACTAGCATTACCACCAGGTCCTCCTGGATGGCCCATCATTGGAAACATCTTTCAGCTTGGGGACAACCCCCACCAATCTCTTTTCTTCCTTGCACAG…
>TRINITY_DN28300_c1_g3_i1_2
TTTAACCTTTCAGTTTCACCGAGCTCTTCTTTTATTTTTAATTTGCCCTACCGTTGTAAGAAGGGGGAAGAAATGTCTGTGTCGGATGGGGGATAATGGAGTGCATATTGACTGGTTTTCTGTCTAGATAGTTCTGTTATTTAGCGCAGTCAACGGCTCGCCAAATTTTAAAGGCAAAATTTCTAGTATTGCGCAATCGGCACGCACGCAGGGAATTGGATTTGTGATTGCGGGGCATTGGGGAGGAGCGCCGATTGACTTGTTTGAAATAGAAAAAGTTTTTAAATCAATTCATCGGGTAAAGGGAAAGAGAGCAGAAATTTATGAGTATGAGCATGAATCCAGAGGATCCTTTGAAGAGCCTTTCGCTGGATTACTTGAATCTTCTCATAAATGGCC…
>TRINITY_DN28300_c1_g4_i1_2
GAGCAAACAATATGTGAGAGTTTGCACCCATTGACGAGACTGGTGATTTCCAAACGGTTTAGTACATGAAGCCCAATTGAGTGAGTGAGTTGAAACTCACTTTTGCTTATCCACACATGCCGTCACATATCATTGTATGGTTATTGAGGCAAGTTTTAGGGGATTTCCATGGGATTCTATTGTCCCATCAAAGGAACGATATTTTGGGCCGTCTTAACAGAAGCCTTCTGCCCTCCTTACAGTTTGGGAAGACTTTGCTCTCTTAACCATTCGTTCCGTACCGTCCTGGAGATAGGAATTATGAAATGAGTGTCGTAACATGGAAGAAAGGTCTGGCGGGTAATAGAGTATGTATTGACAGGTTGCCCCTCTAGAATGTAGAGGGGCCTTTTAACCCAG…
>TRINITY_DN28300_c2_g1_i1_2
TCTTGGTGTCCGGATACAAGTTGTCTGATTAAATTTTGTTTACTTTTCAGTGGATGATGTCTAAAATCAATATTCTATCTTTGAATGGCCCTATGATCAGATCACATTCAATGACCGACTTTGATAAATCTGTGTGCCGATGAAACCCACATTGGATCCGGTCTTTGGGTTTCTAGAACTGAGTGAAGAAAGTAGATGGGCACACCTCCAACCATCCTTCAACAAGCTGACCCTCTTCGTATCTACCTGCGGGAGCTAGTACAGCGTGCACTTCAACAAACCCATTCTTCCTGTATATAAATACCTCACATAAACGTACAGAGAAGCACGATTAAATAGCCTTAATTCTCATAGCAGGGTAACAAA
>TRINITY_DN28372_c0_g1_i1_2
CTCACTGCAACATATGCATCTCTGTTTAATATTAGACATAAATAAATTCGCAATACCTACATTAATTTTAAAAATTCCTCACATACATAATCTGTTAGAGATAAAATGGTGAACTCCATTCCGTCATTGCTGAAACGCTTATAATCTGTACATACATTATTTTCGCCGTCGAACGACATGAACATGACTTCTGCTCACTACGGATCGACTCTCGCTCCATCATTTATCCATCCTTCGAACAGTTTCTCCCGCACAAATTCCCTTCATGCTAACGAAGTTTCATTCCTCATCCAGCCAAGATCACTTAAAGGCAGCTCATTACCGTCAAAATATGTAAAACTTAAGTCTCCGCGCTGTAGAGCAGATACACGGGCAAAAGATTTCTCAACAGTAGCCGCT…
>TRINITY_DN28380_c0_g2_i1_2
TGTAGGCTGTGAAGAATAGCTATCCTTAAAACAACTTCTATCCTCACAATGGAATTTCTTGTCCTTTTATTAGGTAGAGTTCCTAGTTTGATTGAAATGTTTTGTCCATCTTGTCTATATGGGCTGTAGGCTGTTATGTGATGTTGTTGCGTATTTATTATTGATACAAGATGAAGGTTCTGTTGATGATTGGGTATCCTAACTGTCAATCATGTATATTGTGAAGAATGGTGATACTCTAAATGATTATGTGCTTGAAATGGATTTTCGTTGCCTTGTATCTTGTTGATAGGGGTTGTCTGTGAATTTTTGCCCATCTATTATGGAATGAAAATGAAGGTTTTGTTGGTGATTGGGTTCCTTGCTGTCAAGCATGCATGTTGCGAAGAATAGCGATCC…
>TRINITY_DN28380_c0_g3_i1_2
GGGTTTTCTTTTTTTAATTTGTTGCCTACGTATTATCAAATCAAAATGAGGGTTTTTGTCTATGATCATGTTCCTCACTGTCAAACATGTATGTTGGGAAGAATAGTGGCCCTCTAAATAATTTCAATGCTCAAAATGTATTTCCTTGGCCTTGTAATGTAGGTGGTTCAACAATATCACTCACCTATATTGCATCAGAAAGGATCATTCCAGGGTAAGCATATATTGAATTTGTTATGGCTCCATTCTGAAAATGGTCTAAAATGGCTCTGGAACCTAGAAGTAAACTGAAGATGCAAGTGAATTGTGTGGTTACTTGCAGATATGGTGGTGGAATGAGTTCTGCAAAGGCTGCTCTTGAAAGTGACACTAGGGTGCTTGCATTCGAAGCAGGAAGAC…
>TRINITY_DN28379_c0_g3_i1_2
AAGTGAATTATGGAGGAAGGCAGGGGAGTAAATAATGGCGGTGTGAAGGAGGTGCTGCTCCACCAGGAGAAGCATTTTACGGCTGGAGAGGTTGTGCGCGACGTTATAATAGGGATGTCTGATGGCCTGACTGTGCCCTTTGCCCTGGCGGCGGGGCTTTCCGCTGCTACTACATCATCTTCCATCATCGTCACTGCTGGATTGGCTGAGGTCGCTGCGGGGGCCATCTCCATGGGACTCGGCGGATATCTTGCAGCAAAAAGTGAAGCTGATCACTACGTGAGGGAGAGAAGTCGTGAGCAAGAAGAAATAATAACAGTACCAGACACTGAGGCTGCTGAGGTGGCAGACATTCTTGCAAAATATGGATTGCAACCCAATGAATATTGGCCTGTTGTC…
>TRINITY_DN28378_c0_g1_i5_2
GGACCGATGTTGTCCCTCTGCAATGAACATATAGGGCCGCCGTGGTTAAGGCCCCTGCTAGAGACGAACTTCTTTGTTCCCTGCAAAGTTCATGGAGATTCCAGCAAAAGCGAGTGTAATATGTACTGTCTCGATTGTATGGGCCGCGCATTGTGCTCGTATTGTCGCAGCCGCCATAAAGATCATTACATTGTTCAGGTTTGTGAAAATTTCAGCGGCTGAGGCTTTATTTGAATTAATTTAAAAGGCAGCTTTACATTACATTGTTCAGGTCTGAAAATTTCAGCGGCCGAGGCTTTATTTGAATTAGTTTAAAAGCCTCGGAAATGGCTTTAGCTTTTCATTACATTGTTCAGTTCTGAAAATTTCAGCAGCGGATGCTTTATTTGAATTAACTTA…
>TRINITY_DN28325_c0_g1_i3_2
GTATAAATGAATTTGTTAGCACCCCATGTGAGTTTGCCTTCTTTTGCTCGGCGTGGTTAAGGAAAACCCTTATTTTATACATACAAGAGCGACGACTTGTTGCAGGGAGCAACAGAGTGAGGGGATACTTGTGTATATATATTTACTCAGAGATATACTGTGTGTATATCACCGACCTATGTGTTTGGCTTTTATGAAGCATTAATAAGCGCTTGAAAAGTGTCTGGGAAAAGGTCTTCAGGCTCTGAAATATGTGTGCAGGAATTCCAAGGGTTTGGGAGTGAATATGTAAAAATTTATCGTCTGTGAACGGAAAAAAGATAAGAACAAATTGGTTTTCTTTTGCATGTGCTAAGGTTCAGTCAAATGCATGAATGTGGGCAGGTTTGGCAATAGGAT…
>TRINITY_DN28312_c0_g1_i3_2
GGTGGGAGAAATCCCATAATACTGCAATACGTTAACCAAAGATTAAGATTTTAAGAAAATGTATAGTTGGTATTTGGGATCAGGACAAGGGCTTGCCTACCACTCCCAACCTCCTTTAATGATTTAATTACCCAACATTAGGTTTTTTTTTTTAAAGGATTGTAGTAAAAGAATTGATGGGTTTGACAGAAAGTATAGATGGGAGTTTAAGATAGAGGAGGATAAATTAGTTACGTGCCTGCATGACGTGCGCGGCCATGCAATTCACAAATTAAAACCCACGTCTTCGTTTTTTTTTGTTTTATCAGAGTTTGGGTGTGGGAGAGGATGGAATTTTGATGAAAATTTTGGTGTGGGTGGTGTTATTGTCTGTGGGAATTTTTATTTGGGGGATCTGTA…
>TRINITY_DN28390_c1_g1_i2_2
TTCATTGAATCTCACAGGTAAGGGATTAGTTGGCCCCATCTCTCCATTACTGGGAAACCTTTCCTTTCTTGGAGCACTTGATCTCTCTAATAACAGCTTGCAGGGCCATATTCCATACCAAATTGGAAAGCTTTTTCGCTTGAGAAGGCTTCGGTTGTCTTATAACAATTTGGAAGGCCGCATTCCATCCTCTCTAGGAGGCTGTCGTTCAACAATTAACAATTTAAGTGGAAGCATTCCCTCTGAATTTAGTCTTCTTTCAAATTTAGATACCATGTCAATAGTAGTAAACCAATTGACAGGCGTTCTCCCACCTTTCATAGGCAACATGTCCTCCTTAACTATAATAGAGTTGGGCGAAAATAGATTCCAAGGTAGCATTCCTGTTGAATTGGGTAT…
>TRINITY_DN28396_c0_g1_i3_2
CCGTAACCCCTGAACTCTGGCATTCTCAAAAATTCCTGCAGCTAAGTAACAGAAAGTAATTTTCTCTTCTTCCTTGAAGAAAACAGAAAAACAAGTTGGCAGGGAACATTTTTGCAGCTGAACTTCGAGTTACTCAGGTGTTGTAACAGTCGTGGAGTGAAGGCATTTTGATTTAAAGGCTGTGAAGACACGAATTCAACTTTTGTAGCTGGTTAGAGTTTCGGTGCAGAGACATGGTGGGGCTTTCTCTTGCGGAACAACGCTTTATACAGGGAGGAATTGCTCAGAATTTGCGGTCAGATGGACGTGGTCGAGAAGATTTCCGATCATTTTCTATTGAATCTGGAGTTATTCCTCAGGCAAATGGTTCGGCAAGAGTGAGAATAGGTTCAACTGATG…
>TRINITY_DN28364_c0_g1_i4_2
AATGATAATCCCTATCCATGTGACCCTGGGGCTCGAGAAAAGCTTTGGGGTTCCTTCGACAGCGAGAGCTACAGAAGCTAAGCCCCCTTTGCATATGACCTGCCGCTGTTTTCGGCCGGCTCTCTCATTTAGCATCTTCTTATCCAAATCCATTTTATTCAGCCCTTGGCATATTACTCAGTATTGCAAAACGCAGAGCGGCATAACGAGTAAGAGAAGTTGAGTGTGTTGAAGCGTGATTTGTTATGGCGACCAATGCGTTGGTGATGAAGGCGGCCATGGCACCACACCTATTTCACTCCATAGCCAAACCAGTGCGTATCTTTTCGTTATTTAAGGGTTTACTGTGGGGTTTTCAAGGGTTTCGATGCCAAAGCTGCGTGCTGTGTGTTTTGCAGG…
>TRINITY_DN28310_c1_g2_i2_2
CTCCTGATAGGTGATTATCTCATCATGTTGGACAGTGATGAGTCCATTATGCCACCACTCATGTGCAGTACCGTGCAAATGTAAAATTGCAAACTTAATTGCATCCCTTTCAATCATGGGTCTCAGTGTGAAGTATGTATCCAGTTTATGGATCCAAGATCTAGCTGTAATTGCACCGCTGCCATCATAATAAGGTAGGGTGAGCTTGCTTGTTTCAAACTCAAGATCTCTATGTTGGGAACGAAGCCTCCTCTCTTGCCTGTTTCTCTCTACCTCCCGTTTTTGCCTCATGAACTGATCAAAATTCAGATTCTGCCTCACATCAGGTGGAAGAAGACTCCACTCATCATGTACCGTCATAACATTATCAACAAAGACGGGTTCTGCCTCAGCTCTGGC…
>TRINITY_DN28310_c1_g1_i3_2
GGTTGAGGGTTTGATCAGTGTTGTTGAATATAAATTGATTTTCAGCAAATACCATTAGTTGCTTTTTGTGCTTAAGATTGTCAAAATTCTATTTGCTGTCATTATTTGCAAAGAACACACTTGAAACGCAACAGGTTCAACAAAACGTTAGTTGTCTCAGTTGAGGGCCTTTTGAGGTTCTTACATACACTGTACATCTGTTGATGATGTATAAGATTAGATTTGGAATCCCGAACTTCTAACACAATCTCCTTCATCTCCTTGCAGGTATTTCTGGATGGCGAAGCAAACTCACACCAAAGATGCAACACTCAACTGTGGGATTCGTCATTCCAGGCAATGATGGATCCCTCTTCTTTTCTTTTACTTCATTTTCACATGCATTGTTTTTCTATCATA…
>TRINITY_DN28310_c2_g2_i1_2
CAATTTGCAATTTGATTGTAAAATAATTTAGACTAAATAAGAAATACTAACCATAGTAAGCTAGGATAAGTGACTTGGTAGGGTGTCCTAGTGGTCCTCTATCCTAGGTCCAAAGGCAGTGCTCATTCCCCGCCTTTGGCCTCATGTGGCACATGCCATACATATGAGGTGCCATACCTAGCGAGGCATCCTTATAACTGTTCCCCCTCAATCACATCTCTTCTCCTACTCACATGATTAGATATACATAGTTCGACCTCTCACCATAGTAAAGAGGATAAGGACTTCTCTCAATAGGGTGCCCAGAAAGTCTAACCCTCCTAAATCCAAAGGCAGAGCACCTTCGCCCCCCTTTGGCCTCATAGAGACTCCTTGGTCACATACCATGAGGTGCCGTGC…
>TRINITY_DN28310_c2_g3_i1_2
ACCACTCTTCATTGCTACCTTTGAGAATGATAAATTATTTCCCAAGTTGATCTCCCTTGGATCTCCTCCTCAAATGAAACCTTCTCCCCTTTATATCTTCCAATGTGGGAGAGAGTCACACCTCTTCATCATGTATGCCCTTTTGCAATGATCACATTTTTCACAATTACCATCCCTTGAAAGAGTCACAACCCTCCATCATTTCTGCCCTTTGAGAGAGAGACAACCTTTCATAATTACACCCCCTCCCCCTTTGAAAGAGAGTCATAACCCTTCATCATTTCTACCCTTTGAGAGAGTCACAACCTTTCATAATTATCCTCCTTTGAAAGAGTCACAACCCTTCATTTCCTTCCCATTCCTTCTTCTATTTATCCTTCCTTAATTCCTACGCAGTAG…
>TRINITY_DN28301_c0_g1_i1_2
GGAAGGATGAAATTGCAGCTCTTGGAGGTCAAGGAGCGAGTGGTCAGAATGTCTTCGGTGCATTTTATGACTGCCTAAAAGAGATCCGTGAATATCATAGACAGCATCCAACTACTCAGATTGTTGATATGCTGGATGATCCAGAAGAATTGCTGAAGGAGGAACCACGGATTGATTTCAGTGGAGAGGAGGAAATACAAGCTGAGAGCGAGAGTGATGAAGATGATCAAATAGTTTACAATCCTTTGAAATTACCTATGGGATGGGATGGAAAGCCAATTCCATACTGGCTCTATAAACTTCATGGTCTAGGTCAGGAGTTCAAATGTGAAATATGCGGCAACCACAGCTATTGGGGCAGAAGGGCTTATGAAAGACATTTTAAAGAGTGGCATCATC…
>TRINITY_DN28332_c0_g1_i1_2
GAGAAAAGAATCAAAGATTGATATGGTGTCATGACTGTGTGAAGAGTGTTAAATAGAAGTTTGAAATTTGTTATGTTCTCTTCCCATGTATTTGAAAAATGCTTCTGGATAAACCTGTGTATAAGCAGAAACTACATAAGCATTTCAGAACTTGCTCTGTAGTCCATCATCAACTTAGAGATCAAGGAGAGTGAATCAAAATGCTGATCTGTTTTCTGCTTATACACAGATTTATCTAGAAGAGTTTTTATCATATTTTCTATCATGGAGTGTGGGAAGTCTCAAATCCCTTAAATTTCATATGATTGTTTCTATCCTAAACCCTTTGGGTTCTTGTCAACATTTCTATAATAGTTCCGTAATATAATCTCAGCAAGTCTCTGATGGTTTTTAACTTCC…
>TRINITY_DN28355_c0_g1_i3_2
CAAAAAGGTCAATTATAGTTGGCGTGGGCATCCCAACAATTTCAACATTGAATGATGTAAACACAGGAATATCAGTCGCAACAACTTCTTTCCCAAACTATGTGAACTCAGTTTTCTCTTCCCAAACATTTAAACTCCAGCCTTTTGACGTCCAAAATTACTGCCATCAAGCTTTATTCACACTTGTTCAGAGCTTTAGGGAAAAATATGGCGTCCATTCCATCCATTAGCCTTGGCACACAAGGCCTCCAGGTTTCTCAACTTGGTTTGGGATGTATGGGGCTGTCAGCCTTTTATGGTGAACCCACTGCTGAGGAAGATGGTATTGCTTTAATTGAGCATGCTTTTAACAAAGGCATCACTTTCTTCGATACTGCAGACATGTATGGACCTTTCACA…
>TRINITY_DN28395_c0_g1_i16_2
TCAAGTAAGAGATTCGTATTCCTAAATCTCTAAAACCCTAGCCTACTATAAGATAGATTTCCTACTTAAAACCCTAATGTAGTATAGAACCCTATAAGCTGATCTCGTGCCTGCCACAGATAATTATTTACATCACTATTGTTTAACCATTTCATCTCAATGGCAACTCGTTTCGGAGCGTCTTCTTTTTCGAGGACGGCGAGGACTGCATTCAATTCATTCAGAAATTCTTCTTCTTCGGCATCACAGACAAGCAGAACCCCTCGCAGAGTGAAAAATCTGTTTGAAAATGGCAGTCCGAGTATGAACAGGAGAAGGCTTGCAGAAACAATGATTCCTCTTCACAATGCGGCCGCGTGTGCAAAGCTGGTGACTCACCTGAGTGCCAGCTCCCGCAGT…
>TRINITY_DN28353_c0_g1_i2_2
CTGGCAGTTTCCAATCGCTGCAGTTCGTGCTGCTGCTGAAGAAATGGGTTTTAGCAGGCTGTTTTTGGTCCTCCTGAGAAGGAATGCGCCGCTATCGCTGTCACCATTGCTGCCACAGTGGCCTTGCAGAAGCACATGTATACTTCCTGCGTTTCTTTCTAACCGGATACCAATATTTGGGTCATATAGGGGGGTGGCTCATCATCGTGCCCTGCTATCCAATGAAGCACCCATTGACTCTAGGTTGGAATTTCTTGCAGAACAGATCGAACAATTCGAGATCGATGACATAAAACAGCAAAATGTTGAAACCCACAAAATAGAACAACGGGAAGCAGTGGATGAGGTGATTGGTGGAGTTAGTTTGGAGAAGAATAAAGCAGAATCTCAGTATCCATG…
>TRINITY_DN28331_c0_g1_i8_2
GGAAGAATTCCTGGTAATCTTTCATAATTTTTTAGCTTTCTCAAATTTACAATGCATTAGCATGCTCGCAAATCTGGCAAATTTAAGTCCACAAGTTTAATGCAGATTCGTGTAGCTTTTTCTGATGCTGAATTTCAGATGATTTAAATCTTTAGGGCTCCCTGTGAACAATTTCAATGGCTGCAGCGCGTGGGGCTCGATCCTTTCTCAGAACTGTCTTAAGGCGTGACGGAAAGCCGCTAAATTGCATTGATGGTTTGACGGCGCCGGATTATTCTGGACTGTTGCCATTTACCAGACAACTGGGGTCTGTTGCAAATGGAGAAAAGATCCGTGCCACTTTGTTTCCAGGAGACGGTATTGGGCCCGAGATCGCTGAATCTGTCAAACAGGTTTTCA…
>TRINITY_DN28349_c1_g2_i1_2
CCATTGAGTTAATAATGTAATCAACTTATGTAAAATAGCTATGTTTTTTTTTTTTTGGTTGTTGGTGAACCTTGGATAAGGTTAGGCACTTTCTTATGATTTCACACTTAGATAATTCTCGAGTTTATAAGCCTCCTTAAATTTGGGTCAGGTTAGCATGTTTACCATACCACAACCTACCATGCAACATATTTGCTGGATGTAACAGTATTCTGTGCATTAGGAGGATTTGAAATTGGATTACAGTTTAGAATTTACCCATCTGCTATTACACCACAACCTCTCTGGGTAGAATCTCTACATTCAACTTTCCCACTATCCTCCATTTTATTTTATGTCATTTTTTTATAACATAGGCACACACTTTTTTAATTTTGATCCCATCCAGCGAAAGCTATA…
>TRINITY_DN28349_c1_g4_i1_2
TAACAGTTTATAAAGGTTTTGAGCTTACAGAACAATTATCAAGATATAAATACAGATTTTACTGGCAGGATTTATGTAGGGTTTTGAAATTACAGAAGGTCAAGAAACTGTGACTCCAGGCATGGCTTCGTCATCATTGCTGAAACTTTCGCGCTCATTATCTCGCGTAGCAGGTTTATCCGGCAGAGCAAATGCAGGTGGTGGTTGTTGCTGGAGGGGTTTTGCTACTTACGAGCTTTCTGACAAAGACTCTGAAGATGATATTGCCCAAGAACCAAAGAACACAACACAGAACAATGATGTAAATAGTAATGGCGGCTCCAAATTCAACGAAAGAGCGGTTCAACATAACTTCAATGGGAGTTTGTATAGGGTACTTTTTTCCACCGAAGCCTGTCA…
>TRINITY_DN28306_c2_g1_i2_2
CTGCTTCTGGATTTGATTGTGTGAGTTTTTTGGATCACACTCCGTGATTCATCATCAAGATGAGATAAAGATCATAAGGAGGATGAAGTAATTCATGTTGCAGATACTTAAAAGAGTGAGCAAGGTGGGAGGAGTAGCTGAATAGGACAAGTATCAGGTGGCAAGAAAATATATCAAAAATAGTAAACAAAGAGAAGAAAATACAAAATAAAATCAAAGGAAATGAACACAGAATTAGGGAAAAAACCAACAGGGGAAAACTCCAAAAAGTCAACAAAAAATGAGAAAAGTGGGATAGCAAAGAAATGAAAATAAACTGTCAACAAAAAATGAGAAAAGTGGGATAGCAAAGAAATGAAAATAAACTGTTGGCAATTTGGAGGAATTGATTATGTGTTG…
>TRINITY_DN28306_c4_g2_i3_2
CATGCAGGAAGGCCAACAACCTAGAGTGCACTGCTCATCACAAAAGGAGCCTCATTGACTACAATCCGAAAAGATGAATGAATTGCAAGAATAGCATCTCCTATGCTCGAGTACAGTTTCGGTTAAGCTCAATACCGGAGGTCTTAAACCTCTTACACAAACCCAATTCGATCACGTATGATTGACAAAAACCTCTGCATATGATTACAACTTTATTCGCACACAGATAATCCCATAATACTTATCCCATGATCTACAAAGAGATCTTACATCACATTTATACCAACTCGGGACCTAAACAATTAGGTCGGCCACCTAAAAGATAATACAATAAATCCGTTACATAATCCCGCAAACCAATGATAAACCAAGTCGGCCTAAGACCAAAACAACATAAAC…
>TRINITY_DN28306_c4_g4_i1_2
GTCTCTTATTCCTCAACAAAGACGGAGTAGTTGAATGAATTGCTAAATTTAGTAAACTAAAATCCTAAAAGGACAGCTGAAAAGAAATGAATGGAGATTGGAATATGTCCTTATCGAAGGTGCTCCATATCATCCTTCTAAACCTCCTGGTTCAAAGTCATATGATGCAGTTGTTTGACTGTACCCAAGCAAGTCAGTCCTCTGTGGTCCAAGTGTTGTTGGAATTTGGCAGGCCTTTTCATTTAACAAAATACAGTGTATATACCTTGGACTATGTAGCCAGCCAATTTGGTATCTAAGACTCGTTCATACTGCTCTCTTTTCCTTTTCAGCAAATTCTTGATCCAAACGTTTTCCTTCTCATATTGTGCATCATTCATCTTTCTCATATTGAGCATC…
>TRINITY_DN28356_c0_g2_i1_2
CATGAGTGTGGCAAGGATGCAATATTGGAAAAAAAATAAACCAAATGGTATAAAGCCCCATTCACAAAATACCTTCTATTTATTTACCTTCGCGAGAAAATTCCCTTCCCACCAATCCTCTACTTTTCCTTATTTCCTCTACCTCTTACATCTCTAACTCTCGGCAGGAACATGACGCTATGCGTCTCTTGTTTTTGATTAGAATAGATATCATTTTTAGATAGTTTACAATAAATAATTATCCTAATACATAGTTTAGAATAATAAAATAAATCACACATGATGATGGCGGCTAAGGGAAATCAAACAGAATGGAAATGCCCAAGGAGGCCAAATCAAACACAAACAAAACGGAAAACGAACAAAATGGAGAATTGAAATGCCCGTGGTGACGAAAGA…
>TRINITY_DN28356_c0_g4_i1_2
CATGAGTGTGGCAAGGATGCAATATTGGAAAAAAAATAAACCAAATGGTATAAAGCCCCATTCACAAAATACCTTCTATTTATTTACCTTCGCGAGAAAATTCCCTTCCCACCAATCCTCTACTTTTCCTTATTTCCTCTACCTCTTACATCTCTAACTCTCGGCAGGAACATGACGCTATGCGTCTCTTGTTCCAAATGAAAACTTTTAATTTAAATGTATACTTATCCATCCTAATATAATTCGAATCTTCATAAGAATAGTCGAATTGTAAAAGCCAAATTGCACATATTCGTGAGAATGTATTCCCCATATGGGCCTAGTGAATTGACATTAGATACGGCTGTAACCTGTTTCGAATAAAGGGGGGTATATGTATGTAAATATGGTATATATGCA…
>TRINITY_DN16971_c0_g1_i1_2
ACTAGATCCTGCAAATAAGGATCAAGGAAGAGTCTACAAAATGCTGTCTTGTACCTTTCAACAACTTCAAAATATTTATGAGGCAAACCCTTGTTGACAGGGAAAAAATCGCAACACTAGATTTAGGACTCAATGCAAAGGCAAGAAGACATAGTGGTGTGGTCATTGTTTTCATCTTTCCTCAATAATTGTGTGTACCTATGATTCCCTTACGGGCTTAAATGAATCTTCTACAAGCTTGACCTCTTTTACCAACAAGGTTCTACACACATTCTCATGACCCAGATCTTTGTATCCATTTGGAGCCTTGTTAATTTTTTTTCACCATCTCTGTCTAGCATGGTGAGCAAACAACATTAAAAGCTAACCCATTTGCATAAATGCATCTTGCTATGTGCT…
>TRINITY_DN16950_c0_g1_i2_2
GAGTAATAGGCTTATCCACAATCTCATCGCCTCTCGTGGGTATCATTCGAAACAAATCCATATTTCCTTATTGCTCGAAAGTTGATGGGAAGATTACCTCACTATTCCCTGAGTTCGCTATCCATTCGGCCTTCATTTTAAAATTCATTTCTCAATTTTGGCAATGGCAGCGCCCATCTGCTGCCCCTCCATTGCAGCACCGAAATGGGCTTCCACCGCTGCATCGAATTGTAGGCTTCACCGTAGGAATCTATTCACAAACGAATTTAATAAGAGCTTATCCAAATTCAGGCTATCTAATTGCACGAGCAGCACCAAAGGTTCTGCGTCGACTTTTTTCTATCATGGCATCTCCGTTAGGTGTTCTGGAACTTCACCTATAAATCCCCAGAGGACATG…
>TRINITY_DN16932_c0_g1_i1_2
TCTTAATGCAGGAGCATCCGGTGGTGTATGGGCAATCTTGCATCACCCAAAAATATTTCATTTGTTAGTTTTATTTTATTTTTTTACATTTCTGGATACCCATTTGGACGAATAAGAGATTCCAACTCTCAGAATTGTCAAGCTGCTTTTTCTTGCCGACTGCCCAAAATAGCAGGTTTTTATTTGAAGTCAGGTGGAGGACAAAATTTGTAGGAAGATTAAGGAAGGAAAAATAAGCACATTGGCGAAAGAATCAGTTCAAAAGCATTAACGGTTTGCAAGTTATTAAAGTTCCAGTTTCTCGAAAAACCGAAAAAAATTCTTCCAAGTCAGATTTGAGGCATTAAACGGTGTCGAACGGGCCCGAGAATGGTGGGAATTGGCGGAGCTGTTTCTTAG…
>TRINITY_DN16952_c0_g1_i1_2
GTATGAGGCTAACAAGAAGAATATGAGGCTCACAATTTATTGTGAAACTCAACAGTACATATCTTAGATTCATGGAATCTATACACCTCCTCAAAGTCATACTATTCAGATTCAACGTGCAACTTGTGAAACGGAATTTTTTCAATTTCTTGAAATGTTTTCCTTCCTCCCTGCATTGCAATTCTGCTGACCAAGGTAAGAGTAAATAGGTCCTCATACTCAGTGGATTTGAATGAATTCATCTTCTTTCTTAGTTTGTTGAGAAAGAATGCGAATTTTTTTTTTTTTTTTGTGGGGTTGTAGTACGCATCCCCAAACTTGTGAATAACTACTTCATTGGATTCATCTTCTACTTTTATGGTGTATTGCATTTTTGTGGGGTGCTTAAAACATCTCCAA…
>TRINITY_DN16998_c0_g1_i1_2
CAGCATTAAGCATCTCCTTTGCTGAATTATTTTCAGCAATGCAAGAAATCAAATGGTCCTTCACAAAATCCAAGATGATACAATTTGCCTTGGCCATCTTCTTGTTATGATCAGCCAACTAAGCAAAATCAATTGGAGATGTCAACATGATTTCCACAAAAATCCACAGATCTACTTCTTCCAACAACGTTTACAACCTACACTTCCAAGGAGTAAAATTTGAAGCTTCCTCTGAGCAATCACACTCACTAAACCAAGAGTAATCTTGTCTGCACTTACTAGAACATGCTAAAACTGAACAAATCAGTTGAAATAAAATCAGACCAACAACCTATCATAGGTGCAGATCAACACTCCAATCACTGCAGCAACTAGGGCATCTCTTGGGCATCACATCCA…
>TRINITY_DN16949_c0_g1_i2_2
GTAGATAAGTCAGTCGTAGATTGGGATCGGTAGTGTTGTGATTTTATGAAGAGGAGAGCATGTACGCGGAATCGCCACGCCATTTTCGATCCATCAATACTCTTCTCGATGATTTTGGCTTTGCAGGCGCCAAGATTTAATGGACTTTAATGGCTGCGACTTTTGGCTTCTCATAATTGTTCTTCTGTTCTAGTAGCCGGGGGGAGTTGTTGTTTTGAACCGTTTTTGTTTCATGCCGGGCTAGGGTTTGCTGAGATCCGAGTTGGAAACGTTATTTTTTTTTTCATCTTTTCTTTGTTTTGCGCGTTTTAAGAAAGAAATCGGTGAAATATTGGCTAGATAGTTTTCCCTTTTCATTTTCAAGTGGATTGGTGGAGGGATTTGACGGTGGCGTTGAAA…
>TRINITY_DN16964_c0_g1_i1_2
CTCGGCTTCTGTCCATAAATATCTGTGTCTCAAGGCGTGTAAAATATGAGCTCATTCATTTGTTCTAGACCTTGAGCTCAGCCTTGCTTTGCTTTGCTCCAGAGGTTTTGTTTGGTGCAGGGCTGTTCAGTAAAGAAAAACTTAGTGCCTTGGTAGAGAAGATGGCTCAAAATGGTGCCCCTCACTTCTATCTGCAAGTCGAGTTGCAGGGGAATATGGCTGAAGTTTCCATTGAGGCTGACCACCTTGAGAATGGAAAACCCTCTAATCTCAAGAACTTTGATGATGATGGCCGTGTTAAACGCCAAGGCACTCTATGGACTGCAAGTGCCCATATTATAACAGCTGTCATAGGGTCTGGAGTGCTGTCCTTGGCATGGGCTATTGCTCAGTTGGGCT…
>TRINITY_DN16917_c0_g1_i1_2
GGATAATCTTGGGCTTGTGCAGGGATAAGTGATGTTTTTAATCTTAACCTATGTTTCCATTTTGTGATCAGGTGAGTGATTTTTTTAAGCTCACCTGATCACAACATGTAAATGTAGGCCAAATTTTAGATAACTGATCCTGTATATCCCCTTCCCGTTGATTTTGCAGTGCTTAGCTATTTGTATTGAATCAGATTGTGTAAAATTAGAAAAAGTTGTGGTTCGATTAGTGATCCTGATAGGAATAAATAGAAGCCAGTGATCCCTTCATTTGGTTTATATTTATTTCCCATGATTGATGTAAAAGAGTATATGGAATTCCAGATAGAGTATGTTAAAGTGTATCAGTATGATCTTCTTGGGCTCGATAGCAAAGAGATCAGTCAACAGACCTTAAAG…
>TRINITY_DN16970_c0_g1_i4_2
ACAGACAGTACGTCAAAAATACTAGTAAGCATAAGAATAGCAGGCAGAGATGAGATAGGAGAATATTAGTCCAAAATACTAGTTCGGTTGCTTTTATAAAAAGCAAAATCCTTCCCTCTCACGGAAAATAAATATTGGAAACAAGGAGCTAATAAGGATGAGGAAATCAAAGGGCTGGATAGAGGAATTGAAGAATTGCCAAGTTCACTGTGTGATGGATGCTGCTGGCCAAGTGATTCCGCTAATTTAGGAGGCAATTTGGCAGGTAGGCCGGTAGGTCGTTTGGAACATCGAATTTGCGTGAGAGTCAAAACCTTGTTTCTTGCACTTTGTGTGTTCCAAACCTCCCGCACCACCAAAATCTCTACCCCTTTCCCAAGTAAAAGAAAAACTGAAAAA…
>TRINITY_DN16992_c0_g1_i1_2
TGTCATACAAAAATATTGTCTCAAACAATGTAATGATTGCAGGGTATGCTAAGTGCGGTGATAAGGAGAGTGCAGAAAATGTATTTGATAAAATGTGTGAAAGAAACATATCCTCGTGGAATGCGATGATTGCACTGAACACCCAACATGGGTATGGCAATGAGGCCCTGGAACTCTTCCGCCAAGCACAACTGGCAGGTATACAACCTAACAATATCACCGTTGCAAGCATTCTCTCTGCATGTTCTCAAGTAGCAGCTCTGCAGCGGGGCAAGGAGATCCACGATTACATAATTAAAAGAGACCTCGATTCAGATGTCTTTGTGACAAGTGCGATTATAGATATGTATGCCAAATGTGGGAGTCTACAAGATGCATGCCAAATATTTGAAAAGACAT…
>TRINITY_DN16960_c0_g1_i1_2
CATTCTCTCCCGCCTCTAAACCTTCTCCAGACCTAGCGATGATGACCTAAGGACAACTTTGAACGACTAACCGAAAAAAATTCACTTGACAGGCAGGGTTGATCCTCAAATGTAGGCCCGTGAAGAAGGTTTAAATAGGATTTCAAGGAAGCTACTAGGCTTTCTGAGATGTTATACTGTATACTTACTGCCCAACCCAGATCAGAATAGAGTTCTTCTATATGTCTAAATAAAACACACAAATAAATGCCATCATTAGTAATAGGAAGCGGTCTCTCGAGAGTGATTTGCAAAGCATGAATACCCCAAAATTATTGCAGGAAGAAGCAGAAACAGAGCAGGCAAATAAAAAGATGAGCCAGAGGTCGCCTGGGGTTCAGAGATACCTCGTTGCAGTCG…
>TRINITY_DN16938_c0_g1_i2_2
AGAAGAATCTATCAGCAATTCGGGTACTTTTTAGGATGAAGAGTCTAGCAAAGAAGTTGCAGAGATTAGCCAGGAAAACCCATATGAGCAGTTCTATGAGATCTTCAAGCGTTCCACCAGGATTCTTGCCTGTTTATGTTGGCAAAGAAGGCCACCGTTTTGTTGTGGATGTGAATTTTTTGAGCCACCCTTTGTTCGAGGAGCTTTTAGAGTTGTCTGCAGAGGAGTTGGGATATTCTCACAAGGGTGGCCTTAGAGTGGCCTGTAACATAAGGATATTTGAATATCTGCTCAGCCTTCTCAATTCCAGGAACCCATCTGCCCATTACTTGCAAATAACCGACCTATTAAATCAGTTTTCTGGCTAAATAACCCACTTTTTCTTGTTAGATTATTTCT…
>TRINITY_DN16986_c0_g1_i1_2
TATTCTTAAAATCCCACTCAAAGGATAGTCTTATTTTAATCAAGGTCTCCCAACGATTATTAACGCGAATAAATATACGCCAAGATATGTGCACTTTGAGTTGATTGTTTTTCTCCTCAGATCGGGACTTTATCTGCATCGAAGTCCTTCGCAGCGCGGGTGGACGTGGTTTTGCCAGGGAAGAGTAATTCAGTGCTAATTTACAAGATGATTACAGATCAGGACCTTGGCGCTTTTTCCAATTTCTTAGGTGTTTTCATTTTTGTTTTGGTGATTGCATACCACTATGTAATGGCAGATCAAAAGTTTGAGACAACATAAAGAGACAATGTTACAGCAAGTAGCAGGCAGAGAAATAATGATTTTATTGGTCTTAATTCTGAAACTTTCTAGTTGAAG…
>TRINITY_DN16969_c0_g1_i2_2
GACCAAGGTGCAATTTTTATGTATATCCTAAAAGAAAATTAAGATACTATATTAGGCATATTTTACCTCTAGTGGATGAAGGCCCATGAGTTTTACCCACGGACAATGAAAACAATACTAGCAAAGTACCATTTAATGGGTTATTCTAAGGGGCCCTAAGTTCAAATTGCATCATCGCCGCTGGGTATAAATTGTTGATCAGATCATCTTTACTACCAAAAAATTTAGGGAGCAAATCAAGTCAAAGCTGAAAGAGGCTCGTCATCAGGGGCAGGGTTTTGGAGCAGGCAGAGGAATGGGCATGGCGATCCCTCGTGTTGGTATTATTCTTTTCATATGCGGATTATTACTGGCCTTTCCATGTCTCCAAGTTGTCATGTGTGATGATGCTTCTGCTGG…
>TRINITY_DN16966_c0_g1_i1_2
ATAAGCCAACCGCCTCTAAGTGTTTACCAGAATTGTTTGCAGTTGCATTACTGTAGATACCTTCCAACATGGATAATGACCGCATACCACGTTATGAGTCGGTCTCTATGGATGAGTTGAGAAACCGCGACAAGGAGGTTTATGATGAGTCATGGGGATTTTCATTTCAAACAACTGATGTGATTTGGTACAAAAGTGGCATATGATTTTGCCATGGGTTTCCAGGAGGACAAGGTTTATGTTCGAGGGCTGGAATTTACTCTCACTATTGACATTATAGCCGAAGTCACCGAGTTGTCCATGGAGGGTGAAGATTGCTTTCCATCCAGTTCTATGAAGTCACATATTTGCAGCCTATGAGGATAGTTTCTAAAATGAGGCGAAGCCTTCAACATGGTC…
>TRINITY_DN16968_c0_g2_i1_2
AGGAGCAATTCATGGCCTTCTCTGATTTGGAGAAATACTTTGATTTGGAGAATGCAGAAGCAATTCAATACCTTTTGTGGCAGGGACGTTACTCTGGAATTGTATGTAAGAGCAGGAGCACAAGAAAGATTGATTGCGACTTGGAAGCTATCATGGACCGTAGTGTGGTTTGGTAGGCAGGCTCTACGCAAGTGTGGGGGGTTAAGTCTAGTCGGGCCTTTGCGTTACATAAACCTATCACTATCGTAGCTTTGAAAGTGTATGAGAAAATCAAGCCATAAACTAGCTCGAAGGGTTTACTATGTTGAGTCTTGAGGATAAGATCAAACCTAGATCGAATGAAGTTTGAGTCGTCTACAAAGAATGAATGAACAATC
>TRINITY_DN16981_c0_g1_i1_2
TTTACATCCAAGTTTAACATTGTCTGCAAATTGAGCATACACCAGTCCTTCTAAATACTATCTGTATAGTCTAGCTAACTCCTAACAACTTTCCATAATATGCTTTACAATCAAAATCCAAAAAATGGGACCAAGCCCACTGTCTAACTTGCCTCTGCTACCGCCTTTCCTTTTCCATCCACTGCATTAGTCACGGCTGCATTTTGACTATCTCAGGTTCACATCTACTCCCCCCTCAACAACATCCTGACTGCTTTCGCCCCCTTTGGCTTTGCTGGTCGACCACGTCTGTGCTTTGGATGTGCCTCTTATTTCTTCAATGCAGTACTCCTTGTATGAACACCTCTTTGCCTGCTCCAACCTGAGCTCTTTTGCCTCCACTCCATCTATGAAGAAGTT…
>TRINITY_DN16920_c0_g1_i1_2
ACAAACTTGCATCCTTTAGTTCACATGTCCTTTACTCACAATAAATGTGATGAAATCACTGGTTTGAATGTCTATTCTCTTGGCTTTGTTGCTGTTTTCTCTTCTATGATCGTGAGTTTGTATGCTTTTCGCATCCTAGCACAGATTGATGCTTTATTTGAAGCTTGTCAATGCACAGAGATATAAACACTGCCCCAAAATAGATCATCATGGACCTCAGAGATGATTTGACTTCAATGCCACCAATGATGCAAGTTGATTCACGATTTCTGCACAAGGCTTGGCAGAACAAAACATGATGACTAGAATATGGACCCGTGTACAGAGCAAAGATTCGCATGCATATAATGTTTTAAAAAAAAAACTAGAGTAATACCGAGCCAGCAAATGAAATCCAGT…
>TRINITY_DN16920_c0_g2_i1_2
CACTTATCCATGTACCATTATTGTACTGCATATATTGTGCCTCTGAAAAATCTTTCCTTATCATATGCGTATATACATGTCATGGGACATCTTTTCATATGAAAAATTTACAGCCAAAACATGAATTTATAATTCTTTAGTATCTCCCAACTGCAACAAATCTTTTCACACAAACAACATGAAATGAAACAGAATCATATATTCACACACAAATAGCACTGTAATTTCTTTAAAGGCTTGATGAATGTGCGAATCTTTAGGCGCTCTGTGATGTCCCCAAACTGAACCTCACCGAATGTTGTTGATATTAAGAAAGCTCCTTGTATTATCTTTATAAATGATACACCACATGTATATGTCATTACAAAGACCAATAGTTGCCAGTCAAGAACATGGGAG…
>TRINITY_DN16905_c0_g1_i1_2
TCGAAGCTGCTCTATTGGTGTAGCTCTGCCGAGCTGGGCGAGAAGCTGAGGAGGGGTTGATCTACATGGCCGTCTATAAAAGACGTTGCATCCCGCCCTCATCTCTGCTTTTCCTTTCCTCCATCAGACACTACAACACTACAACACTACAACACTACAAGACACCTTTTTCACAAACCAACCGTTTTTTAAAACACCCCCAACTTCTACAATGGATCCCTGCAACTGCTCCTCCTGCAACTGCTCCGGCGCCTGCGACAGCTGCAAGTGCGATAGCTGCGGCCACTAAGCCGTCACCACCGCCGCCGCCGCCACAGCAACCGGTGCGGATGAGCACAGCTCGCTTCAGCGGCAGCCGCCCCGACTTTGAGACGAAACGCAAGCAACGATCGATTTCGG…
>TRINITY_DN16933_c0_g1_i1_2
GTAATATGTTGCATGTTTTTTCTTGTTTTTCATAACAAGGGATCTATTGGAGCCCTTACATATCGAAAAGAACCAGAGTTGGTTCAAATTACAACCTCCAGATAGAGCTATATTACCAAACGATAATTACGTTAAGCATGCATTTTAATGCACACCGTAAATGTATACTCACCCTCAAAACCACAAACTGGGCTAGATTGCTACCGCTTTTCAGGTTAACACGGGCCAGATCAGACACGCATTATGGTTCATCCATACCCACATCACAATCCCATGCGGAGCTAGCACTACTGTAACTACTCTGCCCCCTTGCAGCCTGTTAAGGACCTGCACCGACGCTCAAGAAAATCAGCCCATCTCAACCCCAGTTCTTCTCCACCCCCTTCCCTGTTACTTTTG…
>TRINITY_DN16931_c0_g1_i1_2
TCTAAAGCCAGGTTATCATATACACAGGATTCCATGGCTGATTTGAATCTCACCAGAACTTGTTTTGAGGATAATGAACATCATAATAATTGTAATGATAATGAAGGTTGTGAGACTCCAAAGTCTGAGAAGCATCAAATACCTAAAATTTTGTCATGCCCTGGAGCTCCAAGGAAACCCAGATCAACAGTGAAGAAATGTAAGAGATCTGAGGAGTTTTTCTACATCAGTCCTGTTGAGCTGAATTTGCTCTTCAGTCTCTCAAAGCCCACACAGTTTGATTTCAGGTGAAGGCCTACACAGACTTTTAGACTCATTGAATTACATATCAAGGAATGTATGATGTATCATGTATTGTCTCTTGCAGCACAAGAAGTTGTTTGAAGTATTTTTACTTGT…
>TRINITY_DN16904_c0_g1_i1_2
ATTCGGGGCCATGATATGGCAATGCCCTTCCTCCATCCTTATCGGGTCTTCTGTAACCCTCCACTCTATAGTTATGTGGATGGGAATACTGCTGTGGCTTTCGAAGGAGATGTCTGGGGCCTGAAGAATTTGCTCAAAAACCCAATGGTATGCTATTTGCTTTGGTGGCGCAGTCGGGGATTCGAGAGGTGATGGGGATCACCCACATGCTTTCCAAAGAAGCCCTAGCCTCCCTCTTCTCTGCCCTAGCAGCTTTTTTGTCCAATACCAATTGCCACGGGTGGTTATGTGAAGGTGCTTCCCTGCCGGATGGAGGCTTGCCAACCATGTCACCGAGATGTCGATGTGCAGAGCTCCTCATCATTCACTTAGAACCCATATCCATAATTTTATTGTTAA…
>TRINITY_DN16936_c0_g1_i1_2
AACAGCTCAAGATCGGAGTTTTAGGGTTTGAAACAAAGTAGAAAGCGTAGCAGATAACGATGGATGGCGGTGGCTTTGGAGGCATGCAATCAGCTTCTTGCGAAGCTGAAGACAAAGATGCGCTTCTGGAGAACATATGGATTCGATTTCTTGCCGGGGGCTCCGAAAGATCATGCATCACTTCAGATTGGCAAACTCCGGCTTCAGACCTTGCAGAGGAGGAGGGAGTGATCATCAGCACTTTTATAGAAAATCAAATCTCTGTGGAAGGAAACGAGGGAAATCAGATTGAGTTACCATTACAGCAGCAATCAGAATTCAATTGTTGTAGATTGTCATCAGTAGAAGATGTTGAAAGCCTCCTATACCTTGAAGAACAGAGTAGATTGCCATCAGTTG…
>TRINITY_DN16991_c0_g2_i1_2
TTTATTGGAATCTAGGAGAGATGACTTGGAATATCTCAAAATGTTTTGGTCAAGTTGTTGACATTGAAAAGATGCAAAAAATGAAGATTGGTAAATTCATCAGCTCCACAAAATGGTGTCATTCACTGCAATTTCATTGAATTTGTGGAAGTGGCAAACATGGTCTACTATAAATAGTCGAATTTGAAGGGTGGTTGGACACTAATTGATTCATTTCATGTTATTTTTTTTATCCACTTTGGTACTATGGAGGGTTGTGGGAAGAATATGACTATTGTAAACATAAATTGTGAAGGGTTGGTTCAAATTGGGAAGCCTTCTTCAATGTTTGAATTTGCAAGAGGTTGTGGGAAATGGTAAGTTTACTTGGTTAGGGTTGAAGAACAGGTGTGAAGG
>TRINITY_DN16945_c0_g1_i3_2
TAGCCTTGAGAGTCGCAGGGAGCTCAAAACGCAGAAGAGATGATAACAACGTCAGAGCATGCATTTGGAGAAGAGCCCGATGCTCCACAACTACATGTAAAAATAAGCGAGCGGGAATATCGCGAAGTCATTCACCAATTGATCGTAAGCGCTATTGGAGGATTCAGATACTAGGAAAGGGCTTATGGTGATGCAAGAAGATTATGGACTATTTGTGTGGCCTTGCAGTATTGTTTTGGCTGAGTATATATGGCAACAAAGATCTCGTTTTTCTGGCATAAACGTAGTTGAGCTTGGATCAGGAACTGCATTGCCAGGAGTAGTAGCAGCAAAATTAGGTGCTAATGTCACATTAACTGATGACTCAAATAGACCTCAGGTACTTGAAAACATAAAGAG…
>TRINITY_DN16995_c0_g1_i1_2
CATGCTTTATGGTGAAACCTGTATCTGCACATGAAACAAACTAATTAGATAAAACATGATACTTGTTGTTATCTCATGGCATCCTCTTTCTGCATTGATTTGATATAACATTGTGAGCATATTGGGAATAGTAGCATGTATGTTAAGGTGAGGCAAGTAACCTTGAGCTCTAACAATTTCTTTCTCTCTCTCTTTTCAGAACATTCATTGGAGCGGACCACAAAGTAATTTTGAATCCAGGAGATGCTAGTCAACCTTGAAGGGGAACTTGTCAACCTTTTCAGGCAATGGTGGGTTCCTTGTCTTTCCTTCACATACCCCTCTTATTTCTTATATGTTTATTGTTTTATCTTCATGTAAATCTCTTCCAGTTATTCCCACG
>TRINITY_DN16941_c0_g1_i1_2
GGCAGTATCTGGTGGGGAGTAAATTCATTGTTAAGACTGATCATAATAGTCTTAAACACTTCATGCATCAGAAAGATTTGAATGAAAGACAACAGAAGTGGGTGAGTAAGCTGCAGGCTTACGATTTTGATATTGAGTATGTTAAGGGGAAGAACAATGTTGTGGCTGATGCCTTATCTAGAAGGCCCCATTTGAGCTCACTATGCGAGCTTACTGCTGATTGGAGGGAGTTGTTGCTAGCTGATTATGCCAAAAATCAGTTTGCAACCAGCATTATAGAAGGTACTTTTCATGATGAAAGGTACAAATTGGTTGAGGGGTTGATACTATACAAAAGAAGAGTCTTCATTGTGGCTGAATCTAAGCTTAAGGAGAAGATATTGAAGACATTTCATGATA…
>TRINITY_DN16910_c0_g1_i1_2
ATTTCATGTAGATCTTTGCATGTTGGCATACAACCCAGGTGGAAAAGAGCGCACAGAGGAGGAGTTCAAAGACCTTGCAAAAGCAACAGGATTTGCAAGTGTGAAGCCCATTTGCTGTGTTAATGGAGTCTGGGTTATTGAGTTCCACAAATGATCTCATTATTTCCGTAGTGACTGTGTCACCCACTATGTATGTGGGCCATTAGGTGTGAGTTGTATGGTTGTTTGCTAGTGTCAGTAGGTGAAATGGCCCCACCTGATACCTGCTTTCAAATAATTTAATGGCCTTCTGAAGATAAAGAAGAAAACTTGCTTACTAATAGTAGGTATTAGGGTTAGCTTTCGGAGTACAGAATCGACCTTCCTATTTGCCGGCTTATTATGAAGATTCGATGATCC…
>TRINITY_DN16984_c0_g1_i2_2
GTATATTCTCATTTTTTGGCCGATTAATATCTGGCAGAATCAGAAATAGGTAGTGGTTACTGGCACCTGAAGGTCCGCAGAAAAATTCGAATTGAACAATGTTGTCTGGACGCCCTCCAACAAGGAATCGATTTATCATTATATGTTTGCCGTGAAGATAATTAGGGCGACATTTTGATGCATATCGAAGCTCTTTTGTGAAAGGTAGCGTGGCAATGGAGGACAGCTTTGGCGTTTAAAAATTAAAATTATCACAGTGGAATTGGTGGATGTATGCTGGCCGACGTCCATGGTTCTGAGCAGATTGGAGTAGAGGCTGAATGTATCAGGACTCTAGCGTGGGGAAGAATGATCAAGGCGCAGCTCTGTACAGTCAGTTTATGATAGGAAGACAAATTA…
>TRINITY_DN16990_c0_g1_i1_2
ACACCAAAGTGCAATTGCTAGTTGTATAACATAAAGTTAAACCTAGGGGTTGCAAGAGGAATTCTGCATCCTTGGTCACTGTATAAATCGCGGGATGCCGATGAAAATGGCGTGGAGTTAAATTGGTGGGCAATAGAGATTGTAGAGAGGAAGAATGGCATTGGCAAGGAAGGTGGTGGAGAAGTTAATATGGAGGAGCAACGTATCGTATCGCCAATGTTCAAGCTCTGCATCATCATATTGGGGAACCTGGGAGCCCACAAACAATCCTCGCGTTGCCCAGGCCAGATTGGTAAAGATTCGAAAGGATTATAAAATGCAGGTGAGCGAACTGCGCAAGCAATATTACAATGAATTACAGGCCCAGAAATTGGAGGAAGATGCCATGGCCAAGCTCCG…
>TRINITY_DN16951_c0_g1_i3_2
AAGTGACGTTTTATTTCAAGCTGTCAATAATATTTATCCACGTAATGACACTTTTGTTTCTATCCCGAACATAAATGCACTGCGCAGATCTGATCGGCTAATCTACTGCTTCTTTTCACGGATCTGTGAGCAATTGAAGGAATTCTCCACACGTTATTTTGTTTTGATTAAGGGGTTGAGCTTGGCTGATATCCAAAATGGATTTCTATAAAGTTTTGGATCAGACTGTCAGAGAAATAAAGAGAGAGGTGAATATTAAGGTTCTCAAAGTTCCTGAAATCGAACAGAAGGTACTTGATGCAACAAGCGATGAACCTTGGGGTCCACATGGGACAGTTATGGCTGAGATTGCTCAGGCTACAAAAAATTTCAATGAAAGCCAGTTGGTTATGGGTGCTC…
>TRINITY_DN16927_c0_g1_i3_2
CCCCCCTTTAGATGCTCCTCAAATCTACTGCTAATCGTTCTCCTCCTCACAATACGTGGAGAGCGTTGATGCACCTTGCAGCCTTTTTCTTTACCTTATCCTACCAAACCATCTGTAAAACCAAATATGCCGCGGACTATATTGTTCTTTATTGTTTTCTTGTCTGCTCGCTTGCCCGTCACAGCTGCCTGTCCCCTTCCAAGTACTGCGCATATTTTTGTCTCTTCCACAACATCACCATCTCAATCTTTAGAGTATCCAGCTTTCCCCGTTCTTCTCTCTTGAGTTTTCCCCTTCCCAATGACCACCCAATACCCTCCATTACTCTTTCTTTCCATTTCCCAGAAGCTTCTTGAAGTTTGATTAGTTAGGTATGCTAGTTGACTGGTTTGTGGGTTT…
>TRINITY_DN16993_c1_g1_i1_2
AGAAGATTGTGTATGATTTTGAGGTCATCTAACCAATGAAATTATTTGCATGGTTATTCATTCAATAAATCATGTTTGTGAGATCAAAGAAGTGAATTGGATCACCGTTTTAAGAGATCTATTTATACAACATGAGTTATGTATGTAAACAATGAGCATGAAAGAAGACTGTTACATAGACACAAAGGTCACCGAGAAGGTTTTCAGAGAACAGTCAAATAACAAAGTAAACAGAAGGGTTTACTGAGTTACTATATGGGTTACCGAGGTATGCTATAAGCAAGGTAATCCTATTCTGAGCACATAGAATCTGCTATAACATTTCAGATGTAAAGTTGCAGATATTTGTAATGATTTTATTGTAATATTGTGAAGTTGAAAGAGAAACCTTTAACAGGG…
>TRINITY_DN16907_c0_g1_i2_2
AATTTTTGGATGTGCAACATTTAGATAAATATCTTCAATTCTATCTTTAGATTCAGAGGTTAATGTATATAAGATTATAGAGACATTCAATGTGGGCATCTTACAGGAGGGTATTCAACTATGCAATTGCTAGAGAGGATGAAGGGCCACAAAGTTATGAGGGCAGATGTTCTGTATGGTCACACCGTCTGTTGGCATGACTGTTTCAGTGGAAGGTGCTCATACTTGTGGGATATCTATCTATATTCAGTATTTCTTTTCATAACAATGTTATGTAGGATACTATGCCGATCCAGTAATTTAAATAAAATAATGTGAAGGCGCAGGTCATTTCTTTTACTGTACTTGGATTCGAAGATGAGAGATAAAAGGTAATGTGATATTCCCATAATTCATCTG…
>TRINITY_DN16997_c0_g1_i1_2
CAATGCCATGAATGGCCTGCTACTCTAAGGGAAGAAAGCATAGATTTCTGTAAACACATGAGGGATTTTGGTGCTTTGCTGCTGACTTTGCTATCAGAAGCACTTAACTTGGCTCCTGATTATCTCACAGAGACCATTAATTGTATGGACCGTCAAATTATGATGATGAATTTTTATCCACCTTGTCCTCAACCAGATCTCACACTTGGCACATCAATTCATTCAGATATGGGAAGTATAACAGTGTTACTGTTGGATGAAGTGGGTGGTCTCCAAGTTAAACATAATGGTGACTGGGTGGGTGTTGATCCAATTCATGGAGC
>TRINITY_DN16997_c0_g2_i1_2
TTGTAAAATCCCTGAGATAATAAATAAACTGTGTTATAGAAGAGAAGCAACAAGGCTTTCTCCTATACATACTCTGCAAACAATGAATATGTGGGAAGCAACACATAGATCAGGTCATAATATGGATTCAATTGTTGAATTTGACAGCTCAAAAATAGGGGTAAAAGGTTTGTCTGATCTAGGCATACAACAAGTCCCCCATTTCTTTATACAGCCTCCACACACCCGCCCATTTCAACTTCCCACTCACCCACAAATTCCCCTTGTCAGTTTCCATGACATCCAAGGCTCTCGTCGACCACAGATTATCCAACAAATTCTGCAAGCTTGCCAAACATGGGGCTTCTTTCAGGTTGTGGATCATACAGTTCCTGTGAGT
>TRINITY_DN16977_c0_g1_i1_2
AAGGACTTGTAGTTTTGGTCCATCGCTTGATTGTGGATAGTGGCAGCAACAATTGTTTGATTTCGTATGTTTCGATTAATTAATTATTAATACTGCAAGTGTGGAGAAATGGCACTCTGTTCTGTTGCGCATCCCCTACTCAATGTAAATATTTGTACTGCAAAACCACCAAAACTTAGTACTAGTTTCTCTTTACGGCCAATTCATCCATTTCTGAAATGCAGACAACGGGCAGTTTCATCTATGCCGCGAGCTCTCCTTGGAGAAGCGGGGCGGAGGGGGTACACATCTGTGTTGATTGTACCCACGGGAGTGGGGGCCGCCATTGGGGGCTTTGCAGGGGATGCTCTTCCTGTTGCTCGAGCCATGGCTTCCGTTGTCGACTGTCTTATTTCACAT…
>TRINITY_DN16963_c0_g1_i1_2
GAGGGGGGAAATTTGGGAAGGACAAATACTAAAAATTTGCACCCAATGTTGCAGATTTAAGGTTTCATGGTTGCTGTTTTATAGCTTCGGGATTTGTTAAACTGGGAAGCAAAAACAGTACTGTGAAAGGTTGCTTGTGAATGCTGAGTTTCAGTAGAGCCTCTAGTTGCTGACTGCAATTTCAGAAAAAAATCAAGAGTTGATGAGCTCTCGGAAATTGGATAGTGAGCAGCTTGAAGGGTTCATTACAGGACACAAAAATGCTGTCCAAAGTGTTCCCGCTCTCGTTGATCATCAAATCTCCAATGCCGGTAAGTGTGAGTATCCGACTTCTGTTCAACAGCCTCCCCTGCAGGCATTATCATCCAATTCTTCCGAAGCAATGGATTTTCGCGGAAC…
>TRINITY_DN16973_c0_g1_i3_2
ACAACAAGCAGAAAAAGATCAGTTTAAAGATAATAGAAAAAAGGATGCAAAAGCCTCGTTTCTAATTCAGCAAGCAATGGATGAGTCAATCTTTCCTAAGGTTTCGATAGCAACAAGATCCAAGAAAGCATGGGAGACTCTAGAGACAGCCTATCAAGGTAATACAAAGGTGAAAGTGGCTAAATTACAATCTCTTAGGAGAAATTTTGAAAATTTACAAATGAAATAATTTGAGTCTGTAGACCAATTTATGAGTAGACCAATTTATGAATCAAGTATTGAATGTTGTGAATCAAATTAGATCTAATGGAGAATAATTAAAAGATCAAAAGGCGATTGAAAAACTTCTCAGGGG
>TRINITY_DN16939_c0_g2_i1_2
ATTTAAGAGGATTTTTATTCTAAAAACTCTGCCACGAAATGGTCTTAGTACTTTTCTTTCTCTTTCAAGGTAATTCGCTCTAAATGTCTAGAACATGTTTATCGGCAGCTTGGCCTCTGTATGCCGAATCTTTCTGCATACGATCATGCTAATTTCATTGTCGTTTAAAGATTTTTATTGCAGAGATGTTGCCAGCTGAACGATTCTAGATTGATTTCACCATTTTCTTTCTTCATAATGCAATTGAAAAGCTTGAATCTTTTCAGGGTCATTGTAACGTTGTCGCTGCAGCAGATCAAAGTGTCTAGCTGTTCAATTAGTGCCTAGTCGAAACTGCAATAATTCTGGTATTGGTCAAAGCGTAGTTTTGACTGGAAAACATGCTTCAGATCTTGGCAA…
>TRINITY_DN16939_c0_g3_i1_2
TTTCACCTTTTTTCCGCTTCCCTGTCGTTTTTGGAGTGTACTTGAATTTTTCCGTCTGTCATAGCGTTCATTGCAGGCTGTCAGTCCTATCATCAGGCGTGTTGTGAAAAAAACTAACTAAATTTGTACGAAATCGTAATAAATTCGCAGAGAGACCTCCAAAACCATTAACAATCTCGTTTTTAGTTTTCATTATGAGCTACTGGAATTTGAAACTACCTTGAATTGTACGGTTTGGTCAAACTACTGTTTGAACTAATTGCGGTGTGTAGCCGGGGCTTTACGAGTCAGTTTGTGGAAGACAGAAAATCTGTGGCCGGATATGAGTGGATGAAATATTTGCAGATACTTGTCATAAACTTGATTGATTCAAGCTTTTGTTTTGCCCAGGGATTGTAA…
>TRINITY_DN16942_c0_g1_i1_2
GGTACCTTGCCACCTTCTCTTCATCATTTTCCTCTCGTGCTGCTCTTATATCCAACGTATGAAATTCTTTTATGTATGCTTGCACATCCATATCTTTTTGTTTCAGATTTTGTAGCCTTTTGTATAACTAAACATTGTAGTCATTGGGTAAGAACTTTTCTTTCAACTTCTCCATCATCTTGTTCCATGAACTTATCTTTGGTTTATCCTTCTTCCACCTACTAGCTTGCACAATCCCACCATAACAAAGCATGACCTTTCAATCTTGACTTGTCCACCTTAGCCTTCTGATTTTCTTCCACTTCCTCACACTCAAAGTAGCTTTGCAGATCCCCAATCCAATCAATGATCTCTTCACCATCTAGTCTTCTTCCATACATTGGTAAATCTACTTTAGCC…
>TRINITY_DN16915_c0_g1_i1_2
CTTGTCTGTTTTGCTCTCTGGCTCTTTTAGTACAATCTTATTCGTCTTTGGCCCTATTATACCAGATTTTGCTTCCCAATTTGTCGAGTGGTTTGATAAATGCTGCTCCCCTAGAGGTGGCGGCATAGTAAGAAGTAATGGACAGAATGAGCATGCAGGGCAGTCTGCTGGATGGAAGAATGTATCCTCACTGGGTTTATCAGGGACAGAGTCCTGATGAATTGAAGCATCTGCTGATATACACGACCCTGGAGTTGGAATCTACCCGATTAAATGCAAAGGATGAAATCAAACGACATGAAGAGACAGCAAGGCAATTAATGCAACTGCTCCATGTAACTTGCAAAGAAAGAGATGAGGCAAGGGAGCAGTGCCAGAAATTGCAAGAAAAGCTAATTC…
>TRINITY_DN16930_c0_g1_i1_2
AGCTTTAGTCTTCCTCCAGTAAACCAAAGCTTTTAAGACGTACGGGAACGGGCTGCCCTAGGACACCCAATAAAGTAGGTGACACAATTGAGTTCGTAACGTCTAAACTTATGAATTCCCCACAAGATAGCAGGATTGTGCCTTCCTATAAACAAAGTAGTGCTTGCGATCCATATTTATGTCAGTCGATGCACCTTCTGCCAACACATTCGATTATCTCTAAATTTCTCAATGCTCCGAACTACTTCTACCACGTGCTAACTTCCAAACAGTTAGGGTTTAGGCATGGAAACAGATGCAGGAGAATATCTGAGATCAATTCTAGCTTATCAGTCCTACAGAAAATATAGATGGAGATTTGGGCACAAATATAGATTTTTATTCATCGAGTCTGCAAGC…
>TRINITY_DN16928_c0_g1_i2_2
TAAGAGGCGTATCTGGGTAAACAAGAGGCCTTGTCATAGAAGTAAGGGAAACTGACTTTACTAACCAAAATAGAGATCAGATTTTAAAAAAAAAACAGAGATGGAGGTTGCGGGATCGAATCCTGAACATGCTGTAACAAGTCCTGCGGATTGTAATTCCGCACCTGCGGCGGCTCCATCTGAAGTAAAGAACGCTATTGAGAGTTTGCAAGGGCGCGTTTCCAATTTAGTGGTGGAAGACGGCGGAAAAATTCGAGTACGGAGAAAAACTGTTGAGGATGTTTTGGAAGAGTGCCAGCGTACGTTCGAATTGATAAGGACTTATGGCTTCCATGAAGAGGACGACGAGGAGGGGGACGATGGAGAAGAAGACAGCGACTCTCGAGGCACTGGCCAGGC…
>TRINITY_DN16956_c0_g1_i1_2
GAGGAAAGCAAACGAAATGGTCTGAGACTCTGAGCCACAGAGCTAAATCCGTTTATTTATGATGAGACATGCGAAGGGTTGAAAGCCATTTAATAGGGTGTCATTCGATGAGGGGAAATAACTATAAGAAACAGATAGGTCGTTGAGCAATAAAATGCAACATCCAAACAACCCACAGGCAGAAAAGCCAGAATGTATTGCAGAAATAATGGATATTCACCTAATCGACGAATCGCCATCCAATGCACTCTAACTCCCCCATCTACCCATTTGAACTTGAGAACAAGTAAACAAATAATCAGGCTGTATTATTTAATAACTTAGGAGGCGTTTATTTTCTTGTCTTCACTTTAAATGGGCTTGCTGAACCTTTTATATATTTCATAGGGCACAATTTCG…
>TRINITY_DN16925_c0_g1_i2_2
GTTTCCAAAAGATGCCATACAGAGGGGGTTAGTTTCTACTACAGTTGACAAGAACAATACTACAATTTTTCATGGTTTCTTTATAGATGTATTTGAAGCTGCCATAGCATATCTTCCTTATAATGCCAGTTATACTTATATACCTCTTGGGAATGGAAGCTCAACCCACAATCTGGAAAACCTTCTCCAAAAGCTTGCTGACAAGGAATATGATGCAGCAATAGGAGATATAGCTATCACACCAAGTCGCTTACGAATTGTTGACTTCACACAACCTTATGTGGCCTCTGGGCTGGTCTTTGTAGTCTGTATGAAGGGTTACTCCTCAGCTGAAATATGGTCTTTCATGAAACCATTTACCCCAGCTATGTGGTTTACAATGCTGGCATTTATTATTTT…
>TRINITY_DN16925_c0_g3_i1_2
GAAAGAATCAACCAAGAACAAAAGTTATTACATGGTACAAAGATATTTTTGAAGACTATGGACTATAATTGTAACACTTTACAAGGTGTTACTGCAGCAATGAAATTACTTGGAGAAGACATAGTTGCTATAATTGGGCCTCAAACATCGGCTGGAGTCCATTCAATTGCTAAGGTGGCAGAAGCAGTACATGTTCCCTTGGTCTCATTCTCAGCTACGGATTCATCACTATCAAGAAAACAATACCCTTATTTCACAAGGGTGGTATTTAATGATGGCTTGCAGATGACTGCGATTGCTAGCATTATTGGCAATCATGGATGGAGAGAAGCAGTTGTTTTATTCATGGATGACAATCTTGGATGGAATGCTATTGATTCCCTAAGTTGTGCACTAGAG…
>TRINITY_DN9857_c0_g1_i1_2
AACATTTTACAGAGGACTTCAGGCCAGGAAATATCTGCTAAACAAGATATACGAGATTATGGGAGAGAGAAGGAAACACCCTGAAGTAGTTCACAATGACCTATTGTCAAAATTCCTAAAGGAGGATCCTCCTCTTCCTGATGAATTTGTGGTGGATACTCTTCTGTTTCTGCTCTTTGCAGGCCATGAAACTGTCTCCCGCTCCATGGCAATGAGTATAAAGTTTCTTACAGACTGTCCTCAAGCGTTGAAACAACTCCAAGATGAGCACGATCAAATTCTGAAATCGAATGGCAATAAAAAATTAAGTTGGGATTCCTATAAATCAATGAAATTCACTCAAAACGTTATAAATGAGGTTCTTCGTATGGCAAACGTTGCACCATTTTTGTTCAGAGA…
>TRINITY_DN9846_c0_g1_i1_2
GTTTGGTCTAGAGGCGGGCAAAAGGTATGGACCCAATCTGACACTCTGGCAAGGCCTGATAGGGCGGGGAGATGTGTATAAGACATTATTGAGGGAAGCAACAGCAGCGCTTCTGAATTCCTACACAACATTGAACTTTCAGTACAACAGTGTGAGCGTAGGAATGCATATGTACTGGGCTCTGCACTCTGCCTCTCCACAGTATGCTCTGAAACAGGCTTTCTCCTTCAAGAAAGCTAATATGGGATTAGGAGGCAAGGTGAAGGCTAAATGCATGCTCAAGCCTTGCAAGTGAAGTGGCCTGCC
>TRINITY_DN9813_c0_g1_i1_2
GTGGAGTGGAGGGAGAGTAGAGTGGAGTGGGTGTGATGGCGCAGGGTGGGGCAAAGAGAAGCGGCAGTGTGAAATGGTTCAATGCCCAGAAGGGCTTCGGCTTCATCACTCCAGAAGACGGAGGAGAGGATCTGTTTGTGCACCAAACCTGCATAATTTCGGAGGGCTACCGCTGCCTTGCGGAAGGAGATGTTGTCCAATTCACAGTGGAGCATGGCGATGATGGCAGGACGAGAGCCGTCGATGTCACCGGCGGCGGATCCGCTCGGGGAGGCCGCGGAGGGTACGGATATGCTGGACGAGGAGGCGGCGGTTATGGTGGTGGCGGTAGCAGTTATGGAGGTGGCGGAGGAGGCGGTTATGGTGGCGGCGGAGGAGGCAGTTATGGTGGCGGAGGAG…
>TRINITY_DN9876_c0_g1_i1_2
ACCCCATTCTCCTTTGGCCATCTCTGTATTTTGTCAGTAAACTTGTCCTCTTTTGCTTCTTGAACATGGTCTCTGCTTACAACTCCAAGGTGATGAATGCCCACTTGTAAAAAACAAATCATTGAATAAAACAAAGACCATAAACCTACTCTGTTATCTTACTTTTTTTTTATAGACATTGGATGGTGAGTAGTCAGATTTATGAAGCAATGCAGGATGATGGAAGGTTAGTTAAAGAAGTACCTGATGGAAGTTTTGAGTGCTGGTTTATAAGGGCCAATACAGGATTTGTGAATGTCTTATTTTAAGATGTGTGGGGAATATAGGGAGAGAACAGCATTTGGAGATTGTGTAACTTTGGATCTGTTTGTTGTACTTGGAATATAAGTGGAAGAATCA…
>TRINITY_DN9853_c0_g1_i1_2
CAGCATTACTGTCCAAATATTTACAAAATATCGGACAAGCTAAGAAGTTAAAAACTAATATTGCCAAGCGTCATATGGCGAAGGCACAAATTTATAAAAGCCAATTTAAAGCTAATACCATTAACACTGACAAGATTCAGAAAAGCCAATTTAATGCGAATACTGTGAGCATAGGAGTTGCTTGTACGGGAGGTGAAGGAGAGTTCTGAAAAATTTAAGTGATAGACGAATGTGGGTGCTGTTGGATGCTGTCATTTATTTGCAATCAGATTCGCAAATAAGATCCGACCATGCTGTGTTCTCAATACTCTTTTTTGCCACTTCAATTCTCTTGTAGTGCTAATATTAATTAACAAGAGAGTAATAGTAGTGCTGTTAATAAACAAAGCTGAAGGTGGA…
>TRINITY_DN9872_c0_g1_i1_2
GAAAAAATAAGTAGAAAAACTGAAAGTTCGACAAGTTCATTACATACAAGAAACGAATAAAAGTACGAAAATTCTGAAAATGTTTGGAAGGAAACTCAGTAAGTGAGAGAAAGATGCCCAAAAATGTGCAGATAAATCTGGGGAAAAATGGCCATGTTTTACAAAGGGCACATGCATAAAATCTGATATGTGCAACACTGATTATGTTTACCAAATTTTGGGAAATCTTTCTTGATGTGCCCCACTTCATGACTATATTAACATTACAAAGATAAGGTTCTCAAAATCCATGGACTTAAGATAGCAA
>TRINITY_DN9879_c0_g1_i1_2
GTGTATAAGTAATATACATTAACATCAATATGATTATGTTGGAGACTAAGGTTCAATTCTTCCCAAAGACAACTTAGCATTAGTAAAATATGCTAGACTGATATTTCCACTCCAGTAATAGTGTGTGGTAACCCCATAAGTGATGGATGATGAAATAAAAGGAAGAATAAGGAGTAGTTGTGGTGTAGGAGAAGATAGAAGGAGAAAATGTTCAAGTTGTAGGAGAAAAGGAGGGAGAAGTTGAAAGTAAGTTTGAGTTCAAAAGGAGACTGTAAAATGTTCAAGCCATACAAGTGCCAAATAAAGAGTAGTAGGGGTTTGTAATGTAATTGCAATGGTATTCCACACTAGTAGAGTGTTATTGAAAAAGATATCTCCACAAATAGATTGTATGAGATG…
>TRINITY_DN9811_c0_g1_i1_2
CGGCGAAGAGTCTGAACATTCCACACGAGTGTATCAAAACTTTTCACGGCATTTAACGGAAGCAGCCATGGCAGACATTGCTCTCATCCTGACTGATGATTACCACAGGAATCATACGGCCACGACCACCACTGTTTATGTGCACAAACCGTCTTACAATTTGACGGAGAAATTAGTTTTCTGTCATGATTTTGTGCTGCAAGCGCCTCATCTCTCTAAGAAATTTCTTGAGAAGATCGCAGAGCCGAGGAGCCTCTTCCATACGGCCATTACGGAAGGATTTTCTTCTGCCTGACTGTACTGCAATATAAATTTCCGTAATTTGTATTGTCAGAATGCGGTCATGGTGATTTTGTACAGTCAAAATTGTAAATAAATAAAACAGAGTATATGTAACCC…
>TRINITY_DN9825_c0_g1_i2_2
TAAGGGAGGCCACTAGGAGAGGATACGACCAACTAACATATGCTTTGTTGAGATTGAAGGATGCTAAATATGAGTTAGAAAAAGATGACCTGTTGTTGCATTATGCAGCGAAACGAGGGTATGGGGACGAGATAGTAAATTTGTTGGGCGAAAACTGTAGAAAATTAATTTATTCTAGGAACAATGAAGGAAAAACTCCTCTGCATGTAGCTGCGATGTGGGACAACGGAAAGATGGTAAAGAAGATGAAGGAAATATTTCTGCCTTGTGAGGGTGCTCTCAAAGTAGGTGATTTTTACGGGCAAACTCCGCTACATTTGGCAGCTTCTAATGGAGATGAAAAAACTGTCCAAGTGTTTCTCGATTGTGGATCAGATCCTTTCGAGCGAGACATGCGTG…
>TRINITY_DN9820_c0_g1_i1_2
GGCGGGAATCACACAGTCAAATGAATGGGAATTGGCAGTCAAGAGATTGCAGAATGATGTTACAAACTCGCTATATGGAAAGTTGAGACTAAGTTACGATGCTTTGGCCGATCTGGCTGGCTATGGCATTTCCTTGCAGTTGTGCTTTCTCTGCCTCGCTGCTTACCCTGAAGACAGTATCATATATTCTACATATGCTACTGCCTACTGGATTGGAGAAGGGTTGGTAGCTGGTCCGGATCCTGTTAAAATTGGAGAGATGTACATCAACTTGTTAGCTGACCGATGCCTTATTGAACCGGTGAAGAAGAATTATGAGGGAAGAGTGCTCTGTTTCAGGGTGCATGATGTTTTGCGCGATTTGGCACAGCAATTCGCTGCGAAGGAAGAAAAGTGCTT…
>TRINITY_DN9867_c0_g1_i1_2
GCCTTACATGTCTGCTGTTAATGAAATTGTAGGGGCGGTCTTTGAAAAGGAGGAGGAATTGTTGAGAGATACGTTGAAGAATGTTGAGAGGAGGGAAGAAATGAGGGAGAGATGAGAAATGGAGGGCACAAGAGAGAGCTCAAAGCGAGGGCTTCGAAAACGCTCTGTTGGCCTTGTTTCAAGGGTTTGTTGGTAATTTTGAACCAGGAGCTCTAACAAGTAGTCCAATTTACCCCTTCGATGGAAATAATCGGGTGGTGAAGAAACGGTCGAAGAATTGGAATCGGGGTGATGTTGTTGGGCTTATCAAGGTGAGAGGGGAAATGCATAGAGAGTTTGCAGAGTCCAGACAAAGGGGATTGCTTTGGGATCGAGTGGCAGACTGTGTGATGGCACAAG…
>TRINITY_DN9803_c0_g1_i1_2
AATACGATTCTCAATAGAGTGAATCTCAAGAGTTTTACCCTTTGATTGGGCATTATATTCTTCATTCTATAATTGCAAAACAACATAATTTCTGGAATGCTTTCTAAATGTACTTTTGCATATCGGGTAATTTATTCAATATGGTGAAGGCAAGAACTCCTACTGCCATGTCACAGGTTTGCTTTGCTTGTGCAATTTTAACTTGTTTTGCAAAGGGAGAAGCGATATTATATATAATATTATAACCTATCCTTAGGGAAGAGAATAATAATCTGACCTACCTCTAACATCTTCTGGAGTAATGCTTATGGTAATGCTTATCCTATGCTAAGCAAATACTAACTGAAACTTTCCCTATCTTCGCATGCTTCTTCTAAATTAATTTTTCAATCTTTCCTA…
>TRINITY_DN9832_c0_g1_i1_2
AATTTTTTTTTATTGTGAGAAACCTGAATGTTATTTAGAATTTTTCAGTTAGTATGAATTAGGACTGTATGGGATTTAATTTATCTTGTTATTGAAAGAATCTCAGCCTTAGCTATGTTGACAGAGCTGTTCATTTAATTACTTATGGTGTTAAAGCTAGAAAATACTTGTACGATCCATAATTGGATGATGGATGTGACAATATAAAAACCAAGATGCTTTTATTGTTGATTATATATTGAGAATGTGGCTAGTGTCTTGATGATATCAATAATGTGTTCTCTTTTGTAGGAAGAGGTATATGGTTGGTTATTTATGTGCACTCCTGAGTGTTTTAATTCTGTTGTATATCTTATTATTTAGGCATTGTCTTTTCAGTGCACTGTGTAGATTAATACT…
>TRINITY_DN9817_c0_g1_i1_2
CACCTTTTGTATTTTATAATTTATTGTGTTGCTGTATCTTCTTTTTCTCAGAAAAGTTTGTATACCCGAACTGATTGTTATTTCATTCAAGCACATTCAATCTGCAGTTGATGATCCTTTAGATCACTAGAGCATTAAGTCTGTGGGAACTACAAAACCTTCAGACGCACTTAGCCACATCCATGCACCTATGGAGTTTTCCTGTCTTTTGCTTGCTTCCACCATCCTTTGAGGCAGGATACTAGAGAGACCTTTTGTGTTACTATACATTCCCATCCTCGTGCAGGGTTTTTCAATGAGGTGAGGCAGGATACTAGAGAGACCTTTTGTGTTACTATACTTTCCCATCCTCGAGCAGGGTTTTTCAATGAGGTGAGGCAGGATACTAGAGAGACCTTT…
>TRINITY_DN9836_c0_g1_i1_2
AATTCAAATAACTATACACAAAAATGCCTGTCAGATAGAGTAGATCAAAATCAGCTCGGACCCTAATGAGCATCAAATACAAAACATCCAGAGACACCTAAAACCAGCCATCAAACAATAGATACTTCTTCATAGTTGAAACATATAATCAACGACTACCTGGAGGAGCCATTTTCCAACACTCAGAAACTTGACCATAAACCCCATTCCTTGAAATAGGAACCACCTCCAATAATGATGTTAATACACCAAGGCTGACATTGCCCCATGCACCTTGACATCTCTGATAATCTTAATTTGGTGGACAACCCTTGTCAGAAGACATTCTCTAGTAATGGCATCTTTGACCCGCCCAACAATTCTAGTGTGCCATTGTGTGAAGTTAAACTCATATGGTGC…
>TRINITY_DN9801_c0_g1_i1_2
GTTGTCAACAGCTTTCGAGAATGTGTTGCTTACCACAAGGCAACCTATTTATTTCTAAAATTATTGCAAGAAATTTTGCTGCGAGAGATGCAAGCAGCTATCGTTATTGGTGATGTTCCTGTGGAGATTGTTGGTGATTCTAAGTGAAGCAATCCCAGGCTTGCACGATAAGAAGGGGATCTCATTCTTCCAGTGGAAGACTGTCTCTGAGTGAAAATCTGGAGGGACAAAAGAAGAGGAATGCTTCAAGTAAATGCAAAACTGCCCAGAGAGAGAGGGGCTTACAATCAATTCAATGCTTCGATACGAGGAAAGGAGCAATGGAGGCGCA
>TRINITY_DN9862_c0_g1_i1_2
ACCACACCAAATCTATTTTTAGCTTGGTTACTAATATTTTAAGAGGCATTATATTTCTACAGTCCATAATAGGGTTTGTAAGTGCTTCTGGTTATAACTGTTTACAAAATTTAGGCTGGCCACCCCACATTTTCACAACTCTGCATCTAAACTTACCAGTAAAAGATTTCTTAGGTAAAATCTCTACACAGGCTACCATTTGGCCTTAAAAAACTCCCTAAATTACTTCAGATTTTTAAGAGTCTTAGTTCGATAGGAGAAGAAAACTTTTATACCTCCAATACACTAGCTAGTGAAGGCTCCAGCCCATAAACTTGACTCCTTTTTCCATATGTAAACGTGTTTCTCTATAGTATTTCATGAAATTGTATATTAAAAAGAAGAGCCTTCACTCTGGGA…
>TRINITY_DN9897_c0_g1_i1_2
AAGAATCAAAGCTTCCAAAAATAATTGGATTGTGTATTTGTTTGGCATGAAGGATGTGAATCCTTTAAGTTATTACCACTTCCAATATGTCCAATTAATTTGTATTTTCCTCTGTTAGTCTCTTTTATTTGTCAAAATTAATTGTTAGTTACTAGTCAGTTTGCATAGTCTTAATCTTCTGTCTCCTTAAGATATCCGACTGATCCATAAACTGCAACACAGCAACACCAAATTAACTGGCCATGTGCAACAGTAGTCAGTAGAAAACAGAGTTCTCTCTCTCTCTCTCTCTCTGACATACACACACTGTTTAGAATAGTCCAGATGCATTCCAACATGTTTGGAGTAAATTTACACAGTTCCATACAGTACACGAGTCAGGCTGCCTGATGGCTCCTA…
>TRINITY_DN9802_c0_g1_i1_2
CTGCAATTTGAGCGGTTTTATCTCAAAACAGTGGATTTTAGATCTTCAATTTGCATCTGTGGTTTTATACCCAGGAATTAAATTGTTCATCGCTGTCAAATCGTCTCTGATTTAGATTATCGGGATAGTTTTATTGCTGTTTTGATCTAGAAATGGAAACGGCCGATGCTGCGAACGGATCGAAGATTTCTGCCAAGCTCCAGACCCTCGGAATTTTTCCCAGGTGTGTATATACACTGTATATATTCATCAGCGGTGTGTATATACACTGTATATTTCATTGTCTGATGGTTTACAATTGTGTATATTCATAAGGGGGTTTGGATTGGTTTGGTTTGCAGTGATTTGTGCTTGACCTGTGAACAGCCGTGCTCGGAGGGTGAGTGGAATTTCAGTATC…
>TRINITY_DN9809_c0_g1_i1_2
ATCCTATTAGACCACATTTCTTTAGGCATTATGTCAAACAATTAGCATGCTGTGTCTGTGGTTCCACATTCACTCGAGGCATTACGTCAAATAGTTCGTGTGCAGTGTCCGTGGCTTTAAAAAACCACATTTCTTTGGGGAATTTTATCAAATATATTATGCGCCCGGCCTACGCGTCCACCAAAGCATTTCCAGCTCTAATATCTGATAAAAATCCTTCCAGTATACGCACAGAGGATGCTGATAAGGTTTGTGGATTTGGCTTTGCATCTAACATTCGCCCAAAGGTTTGTAAACCCTTTTCATTGAACCCATTTTGTGCAGTTATTGCACAACTATGGTGTCACCCACGACCACATTTCTTTGAGGCATATATATCTATCTATCTGACAAAAAATC…
>TRINITY_DN9810_c0_g1_i1_2
CAATACCCTTCTTTCGCTACAAGTGGTGATGCTTCTTTGATTCCGCCTAGGATTCTTAATGCCGGCTGAATAAGTCTGGAAGTACAATGTCTAACTTGTAATGAATCTCTAGTTTGCCCTTGCCTGAAGTGAACTATGCCTCCAACAGAGTTCGCAGCTCCAAGCTCTCGGCATATAAATTGGCAAGGATTATTATATTGCTCCTGGGCATGTATCGGTGAGAAAGATCATCACACGACAAGCTAATAAAGAATTCTTTTGATATGTTGGCCTTATTGGAGTTGGCTTCTCCAAATAATTCCACCAAACATCACTCTTAGGTCACAACTTATAAGGGAACCAAATGATAAATCGGTCCCACACAAATATTAATTCGCAGCCTAGTATTTATCCGTCAAA…
>TRINITY_DN9858_c0_g1_i1_2
CTGGAGAATTCGAGAAAAAGTACATTGCAACACAAGGTGTCGAAGTCCACCCTCTCGGCTTCACAACCAACCTGGGTCCAATCCAATTCGATGTCTGGGACACGGCTGGTCAAGAGAAGTTCGGTGGTCTGAGAGACGGTTACTACATCAACGGACAGTGCGCAATCATCATGTTCGACGTTACCTCCCGAATCACCTACAAGAACGTTCCCAACTGGCATCGTGATGTTGTCCGTGTCTGCGAAAACATCCCAATCGTTCTATGCGGAAACAAGGTCGACGTAAAGGAGCGCAAGGTCAAGGCAAAGACAATCACTTTCCACCGAAAGAAGAATCTCCAATACTACGACATCTCTGCCAAGTCCAACTACAACTTCGA
>TRINITY_DN9887_c0_g1_i1_2
ATTTATCAAATATAAATTATCAAATATCAGTAGCTATCTGCATAAAGAATTGGATAGCAATGAAAGAGAGTAATAAAGGCAAAACACATATGGAACATAAACGAAGACATATGGCCAGCCACGTAAGCAATATCCAAAAGTAAATTAGGCCAGAGGGAAGATTATAATCCCTTCGCTCATAATAAAATTCCGCACAAAGAAACAAATGTAGATCGGTGGAGTATTGAAAAGTATTGGGAAGTAAAAGTCTACTGAATAATAAAGTTAAGATGTAACGTACCCATATACGATGATCATACAAGAATATCATCAACCAAGGCAAGAATAATAGACGATGCTGGGTATAAGAAATGCGATAATACCCAGCCAAACATCAGAAATAAATATATCCAACTGTTA…
>TRINITY_DN9852_c0_g1_i1_2
GTGAAAGGCTATGCCTTTGATTAATCCCTTTTGCTTTTCTATTTTTAATTTTTCTTTCATACTGTCCTTCAACAATGTGACTTCTAAAGCTAGCTTTGTGTTAATTTCCTCTTAATGATTTTATGAAAGGGTTAAAATATCAAAAAGGAATCTCATGGCAGTTGGTTTGCCTATTACAATTTCAGTAGTGTCCACCTACAATTCCATAATAAACCCTTATCTAAATGTATGTACTGGAAAGTCCTTTTCGAGTTTGTTTCACTTTTCAAAATTTAATAGAAAGCCACCATTTTTTGAACCTTATTCACATAAGATTTCTTTTCTCTCGTGAACGCTTTGTTTTCTTCGGTGGGACCCACAAAGTTTAGTGTTAAGTTTAAAACCAAACTCTTAGCTCAA…
>TRINITY_DN9861_c0_g1_i1_2
TTATAATTAGTCATTGTAGTGGTTGATTGGTATGAAATCAATTGCTAGATTTGACTCATTTATTTAATTTTTCAACAGGACTATTTATGTACCCAAGTTGCACAACTTCTCTTTCATTGGCCATGGCCTCTTGGAGAAAATTTGGGCTCTAATAAGCATTGTTGAAACTCCTAGGTCACCAGTTTAAATAATCTACCTTTCTTGCCCTCAAAAGCCTTTGGAATCTGTGATCGAGCATTGATTGACATGATGAAACAAGCCCGATTTGGATTGAGCATGCCCATAACCAAGTGTTTTACTCATTCACTT
>TRINITY_DN9835_c0_g1_i1_2
AGAGGACATAATCCCAGTATGCAGCTGGCTGGTGTAGTGGAGGATTAGCAAAAGACAATGAAACTTTTCTGTATGTTCCCTCTTGACCAGCATTGACCGACGAAGAGGATTTCATAAAACCAAACACCCTTTCGAGTGGCAGCCAAGTTGTGGTAGTGCTGCTGTCACAATTTACAAATAAAATTCTTGAAACTTTTCAGGACCTGCCTTCCCTTTTTTTCTTGTTACGTGGTGATTGGAGATGGTACTAGAGGATGTGCAAAAAAACACAAACAAAAATCTTTCTTTATGATCTGCCAAGTCAGCACCATATTTATCATTTGTTTTCTTCTTTTTATTTATTTTTCTTCAGCTCC
>TRINITY_DN9899_c0_g1_i1_2
TATCTACAAAACGTAATGATGCCTACTTACTTTTACAATAAAGATTGGAACTGTATATACAGATCCAGAAATTATTTAATAACAGTTTTAAAGGCTTGAAGTCCCTGTTCAGCGTTACAAAACTTGCAGGGTTCCTGGCAGATGAGGCAAGACAAACAAGGTCTGCAGACTTGCTGGCAAGGCTTGATTTGATCCTCAAAATTTGTTGAAATCAGCAAAGGAAAGGACGTGATTGGCAAATGATTATTACCACCTGTTGGCACCCTCCAATTAGTAAATTTTGATTTTCTGCCCTTAATTCCTGCAATACAATGACGGATAGCAGTGCCCTGACTTGCACCAAAATCACAGACAAATGGTAATGGTTTTCTTGAAGTAACAGCGATCAAATCACTGTAA…
>TRINITY_DN9845_c0_g1_i1_2
AAGATTGATCACCTTCTCTTAGGCACCAAGTAATTGAATTCGTGGATTTGTGAAGGTCATGGATAAATTGATCATTCCACCTCTCACTTGTCTTGAGCATTGAGCCTTTCAAGTCGTGGATTTGAGCAAGCTGTGGACAAATTTCTTCACCTCACCTCAAGGTCGTTGATTTCACCTAGTTGTGGATTCTAGTAAGTTGTGGATTTCAGCCAGTCGGGGATTCCTTGAGGTTGTGGATTTCTCCACCTCATGGAATTTTCAATTGCGTCCACGCTTTGTCTCACTTATAATCTCTTTGACACCATTCTGCGTCCACTTAGTTTGGATCGGTTCTTGCCTCCTCATCCTGTCT
>TRINITY_DN9845_c0_g2_i1_2
GGATCGGTTCTTGCCTCCTCATCCTGTCTTTAGGCACTCTACATGCTTGATTACTCGTCTATCATGGAACTCATGCCTTGACTTGACCTAAAGGTTGCATTGTGAAGCCTTGCTCAATGAAGCTGTTGATTCCTATCTAACACATGAGCCCAAACTATCCCTAAGGAAGTTTGGATTGTTGCAAAACTAAGCAATCTAAGCAAGAGAACTAACCTAAGAGCAATAAGTGGGGTCCCCATTTGCAATGGAGTGATGTGTGATAATGTCACAATATAGACTATGTTTATTTTTTATATGAATATTAAATTTTAACATCCATTTCAACACACATGACACAC
>TRINITY_DN9822_c0_g1_i1_2
GTGGAACACTGTAAAGTCACCTGGTTCAAAGTGAGCCCATTTTTTGTTTAGAAATGGCCAGGCCATCAAAAGACATTTGCCCCCAGGATAGTCAAGAGACTACACAAAAATCCCTAGCCACCCCCCCTAAAAAGAGGATGTTCCTAGAATTTTTATGGTAAAAACTAAAAAGTAAGGTTCAAGGATGATGCTGGGGATGGTTTTGAGGCATTCCCAGATCCCAAAAACATGATGGGGAGGGGAACAATTGGAAAAATCCCAAGGCCGCATTTTTTGTAACATTGGTTTTTGATGGTTTTTCTAAAGTTTTCAGGCCGATTTTTTTATTTTTTCATAGATTTGGAGTAGTCTGAAAGCCAATACTCCTCACACATGTCTACCAAAACTTGGAAGTTTTAC…
>TRINITY_DN9851_c0_g1_i1_2
GCCTTCTTCATTTGTGGTCTCTTTATTGTCAGAATTGCTTCGTCTTGTTCCTTTACATCCAGCATATTAATACCCTGTTGCTTTGGGTAGTCGGTGTCTTCATGATTCTCGGGTCCATGCCATTTGCACAATAGTTGTATGTTGTCTTTCTTATTCTGGTCGTCTCTCGCAAAGTGTCCCCATTCACTACATTGTTGGCACTGTATGATAGGACGTTTTTTGGAGTCGTTATAATGTCCCCATTTTTCCTGTGATCACTCAAGAATCCTAGATATGCCTGTTAGTCATCTCCGCAGACAAATGATGGGGTTAGGAGATGTTTGGCTCACC
>TRINITY_DN34281_c0_g1_i1_2
CTCAAAAGGTTTTTCAAAAAGCTCCAAAATCCTAGCCCCTTTTGGCCAAGTACCATAACCTCCGTAACCAGTATGACGAGCGAAACAGAGCCACAAACTCTTACATGGGCAGCACCAGTCTAAACCATGATTATGACCAACAAATACAGCCTGCATATATCACTGGACATAAGAGCTCTATGCATAACTTGAAACAAAAGCCACCAAGTAAGTTCTATTTATATCTCCATACCTTAACAGATTCTCTGTTTATCAAGATATTCATAATCCCCCATTCAGCTACTTGGGAAGCAACTGGCTCCAGATTTATTGAGCCAACGCAAGGATACTTTATTGGGCTGCCAGGATGAGGAGCAATTTTTTGGTAGGCTTGGCTGGGTATATGCCAAAAGATAATTT…
>TRINITY_DN34239_c0_g1_i1_2
CTTGGGAGTATCAGAAAGACTTAGCTGTATTTCCACTAGATACAAATGTTTACAAAGTTCTAGGTCATGTTTAGGACACAGGAATGGAAATATCCTAATGTTGTGAAACATGAGATTTGTTGTTTTGTTGTTTGTGTTGAGGCATAAGGGAGTCATGTATCATGTACGTTGGGCTTATTGTCACAATCCCCTTCTGCTAATGGTGGTCATGCAACAATGGAAGTGGCTCTCATACAAAATAATGATTGATTGGTTGTGGATGAATATATTTGTTTGTTTGGCCACTTCTTCTCTTCTGTATTGAAAAATCTAAAAAAATATTCTTTTCCTACCAGCTTTAAAATAAAATACCTC
>TRINITY_DN34265_c0_g1_i1_2
GATTGAGTCATGTCAGAGTTAGCTGCTATTCTTATTTTGGAACAAGTTACTCTTTTTTGGCTTTTGTTTTTGGGTTAAGGTTTCTCTTTCCTAGCCTATGAACTCCACTGAGATGGGGACTTTTCATTGTAAGCCCTGGAGTTCACTTGTTCTATAAAAGAGGCCTAGGCCACAATGTACCTAGATGGGACATTTTGACTTCTTCAGAAGAGACTCTCTTGCGAGAAAGTATTGTTTGAAATAAAGGGCATGGATTTGTGTACTTGTAGTTTGAAGGATAATAATGGCCATATCTCATTAATGAAGTAGTTGAAGTTGGATATTGTTTTAGAGGTTTTTGTGGGCTCTTCTCCACCTTGCATGCTCGGATCAAAGGATGTCATTAATGCTGATGATATG…
>TRINITY_DN34240_c0_g1_i1_2
GCATAGTCAAATGAAATTACATAGATCCCTCTGATTTGGAAGGATGACAAAGCATGACCTGGAGCACATGGTGAATGCTATTTACAAAACTAAATCATAGTGCGAACAAGCAATGTGATTGCCAGTGAATTTATTGCTCAACATTATTTGCAACACTGTTAGCAGTTTTAATAATATAACAAAATCTTAATAAGAACAACCAACATTTTATGCTCAAACTCATAAGATAGAAGTAATATGAGCCTTTGGATGGTAGGGCTCAGAGAAAGATTGGATTGCACATTTGGACATTCATTCAAACTCATGATTATAGG
>TRINITY_DN34296_c0_g1_i1_2
TACTAATCAGTGGTTGAGGATATCGGTTGTAACTGCTTGGGTTTGTATAGTTCAATGTGTTTTGAATGTTGATGTGAATATTTTCTGCTATGGTAAAGTAATAAAGACTTATTATGTATAGTCTATTGAAAAGATTGTCAAGGAGTGTGAGAATGGAGTTGAATTAAACATCAAACAGAAGAGCCATTCTGAAGTATGGAACAACAGAGACATGTTGAAGCATTGAACAACAAAGACATTCTGAAGCATATCAAAGAACAGGAGACATGTCAGTTTTGAAGGTTTCTTATGTAATGATTGCAGCACTACATCTCTGCAAATAAGAACATTCAGCATGTGGATGACATCAACAGTACGAGTTTGATAAATGACTTTTCAGCAGTTTATTACTGAATGATT…
>TRINITY_DN34253_c0_g1_i1_2
TGGTATTAACAGTCATAACATACCTTGGTTAATGCAAAGAATTTATAGAAAAATATATGAAAACAAAAATTATGAGAAAGGCTGGTTTCGCCCATTGTAAAAACAATTATTTCCTCTAAACTAGTAAATTGTGTGATAAACATCAAGAAACCAAAATCAACGCATCCCCCTCCACATGTGAGAAAGAAAGTTGAAACAGCTAATAGTAACTACTATGAATTAGCAAAGAGGGAGATACCTTGAAGACAGAAAACATACTAATATGTTATGTCCCCTTTGTTGGCGTAATGGTTAATGATTGTATTACATTGTTAGCGG
>TRINITY_DN34215_c0_g1_i1_2
ACAGGATATAGTATCTGTTTGAAGGGCTTGTTGCTCAATTGGTCAATTGGGGTGTAATAACAACTTAAACTCCAAAATAACTGTTTGTCAAATGTAACTCAGTGTGCAGTATCTCACTTTTTGTATCATTGCAAAATAATAAGAATGCAGCAAAGAACCCGATTGGATAGAAACATATTTTGATGTTCATTGTGCAGTATTAGCTCCAAGTTTGCAAGCTCTAGTTATAGGAAAAATTACAGGAGTCTTAATGGAGAAACAGTTGGATAGAACATAGAGGCATAGTTGTATGAACATTGTGTAGCCTTAGCTCTGAGTAGCGAACTCTAGTTATAGGTAACAATGCTGGAATGCAACAAACTAATGATTGGATGGAAGCATATTTGTATGTACTATGTG…
>TRINITY_DN34237_c0_g1_i1_2
ATGTGAAGTAAAAGAAAATTATGGTTAAATCTCAAAATGGTAAAGATATCCATTACATTAATAATTTTTTGAACTTCAATGAACCAAGTGAGCAAGCACATAGGTCTTGTAGCATATAACTTCTCATCATAATGTTTTTCCTCACGATGTTTTTTGTGAGAAGGTTTTATTTTGTAATGTTATGTTAACCAATGTGGTTTTGGATGATGGACATGTAACCCATTTTTCCAGTACCACTGTTTGGAAAATTATTCTTTTTGTATTAGACAGTTTTGAGAGAAACCTTCAATGTAAGCCACAGTCAATTTGAACAAGGCCAGGCTTGTAAATCATGTAAATCTGGTAATATTTCAAATACTGTGCTCTTCTATATAAGACATAGTCAATTTGAACAAGGTC…
>TRINITY_DN34294_c0_g1_i1_2
GAGGATGATTTTATTAGTATGTGTGTTTGCCATCTATTGTTGGTGTGTATTTTTGTTTTTTAGCTGGTGAGGCTAAGGGTTCAAATGCTACCCATGCTTGTTAGGATGCTTAATTTTAATGTGTAGCCGTGGAATCTCCAATTTAGGTATATGCATGAGTGGCCAATAGCTGGGGCGATCTTTGTGGCCGTTGGACGTCACCTATTTTGAGGAGGAAAATAACACTGATTGGTAAAAGCCCAACAGTCATACTTCTGCATTTTGTTCTTGTGGGGGTGACTCAGGCTCTGAATCTGTATCCTTCAGTTACACTGCTGCACATCTTCTGGAGATGAATTTTATTTTGGAAACTATCAGTTTATCTGAGTATTCATGCTCTTTTCTGCAGGTTTTTGGATT…
>TRINITY_DN34266_c0_g1_i1_2
GGGTCCTCCTCGTTATTTTGCTTGGGCTCTGCGCAATCCCCACGCATGAGCAGCGGCAGCATAATGCGCTGAAAAAGTTGCTCAAGGTGAAAAGATCTCATGGGATTAAGCCCACTCAATGGTCATCTTCTTCTCACTTGTCTCCTCATCATGATGAGGAATTATTGCAGAAGGAGAAAGATCGGATAGAGGCTCTCCCAGGCCAGCCATCTAATGTCACCTTTCAGCACTATTCGGGATATGTTACAGTTGATTCGAACAGAGGCAGGGCACTCTTTTACTACTTTGTGGAGGCCATTGATGACCATTCCACAAAGCCTCTGCTTCTCTGGCTTAATGGAGGTCCGGGATGTTCATCGCTGGGATATGGAGCGATGCTGGAAATAGGACCGTTTCGGG…
>TRINITY_DN34203_c0_g1_i1_2
ATTTCTCTTTCAAAAATGCCACCCACATCATTCTAGAATAGTCATTAGTAAGTAACATAAAATATCTATCACCTTGAAAGCTTTTAGTCCTTGCCGGTCCACACAAATCAATATGAACAAGATCAAGAATTTCATTAGATTTATCATGTACACTTCTGAAAGAAGTTCTAACTTGCTTACCCATTTGACATTCTCTACATACTAGATTATGAGGTTTAACAATCTTGGGCAAATTCTGACAGCCGGTATTGAACTGATCTTTACTACGCAATCAAAATTAACATGACACACCCTCTTATGCCATAACCATCTTTCATCAATTTGAGCAATCAAGCAAGCCTTCTCATCGGAGTTCAAATGAAAGACATTACTATTAGTCTGAGTTTCGGAAGCAATCTC…
>TRINITY_DN34270_c0_g1_i1_2
GACCGATGGTTTGATTGATAAAAGAAATAGAACATTGCTGAATTTTGTTGTTTCTTTCTTGAGTGATTGTACTTCCTTTGATACATTGATTTAGTTTAATATTTTTAATTTATACTTTATTGAATCAATGATTTTGTTTCTTTATTTAGGTGGCACTGTATTCGTCAAATCAATTAATGCTCTAGGACATGCAAAGAATCCCACATATCTTTGTGAGGTTTTAGAGGAAGTCCTAGTTGAGGTGGGTGAGGAAAATGTGGTTCAAGTGGTGATGAATAATGCAACAGATTGTGTTGTTGTAGGTAGACTATTGATGGAGAGGCATCTAACATTTTTTTGGACTCGATGTGTTGCCC
>TRINITY_DN34271_c0_g1_i1_2
TCAACTGTTCTTAAATCATCAGCAGTTCTGAACTATTACGATGAATTTTAGTTTAAATTTCTTGAATCATCAAACGGAGATTAGTTGTCTAGACTTCATTTTGTTTGTCGATATGGAATAACTGGTCTGCATTGTGATGGGTCAAACTGGCCTTCCCAAATTTGTCATGGAACTCGTGTAGAAATCACACTTCATTGGTTGTGTGCCTAAATGTTTCAAGTGCTTTAAGAAAATGAAACAAGGGGGGTCAATTTAAACAAAGAGGGAGCCTTAGTAAAGAAAAGGGGATTTTTGGGGCTATTGATTGGAGACAGATTTAAGTTGGACAGTAAATGTTGATTGGAAGAGGTTTGGACACACTGATGGTAAGAGGTTCATATCTATTCAGAGCACTCC
>TRINITY_DN34216_c0_g1_i1_2
GTTATAGTTAATTTCGTGCATCTACATGATGGTATATCAGATTTCAATGATTTTTTTGTTGTTGTCTCTACATGCAACTTAACTGTTTATAGCTATTGTTCTGGGTTTCAGGGTAGTGTCAGTGAGCACTGTAGAATCTATTATGGGTGCAAGGGTCAAAAAGTGATCATTTCAAAGTGTCGCTTGATACCTACTTAAAGGTGCCCCAATAACCGTGCACTACAACCTCCTTAAAAATTGCCAATACTTATGCACAAATGCCCCTGGTTGTCATGCACTATGGTTGTTGATAAAGTTGCACAACTCGAGTTCAAGTCTACAAATTCTAATTATTAGGGATACAAATGGGCGGTTATTGGTACATGTCAAATTTATTAATGGTTTTTTTTTTTTTTTTTC…
>TRINITY_DN34223_c0_g1_i1_2
ATGAAGGGATGGTGAGCTTCCTCAATCTGCTTTGTAGATCTTTGTAAGGTCAGTTTGAGATGGGTGTCCTTTCATTTTTGGTCTTGTTTATTGACATCAATGTATTTGAAGGAGATGTTTGCTCAAAATTCAGCATTCTTGCCCTCATTTTTGACATGGAGAATGACCAAGTCATCCTTCTGTCCATGGTTTCTCTTTGCAAGAAAGTGAGTTTTGGTAGTTCAGTACCAGTGACGGATTTTAATGGGGTGTTATAGTTTTCCTTTGAAGATAAGGATTCCCCTTGTGCCTCATTACCTAAGGCATAGTGGCATGTTTTGGTCAGGGCATCAACATACTCTGGGCAAAGAGATTGATGAGTTCCTTCAATGATCTCATCATGTTGAAAACTTCCTGTGC…
>TRINITY_DN34220_c0_g1_i1_2
TATCTGTGGGTTTAAAGTTTAAATAGTAGTTTTTTTGAGCAAATAAATAAAAACTGTAGTGGGACGCAAAACATAACCTTTGTTTTTTGTGAGTGAAAAGCTCAGTATTTGCATCAGATTGATTAGGTTTAGATTTAACCTGCAACCTTATAATAAAAAATCCCCACCCCTGTTTGTCCCTATCTTTTTGCTTATCTCAATCTTTTGAAGATGTTGGATTTTACTATTATTGTATTATTGAGCCTTAATGTGCGTAAACAAGGTGTTTTGCTGGGGAGTTTCTTCATCTGAGAGATGTATAGAAGTTGTTTTGTGCATTATTGCTTGCATTGAATTTTCATAGCACCTTCTTGCCCAAGCTCTCTTTTCAATCTGGGAAAGCCACTGCTGGTTATCTTA…
>TRINITY_DN34276_c0_g1_i1_2
ATATAAGGTTCACTATATAACTAGACGAACATTCTCTTGTAAGTGCAACTTTAGTGGAAAAAAGAAATGGGTCTGAACAAGACAAGCCATAGGAGGTACCCACATACAATTTGAAAGAACTCCAAGGTATAAAAAGGTGTCCCGCCCCTAGGCATCCATGTACAATTTGAAAGAACCCCAAGGTACAAAAAGAGTGTCTCACCCCAAACGAAGAGTAGGACAAAACCCACAGGACAAAACTCCCTTCCAAAGAGAGGAATGATGGAGGATGAGAAAGTCTCCTTAGATGTGCAAGCACGTCTTGGCATGTCATCAATAAGCTCCTGCAACTAGTTTGCTACTTGCTATCATGATACCACCGGTTTGCAAATTCGCTCACATTTCATGGTACTCCATCCT…
>TRINITY_DN34257_c0_g1_i1_2
GATTACTTGACCCCTTCTTAAATAAGTGTGTCAAGATATAAGCAATGGGACTTGGTGCTGCTTCCACCATGAACCTCCTTGGAACCAATATTCAAATAGGTAACCTTGCATTTGGCATGATGTTCAAATACATTAGTGCATAGCCCAATTAGGCTCTGTTTTACAATAATAATGTGTCACATCAACAACAGGGCAACAAACTATCATTTGGACACATGGACATGTTCCCGGTAACCAAAAGATACTCCGATTATAATTCACAAAGAATATGTGATACTGCCCAGTAGAATTATTGACTTTAACTTTGTGTCCTCTGTCATAAGACTGGAAAGAAAGAATTTGCGG
>TRINITY_DN34297_c0_g1_i1_2
GCATGGAGGCATCTTGAATGATGGTTGGTTGGCTTATGTGGGTTACATCTTGAGTTTCACCGAGTCCATCATGAATCTGATCAGGTTTGTTGATATAGATCAGTTGTGTTTGGAAGAAATCTATGATGGCATAGACAGCATGATAGAAAAATTAAGAATAATAATAGCAAAGAAGAAGAATGACCCTATATAAACATTTTTTTGAAGGGTGGACAAAATTGTTGTTGATCATTGGAACAAGATGACCACATGCTTGCATATCCTTGCATTTGCATTGTCTCCCAAAAATTATACCATGACAATACTTTCTTTGCATAGGAGAATGGCATCATATAGAGAAAGTGGAGTTGTTGAATGGTACAAGAAAGCATTTTGAAGAAGATGTCTAGATCCAGAAGT…
>TRINITY_DN34246_c0_g1_i1_2
CAATATTTTCTTCACCAGACGAATGTTAGGGTTTCAAAATGATTCCATGGAAAAAGCAGGCCGTCATGTAAGCACTGTGTATAATATTCTGGAGAGCAGGGAAAATGACAATTAAAATAGCGGTGAGAATTGTTTGGATTCAAAACGGTGTTTGTCGATTTATGTAAATAAATTCTTCGTACTTTTTTATACCAGCATAATGCGGACACGCATTTATTTCTCGAAAAGCAAAACCAGTGCATATACTTTCCGACAAATTAAAAGGTATTCCAACAGTGCTCGAGGATTCCAAGCACCGACAAATCTAGAGAAAAAGAAAGATAACGATGCATAGTGCGACTCACGGA
>TRINITY_DN34254_c0_g1_i1_2
TGGCTGTGGCAAGCCCGAGCCTGACCACATGGGATATGCCGATGTCTTGCCTTCGACGCCCGTCCGCAAGATTGAGCACCTGCACACAGACTATGAATTCATGCCCGGCATGAACATGCCTTCACACCAGTCCATGGGCTCCTTGACTCCTTCCAACTCCTTCAACATGTACACTATCTCGCCTCAGGCGGCCATGGGCCCCGGCTCGTTCATGATGACGCCCACACACAGCCTCTCGGGCTCGGACATTGGCGACAGCTCCTCATCCTGGTCGTGTGCCAACGACAGCCCCATTGCTCTGTTCCCTCATCAAAGGACCCTCCCCTCTCACAGCCTCGAGTCCCTCGACCTTGAGCGCCACTCACAGTCG
>TRINITY_DN34217_c0_g1_i1_2
GAGATCCATGAACACATCACTGAAATTGGATTTGAATCAGATGTCTTTATTGGAAGTGCCCTTATTGATGTTTATGCTAAATGTGGGAATATAGACAATGCACGCAGTGTGTTTGATAAAATTCTCAATGGAAGCTGCGTATGTTGGACATCAATGATTGCTGGGTATACACATTGTGGACTTGGCAAAGAGGCACTAAAGCTATTTTGCAAAATGCAATCGACAGGAGTCAAACCAAATCCTTTCACCTTTGCAACTATTACTGCTGCATGTGCCGGTCTTGCAGCTTTACAAGAGGGATTGCAAGTGCATAATCAAATAATTAAAATGGGATATGGCTCAGATGTCCATGTCAGTAGTTCTCTTCTAGATATGTATGGAAAGTGTGCAAGGATAGAA…
>TRINITY_DN34214_c0_g1_i1_2
GAGGAGTCTGCAAACACAAGATGCCTCCAGATGCATGCCAGTGAACTATATTGGCAATAATGGCATGGTCTGTTTAAACTTTAAACAACATGCCTAGGCTTTGAAGGAATTGAAATCATGCGACCACCAAGCACAAACCTCCAAATGAAAGCTCGGTCAATGCAAAAACTCTGAATTAGAAGTCGCCTCAACCAAATACGTGCCTAGAAAAAATGGATTGTAGGTCACAAATGCTGGTCAAACAGGAGATAGACGGAGTTATGAAGGGTCAATCTCAGGAAAATATTTGTCGACCAAACACAGTTGCTTAATACTCCAAAGAAATCACCCACAAATCGGACTGTTCAATGGAGAAAACTAATCCTCCCAATCACAAACCCATAGTCAATGCTGGCAAAA…
>TRINITY_DN34259_c0_g1_i1_2
GTATTATCTTTGGTATTGCTGTTTCTATGCTTTTATGTTGAATGTGCAATCACATTATCTACTTGGGTAATCTTTGCTTTCAGATTTGCAAACACTATTTTTAAGTTATTATTGGAGTTTGCTTCACCTTGTTCTCAAGATGGTTGTATACTAGCTGTTGAGTGGAGCATTTAGCAGATACTTGGTATTGTTACGGAGGTGATGGATTTTGATGTTTGTGTTTCGGTTGAGGCATGATGGAGGATGGGAGTGTTGTGGTTGAGATGATGGGCACTTGGTGGATTTTGTAGGTTGCTTTGTTGAGCCTGTGAGCATATAGGAG
>TRINITY_DN34226_c0_g1_i1_2
GGCAGGTGCCTATATCTAGCTGGGCATAGAGCATGGACTATTTACTCAAATGCACAAATAAAATAAGTTCGACACATCCAAATGAATAAACACATTACAAAAGATTTTCAATGATTTATGGCCTTCTGTCTGACCAACTAATCAAGAACCCCTCGAGACAATATACAAAGAATTCTCTGAGACACTCAAACATTGCCGGATCTGCTAGTTATAATCATTCTTCAAAGTTAAATAGATTTTGAACAAATTCACATCAATACATCCTCAAAATAATTCTAGCCAGAACTAGAAAATGAAACCGTAAGGCTTCCTGCAATATTTTCTTCTTGCTGGTTTTCTTACTGCC
>TRINITY_DN34278_c0_g1_i1_2
CAAAGCACTGGGAGGCATTGACCCAGAAATCTACTCCTGTCTGGGCGGGTTCCTCCTGGAGAGGAACTCCATGATTATCTCCTCGTCTCGCCATAACGACTCACTGCGTTCCCAGGAAGCGGAGTCGCGTCCCTGTCCTTCGAACATCACCAAGAACTCACGGATGCCGTTCTTGCCTCCTCCTCGTGTCCGCATTGCAAGGACTTGGCTGACTCTGCGGTCCGGATTGTCCAACACATTCGCCGGGCCTCTGTTCGGAATATTTCTTGTCAAATCTTCCTCATCGGCACCAAAGACTTCGCCGGGTAGACGAAGCAATCTGTCCCAAAGTGGTTCATACGGCCTTGTCTCATGTTCCTCCCAGGTCCAGTGATCCACGGCCTCAGAACA
>TRINITY_DN34224_c0_g1_i1_2
TTAACGGCTTGATTGGTACCATAAAAGCATATGCAACAGAAGTCTCGAGAGAGGAACATCATGCAGCAGGCTTGTCAATTGTGACAACCACATGGGGAATCGGCCTGATTATCGGTCCAGCAATTGGAGGATTTTTGGCCCAGCCTACACAAAAATATCCATATATTTTCTCAACGGATTCTTTTTGGGAAAGATTCCCATACTTTTTGCCATGTGTTGTTATATCAACCTTTGCAATCCCAGTTCTTGTACTTTCATTTTTACTTCCAGAGACGTTACATAAACATCCTCATGGGCAAGAAGAGGAAAAGTATGACCCCAATGTAATTAGCATTGACATTGAGAAAGAAGAGCC
>TRINITY_DN34211_c0_g1_i1_2
GTGAATATGCTCCACCTTTTTGAGTGATAACACAACTCTCATAAAAAAAATACGAATCAATCAAATTTCATAAATATCGCCCTTCTTTATTTGAAAAAAAACATATCAGATGTTTGACTGCCAAAAAAATATAAACTCCAACTTAAAAGGTAGAACCAAAAATCACATACCCACAGCCTGAATTTATTTTAACGCACTTCCAGAAAAATCACTTTTATAAGAAATGACACTTCCATCGCACTTTCCAGAAAATGGAAATCGTGCTCTATACCTTCTAATGGCACCACCAAAAGGCGTGATTAACCTCCATTACGCAGAGTCAAACAGATACGACTCTTGGAAGAATGGAAACGGCT
>TRINITY_DN34269_c0_g1_i1_2
TTGTTTCTTGTGTAATCTTGTGGATGCATATTGTTCCATGTACTTTTGTATATGCAATGCGATAGATTTATGGAAATGAAGCACAAAGCCCTCATATGTAGACTGTAACAAACATTGAAAAAACTTAGGAAATGAAGTACAAAGCCCACATACATAGACTTTTATGGATTTTGACAATTTGCAACACGAGGGGACAAGAGAGAACCACACCAAGGCAAAAATCAGAAATGAAGATCCACAAAGATTTTTTAGATTGGTTATAAACTTATAAGTAGTGGGTCAAATAGGGTTGGACACACAAAAGGGAGGGGGCTCAAGCAAAATATAACATGGCAGGATTTGTTA
>TRINITY_DN34262_c0_g1_i1_2
CTAAGAATGAATGCAACAGAGAAGAAGGACCTACACTTCATCAAGACATTCAAAAAGATCAAGTCATACAAGGATGAAAGGTCCTACATCGACCGTGGATTTCTTTTGGACATCCAAAATCAAAAGAACTCCATCCAGGAATCAAATTCGAAGGCAAGGAATTCTAGAATCAAGGAAGGGGGACAGTTTTAGAAGAATTAATCAAAGTTGGAAACTTGATCATCCAAGATGATGCAATTGGAAGAACTCGATCATCCAAAAGATATTGTCTAAGGTATCAACACTTCTTCATGATGAGGAATCAAATCCACAAGGCAAACTGAGGTGGCATCCCAGTCACCAATCGAGCAATCCAAGGGTAC
>TRINITY_DN34208_c0_g1_i1_2
CTAGGCATTGGATTGATCGACACATCAGGACGCTTGAGGAAGGAAATGTTCGCTTGAGCTACCAACTGATGGGAAACTTGGATTCCCATAGTGAAGCCACAGAGGGACATCACAAGCCCATGCCGAGGAAGGTGAAATCCAATAGGAAGGAGCTAAGCATAGTAAAGAAAAGAATGTTCCCAAGAAATCAAGAACAAGGAAGAGGAAAGAAGTTCAGCCGAAAGAGCCTCAACAGAAAAGGCCAAGAGTGGGAGAAGCACAATTGCCAGCCAGTTCATGCAGTGTACATGAAGTTGAGATGTTTGCACAAGAAGTTTCAAGAAGTCAGACTCAGGATAATATTTTTGAATAAGGCACCAACACAAGATATGCTCAACGCCAGTGCTTCTCACAGACCAG…
>TRINITY_DN34248_c0_g1_i1_2
GCAAGGCTCTACAGACCTTCAAGATGTGTATGCCATAAATGTTCTATATACAAACCTGGGATTCCCGCCCCTTACAGGATGGGTTCAAAGTGCAGGTGATCCTTGTGGTGACAATTGGCAGGGTGTTCAATGTGTGGGATCTAACATCACTGAAATAACTCTTTCCAATTTAAATCTGGGAGGACAGTTGGGCTATGGGTTGCAAAATTTTACATCTTTAATAATTTTAGATCTTCAAAATAACCATATTGGAGATGTTATTCCATTTCAGCTTCCACCTCACCTGCAACGCTTGTTGCTTTCTGGTAACCAATTCACTGGGAGCCTTCCATATTCTTTATCAACTTTAACGTTACTCTCTGATTTGTTATTGGGTAGCAACCATTTAACGGGTTCAAT…
>TRINITY_DN34210_c0_g1_i1_2
AAAATATATAGTGTATATGATAAATACTTTATCATTGTTATTATTATCATATAAATGTTTGAAATTATTTTATATATTTTAATTTTACTTTTTTTATATAGCCTCCGCTTACCATCCCCTACCATCCCCAAAAAAACATCCCTAAAACTCATTCCCCTGTCCCCTTCTGTCCCCGTCCTGGAAACTTGAGTTAACATAACTTATTTATATTAAATCAGTATGCTGTCACCCTTTTCTTGGCACAGCTTCTTTTTTTCAAACTTTTGCATACATATTCTTTCCATCCTCTTGAAATTAGATTATATTCTCATTTTGAAAATTTCCCCTCCATCTGGTAGCCATCTTTTGTCTGGTCAAGCTTTACCTGCTGCTAGTCCTGAGTAATCTAGGGTTTCAGAT…
>TRINITY_DN34261_c0_g1_i1_2
GCAATGCAAAGAATCACAGAAAAATTATCTGTTGTATAATTTTTGCATTACATTGTGTATGAATGAAGTCATTGATAAATGTAAACACTGTGGAGTACTTTTATGATGAGTATATACCATATTCTATCAAACAAATTGCAAAAACATAACCATACCAGCAGCATGCAAACTGACAAAATCCCTGGCTACAAAACTCCCTGAAAACTGCAAAAATTTGGTCCAGCTTATTACAGCCTTCCTGTGCCTGCAATAGGGATCTTTTTGATTGGCTGCATATTGTTCAGCAGAAGAGTGGATTGGTTGCATGTTGATCAGCAGATGTGTAGGTCTGAGTGACCAAGCTCAAAGGCAGA
>TRINITY_DN34228_c0_g1_i1_2
CCAAGGGTACCTCCAGTTTCGGTAAACGCCACAACAAGTCGCACGTTCTGTGCCGACGATGCGGTCGCCGCTCTCTCTCCGCCCAGAAGAAGGAGTGCGCTGCCTGCGGCTACCCCAGCGCCAAGATTCGCAAGTACAACTGGAGTGAAAAGGCCAAGCGCAGAAAGACCGTCGGCACTGGCCGCACGCGCTACCTCAAGGACGTCTCCCGCCGCTTCAAGAACGGCTTCCAGACGGGTCAGCCCGCCGGCGCCCGTGGCACCTCCAAGGAGTAAAGAAAAGCAAACCAACAACCCAAAAAAGATCACACTTTTCTAGTTGTGCAATTGTCACGAGCCCGTACACGGAATGAAATGGAAGAAGGGAG
>TRINITY_DN34213_c0_g1_i1_2
TGCAATTAAATACAGACTTGCCCTATTTACTACTGGAATGGTGTCACAAGGTGCTATCATTTGTGCTTCTCCATTCAGATGCAAAGGAACTGGTTGCTGTAATGCAATTCTATGAAGTACAGACAGGATCTAATGCTGGAGAGATTTTCGCTGCAGTTGTGCCAGTTCTGCTTGAGGAGCTTGTTCATTTCTTAGGGGATTCTGGCAGTGATGATACCAATATAAGGCTGGCAAGAGTTCCCCAGATGATTCAAGAGGTAGCTCTTCTTGTCACTGGGTCAGGAGATCTTCCAGGATTTTTAAGGAATTATTTTGTCGGTCTGCTTAATAGTATTGATACAAAAATGTTACGCATTGATGACCAACTATTACAAAAGCAAGCACTTGGGTGTCTGGAAA…
>TRINITY_DN34263_c0_g1_i1_2
GTGCCTCAAAATGCCTTAAAAGCCCTTTTAGGCCTACTTTTGGATGGACGTAATTGTAAGTGCAACGTGGGGGCATTTGCGCGCCACGCTAACGTCCCGAAAAGCTGGCCGAATCTCGAATTTGGCAGAGAGTCAGACGTTGGTTGATGCATGTCTTTTGGCTCGTGTTTCGTCGCAACAACTCTTCGCGCCCCTTTCGGGTTTAAAAACCCTTCCTAGCTCATTTTGAAGGGTTCCCGATCTTGGGTTCTTGGCTCGACTCTCATTGTGTTCTTGATATTTTACCGCTCTTTCCATGCTCTTGGACATATACTCTACCAATATCAAGCTACAATCATCTCATGGTGGCTTCTTACCAACAAAGCGATCAAGTGGGCTTCGTCACACTCACGAATCCAA…
>TRINITY_DN34243_c0_g1_i1_2
AGTGGGAACATTACACACAGTTAGTCGAGCGAGTCAGACAGCTAGCTAAGTGAGACACGGTTAGCCCAGCGAGATACATAGCTAGCTGAACGGGACAGGCAGATAGAAGAGTGAGTGCAGGTTATAGGAGAGGGAGCAGGAGTTGGAGAAGACAAAAATCCAACTGATGGAGGCTACTCACATGGTGAAGGCAGCTTGGGAGCATGAGCTGGTGGCTAATATGTGTCTTCGCTAGCTGCCCTTTACCACATCCACACCTATGTCCTCAATGCATCTAGGGACGTCTTCTCATCCTCCCTCCTAGTAGTATTTTTTCAATTTTTTAATGTATGACTCTCAATTTTGTTTGTGTCATAGGGAAGAAAACTTTATTTTTG
>TRINITY_DN34233_c0_g1_i1_2
CAGGATGCGAATAGCCAAGAGACAAGGTCCAAGAGCCACACATGGATAGAAATAGAGGGTGGACAACGACAGACAACCCAATAGCATACAAAGGCAGATTGCCTCGCCCAATATAGCCAAGGAAGGGCAGAAGCGCTCAAAGCCACCAGCAAGAGAAACACGAGGGTATACACCAAAGCAGCGCCATCCCACTCAAGCACCAAAACATTGGCCTAGAACAGGGCAAGGAACCCACTAAGGCCAAACAGATACCACCAAGAGCAGCATTGACTTCCAAATCCTAAAAAAACAAAAGGGCCAAGACAAAAGGACCAGGGCTAATCCCATCTGCATCTCCATCATCATCTCCCTTGTCCGCCTCTCTTGCATCTTCTCCTCCTAGAACCTTAGCAGCGCTAC…
>TRINITY_DN34218_c0_g1_i1_2
TCAATCCCCTTAAAATAGTAGGGGATCTCTATCAATCATCGATTGGATCTGTAAGGTATGCTACTGGTGGGTTGGATTAATAAGCTACTCGTGCTGCTGATACTGCTACTAGGTTAGGTTAGGTATGGATCTCTTCGATCTGGAATGGCATAGTAATAAGTAATAGTATTGGTCTCGCTTACGATCTGGTGGAAGGTACGACAAAGTGGTGGTGGGTAAGTAAGCTAAGCTAGGGCGTCGGGAAGAGATGATGCTAAAGGGGGGGTTCCCAATCATTTGGGTACCTAGCATCCATCAGCTAATCTTTTCCATCATCAATGGTGTCATGTCCCCCTTTTTCCATTAGACATCGGGATGTTCCTTAACCCTATTTTCCGTTTCTTGTGGGCTTGGGGA
>TRINITY_DN34227_c0_g1_i1_2
TGATACAAGCATGGCACCTAGCAGAGTTAAGGTATTTCTATTTGGCGCCATTGCTTGTTTGTATGCGAGCTTTTGTTTATCAGAAAACCCACAAAAGGAAGAAACGGTTTTTTCAGTTGGGCATTCCTCTGACAAAAACCCATTTTCAAGGGCATCATTTCTTTCCCGGGTTTCCAACCTAATGTGGACTAATACTGAAAAAACTTATGAGGATCCTGTGATTCAAATGTTCGGTGAAGGGGATGAAAATGAGAAGATTGATTTGTTACTGCCTGGCCAGGAACTGAATGGAGAACAGGCCTCTTCTTTTTGGGCAGCAAAACCTCCTTTAGAACAATACACTCCCACCCAATCCCCATCTTCAACATCTCCCTCTTTAGCACCTCCTAGTCCAGTACC…
>TRINITY_DN34287_c0_g1_i1_2
GACTGGATATAGATTAATAGAAGTGTTCTCTGCTTTCTAGTGGATGTAGCCAGTAATGGTGAACCACGTTAAACTTCGTGTTATGTGTTGTTGTGAATTCGTTTATGTTATAGTTTCTTTGTTTAACCGTTGATTATTATGTTTTCTCTGCTTGTTTAAAATTAACAATTGGTATCAGAGCCGTGGTTGGCTTGAGCAGAGATGGAAGGAGATAAAATTCGGAAGATGTATGGTGGTTTTACGTTCCATGTTTCTCCGTGCTTCAAGCATCGTGTACATTGGTGAAGGTTGAACACCATGATGCCTCGGTTGGAATTGATGTTGGTCCCTGTGTAGACACTGGAATTTCTTGGCAGAAAGATGATGAAAAAGAAGTCTTTGTTAAAGAGGAGGAACTCA…
>TRINITY_DN34291_c0_g1_i1_2
GAAAATTGCTTGGTAACAAGATGAAAGGAAATCGTATGGTTAAATGATCGTTACGTCAATTTAAATTGATTGACTTGTCTTTTTCCATTATGGTAGAAATTAGAATATTGGGTCATCTTTGACTCTTTTAGTGCTGTATGAATTTGTAAGGAAAAAAACCTTAGCGTATCAAACATTCAGCGAGTATTATGTGAGAGTGAGATTATTGTAATACTAAGCAAACAGCAAGTAAAGTAAACAGTGTTTATGAATGCAACGGTTGTTTGAAGGACCATGTTTTTGTTGAATGACAATAGAGAGTTGTCTTTCAATGGCAGTTGTTTTGCGTTAATATTTATGTGCCTAATCCTTACTTGAAGTGTATCCATTATATTGATTCATGGACAAAGAAACTGTGGT…
>TRINITY_DN34289_c0_g1_i1_2
GTGAACGAAATGAAGGGAACACAATCCAGCGGAGACGCAGAAGAAAGACCAAGAAGACTGCCAGAGAAAAGCTTCTTAATTCTCAGTTGTGGGCTGCTAGGATTGATAGGTTGTGGAAGGAACCAGGTGGTTCTTACAGGTTTACAGGACGCTGGTTTATTATACCTGAAGAGACAACAATTGGAAGGCAACCTTACAACCTTAAGAGGGAGCTTTTTCAAACTAATCATTTTGACGACAATGAGATGGAGTCCATCCTTAGACATTGCTATGTTAAGGGCCCCAAAGAATTTGAGAAATGCACTGAGGGAGATGATGTATTTCTCTGTGAGTATGAGTATGATATCAATTGGCATGCTTTCAAGCGCTTGGCAGATGCAGATGTTGATGAAGAGAGC
>TRINITY_DN34267_c0_g1_i1_2
CTGGAGAGCTATCAGAGGATTCAGTCGAACATAGTCAATCTCAATCTAATGATACAAATCTCTGCCAACACATTCTTAGTGGCAGTTATTAACAAAATTCCAAGTAAACAGATAGAACTTTGATATGGAACAATTCTTGAACTTATTTATGGAGAATTAGTAGATTATAACTTAAAATAAAATATAAGAATACTATGGAAACTAACCAATTTTAATTTAGGAGCTTACCTGAAGTGATCTACATGTGCAAATTATCCCTTTCTTCGAGAATTAATCAGTAGGGAGTTCCTTTTTAGCATATGAAAGGCAGCTGATTGGGATAAACACCATCATATCTCACATTTATAGTTTTTTGGATTCCTGCCTTCTGGTATTAATCGTGTTAACTTTTCCCAGATG…
>TRINITY_DN34280_c0_g1_i1_2
CATAACTTTGAACCCTAATTTTGGCACATTTCATCTTTTCATCTTTCTGGAAACTGCTGGAGGAGCTCTTTGTTGGCCGCCATATGCATTATATTTGTTGTTTGATGAAGCTCGAATAATGGTTTGAAGGCTTTTGAGAAAAATTCTTGAGGCATCCACTTAGTCTTAAAGGCTCGGTAAAAGAACGGTCATCATATGGAGTGGATAGCAAGATGTTTGGATCAATGAAGCTGATCGAAAGAATCTTCTTCATAACTAATCAACCTATCTAGGCAATGATGTGTTCTTTCTTTCTTTTCCTTTTTCATACATTCTTTTATTTCTTTTGTGTTTACGTTTCTATGATCAATGAGATCTTTTCTCAGCTATTCCC
>TRINITY_DN34232_c0_g1_i1_2
TTTGAAACTCAAACCCTCAAAATCAAGCACTATCTACAAAATACAAATGTTGAGCTACAAAATAACAAACTACAACGAAGCATGAAATTGGCAAAACTGATGAGGCTAACCACTATGAAGTATATTTCATTAGGGGGCTGCAATTGTTAATAATGAAGCTCCAAAATTATGCTTCCTTCTAAGTTGATTCAATTGCACTTCGTCAAATCTAACGGCTATACTAAAGATATCAATTTCTTCGTCATCAAGTGGCTTCTCTACATCAATGAGCCATTCCAAGTTAGGATCAATATCGTCAAGGTCAATCAATGATTGTCAACACTCCCCAAAATTATCAGTTTTAATGCATTATTTTCAACC
>TRINITY_DN34264_c0_g1_i1_2
TTACCCCCTTTATTACACATTTTTAAACGAGTGATGACTTGTTAGGGCTCACTTGACTTGAACTGAGTGGGTTTTACGAAGAGTCAGTCTCTTAACCTATTTTACGTATGCAATGGTGGGATAGATTGTATGCAAATAGAATCTAGGATGCTATCAAACAACATTTGCAGGATTTAAGCAAGAAGTGATATTGTAGGCTATAGCCTTTCTGTTCACAGGGGCAGTCCTGTTCCAAGGATATTTGTTTTACAGTATTTATTCTTTTGGTTCGGGAATATTGACTATCTGATAAATTCTTTGTTGAAGCAGCCATTCCAGCAAGCTCCCGAGTCTACCTG
>TRINITY_DN34292_c0_g1_i1_2
GTGTATGTGGTCAACATTATTTAGTTTCAGAGCTTAAACTCCTGAAGGCTGCAAGCTTTGGATGTATTGATTGCTAAAATCATTGTATAATAAGAAAATCTATTGTCTTAATGAAGGTTTCTATAGCATGCCAATGGACTGCTGAATATAACTTCTGCTTGCAAGGAAGAGATGCTCCTTGTTTACAACATTCAGTTTTTCAAAGTGCACTTCTGTGACTTAAATCTGCTAGGATGTGGACAATTTAAGGGTGATGGTTGCACTAGATTTGGACAATAGTGAAGACTTCATTAAAACTATGGGTTTTGGAAGGATCTTTATTATTATTTGCAGATGACAGAAAAAAAGATAAATGGCACTTTTTACAAGGATGCCTGTTTATAACAAGTGGACTGTAAT…
>TRINITY_DN34283_c0_g1_i1_2
GTTCATTGTGACTCTCTGTTCCACCCACTGAATCAGATTAATTGTATGCTTAAAATTTGAAGAGGACCAAAATGAGCAGCCATAAAGAGCATGCACACATATACACATACAAATGTTAGAGGTTGCAATAGTCAATATATGCAGGATTAGAACTGAGACGTGCCATTAACAGGGCCACCCTTGAGGTTCAAGGACCATTGAAGACCAAAGGAAGAGCAGAAAAAAAGTTAAATGGACTGATTTTCCTTCATGGACGTTCCTTCTTGTGCTTGGGTCCTCCATAATGGTATACATACACACCACATGATATCCAAC
>TRINITY_DN34200_c0_g1_i1_2
TAGACTTGAGGAAAATCCTTACACATAAATGGTCTCATTCGTTTATCTCATAATAGTGCTCAGGAAACTAACAAGCTCTTCTTAGGTAAGTTTTGCCTGAAACTACCAGTACCTGTTTTTAACATCTGCTCATACACAAGTTTTTTCATTTTTTTCCCTTGAAGTCGAAAAAAAAAACAGACCTTAAGCTGTTAATACTAGTCAATAGTCTCTCCCCCTCTGAATCAGCCATCTCCTATCATCTAACTGGAAGCTCTCATCATGAGCATCCTAATTTTGTGCTTCTCAAAATTCTGTATGGAAATTTCAAATCACTCCCAATTTTTTTATAGCAGC
>TRINITY_DN34205_c0_g1_i1_2
TAATGAAAGGCCTGTTAGGACCTACCCGGTTAAGGGATTTTGTTGTTGTAATTGTTAGAGAACAATAGTGAATGATATGGGTATAACACTTAACTACTTGCCTGATCAGATCCAATTTTGCTCCAAATCTGTAACACTCTGGGAGATCTCATACTCTGGTTCAGCTTCACACTTTTCTCAAAAACCACCGACACAACAAACATCAATTGTACCGACCTAAATAACCTTTTCAACTTAGTCGGTTACAAAATCCTAACTTACAACATAGATCATCACAAATATTTACAACTCATTAGAGATCATCAAATGGATCATAACAATCAATTACAAATCAATTACAACTATTGAATGATCACCGCATCTCAATCTGATACAAAGTCAAACCCTTAGAACACTCCG…
>TRINITY_DN34293_c0_g1_i1_2
TAGTTAAATTTCTTAATTTAAAAAAAAAAAATTAGATTAATCAATTAACAAAAGTTCTGCATATAAAATGCACACAAAAGCATATTAATAGTAATTCTTATGGTTTTACTTTTCTTATTCAAACTCAAGGTCAGATGACCCTGTTCCATACCAGTGGGAGATACCCATATCTCTGTAGATATTCCATATACCCTTATTTGTATACTTCCTTTAGCGTACAATGCGTCCATAGTGATATACTCCTCTGATAACATCATATACTCCCATACCATGTTTCAGAATGAAATCCCTTGCTTGTCCGTATCCTCATCCTTGTCCCCCTAC
>TRINITY_DN30692_c1_g3_i5_2
AAATAAACAATAGCCACGTAAAATACAAGGGCGGTATGGCAACTGCAAATATCCTTCATCTAAATGTGAAGTCCATTATGCTGACTTCCTTCAAAGGGCTGAAAACAAACAGAACAAACGCGCCCTGTCTTTCTTCTCATTGCAAAATCTCTGAAAATTCTCAAATTAAATATGATCTGGGCAGGCAGAGATTATCCAATGCCTTTCTAATGTTGCACTCTGCTGCAATGATTGCCAGGAAAAACAGCTTAAAAAGTAGGAGCAGCTCTGAAGGAGAAGCATCCATGGAAATCGAACCCATTATTGAAGATGGGGCTTCAAATTCGGGAACATCCTCAAGAGGAATTGGGCATCATATCAACAGATTTGTAAAGGCTTTCTTCATTTTATTTTTCTGTT…
>TRINITY_DN30699_c0_g1_i14_2
TACACGCACGTGAGCTAGACAACACCACCAGGAATCCATTCATCTGGTGCTGTGTATCCATCCACCCACCTGCGGCAAATGCATATATACAATGAATATATCACACTTTTGCAGTTGCATCTGCAGGCTTATATAAATTTCTGCCCTGCACCGCATCGTGAACATTTCCTCTCCTGCTTCTCATTGAATATATAGCCGTATAACGTATATGCATTGAGTATATCTCAGCCCTGCAAACCTCGTTTCTGGCAGCATATATACCTACCTTGAGCTCCTGCTGCACAGTGAGATTAGCTCCGTGACGACTATATACACTAAAATCCATTCTTGTTTGTGGTTAACGCACTGAAGTTTTCTCTCCATATTGGCTATTGTAAGTGGATATTATTCTACACTCCA…
>TRINITY_DN30631_c1_g4_i1_2
CCGGAATGGATAAGTGAACTGAGGTGTCTTCAGCATTTGAAAGGCTCGTTTGAGCGAATGCCGAAGGGAATATCAAAGTTAGAGTATTTGGAAACACTGCAAACACCATCACTTTCCTTGTCCATGGAAGAAGACGGTGTGTTAAGGTTAGAGGATGTTGGGAAGATGAGTGAGCTTGAGGAAATAGCGTTTAATGTTGAGGATGAATCGCAGTTGAACGGGATGGACGAAGGGATCCTTGAGCCGTTGGTGAAGATGCATCGGCTGAAAGTCAACAATGCAATCCATGGAATGCAAGATGATTTTTTTCATCCGCGGTTTCCGGAGAGAATGAGTGTAATGAGAGATTTGGAACATCTTAGACTATGGAAGTTTGCTGTGCCAAGTTGGATATGTTGT…
>TRINITY_DN30631_c1_g3_i4_2
ACTCAAAGTCTTGCATCTAAAACAGACAGAGATTGAGAAGGTACCAGACTGTGTGAGACGTCTTAAGAGTCTCTCTTATCTCAATGTCTCTTCTTCTGAAGCACCCAAATGGATAAGTGAGCTGGTTTCTTCAGCATTTGGAAGGCCCGTTTGAGCGAATGCCGATGGGAATATCAAAGCTGGAGTCTTTGCGAACACTCCGAACGTACTGCTTGTCCCTGTCCATGGAAGAGGATGGTGTGTTAAGGTTGGAGGATGTTGGGAAGATGAGGGGGATTGAGGAAATAGCGTTTCGTGTTGAGGATGAATCGCAGTTGAAGAGGATGGAAGAAGGGATCCTTACACCCTTGCTCAACATGCGCAGGCTGGAAATCAGAAATGAAATCGATGGAATGCAGG…
>TRINITY_DN30684_c0_g2_i5_2
TCCAAAGAAACGACGTAAGCTAACTTCGTCATGGGATGTGCTTCCCTCTGGTCAAAAGGTTAGGAAATTTGTTTCTCTATTTGTTTATATTTCTGGACTGTTATTCGGGTTAGGGTTGATGATATTTCTTGTGACATATTAGGATTTCTTGGGTTGAAAGGAAATCATGATCTATCAAATTTGTGAGGTGTTTTTACCTTTCAATCTTTTTCTATTTGGTGTTTCTGTTGGCGAAGAGATTTCGCTTAATATTTAGTCTGTGTTGTTTCATGGTTTATTGATAAGCCATAGTTTCTCGTTTTTTATTTTATTTGGGTTTTTGGGTGCATACTCTTGACGAGTCTGGAGAATAAGCGTATTGTACTGTTGGTTTTGCGGAATTGTGGTTTGTATGATAGA…
>TRINITY_DN30684_c0_g1_i3_2
TAATTAATCAAACTGTGCAGAGTTGACCCGGAATAAGCTGAGAATGGCCCACGGTAACCTGAAAAGGCTTTTAATACTCTTGATTTTTACTCACAGATGGCAAGTGGACACCCTAAATTGGATTCCTGGTTCTCCTCAAATAACCCATCATTTTGCCTTTTTGAGGCGGCTTCCATTTTTTTCTTGGAATGTGCAGAACTGTCTTTTTAGCCCTTAAAAATCCAATCTTGGGTGACAATTTCTGGGCTTTCAACATGCAGAGTATGCATGTCGGTTAGAGAGTGATGAGCAATCAGGCGAGGAAGTTGCAGGCCAAGATGATGAATGTTTACATGGCTTATGATAGAGGATGAAGACAGAGGTTTTGGGCTTCAAAACTGTTGTTTTGGTTTTCTTGGA…
>TRINITY_DN30624_c0_g1_i1_2
CTGGTTGTTGATCGCAATGGCCAATCCCTCTCTCTTTTCTCTTGCTCTCTTTGTCTCTCTCATTGCATTAACTACAACCGTGTCTGAGGAGATAAGAAAGCCATATATTGTTTACATGAATAAGTCCATGAAGCCTCTGCATTTTTCACTTCATGAGTACTGGTATGTTTCTCTCATCAATGAGGCAACTTCGGGCTCAGGCTCAGACGATGAAAGCCTGTTGTTATATACATATGATATAGTACTTGATGGATTTGCAGCGAAGCTGAGCAGAGCTGAGGCTGCATCTTTAGAGAGCATGGAAGGTTGCTTGGCCGTAATCCCGTCTTCTGTCAGCCAAATGCATACGACCCGTTCGCCGCAGTTTTTGGGTCTGGGAGGTTCGCATAACAATTTTTG…
>TRINITY_DN30646_c0_g2_i3_2
AACTTCCTTTTCTCGGATGCTGATATTATGTGGTTTCGAGATCCCTTTACTAAATTCTCATCCAAGGCAGACTTCCAAATAGCATCAGATCGTTATAGAAGGAAAGCAACTAATCTCTCCAATAAGCCCAACGCAGGATTCATGTATGTTCACTCCAATGAAAAGACAGTTGATTTTTTCAACTTTTGGTATCGATCCAAGAAAGTTTATCCCCGTAAAAATGAGCAACAAGTGTTGAAGATACTGAAATGGAAAGAGTTCAGACGCAGGCGACTTAAATTCGAATTCCTTGACACTAAATATTTTGGCGGGTACTGTGAAAGAACGAAAGATGTGAACTTTGTTTGTACCATGCATGCCAACTGTTGCAAAGGCTTGAAGGCCAAGGTTATTGATTTG…
>TRINITY_DN30646_c0_g4_i3_2
AAAATTTTCTGTTTTTTAATTTATAAACCAGCCCTTTTTCTGTCTTCCTGTCATGAAAAATTTACAGTCAAAACAAGGCAAACGGATAAAGGGAAAATGTAAATCCTTGTCGTCGAAGTTCACATGTTTCTAAATTCTATGAGGCGGCGCCGGTTGACCTATCTGTAGTTCCGCTCTCCTCTCTTGACTCCCATGGTGAAGAACAGTTCAACGATTCTCTGCAACTTCGTGCTATTCAATGCCTTTATTGCATCGATGTGGTGTTCTGATGTGCCTTAAAAATATTAATATTGCACAGAGAATCGCTTCACAGGATACAAATTGGGTGAATTAAGTAAAACTCTGTACAGGACAGCATGAAAACGGCTAATCATAGCGTCGTGAGGACCGTGAGTGCAA…
>TRINITY_DN30664_c0_g1_i1_2
CAAAATAGTCTTCTCAACATGTACATCAAAAACGGTAGTTTGGTGAACGCTCGCAAAGTATTTGATAATATGAGAGGAGGAGACGTGTTCTCATGGAATCTGATAATTGCAGCTTACCAAAGACACGGCTCTCCTCAGGAGGCATTCACACTATTCAACAAAATGCAAAAAATAGGTGTTCAAACAAATCCCTTCACCTTTGCCAGCGTACTAGCAGCCAGTGCAAAAATAGGAGATTTAGAAGAGGGTATGAAACTTCATCAAAGAATAATCCAAAGCGGAATTTATTCCGATGTTGTAGTTGGCAGTACCCTAATAGACATGTATGCAAAATGCGGAAACATACACAAAGCACGTGAAGTATTTGACGAAATGCCTCATAAAAATGAGGTCTCATGG…
>TRINITY_DN30664_c4_g2_i1_2
GAACAACTATTAGAGTTGTCAAGAACCTCCGAGTATGTGTTGATTGTCACACTGCAACCAAGTTTATCTCCAAGATTGTTGGAAGACAAATTGTTGTGAGAGATTCCAACCGGTTCCATCATTTCAGACAAGGACAATGTTCTTGCAAGGATTATTGGTGACATGAAATTTAAGCAACTAGTGAGCATACATGTGCACCATAACAAGGTACCCCCATAACAAACATCAGATTTTGCAGTCCATGAGTTTGAGTTGTAAGTATTTGGAAAAAAATTGCGTCAAGATTATCGTTTTGGGATTATACTTCATAATTCATCATTAAGATGAGAAACAAGTTCTAGTGATGAATCACAAAATACGATCCAAAAAATCAATACAAAAAATTGACAATAAGCTTTG…
>TRINITY_DN30664_c5_g1_i1_2
GCAAATTGTTGTGAGAGATGTAAATCGATTCCATCATTTCAAACATGGACAATGTTCTTGTGGAGATTATTGGTGATTTTAAATGACGGCATTCTGTAAACATAGGCTTGCACTACAACAGATGCATGTTTAGACCTGCCGTGATAACAAGGGATCAGATTTCTTTTTCAGTTTTTGAAAAGGTGATTTTTTCTAAGATTTTGGAGATCTAGACCGTGCCATTGACTTCATAAAATGAGATGTACAGTATGTGATGTGCGTCACTTTATAGTAATGGGGTATCAGTATATACTATACATGATAAAGCTTTGTTTTATCATACCATAGACGTGTCATTACATGGCATTGTTTTTCAGGACGCCTTTATATCTCTGGAATTAATAGCTGGAGGAAGTAGAG…
>TRINITY_DN30664_c6_g2_i1_2
TATGCAGTGCATGGATATAGCAAGGATGCCCTCGAGCTCTTTGAATCTATGAAAACCTCTGGAACTGATCCTGACCGTATAAGCCTTGTTTGTGTTTTATTTGCATGCAGCCATGCGGGTCTAGTGGATGAAGGCTGTAAATATTTTAGTGCCATGAGCGACTCTTATTGTGTCATGCCTACAATTGATCATCATATATGCATCGTTGATCTTCTTGGCCGTGCTGGCCATCTTGAGGAAACCTTTAACTTCATTATCAAAATGCCAATACAACCTGATGCGGTTGTGTGGATGTGTTTGCTTGACACTTGTCGGTCACATAAGAATATAATGCTAGGAGAATTTGTGGCAATAATTCTTTTCGAGTTGAACCCAAAAAATGCTGCACCATATGTTCTT…
>TRINITY_DN30664_c6_g3_i1_2
ATGGACTTCAATTATTGCTGGATATGCACAAAATGGGCATGTCGAGAAAACCTTTGAGATTTTTAAGCAAATGCAATTTGCAGGTGTTAAGCCAAACTCTTCAACCTTTGCCAGCATTCTTCCAGCTTGTGCTCAACTTGGTGCTTTGGAACAGGGTATGGAGATCCACAAATCAATGGTTGAAAGTGGGCTTGTGTCAGATGTCGTGGTTGTGACTGCCCTGATTGACATGTATGCAAAATGTAGGAAAATGCTGAAGGCGTGCCATCTATTTGACAAAATGGCTGAACGAAATGAGGTCTCTTGGAATACAATGATTACGGGATATGCTCAAAATGGCATTCTTGATGAGGCAGTAAGAGTTTTCAAAGAAATGCCTCAACCAACTGTGGTTTCATG…
>TRINITY_DN30664_c6_g5_i1_2
TACAGAAATCGCGTGAATTATTTGACAAAATGCCTCTTCGAAATGTGGTTTCATGGACTGCAGTAATTACTGGATACGTGCAAAAGGGGTATGTTGAAGAAGCCTTGGAGATATTCAAGCAGATGCAGTTTGCAGGTGTAGATCCAAACTCAATAACATTTTCCAGCATCCTCTCAGCATGTGCCAAAATAGGAGCTTTGGAACAGGGTATGGAAATCCATCAAAAAATAATCGACACAGGATGTTTGTCAGAAGCGGTAGCCACGACTTCACTGATAGACATGTATGCAAAATGTGGATATATACAGAAAGCATGTGAACTGTTTGAGAAAATGAAAAATGCAAACCTTGTCTCGTGGAATGCGATACTTACTGGATATGCTCAAAATGGAGATCTTG…
>TRINITY_DN30664_c6_g7_i1_2
TTGTTGGATATGCACAAAATGGGTTTGTTGATAAAACATTGAGAATTTTTAAGCAAATGCAATTGGCAGGTGTAAACCCAGGCATCTCAACCTTTGCTAGCATCCTCCCGGCTTGTGCAAAACTTGGAACTTTAGAGCAGGGTATGGAAATTCACCAAATAATAATCAAATGTGGGTTTTTGTCAGAAGTAGTTTCGACCGCCCTAACACACATGTATGCCAAATGTGGAAGCATACAGAAGGCACACAAGTTGTTTGACAATATGCATCACCCCGATGCAATCGCATGGAATGCAATGATTGCGGGATATGCAATCAATGGTTATAGTGAGGATTCCCTCAGAAAATTCGAACTAATGAGACAGTCTGGAATTAATCCCAGCCCTGTAAGCTTTGTTT…
>TRINITY_DN30602_c0_g1_i12_2
CAAGATTTGCAAAATATGGTGGAAGAATTGGTTAGAATGTGTGGTGGGTTTCCTTTGGCTTTAATAGTTTTAGGAGAACTGTTCGTCAATGAACGTCGTCCAAGAATGTGGAAGAAGCGCTTGGACAGCCTCAGTAAAGGACTGCCGGATGAGGTCTTAAGTCAGATAGTAATGGATAGCTATAAATCTCTCAACGGTAGAGAGAAAGAGGCCTTTTTAGATGTTGCCCATTTCTTGATGGGAGAAGATAGAGATCTGGTGGAGAGGGTTTTGGATGGATTATTGAATGATGACGGCTTTCAATGCCTTGAGACGCTCCATCGTAAATGCCTCGTGGAGTTAAAAAGTGCAGACATAATTCGCCAGAGAGAATTAGGGGATGACAGCGTGGATTGGAGT…
>TRINITY_DN30691_c0_g1_i1_2
TCCAGACGTCATAACTGTCCTCAATCGTGATCTTTGGATGAGAGGTCTGTCTAAGGATTAGCAAGCAATAATTTTCAGAGAACGAATCAGATAAACATGTCGCAAAATCCTTCTTCTCTGGTTGAGCTCGATTTGAGCGGATGCCAAGACATTGAGGCTCAATTGCCCACAGTCAATCGGCTTTCTAATCTGCAAATTCTGAGATTGGACCAATGCGAAACCCTCATACAGCTTCCTTCAGAGCTATGCAATCTCCTTTCGGTCAAAGATTTCTCCGCCCGAAGATGCCCAAATCTCAAAGAATTGCCTTCCAACTTTGGAAACCTTAAAAATCTGGAGATTTTGAATTTGAGCCACTGCACCGGGTTAGGAAATCTGCCTTCGAGTTTTGGAACCCTA…
>TRINITY_DN30663_c0_g2_i2_2
TACCACAGCCTTCCACAGGGGCAGATTGTGAGGGTTTGCTCTAAGGCCAATCCTGATTATGCTTTGGGTATCAGAGATGGCAGGGCTATGCTTGTTTACTACAATCCCAGTGACCCAACTCAGCAATGGGTAAAGGATGAGACATGGAGCAACCGTGTGAGGGACACTGTGGGTCATCAAGCTTTTGGCCTTGTGAACAAAGCCACTGGGCAGTCCCTTCATCATGCCCCTGGTGCTTGTCAAGAGGTGTTGCTGACCAAGTATGAGGGCGGTTCCTATGATGAGAGCGTGCTGTGGAGTGAGAGTGAGGACATGGGATATGGGTACAGGACCATAAGGATGGCAAATGACATTGGCCTCAACTTGGATGCATTCCAAGGTGATAGGAAGCATGGAGGC…
>TRINITY_DN30612_c1_g1_i2_2
CTCACCTTTCTCCTCCTATTTTGCCAAATGAATGAAATGAAGTTCACTTTTAGGGTTAGAGGATAAATAACAAAAAAAGAACAAGTTAAAAAAACTTTAAAAAATGTTTTTCTTTTTTGGCTTTTTTAAAGCCCAGCCGGTCGGCCAAGTCCCAGGCACGGGACTCGCCGAGTTTGGCGAGTTTATGCCAGACTCGCCGATATGCCAAACTCGCCAATTCGGCGAGTCTGGCGAGTTCACCCCCTGGACTCGGATGAGTCCGAGTCCGAGCTCGCCAGACTCGGGGGGTATGACTCAGACCTGAATTCACCAAGTTTGGGCGAGTGTGGGCGAGTCATGTTTCTCTGATTTAATCAATATAATGGATCTTATTTCACTTTAATACATCAACACTTTATT…
>TRINITY_DN30619_c0_g2_i6_2
CAAGGAAAATTAAGGGTTTTATGTGTTTCATTCTTACTTTCGATGGATTGTACGAGGGTTTTCTTATTTGATCTGATTATGCTCTTTGAATACATTCCTGAATTGCATAAATTATATGGATCTATTTTTTTTCTTTTTTATGTTCTGATTGTTCCTTTGAGTTTACCTTGTGTTCTGTTCGTATTCGATTCATTATGATACCTAGATGAAATGATTTTGGCGGTCTGAAATATGTTTTGGTCTTCCCTAATAGAAATACTTCCGTTACAACTCGTGAGCCCTGTGTCGCATATTGCATTTAACAGTCTGTTCAAACGTAGTGGAGCTCGAGATTCGACTTCATTCGCCTAGTGTTTGACTCTTATGACTTATATAATGTTGTAAGTTTTGCTTTTGAAT…
>TRINITY_DN30641_c0_g1_i1_2
TTTCAGACATTGAAATAAAAAATAACTTTCTTATTTTGTAGTTACCTAAAAGTTCAAAAATCCCATTTGAAAATGGATAAGTTTTAAGTATGGTCATTAAATTCGGTGGTCCGCATGAATGCTAGTAACTGCCCACTCTCAACATTTCCTCCATCATGCTGTTAGATTCATTCAATTCCAAACAAGAGATGCATTTGATTTACATAATTTAAGAGAATGTTCAGTAGACAAAATAGTTAAAATTAAAGAATAAACAGAACAGAAGCATCAGGTTTTGGCAGAAGTTTCCAATATTCCACTTAGACTTTCTATGTTTTGATTTGAAAACACAGAGGAAAGAGGTGGCATCTCTGTATTCGCTATAGGCAGGAGAATGACATGACTGAAAACATGATGAAA…
>TRINITY_DN30641_c1_g2_i3_2
AAAGAACCTTGGTACATGATACATTTACTTTTTAACATTTTTTTCATCTGTTCTTTAAGCTTTAGATGTTTCTAGCATGGTTTTTACCCTTCTGTTTTGAACGAGTTTTTATAAATGAAGTTAGGCCAAAACGCAGACCGTGTCCCTCTATTACGCGTATAACTAACAAGACGCCCCTGGTTTGAAGCTACTCGGATGTTCACAGGGTGACGTGGTCCTGTAGTTGTAAGCCTCACATTAAAACCAGCAATCTGGATTTCATTTTTTGTTTGTTTGTTCATCAAGAAGCTTTTGAATCAACTGAATCAAAACAGGGTAAAGGAATGAATATGCTAAGCATAGAATGAGATAACAGTTTAAATCTGCAGATTTCAACGAGTTTGCCGAAGGTATTCATTT…
>TRINITY_DN30641_c1_g1_i6_2
CCGGTAAATATTTCAGCATTTCGTGTAATACCTGTACTGGATATTTTTGTAACTGCTATTATTAAAACCTTTGTATTGGTGTTTATGCGTGTAATCCACCTCTCTGCACGCAGCTTAATGGCTTAATTTATTCCCCTTCATTCAATTTGTGCAGTTCTCAGTGTTCTGACCTCTTTCCACGAAATCAGCCTATAAGAAACCACCTTTTTGATCAACTGGGTATTTTCAGGTTTCGAGATTGCCAGTTGGGTTTGATTCGGTTTTTCATCTCAGCAACACCGAGATTTTAAAATAGGGAAAAAAAAAACAAACTATAAAAGTAGTGGAGAAGAAGACGAGAGTATGCAGAGGTGAAGCCTGAATCTGTAGCAGCGTAGCAGAGGTGTTCCTATTTGCTTT…
>TRINITY_DN30630_c0_g1_i4_2
GACGCTGCAGTTACCGTATACATTAAGAAGGGCGGGCCTAGGCTATGCAGGTGCGGTTTACATTGCTGCATAGCCAGTGCCCAACTGAAGCACCCGCTGTGCACAAAAGAATTATTGGGCAGGCATTTTGAAGTTGAAGAATCACGTTGAAACCAAAAATGAGAAAGTTTTTCAATAATTCCAGTTCCAGTAAGAACGAGCATATAAAGATTGAAGGCACTGTAGTTTTGAGAAAACCATCGTTTATGGATATGAGAGATTACAGTACTAGTTTTGTAGATAGGGCAGCCGAGCTCCTGCAGAAAAAGGTGGTTTTCAAACTGGTCAGTTGTGATCAAATAGATAATGGAACTGGCAGGGGTAAAGTTAGCCCTCATAAGGCTGACTTAGACTGGAATT…
>TRINITY_DN30630_c0_g2_i1_2
ACCCATTTGTGTAAAATTATCCACTATTGATACGTGTGATATTCATTAATGAACTTTCCATTATCAATTTGTTAGGCTCCTTTGTAATCTAATACTGAAAAATTGGGTTGACAAAAAAATATCCGCCATTGAAACTATGCCCACTACTGGTAATTTTCCTTTCCCCCCAATGTCCGTAAGGTAATTTTCCATATTGAAAGTTTGTTCCGGCAGAAAGCACGTATCCAAATGCCTACATATAAAGGATTCACAATTTAAAATGTAAGCCAAGCCAAAAATCATGGATCTCTTATCCCCTCACAGTCACCCTCGTCTACAGCATCGACAACTGAGGCCTTGCGGAATTGGATTAAACAATCTTGCAAGACCATACTCCCATGGAAGACGGCTTTCAGGGCT…
>TRINITY_DN30661_c0_g1_i1_2
TTGAAAAGGAAGAGGCCATAGCCATCTTGTTGGAAAGGATGTATGTAAAGATATCAGAGTTGGGGGCAGAGCAGAGAGGTTATGCTTTGAAATGTGCAAATAGGTGTTCTTTCAAAGAGAACAGAGATTCTGCTCCAACCTTTCATCCATTAGCTTTGAAAGCTTTAGGCCGACACTTGTTCAGTAAACACGGTACTGATTTTTCAAAATGGGTTGTTGAGATAGATGGCTTCACAAATCGAGCTGCTGATGGTTTGGATGGCATGTTTGTTGTGTTGGAGAAAGCTTTTGATGATATGGATCCCAGATACCGCAGGATAGTTGTGTTTCTTGCTACACATATGCCGCAGAATAAGTCTTCCGACAATGTTGTTAAGTGGGTGACAACAAATTGCAACG…
>TRINITY_DN30625_c0_g1_i1_2
ATGCGGCTGCTTAGCTTATTTTGGCTAGCAGCCGCTGCTCAATTTTTTTAGCATTAATTTGTGAAGCTGGTGGCCCCATGAATGTAAAATTTTGCTGCTAATTGAAAACAAATAAAAAGAGGGAAATTGTTTTGGAGAGCCACATGTCAATCTTCTCAATAAGCAGTTGCTGCTTATTTCCAGGCCCCCCTTTTTTTCAAAACTTATTTTTAAGTTTTAAGCAGCCGCTGCCCCACTTAAATAGGAAAAGATTCCAATTTATCCTTTACTCTTAATTAAAAAATTGCATGGGAACACTCTGGCC
>TRINITY_DN30625_c1_g1_i7_2
GTTTTTAAAATTCTTGTGGCTGTCGTGAACGTAATTGAAATCCATCTCTCTCTCTCTCTGCGAGACAACAAATGACGGTAACTTGCAAGCAATAGACTAGTTCAGTCTCAGAGACCTCGAATGAATGAATGATTGATTTTAATTGCAAAAAGCTTTTGCTTTCCCTGCGTGACGTGGAGTCCACATGTCCCTGCAACGTGTTTGTATTTAATCTCATTGCTCTGTAAGTACGTCATGAAATTTGTTCCAGTAAAGTCTAAAGCGATCCACCTCCTCCACAAAGGATCTTCTGCATGTTTCTAGTATTTGGATAACTACCCAACCTTTTTAACATCTGAAAAGGGAATCGTCCTTCGCAGCTTCAGATTCCGAACATCGATGGAATAATTGAATCGGTTT…
>TRINITY_DN30628_c0_g1_i8_2
ATCAGCTCGCGTTGACTACGTCCCTGCCCTTTGTACACACCGCCCGTCGCTCCTACCGATTGAATGATCCGGTGAAGTGTTCGGATCGCGCCGACGGCGGCGGTTCCTGTCGCCGACGTCGCGAGAAGTTCATTGAACCTTATCATTTAGAGGAAGGAGAAGTCGTAACAAGGTTACCGTAGGTGAACCTGCGGTAGGATCATTGTCGGTTCTGGCCCCTGAATCGTGCAGGGGAGGAGGCGAGGGAGGCAGGCCGAGCTCGTCTCCTTCCCGACCCTCGCCCTCGACGATGTGTGGACGGTTGGGCCTCGCTGCATGGCTCGGCCCCGGGTTCCACACCGTCGGCTCGAGGTGATCGAATGCCGTGATCGGGTGCGCACGCCCTTTTCGGGAGAGGCC…
>TRINITY_DN30628_c0_g2_i1_2
AAGGGAATACGGTTCCAATTCCGTAACCTGTTGAGTATCCGTTTGTTATTAAATATGGGCCTTGTGCTCATCCTGGCAACAGGAACGACCATAAAGAAGCCGTCGAGAGATATCGGAAGAGTTTTCTTTTCTGTTTTATAGTCGTACTACCATGGAAGTCTTTCGAAGAGAGATATGGTAGATGGACTAGAAGAGCATGACATTTACTGTTGTGTCGATATTTTCTCCTCGGACCTTGAAAATTTATGGTGGGGTCACGCAAACTTCTCAACAGGCCGTACCAATATCCGCAGCTGGTCTCCAAGGTGAAGAGTCTCTAGTCGATAGAATAATGTAGGTAAGGGAAGTCGGCAAATTAGATCCGTAACTTCGGGATAAGGATTGGCTCTGAAGATTGAG…
>TRINITY_DN30628_c0_g3_i1_2
CTCCCCTCCTCCCGCCCACGCCCCGCTCCCCGCCCCCGGAGCCCCGCGGACGCTACGCCGCGACGAGTAGGAGGGCCGCTGCGGTGAGCCTTGAAGCCTAGGGCGCGGGCCCGGGTGGAGCCGCCGCAGGTGCAGATCTTGGTGGTAGTAGCAAATATTCAAACGAGAACTTTGAAGGCCGAAGTGGAGAAGGGTTCCATGTGAACAGCAGTTGAACATGGGTCAGTCGGTCCTGAGAGATGGGCGAGCGCCGTTCCGAAGGGACGGGCGATGGCCTCCGTTGCCCTCGGCCGATCGAAAGGGAGTCGGGTTCAGATCCCCGAATCCGGAGTGGCGGAGATGGGCGCCGCGAGGCGTCCAGTGCGGTAACGCGACCGATCCCGGAGAAGCCGGCGGGAG…
>TRINITY_DN30610_c0_g2_i1_2
GATACTGTTTATTTAATGCAGAGTTTTTGACATTTTTTTAACTGGATCATATTATTACTAGACCCTGAAAATTTCAAAGTGTAGATTAGATTTTGTTTCAATCATTCATAAGTCACTGCAATGAAGTTATTAAAGGTTTGCATAGGCCCAGTTTCCAATTGTGCGCTCCCTGCATCCATCTCTTTCCTCCATTAGGTCTGCCACTTGGGCTATATTCATGCTCGATATGGAAATGCATTATCAAATCCCTTTGTGGGCTGCACCATTGCACTTAATCATCTCCATGGTTCAGTAAAAAATCGATACTAATAGAAGAGCTCTGTCTCAAAAGTGAAGCAAGACCCTGTTGAACAAGTTATTAGTTGCTTGCATTTTGGGCTTTCATTGTATCATTCCTTT…
>TRINITY_DN30610_c0_g1_i12_2
GAGCTTTTGACGGGACAGTTTGATTGGACGGTGGCGTCATGGCATGGGGGCATGGAGAAGGGAAGGCATGGCATGGGGGGGCCGTTTTGTCCCCTGCGTAGCCATTGCCCTGTAGTTCTATAGGGAGGAGCATAGGCTATTATTAATACACAGTCCAAAACCAGAGGATCTAGCCATATATATTCAGGCCATTATTTGTACGTTTGAATTGCTGAAAGCCATTCCAACACGTGTCTAGACATACGGATCAGCAGCGCAAAGCGAAAGAGAGGTTTGAGGGAGACTGAAGTCCTCACCAAGTTTCCCACTAAAAATGTACCGGATGGATGAATCTCCATTAAAATTAAAAATCCACACTGTCGGCGCTGGGTATCACTAAAAGCATGTTTTTTTTTCTGT…
>TRINITY_DN30668_c3_g2_i1_2
GATTCATGCTTTCTGTGTAGGAGATAGATCGCACCCACGCACAGAGGTGATCTATTCAAAGTGGAGAAATCGACTTAGGAGATGAAGGCAGCAGGTTATATTCCAAATTCAAGACAGCAGCAGGCTATATTCTAGATTCATGCTTTCTGTGTAGGAGATAGATCGCACCCACGCACAGAGGTGATCTATTCAAAGTGGAGAAATCGACTTAGGAGATGAAGGCAGCAGGTTATATTCCAAATTCAAGACACTATCTCAATGATGTGGAAGAGAAGGTAAAAGATAATTTATCTAACTGTAAAGTTAGAAATTTTCATTTGGGTTGTTGAACACCCCCCTCGAACAACCATTAGAGATGTTTTGAATTTGGGAGTGTACTGATTGTCAAATTGCAACAAA…
>TRINITY_DN30668_c4_g1_i1_2
GGCTTTGACGCTTTTCAAAAAAATGCCTCAACGAAATGTAATCTCGTGGAATGCAATGATCGTAGGCTATGCACAACATGGTGAATTTGATGAAGCTTTTAAGGTTTTCAATGAAATGCCTCAACGAAATTCGGTCTCATGGACTGCAATGATTTCAGGATTTGCAAAACATGGGCTTGCTGAGGAAGCCTTGGGGTTCTTTAAAGAAATGCAATTGGAAGGAGAGAAACCAGATTTGTCAACCTTTGCCAGCATCCTCCCAGTTTGTGGGCAACTTGGAGCATTGGAACAGGGTATGGAGATCCATCAAAGAATAATAGGAACCAGATTTTTATCAGATATAGTGATAGTTACTGCCCTGATAGAGATGTATATAAAATGCGGAAGCATACATAAGGC…
>TRINITY_DN30668_c5_g2_i2_2
TATGCAGAAGTGGGCAGGTGGGGTGAGGTTCAAATGGTAAGGAGATTGATGAAAGATAGAGGAGTTAAGAAGATCCCAGGATGTAGTTGGATTGAAGGCCATAAAATGGTGCATGCTTTCTGTGTAGGAGACGGATCACAGACACAGGGGATCTAGGTAGAGTTGGGTAAATTGGCTTGGGAGATGATGGCAGCAGGGTATTTTCCAGATTCAAGGGATTTACTTAATGGTGTTGAAGAGGAGGAAAAAGAATTGCTTGTCTGCCACCATAGTGAAGAGTTGGAAATTGCATTTGATTTGTTACACATGTCCCCTGCCATGGAATATTTTTTTGAGAGAGATGCAAACAGTTTCCATCATTTCAAACAGGGACAATGGTCTTGTAGAGGAAACCTGCAC…
>TRINITY_DN30668_c5_g4_i1_2
TATGCAGAAGTGGGCAGGTGGGGTGAGGTTCAAATGGTAAGGAGATTGATGAAAGATAGAGGAATTAAAAAGATCCCAGGATGTAGTTGGATTGAAGGCCAAAAAATGGTACATGCTTTTTGTGAGGAGACGGATCAGATCCACAGACACAGGAGATCTACGCAAAGTTGAAGGGATTGGCTTTGGTGATTTTGTGTGTAAATCATCATCACTGTTTATATATACTATTGGAGTATCTGTGAAAGACCTAGTTTATGATGATATGGATGTTTCATTGAGTTTTCCTATGAATTCTGCGTATGTATAGAATGAAAAGATGGAGGAGGCGAAGAAAGTGTAAAAACAAAAGGCAAAGAACACTACAAGTAAATGGAAAGATGTTCCATCAGTAGAAAATGG…
>TRINITY_DN30694_c3_g5_i1_2
GCCCAAAGAAGAACTGCAATTCCCTCCATCCTAAATGGCCACCGCTTTACACAACCTCTGTATTGTTTTCATTTCAGTTTTTCTTCTCCTTTTCTGCCCTTCTCTTTCCCAGCCATTAATGCCCAACAGATGTCCTTCCCACGAATCCGAAGCTCTGCTCCTCTTCAAAGCTGCCTTGAATGTCTCCACAGAAGATCTGAGTTCGTGGGTAAATGGGACAGATTGCTGCACCTAATGGTTCGGCATATCCTGCGACAATCACACCAACCACGTTGTCTCAGTTGATGCAGTAGTCTTTTCTTTCCAAGGTGTGATATCTGAGAGCCTGTGCCAACTTCATTTTCTCACATCACTGAGAATAGGGGTAGGACTAACAGGTACTATCATTCCTCCCTGTCT…
>TRINITY_DN30652_c0_g1_i2_2
ACCCGATCGCTTAAAACCCTAGAAACCCTAGCCGATAAAATCTCATCGCTATCCGATCGCTTAAAACTTTAGAAACCCTAGCCGATTCTGTGTATTAAAGCCTTACAAACCCTAGCAGATATTGCCTCACACGATGAGTAATCTTAACAGAGACTGATATTTTAGAACCAGAAATAATTATGAAGGGACCTGAATTTGACTCTACGGCTAGTATCAGTGCCTAAAAGATGAATTGGTTCCCGAAATGCAGGTCATCTTTCTCACTTTGCCAATTAGATCTAATTCTCCATGTCTAGCTGGCCATTCAAAGATGCAACATTTCTCGTAAGTTTTCTTTTTCAGTTTCTTTCTAAGGTACATGGGGTCGATAAGTTTGGCTCTTTGGCTACTGTGAATGCC…
>TRINITY_DN30656_c1_g1_i2_2
GAAAAGAGCACTGTACGGACAAGGCGCTTAGGATTACTCAGCACTAAGATTCAAATTGAAAAAAAATTGAACCTTTTTGTAAACACTTTTAAGGAATGGTTTCGGTGATTGCAAGCTCTATGCATGGGGAATCGCACAAGGTTTGGAAGAGGGCAACTAACAAAGTTTCTAGAAGAAAATGTAAATCAGATTGTGACAGAAAAGGGCTATTTAGATTGCCTCAAATCAGTATTGATTTCTTAGATGATGTAGCCAAGGAATGTTTCTTAGACTTGGGATTATTTCCTGAGAACAGGAAAATTTGTGTTGATGCACTTTTGGACATTTGGGTATATGTTCGAAAGCTACAAAGGCATGATGCTTTTGCCATCTTATCAGAATTTGCAAGAAGAAATCTGT…
>TRINITY_DN30656_c1_g2_i5_2
ATGCAGATTTCGCTGCAACTTCAATAAAACCGAGTCGTTTAATATTTCCATGTGCTTATTTCTCATATAAAGAAGACACATATTTGCAAAGAGAAGAAATCACAGATAAGAAACATTGTAAGGACGAGGAGCTAAGGATTACGCAAGACTAAGTTTCGAATTGGAAAGAAATTGACAATGGTTTCGATGATTGCAAACTGTATGCATGGGGAATCGCACAAGGCTTGGATGAGGGCAACGGACAAGATTTGTAAAGGAAAATATAGATCACAAGATCACAGAAAAGGGCTATATAGATTGCCCCAGATCAGTCGTGACTCCTTACCAGATGTTCTTTGTCAGTATCTGCAATATGCCCTCCACTTTGCCAGTATCCACTCCTTAGATGATGTACTCAAG…
>TRINITY_DN30662_c0_g1_i15_2
AATATATTAGCCCCTATGTAAACTTTTTAAAGATGATCATAAATGGGTGGAATTGATCGATATGGTATTGTTTCTTTCTTTTAGCAAGCGTGGGTGCGGAGAAACTATAGTCGCGGGGAGGCATTTTTCTTCGTTGATATAAAGAAGGGTCGTTGCTCCTGCTGGATTGCTTATCATCGGCGCGCATCGGAAGTAAACCCGTGGAGTTACTATTGGATAAATTTCTCCGGTAGTTCCCTCTCCTAAACTGTTGAGTGCTGTGTAAAATGACGGCTGTAGTGGAGACTTCGGAGGAAGACGCCACTCTTGCTGTGGCTCGTTTCACTGCAGAAATGGCGTGGGCTGATGCAGGTCCTGAAGTCTCAGAACCTCAGGTGATGCGTTGTTGTGATGAGGCCC…
>TRINITY_DN30651_c5_g1_i1_2
CAGCCATCATGAGATGATCCAGTGTGATCTAAGTGGATGGTTATGTTGAAAACTAACTTATAAGAGAGAAGTATTTTTTGAATTTTTCATGCTGTTATCAATTCATTGGATAGTGAATCATGTATGATAGTCTTGAACTATTAGTAACCTCTCTTAAATGCTTTCAGGATGGACGGAGGAACATAAAGATGATGGTATTCAAGAGAGGAAGGTTTTTAGACATCCTGTGAGGAAGCATCACAGGCTGAAGACTAAGAGACATAGCTTAGTTGGTGATACTACGATCAGGTTTAGCTTCAGAGGGAGCTTGTTGTTTTCAGCTTCAGAGGGAGCTTGTTGTATTCAACTTCAGAGGGAGCTTGTTTGTTGTTTCAGCTTTAGAGGAAGCCATGTCCTTGG…
>TRINITY_DN30651_c8_g3_i1_2
CTTCCTCCGAAGCTGAAACAACAAGCTCTCTCTGAAGCTTGAAGCAACAAGCTCCCTTTGAAGCTGAACCTGATCGTAGTATCACCAACTAAGCTATGTCTCTTAGTCTTCAGCCTGTGATGCTTCCTCACAGGATGTCTCAAAACCTTCCTCTCTTGAATACAATCATCATCTTTATGCTCCTTAGTCCATCCTGAAAGCATTTAAGAGAGGTTACTAATAGTTCAAGACTATCATACATGATTCACTATCCAATGAATTGATAACAACATGAAAAATTCAAAAAATACTTATCTCTTATAAGTTAGTTTTCAACATAACCATCCACTTAGATCACACTGAATCATCTGATGATGGCTGCGTGGCCTTCGGCCCTCGCCATCACTCAAAATCCATTCT…
>TRINITY_DN30651_c8_g1_i3_2
ATAGAACACAAGAGTACCCTGGGAAAACCTCCCTCTTGGAGGTGAAAAACCCAGCAACAAATCTCAATCTTTATTACGCAGAAACAGAATGTAACATTACAATTCTGCTCAACACTTGAAGCAGCAGATAACTCAGAACAGCAGAATGATGACATGAAACTAGGGCACAAACAATAGCATTAACTTATCTGCAAGATCCCAGAAGTCTGTTCGCTGTCATGCACAGATTATGCAAGTCAATTCGCTGACCAAGGATGATATTCGCTGCTCTGAGACTTGCAGTTCATGAATAATGGATCGCTGCCTCTAGAGAGATGAATCACAGAAGAACTTCGCTGATTATATGCTGGAGAAATTTGCTAGTCTTGCAGAGATAATTCGCTGTTTTGATAATTGTGT…
>TRINITY_DN30623_c1_g1_i4_2
GCACGATGATTGTTGGGGTAAATCGTAGCAGTCCGATCTCTGGCCTTGGGCCATTGTGAGGGCTGATCGATTTCCTGTGCGCATCTCGTGTTCGCCCAGTAACAGACTCGACGACTTGTAATCGGTCTTGTTCCCGATTGTTCCTGGAGGTAGTCTTCGGAACTCTTGGATTTGACCTGTCACTCGAACTGTCCTCTTCCGAGGATGCTTGTGTGTGTGCGCTTGTGCCATTTCCTTGGCGGTATTAACGAGATATTAAAGAGCGGAGTGAGCGCCTCGCCCAGCTATGTTTGGGGCTCTCACTCCCTTACCCGGTGTGCGACCGCTTTGCACGTAGGTTGCGGAGCATCGCTACTCTTTCGATGTTTGGCGGTTGTCTTCCGGTGATGCGTTGGTCCC…
>TRINITY_DN30623_c1_g2_i1_2
AAAACTTACCAGGTCCGAACATAAGCGTGTAAGACAGATTGATAGCTCTTTCTCGAATCTATGGGTGGTGGTGCATGGCCGTTCTTAGTTCGTGGAGTGATTTGTCTGGTTAATTCCGATAACGAACGAGACTCAAATATATTAAATAGATGCTTTCAGGATTATGGTGTTTGAAGCTTTTATAGCCTTCATTTATGATCGCAGTAAAATGCGTGAGTGTTTGAATGTGTTTATAAAAGTGGAGCCGTACCTGTTGGTTTATCCCATTATAAGGATACTAGCTTCTTAAATGGACAAATTGCGTCTAGCAATAATGAGATTGAGCAATAACAGGTCTGTGATGCCCTTAGATGTCCTGGGCTGCACGCGCGCTACAATGAAAGTATCAACGTGTATTTC…
>TRINITY_DN30623_c1_g3_i1_2
AAAGATTAAGCCATGCATGTCTAAGTACACACGAATTAAAAGTGAAACCGCAAAAGGCTCATTATATCAGTTATGGTTCCTTAGATCGTTAACAGTTACTTGGATAACTGTGGTAATTCTAGAGCTAATACATGCAATATAAACACGGACCTTTGGGACGTGTGCTTTTATTAGGCTAAAACCAAGCGATCGCAAGATCGTTATTATGGTTGAACTCTAGATAACTTGCTGATCGTATGGTCTTGTACCGACGACAGATCTTTCAAATGTCTGCCCTATCAACTTTTGATGGTAGTATCTAGGACTACCATGGTTGCAACGGGTAACGGGGAATCAGGGTTCGATTCCGGAGAGGGAGCCTGAGAAACGGCTACCACATCTAAGGAAGGCAGCAGGCGC…
>TRINITY_DN30638_c0_g1_i4_2
GAAACTTGAAGATTTGTAGTAATATTTTAACTTTGGCGGACAGATAAGGAAGCTTTTTGATTGAATTTATTGCGAACGGATTGCGCTTGCCAAGTCGGAGGGTTTGGTGGTTAAACTTGGATGTTTTGCGATTCGTGACATTTTGTCTAATAAAAAGCTATAAAATTTGAGGATCTCATGTTCTGATCAGTCGATCAGCCATGGATAGGGCAGCGAAGAACTGGGAGAGACTCGTACGTGCGACCTTGCAGAGAGGGCAGCTCAGAAGCCATGTGCCCAAAAGAGCTGCCAGTGGGCTTGCAGGCACCGTGCCCGCCTCTTTACAACACACAGCTAATATAGATGCCATTCTCAAGGCTGCAGATGAAATTCAGGATGAGGATCCCAACGTAGCTCGCA…
>TRINITY_DN30621_c0_g1_i3_2
AGAACTGCAATGCACTCAGAAAACGAATATGAAGAAAAGTAATGTAGTGTCGAGTGGGAATGGAATTTGTACTCCAAGTGCAGATTCAATCCATTGTGAATCGATTTCCAAACGATTTCAGACGTTCAGAGGAGCGTGCCCTAACGGCACTCAAGCGCACATTCAATTCACTACGTGCCCTAACGGCACTCAAATTACAATGTCCGTTGCAAAAAGCAGATCGTGTTTAGCTCCAATTTTGTAATCCTTTATTGCTTTGTTCAATTAAAAAAAAAAAACAGATCGTATTACCGTTGAAAAAAGCAGGATTTCAATTCTTTTAAAAGGAGTTATACTAGAGAAGCAGGGCAGATTATATTGTTCTTCCATTTTTTTGGTTTTCTTTTGTAAGTTCAATTT…
>TRINITY_DN30621_c0_g5_i1_2
ATGGGCATGGAGGTAGGCAGCAGCAAGAATTCTACGTTCTGGAGTGGCTGATTGGAGTTATGGACAGAAAATGGTGAGTACATCTTATACTCTGCTCTCTTGTTTTTTCTTTCATTTTGAAGAATTTATATGTTTTATGTAGTTCATTTACAAGGGATTTTGGTGTATATTATATTATTGAATTTCTCCACCCATTCAGTTGAAAGGCATAAATATTTCTTCTCTGCATCCTCTTTGGATTTCTTCATAGGATTTGAAATTGTTAGGGTAGGGTACTATCAGGAAAAATTCATAGGTATTCTATAGGGAAAAGAGGATTTCTTCGTAGGATTTGAAATTGTTAGGGTAGGGTACTATCAGGAAAAATTCATAGGTATTCTATAGGGAAAAGAGGATTTC…
>TRINITY_DN30621_c0_g3_i4_2
AAATATTTCTTCTCTCCATCCTCTTTGGATTCTTCATAGGATTTGAAATTGTTAGGGTAGGGTAGTATCAGGAAAAATACATAGGTATTCTAAAAGGAAAAATAGATAAATACACTTATGTGAAGTTATGAGTTCAGCAATAAGAAAATTTATGCATTCAAATTCAAACACGTATGTATTTTGTACCAAATAAGATTCATGTATCCTGTTTTAAATAGAATATATGCATTTCTACTCGCATTGTACATTGTATTTAGTTCTGAGCAAAATCAATAGAGTTGAGAATAAATTGCAAACTGTAAAATGATGTATCATAGATAAGCTTGTTCTTCCAATTAGAGAAACCCTGTGCATATTATTATTGGCAGAATAGCTGTGGAAGATTTGTCAGGAGCATAG…
>TRINITY_DN30643_c0_g1_i4_2
GATTTAACTGCAATTCCCAATGGTCAGCGAGCAAGGGACTAAAAATCAAGTTTGCCCGCAAAAGGTACCATATTCGCAAGAAAGCAGGATTTCTACCATTCAAAAACGACAGGATACGTGGTCGACTTCCAAACCAAACCAATTTCGGCGCATCTACAACAACTTAACAAAATTCTCTGCCATAAATTTTGTTTTGTATTTCATGGTGCTCAAAAACTTGTGAAACTTACTGTTCCCAAAAAACCCAAATGGCGCTGGAGGGACTTGTTGATTGGTACTGTAGGCCTGTGGAGAATGGCAAGTGGGTGATGCTGATTCCAAATGCTTTGGGGCCTTACACGCCTTGTGCAACTGAAACCCTGGTGGTTGCTCTGTCGCATTTGGTCCTATGGTGCTTGA…
>TRINITY_DN30613_c0_g1_i1_2
ATTTAAGCTTCACTTGTTTTCTCATGTTTGGCCTTTTTAACTTCTTGAAAGAGATTGCGATGCAAGTTGGGCTATGTCTAATTGCACTCACATGCTCAGATAACGTCCGTAGGAGGACTTTTTGTTCTGAAAATTTAGTGCCCATGATTCGATAAAATAGCAATACTCAAATGTTGAAAGCGAAGAAAAATTACAGTTTCCAATATGAAATGGAGCATCGGCACAAGCGTAGGCCTTGGCCTATTCCACGCCTTCATGAACGGCTTTTGGTTTTGTCACAGGGAAGGATTTCTTGCACTTCAAGGGATTGCGGGGCTGAGAGCGTAGGAGACATTGTAAGTGACGTCTGTCTGCATAATTTTTTAAGTGTTTTGCCAACTGTTCGGGCCTTAGAAATTG…
>TRINITY_DN30657_c1_g2_i5_2
TGATTTTTTTCATGGTCAACTTTTTTGGTCATACTACATGATCCACCATCACAATGAAAGAATTGGTTAGAGATTTTTGTTCTCTAACCAATTTTTTCATCCTGAAGATGGATCATGTAGTATGATCTGAAGCATTGGTAATGAAAAATACCACACAGTGCAAACCATTACAGGAAAATACAATCTATTTGTATATTTTCTTAATTTTTCTTACTTGATAATTCTGCATTTTTTTGATTTAGACATGATTTCTAATAAATATATATTGGGTTTGTAGTTGGTATTGAGGAACCTAGAAATCATGTGACAGAACTTCTAGATATGAAAAGTAAATCAGTTAAAGTGGTGGTTATTTATGGACAAGGTGGGATGGGAAAGACTACTTTAGCCACTGCAGTT…
>TRINITY_DN30682_c0_g3_i1_2
GTCAAAGCTACTTATTATTCTTCTCCTTGGGATAATTCGTTAGTTGTTTATTTTTCGTTTGCAATTCTTCGCGGTCTCAGAAGAACCAGGGTAAGGAACCTGCTTTTCGTTCTGCATTGAAGGGATCTTCTCTTTATGATTCAGCGAAGCTCCTTAATAATTTCTCTGCCGCGTTTTGGCTCTTATAATGGGTTGTTATTTTTGGTAATTGCAGATCTTTGTGTGTGCGTGTGTTAGTGTGAAGAGAGGAGGGTGGAATGGCTCGTACGAAGCAGACTGCGCGTAAGTCCACAGGAGGGAAGGCTCCCAGGAAGCAGCTTGCCACCAAGGCTGCTCGTAAGTCCGCTCCCACAACAGGCGGAGTGAAGAAGCCGCACAGATATCGTCCCGGAACTGTTG…
>TRINITY_DN30601_c6_g5_i1_2
CTTAGTCCCTCCTTTGTCACCCAACAAGGGTATGATTATTGTGGCTAAGCGTTGACAAATCTGAAGTGTTATCAGGTGGATGTAGAGCGGCTTAACTGTAGATCTCTCTCCTAGCTGGTGGCACAATGTAATTAGTTTTGCACAGATGCCAAATTTGCCCTCTAGTGGTGTCACCTTCCTATGGTGCACAATTCTTCTATATTCCTATGACTTGTAGTGATGGTTTATCTCCAATAATTCTTTATATGACCTGGAAATAACTTGCCGATCCTACTCACAAATTTGAGTCCTTCAACCTGAAATATTTTAAAATAAACTCTTCCATTGTGCTGCAAATACCTGAGTGGAAATTGTGAAGAAGAGGGTAGGGTTTCTTCCTTAACCTCTAAAAATGCCATC…
>TRINITY_DN30601_c6_g3_i2_2
CATAACCAGCTTCTGAATGTCACTGAATAATAAAACTGTGTAAGTTTTTCTTGGCATCTTGAGAAGTGGAAACACTGAATATACTTGCCATTAATCGCAAGTATGTGACTATGCACAACAGGGCTTTGTTCGCTGCATTTCTTTGCCAACATCCACTTGCTTGCACGATGCCATTCACATCCATAGAAATAAACAGATGTCCATGAAACTACTTTCGAGGATAAAGAAGGGGACACTATTTTGTTATTGTTGCAGCACAGGTAGATTTAATAACAATGTACAGTTTCAAGGTTTCAACTGTAATCATACATTGCCAATGTCATTTCTACCCACTGCCAATCTAAGTCTCACAAGATTATGTAGCGAGGGTCGGTTGAAGGAAGCCTTACACATTCTCCT…
>TRINITY_DN30601_c6_g8_i1_2
CAACTGGCAGGTGTGAGGCCAGACTCGACATCCTTTGCCAGCATCCTCCCAGCCTGTGGCAAAATGGGAGCTTTAGAACAGGGTATCCACATCCATCAAAGGATAATGGAAATGGGTTATCTGTCAGATGTCATAGTTGCAAATGCCCTGATAGACATGTATGCAAAATGTGGAAGCATAGACAAGGCACGTGAACTGTTCGATTTAATGCCTGTTAAAAATGTGGTCTCATGGAACTCCATTATCGCAGGATATGCACAAAATGGTGTTGTTGACGAGGCTGAAATGCTATTCAGAGAAATGCCTCAGAGAAATGTTGTCTCATGGAGTGCGATGATTGGCGGATACACACAAAATGGATTTGCGGAAAATGCCATGAAAATCTTTAAGCAAATGCAA…
>TRINITY_DN30600_c0_g1_i6_2
GAGGGAGAAGCAGTAGGGCCATTGCAGTATGGGATGGATCAGAGTGGAATGGTCTGCAAGGTTGGCACAGGCTTCTGAGTAAATGTCTGAGATGACTGCATGATCATTTGAGATATTATATTGGAAAACTGCAACAAATTAGAGAACATGGAAGGCTTAAAAAGTTTGAGATCACTGGAGATGCTGAGGATATGTAATTGTCCAGTATTAGACGAGCTTCCATGTCTTGCAGAATTAACTTCTCTAAAGAAGTTTGAATTGAATAAGTGCCACAAATTGGAGAAGATAGAAGGTTTAGAAAGCTTGAGATCATTGGAGACACTCCAGATAAATGACCGTACAGAATTGAACACCCTTCCAAGTCTTGCAGAGTTGACTTTTCTGAATGAAATTGGGTTG…
>TRINITY_DN30600_c0_g2_i4_2
GCTTGGATTAAAGATTTTTATTGGTCATGGATATTTTATTAATGAGGAATATAGCGAATTAGCAAAAGAACTCGTCTGCCTTGACTGGAGTGGCTTTCAGCACAAAAATCTTCCATCCTGGCTTTCGTTGAAAAATTTAAGAATTTTAGCACTATCTCATTCAACGGAATTAGAAGGTTTGTGGGAGCGTGATGCGGATGTTCCTTCGGCTTTAAAAGAGTTACTTATTTTTTATGCCCTCATCAAAAGTTTAAGGCTTCCAAGTGTTGCAGATTTAACTTCTCTAAAGAAGTTTGAATTGATACGGTGCCAAAAATTGGAGAAGATAGAAGGTTTGGAAAGCTTGATATCATTGGAGACACTCAAGATAAAGGGCTGTACAGAATTGAACACCCTTCC…
>TRINITY_DN30693_c0_g1_i5_2
CTATGCTGTTCTGCTCTGCTCTGCTCTGGGTGAGAAATGGAGAAATTGTGTGTTATTCTATGCTTCTTTATTGTCATTACATGCTCTTCTCTTTGTGCAACCTGCTATCCTTCATGCTTCCCACATGAGAGAGATGTCCTTCTGGCTTTCAAGAATGAGTATGACGACTACATGGATTCAGATATAGCCAAGCACTATGAGTCATGGAGAGGGTTTAATTGCTGCGACTGGTATGGTGTTCAATGCACCCAACATTCCTCCCACGTCATCGGACTCAACTTCTCCACTAAGCATACGTATTGGATTTCACACAATCCTGATGTTTACAAAACACTCATTCCAGTTTTGTTTCAATTGCGGCACATAGAGCATTTGGACTTGAGCTGGAATTCTTTCAGT…
>TRINITY_DN30674_c0_g1_i11_2
CTACTCTTTTACTGAGAAGTTTAAGGAATATTCCTTCTACTCTTTTACTGAGAAGTTTAAGAGTGTTGGAAATTCATGGCCTCAGCCCTCAAGACTTCTGCAACTTGTTTGATGATCGTGAGGTATGTGCATCTTTCCTCAGCCAGCGTTTTAATTAGAGCAGAGCTTTTCCATTTTGTAATATTAAATATTAATAGCAATTAAATCACTGTTCGTATCGCAGCCTCCTTCGGAACTGCGTGCATTGGAAGTCGCATTCACGAGCACAGCTGGACCATCCACAGTCGTGTTCAAAAAACATGGTTCAAGCAGGAGCACAGCTGGACCATCCACAGCGGTGGTCAAAAAACATGGTTCAACTTCAGAGTCATTGCAGCCTCCAATAGCTATTCCAATAGG…
>TRINITY_DN30660_c1_g1_i6_2
AACTGGACTGCTGTGGCCTGCTCTTCTCGTCATCAGCGTGTGGTTTCCTTGAATCTCACAGGTATGTCTTTGGCAGGCCCTATCTCTCCTTTCCTTGGCAATCTCTCTTTTCTTAGAGTACTCGCTCTCAAGAGTAATAGCTTTCATGGCCAAAGTCCTTCTCAACTGGGGAAGCTTTTTCGCCTTAGAGTACTTAGATTGTCTGTGAATAAATTGGAAGGCTCCATTCCCTCCACTCTGGCTAACTGTCATTCTTTGCAACGTCTCATACTATCCTATAACCTTTTGAGTGGAATTATACCTTCCCAGCTTGACCTTCTCTCACATTTACAGATCCTTGTTCTAGGGGTAAACCAACTAACAGGCATAATCCCGCCTTCTCTAGGAAACCTGTCATCT…
>TRINITY_DN30669_c0_g3_i1_2
AAACAACTTCTGACCGTACTTTTAATTTATTTATTAATTAAATTGAAAATTAGAAAACAGTTGTTTTCTGATTTTCAATTTAATTAGTAAATACAAAAAAAATAGTACAGTCATTCGATCTCTACATAGACATTGGTCTGTAATATCCTCGTCTAGAAAGAAAGAAACATTCTTTTATAGTTCACAATTCTAGATGGTCTGATGGTTTGTACAGAAGGAGGCACCTAACTGCGCTACAAACACGGCGTACTACCTTATTCCTTGTTAAATTTGAACTTGTGAACTCTTTTTCAAGACAAACTAGATGTAACAGATAGCTTATTCAGTACATACCACAGATATTATGGGTCTAGGGCCTGAAAGGGACCAATTCTATTGTTTTAACAACTTCTATATTTC…
>TRINITY_DN30669_c0_g2_i2_2
CCGTAATTCTCCTCTCTTAAGCTTCTGCACAGTAAAATAACCTTTTTTTGCCTGTTAAGCTTCTGAACTATAAAATAACATTTGTCTTTCTTCTCTCCTACGCAACTGCATTACAAAAGGGAGGATAGGATTGTCGTTGCAATATGCCTGATAAGTTTTGAAGCCTAGAGAGTTGTTTTGTGAGAAGCATTAAGCATTAAATTGTATACAATGGCTGAGACTGACACCCAACACAGCTTGACCTCTCTGCTCTGCACTGAAGAAAGAGATTTCTTGATCAGAAACAATGGAGAACAGGTGCCACTTTCTGAGCTCGCAGACAAGACAGTTGGCTTATATTTTTCTGCTCATTGGTGCCCACCATGCCGAAGATTCACCCCGAAGCTTATACAAGTATAC…
>TRINITY_DN30685_c1_g1_i7_2
ATTAATCTTGTATATTTGTGTTGGCCTCAACTATTTTCGACTGCACATTTCTTCTGTGATGTCTAATTTGAAAGGAGACAACATCTCTTCTGTTTCTCCCATGGAAACACCATCAAAATTTTCAAATCTGTGGGATGATGAGTTTGTGCAATCTATGCAAACATCATATGCGGAATCTGAATACCGTGAACGTGTTGAAACACTGGTTAAACAAGTCAAAATCTTGTTAAAAGAAATGCAGACTGGATTTGATGGCGATCTAATCGAACGGCTTGACATAGTTGATGCATTGCAATGCCTTGGAATAGATCGATATTTCCAGGATGAAATCAAATTAGCTCTTGATTATGTTTACGGCTGTTGGGATGGAAGTGTGGGGGTAGGATTAGGCTGTAAAAG…
>TRINITY_DN30603_c0_g1_i6_2
CTGAACAACAAATTCAAGAACTTACAGAATTGCAGGGCGTCTTTGCAAACGCCGCCTTCACTGTTATTCGCTTTCAGAGCAGCACATTTTCCCCCCTTTTCATTTGTGATTAAGCTTCGAAAATGAGGGAGTGCATTTCGATCCACATTGGCCAGGCCGGAATCCAGGTGGGAAATGCATGCTGGGAGCTCTACTGCCTCGAGCACGGTATTCAGCCTGATGGGCATATGACCAGCGATAAATCCATCGGAGGCGGAGACGATGCTTTCAATACGTTTTTCAGTGAGACTGGTGCCGGCAAACATGTTCCTCGGGCTGTATTTGTAGATCTGGAACCCTCTGTAATAGATGAGGTTCGCACTGGCGAGTACCGTCAGCTCTTTCACCCGGAGCAGCTGA…
>TRINITY_DN30649_c0_g1_i1_2
TGTGGCATGTGTGATTGTGAATGGATAAGCTTATTCGATGGGAGTCAAAATCTATCCGTTTTTTTCTGGTCCCTAAAGAGTCTGATTATCCCCACAATTCTTCTTTGAACCCAAACAAACATAGATTTTATTCAAAATTTCAGCCTTACATTATCAGTAGATCAGACATCTAATCTGAACCGTTTGGGTACTAATCTTGTCCGTAGATCAGACATCTTATCCAGTTTAGTGTTCGTCCCCAAATTTATATGCATGTCAAGCTGCTAATTTTTCATAAGACAGAGAGGATTGAAACTAATTAAGTATTTGAAATATGGCGGCACAATTCACACCCTGCCTTAGCCACTGAACCTGTCCTTTTCAATTCCTCATCGTCATTTTTGGCCACCCATTCCATCT…
>TRINITY_DN30649_c0_g2_i2_2
TTCTACTCCCATTCCTCAGCAGGTACTAGATTCAAGAATCATAAAAAAGACAAGACACCATACATACATGGAGCATCTCATCCAGTGGAAGGATAAACCAGCTTCTGAAGCCACATGGATACCTGAAAGTGACTTTCTCAAAGCTGGAATTCCTCTTTCTTTACTGCCCAAAGGAGTCACATGACTTCTTTGTCCTTAGGGGAGTATGGTGCAGGAGCACCTGAGCACCTGAATGTTCAAATCCTAGCAGGGGAAAGCAGAATGTAGGGGCCTACCGCTTGGGCTGAAGGTGATTGGGAGCTCCTTGCATGGTGAATCCCAGCCAATATGGGAGAGAGCAAAGATCAAGCTTTCGAAAGCAGAACCTATATCAGATTATCATAAAGATGGAGTTCTCAG…
>TRINITY_DN30649_c0_g4_i2_2
TCTCCATTCCCATTCTAGTCGCTCAACATAAGTTGGCCTCTCTATTTTCTGATTTTCCCATAATGGGTCCCCGCATTGAAGTGATATCTTCACTTCTGTTTGCAACCTTGGTGTCTTTCAATCTTATTGTGTGTAATGTGGAGGCGTCAAGAGTGGCGAGATTCTTTAACAAAGAACCCACCTACAACAATCCCAATGAGCGAGAAAACTCTGGTTACATGGATCCCAAAGAGTATTACCCGACTGGTACCGAGAACTCTTACAATGGGTTCTACGAGGCGGGTGAAGGGAGGCGCAGTGGTGAAGGTGGCGGCTACAGAGAGGGCGTCAATGGCTACGGTAGAGGTGCTGAGTTCACTACAGAAAATGGCGGCGGTGCGGGCTACGGGGCACAAGCTT…
>TRINITY_DN30666_c1_g3_i1_2
GAGCTTTTAATATTCGAGCTACCAGTCAGGTTTAAACTCTTATATTACAGGCATGGGAACGGAGCACACAAAAAAAATGGAAATTTAGCAGGACAAAAAGCTAAATTTGCACAATTTTGTAAGCTTTCTTTACTCAATTTTTATTTCTACTTCAATTTTGATTTCTAATGGACAGGTTTGCTTCCACCTGTTGGCCTTCTGCCTTTTCTCTTGGTCATCATGTTTTAATTTACAACAAAAAATACAAATCGAGCATTGCAGGCGTGTGTGTGGTCCTTATACTTTGCCTCTTCCCTCCTTCGCTTGTTGCACAAGCCCCTACAAATTTTACCTTCAACCAATTCAATGCCTCCACCCTCGAATTGTTTGGGAATGCTTCAGTGCAGTCCACTGCCATTT…
>TRINITY_DN30666_c1_g5_i1_2
CGGAGAAGCAATGGAAACTTTGCTATACACTAAAAGGAAAATCTGCACCATTTTGATATCGAAGTCGATCTGGATCTCGACAGTGACAGGCTTGAGCGTGGTTCTTCTACTTTTCCTCCTCCCCACCTCGCTTGATGCCCAAGCCCACACAAATTTTATCTTCAACCAATTCAATGTGTCGACCCTCGAATTGTATGGGAATGCTACAGTGCAGTCCAAGGCCATCTCCCTTAATAGTCGATTGCAATTCGGTATGGGCCGAGCTTTCTATAGACACCCTGTGCGTATGAAAGATCGCGGCTCAATGAATTCTACTTTCTCTTTCAGCACAACTTTTGTGTTTAGCATTATTCCTTCTTCGCCTTCACAACCTGGGTTTGGACTGGCGTTTATGATGAC…
>TRINITY_DN30666_c1_g2_i4_2
CCACGATTGAAATACTGGTCATGTTAACCTGGAATGAAGTAAGGACCACTCACCCGGAATTCTAAGCATCCTTGTTTTCTAGACAACCGACCTCGGGAACGCGGTTTCCAAAGCTGGATCATCGACAGGAAACACCAATAGTCGATTATCATGTGGGTGGGATGGATTCTGGTCCTCGTATTCTTCCTTGTCCTTGCCGTTACAGAAAGCCATACAAGATTTACCTTTAATCTATTCAATGCCTCAACCCTCGACTTATTCGGAAATGCTTCGGTGCATTCCAATGTTGTCTCCCTCACCAGTGAATCACAGTACCTCTTCGGTCGTGCTTTATACCCTCTACCTGTGAGAATGAAAAATACAACATTTCGTTCATTCAGCACCACATTTGTGTTCAGC…
>TRINITY_DN30632_c0_g2_i17_2
TTCAGACTATACACTTTATTTAAAAAAACAAAAAGTGGTGTGCAATTATCTCCACATTTTCTTCTTCACGAAGACTTTGCATTGGCACTGCAATCTGTTAATCCTATTAAAAGACCCCTCCTTATGTCGCTATACTCACCATTTTTCTTCCCTCAAAATGAGTAACTCCATGTCCCTCGCCACGCTTCTAACCTTATTCCTGTTCTTCCTTTCCATTACAGCAAATGACAATGTAAGGAAGCCTTACATAGTTCACATGATGAAGTCCATGAAGCCCGAGCACTTCAGTTTGCATGAGCACTGGTATCATTCAATTCTCACCCACGCAACTTCTAATGCCTCCACATCAGATCCCAGCCTCTTGTTATATACGTATGAGGTAGTCCTTCATGGCTTTGC…
>TRINITY_DN30634_c1_g2_i11_2
GATTAGGCGTGTGGAAAAGCTTTTTAAACCTTGCTGATAAATATTTTGAAACCCTATTTACAGAGCCTTGTCCAGCAATCAACTCCTTTAAATCTGCTCCAAACGAAATGCGCAGTTATTTGAAACGGCCCGAAAAAAACGCGAGTAGAGGCGAAAAAAACGTGAACAAAATTATCTGACGGATGGCCGCATTGCAATGTCTTTCCATGCATATGGTCCGTGGATTCAAACGCCCATCTGGGTTTGAAACTAACCTAGCCGTTGAGTGACCTAGAATGTTTCAAACGGAAGGAAAATTCGAATTTCAAACTTCATGGAGTGTGCAAAAGTATGATTATATAAAACCCTCGGCATTTGTAGGCCAGAGGATGAAGATGCAAAGGAAAGGAAAAGGCAGGA…
>TRINITY_DN30634_c1_g1_i9_2
ATATGGTCCGTGGATTCAAACACCGATTCGTGTTTGAAACTAACCTAGCCGTTGAGTGTTCTAGAATGTTTGAAACGGAAGGAAAATTCAAAATTCACATTTCAAATTGCATGGAGCGTGCAAAAGTATGATTATATATAACCCTCGACATTTGTAGACCAGAGGATGAAGAGGCAAAGCATAAGAAAAGGCAGGGATCAGGAAATAGAAATTGAATGAGGGCAAAATTCTTCTTGCAGAAACACAGAGAAACTGCAGTCATTGAAGTTGACGTGTTTGGTGAGGTTGACATGAATGATTACAAATGGGACCTGGCATGGGACACAAGATCCGGTAGGAGTTCATAGAACCGATGTAGAGAAGAAGAGATGGGAAGCTCACATGTTTGATCTTAGACAA…
>TRINITY_DN30679_c0_g1_i3_2
CTCTTACCGCGTGGATCTTACGAGTCGGAGTCACGTATTTCAACTTAAATATCTACTCGACCTCGTATCTGAAGTTTGGCAATATCTACTCTCTTCTAAGATCATGATTATTTCAGCTCTGAATCGACACTCCACTTATCTCAATTTCCACAATTAAAATGATTATTAAAAACAAGTTACACATGAGAGTTTTGCAGATGTGCCCACAAAAAGCATATAACTTGAAAGAATCGACAATTGTCTGCTCATTTCAAAGGTAAATCTGCCTATGAAATTTCACACTTTGTGCTTGGCAGCTTGGCTTTGCTCCCACCCAATTGCATTTGGACTTCATACCCATACTTTCTCTTTTGCAATCTCTTTTGTGGCACACTCGAGCTCATACTGTTAAGGTCCTGA…
>TRINITY_DN30616_c3_g2_i3_2
ATCTCAATCAACACCAGGTTTGATGCAAAATTGGAGCAAAATAGAGTTTTTAAGGATTTCGCTCTAGATTTGGAAGGGTCAGGAGCAAAATTCTTGATTAAGCTCAAATTCTATCATTTCTCCACTCCAAAATGTCTCCCAAGATAGGCACATGCTAGCCTTCTCTCCACCAAGGCTTAGGAATTCATAACTTGACCTTCATCATGAGCAAATTAGGTGGAATTCGCTCTGGACCCTTTGGAAGGGTCAGGAGCAAAATTCAAGATTTGCTCGATTTCCTTCACCTAGATCTATCCTTCTCACTTTCTATACCTGGACTCTCATCTTTGGATCCTTCTCCCATGTATGCAACACTTGTTTGACCCTCAAAATGGCTTGATAGGAGAAATTTGCTCAAAA…
>TRINITY_DN30639_c0_g1_i8_2
GCAATTTTCAGGGTTTCTTTGCTATTCGACCTTCATCCTCCATCCATGGCTTCGTCTTCATCAGCTCGCCCTCTGAATTTGGATGAGAATGCCTTTGGTGAAATGTTATATAAAGGGGAAAAGATGGGATCATCTGCATCCCCCAAAGTTTATGATGTTTTCATTAACCACCGAGGCCCTGATGTAAAACAAACCCTAGCTCTTGAGCTTTATAATTCTCTTGAGAAGGTGGGAATCCGAGCGTTTCTTGACTGCAAAGAGATGGACTTAGGTGATTTGTTTCCTTCCACAATTCAGAATGCCATATGCTCTTCATCAGTGCAAATTGCCATTTTCTCTAGAAGATATGCCGAATTTGTTTGGTGTTTAGCTGAGCTTGCTCTGATGTTACAGACTAAG…
>TRINITY_DN30654_c0_g1_i1_2
ACAAATTTAAATAAGCTCCCGGTGGTATCACAGCTGCACGAATTTGGCCATCAACTACAAATAATAGAGTGAGTGATGAAGACTTTTATTGTTGGGTGGAAAAGAGATTGAAGAGATGCGGTCAAGGTTGGAAGTTGGGAGATTAAAGCTAACCACTTTTATGATGACCAATGTTTGAGGATTTGGGAGTCCACGATAACGATGCTGGTGTTATGAGTATCACATGGTCCGACGCCTAGTATAATAATCTACTGGTTTCCTTTGTAAGGTTCTGAATTTTCTGCAGATGAATGCTTCAAGGATGAAAACTTAGCTCTTCCTATAACTGTGCTCTGTATGAACTACATGCATAAATTATTTGGAAGTGATGAATCTGTTTTTCCAAATTCCAAGATACAG…
>TRINITY_DN30654_c0_g6_i1_2
CCATAATTGAATATATCATAGATTGTTTTAGAGAGATTTATTCAAGATGTCTATAGTAGTTTATTTTTTAGTACTTTATTCTTATGGAAATTAAAAAATACAACACATGAAAGTAATTATAAAACAGTTAAACTGGGAAAGTGTGACTTTAATGAGGTGTGGACCTTGGAGATGTTGCTATTTGCAATTGGTTGAATGTTCCTCTTTAGGGAGATGACCCTTCTCTTGAAGGGAGGAGTGGTAGGCAGGTCATGTAGAATAGATGCAAACATCCTTTGTGGAATATAAATCGGGAGGGTTGGTGGATCCCTCCTCAACAGTTTTGAAAATTAATATTGATGGCTCTTCTTGGGGCAATCTTGGTCATGTTAGAATACGCCAAAAGAAAATTAATTTCTA…
>TRINITY_DN30618_c0_g1_i4_2
CAAAGAAATAAAGGAGAAGCACAAAAAGGAGGAAGGTAAATGAAAGAACATTGAAAAAATAATTAACCCATAGGCTTAGCAGGCTTTCACGTGGAAAGTGGTCTCATCATTGCTCCCCTCAGACCTGAAAACAAATTTCAACTCCCGATCAATATATCCGTTTAAGATGCTGCAAAAATCTTCTCGCGAGCTCAAAATCTAGTAGCTCTAAAACTCCGATATTTTCGTTTATTGTGAGTAGATTGAAGCAGCAGCTGTAGCGAGATTGGTTTTGATTAGTCTCATTATAAAAAAATTCCGCTTTTGGTATAGTTTCGTATAGCTTTACTTCAAACTCTGCTCATTTTTCTCATCGACATCGCTGACAGCACGACACGTTTTGTGCAGAATCTTGAGGAA…
>TRINITY_DN30633_c1_g1_i8_2
GACAGTCGGTAGAAGATTTAGACATGAGTACCAAATTGAAGATTTTATGATGAATCTCCTAGATGATCTTGAAGTGAAACGCAAAATACATTCTAGATTGCCTTTGGATTTCATCAGGAAATGTAAGATTTACAGAGTAGCCGACCAAGCTCAGGACAACGGCAGGCACATCCAATCTTCATATGATAGAGAAAGCAAAACAATAAGTTTGAATTGGAATGAGCCCGAGGCCGTGGATTTAGATGATTTGATGGCACCAGTCTTGTCTTGTACTCGCAGATGGGTAGACGTTCAGCATCAGAAGTTGAGAGAACAAGGCATAGCTATGTCTTTTACTTTGGAAGAGAAACTAGCCGAAGGTGGAGCAAGTGTTAGTGAAGGCAATCCTAATCCTAGGAA…
>TRINITY_DN30629_c0_g1_i1_2
GAAGATATCAATTTTTGGGGACTTCGATGGTAGATTGAAGATATTGTTGTGTTGATCCCAAGCGAGTCCAGGTGAAGGATAAAAGAGTTTGATGCGAGTTTCTGGCTCAGCTTTACTGGGCCGCCATTTTTCTGGAATAAGAGGCCGCATAAGTAAGGTGCAAATACAATTAAAATTCCAGAAAGAAATTGGTGCGTTTGACATAAAAATCTCAGCATAAATAATGTAAACTTGTTTTATCATATTATTAAAAATCAGAAGGGGTGAATTGTTTGCATTGTGATATTCAGGAAGTTCAGGTTGCAGCTAGGAGAAGTCTTCACGGGTTAATTATCCATTTCATATGAAAAATCACTGGAGTTTATGTATACTCGGCCGCCTATCTTTCATAGTTTAAGG…
>TRINITY_DN30607_c0_g1_i8_2
ATCCAACGCTTTATTTTATTTTCTATGACGCCAAAAACGGTGGATGGCAGTAAAGAAAAATGAACGGAGGAATCCAAACCCTAACCCTAAGAATTTTTAATAAAGCCCTGTAATCCCCATGCCGTTTACTTTGTGCAGCGTACCTTAAGTTGTAAACCCCACTCGGTTCATTATGTAAATATCCCCAAATGCAGAAAAAGTATGAGTGATGAATTTATTTGGAAGCCATTGTTTCTTAGAATGGTCGGAATTGGAAAGAGAACATACTGGTTTACAAATGCCCTGCTATACTGGAAGGTGGTTTCGCTGTTTTTGGAGGCATTTGATGCGGCCTATGGATATAGTAACCATAATCCTACTACTGAGGGAGTACCTTGATCTATTAACATTTGAAGAGGA…
>TRINITY_DN30611_c1_g2_i1_2
ATCAAATCTCATATTTTGCTCTTAATTCTGTATATGTATCATGAGTTTGGTTCCTCACCATATTCTTCACACAGTGTTGCGCCCATTAATATTGCCCTAACATTTCTTGTACGAAATTTGTTGCATCTTCAAGTGCCGCTGCAGCTTGTATCATTCGCCTAGGGTTTTATTGAGCACCTCAGGGTTTGATCTGGTGAATGCATGCCCAGACAATGCTATTCCTTAAATGCATTCTCTCACCATTTAGGTACTATGTTCTCTTAAAATGTTCCTCGTTCTCTGCCTCAAAATTTTCTGATGCCATATCCTCAAATAGACCTCGAACAGAAGCAGAAGAATATTGCAGACGAAAAATTGCTATGACCCAATTCTTGCTCAATGAATGTGGGTTTTCTGAGT…
>TRINITY_DN30617_c0_g2_i1_2
TTTTTTAATATGAAGAAGTATATTTAACACTTAAGATCAAATTTCAATCTTATTTGTAGAAGCTGTGTTCAAGTCATTTTAATGGTGATATCTGGCATTCATTTTGTGTTTGATGTATAACTGTTATTGTGTCTTTGGAGATGTTTGAGGCAGTTCTATGATACGAACCCTCCTCTTTTTGACTTTATTTTAAGTGTTTAAAGTTTGTTGGGCTTGATCCTCTTTATGTATATCTGTTTTTATTAGAAACTTGGTCCCACAAGTATACTGCCCTATCATGTTTTTGAATGATATATTATTATTCTTTATCTACTATTTCCCATGTACATTCGTTCTAGGTGAATCAGGACAGTCCTGATCTGTCTTTAAATCTGAATTGAACCCACCTATACGCTGAAC…
>TRINITY_DN30617_c0_g1_i9_2
ATTGTAAAGGCAGTTCAGGTCCTCTAAGTAATGGAGACGAATGCCTGCAGTTCTGGTCCTCTGTATGAGAAAATCATAAAGAAATCAAATCTTTATAGAGCTTATGTATGCCTTCACTTCCTGCTTTTACTATGTTTCCTATCCCATCGCTTACTGAATCCTTTTCGTGAATCTTTTGGGCTTTGGATAGTAGCTTTTACATGTGAGCTTTGGTTTGCTTTCACGTGGATACTTTATCACAACATGGCATGGAAGTTTGTTGAGTATAAAACATACCCAGAGAGACTTGCAGAAAGATATAGTGGAAAATCTGTTTCCAAGCTTCCTGCTGTGGATGTAATCATCACTACAACAGATCCCTTCAAGGAGCCTGCATTACTAACAGCCAATACAGTTCTT…
>TRINITY_DN30683_c0_g1_i10_2
GAAAGAAGCAGCACTCAGCATGTTTTATTTTTCTTTCCTCTGTGTTTTATTTTGTGTTAGTAATGGGCAAGTTTTCTCTACTTTCAGGCTGTGGCTCCTGCAATTGCTTCTCACCCTCTTCACCTTCTCATCCTGTTCATGCTGGACCTTCCATGACCAACAAGATTCATTCGAAGAGATTCAATGATATAAGCCAGCTTCATGAACTGATTCAGTTTATCGAAGAGCTATTGAAGATCGCGTCAGGAAAGAAGAGTAGAGAAGGATGTAGCTCAGCAGTAAGCTCTTATATCCAGGATGGGCAGACATTACTGCAGCTAGTAGAGGAAAACATTGATAGATTTCATAAAACGAATATTCTTTTACAGAAACATTCCATGGCTGGCACAAGTGCAGAGA…
>TRINITY_DN30622_c4_g2_i3_2
GTCAACAATAATTGACAAAGAAAACATAATGAAACATAATAATTATTTACAATTAATATTTAATTATGACACACACAAAATCCCTAGTATCATGACATCATAAGTACCTAGCTACGAAACAAGGGCACAAGGCTTGTTGATAAAACCTACAAACGTTTACTATCACCATGCATATCACCATGCATGATATAGTCACAAGGTATATGAACATGACAGTAGGGTCTCATTGCAACAACACCTTAATATCTTGTCCTCATATGAATGCATTAATGAAGTATTAAAATAACATGTCACATGGTCTGCCCTAGATCAACAATGTAAAATTCATCAATTTAACTTGGCTAACCATCAGTGGTGGAATCCACTAGCAACAGAGAAGAAGTTATAACTATCGTATGA…
>TRINITY_DN30640_c0_g1_i4_2
CTTTACCCGAGTCTATGGGTGATTTGTCTTCTTTGACTAGTCTTACCATTTCTTCTAGTCAATTAAAAAGTTTACCTGAATCTATAGGTCATTTGTCCGCTTTAACTCAACTTTACATTAAGAAGTGTTATGAATTAAAAACTTTACCTGAATCTATTGGTCATTTGTCTTCCCTAGCACATCTTGAAATTGACAAGTGTTGGAAGTTGGGATCTTTGCCTAAGAACTTAGGATGTTTACCTGAGCCAGAGAGAAGTCTTAGTCAGTCAGAAGAACTGAGCATAAAGTCTCTGTCGGGGTCCTGTTCTTCTTCATTGTGCAACCTCAAATCGATATATTTATGCTGCACTCCTGTGTCGAGGATATCAATCTCTCAACAATGCTGCCCCCGTCTGGAAA…
>TRINITY_DN30670_c0_g2_i1_2
GTTACCATATCTAGATGTAATGAACGAGCTAAGAAGCGAAAAGAGGCCTTCAAGATCATCTGAAGCCTCTAAAAGCAAAACAAACATTGTTGTTGCTTCCACTGTTACCATATCTAGATGTAATGAACGAGCTAAGAAGCGAAAAGAGGCCTTCAAGATCATCTGAAGCCTCTAAAAGCAAAACAAACATTGTTGTTGCTTCCACTGTTACCATATCTAGATGTAATGGACGAGCTAAGAAGCGAAAAGAGAATCGAGAGGATTATTGGAAGCATAATTGATCAAGTTCCCAGAGGATATGATCATGATTATGTCCTCAATTGTGGTGAAACAAAGGATGGTCTGAAGCATGCTGTCAAAATTAAGGATCCTTCGAGTTCTCAGCTTCTTACTTAAGGA…
>TRINITY_DN30680_c1_g3_i4_2
TTGTGATATTGGCACTATATTTTTGAAATCTGTGGATGCATCAGATGAAATCAAATCTACAGCTGCATTGTTTGAGATGTATGACTTGGTAGTCATGGATGTAGGGCCACGAAATGTGGTTCAATTTATCACAAACAATGCTAGTGCTTGTGTTGCTGCTGGGAGACTCCTGATAGACAAATACCCCTCTATGTTTTTTACTCCATGTGCAACACAATGTATTGATCTAACCTTAAAGGACATTGGAAACATTGAATGGGTTAAGGAGGTACTACAAAAGGTTCATACGATTACCAAATTTAGTTATAGTCACACAAGGGTTTTGTCTATAATGCATTCTTTCACAAGGGGCAAGGAGCTAGTTCGACCAAGGGTGACAAGATTTGCAACACACTTCCT…
>TRINITY_DN30606_c1_g2_i2_2
ATTAATAGTTCAATGTGTAAATTTAGGTCTTAGAATTCATTTTTTTAATATCTCAACTATTTTCTACCAAGTTGTATGAGCTAGTAATAGCAGGAGCTGGTACATGATACATATACAAATAGACAGTTAAACCTCCTTAATCGGTGGCAGTTCCAATAGTTGACCGAACACACATTCTCCTTTATTGGTGGCAGTTCCAATAGTTGACTGAACACACATCCTCCTTTGTTCTAATTCTAGTTAAACAAAATGAAAAAGTTGTTACAAACAGGTGTGATGCAACTGTGCCCCGCACACACCGTGCCTTTTTCTAATATGCAACTATCTTGCATCAAAAATTGTCCTCGTCAACTGGAGGACACAAAGACACAACCACTTCATAATTAAAGACAGAGCCTT…
>TRINITY_DN30606_c1_g1_i15_2
TAAAATCAAAATATATTAAAATTAGAGTTGTTGGAAATCTTGTTTTGATGACTATCATTTTGCAATTTGGTTTGTCAAGTTGATTTCATTTGAATCTTCAACGTAAGATTTAAAGGCCAAAAATTTGTAAAAAGTTGATATAAAAATTAGGTGGTTTGTTACAACCCCCCTTTTGAATGAACCCATTTTAATATTAAAAAATAAGTTCCCCCCCAAATTCAAACAAAGGTCCCCCCAGAGGCGCCTTTGTTCGAACCCCCCTCACCCTTTTCATGAATGCTTCTTGTTCGTACGAAGATAAAAAAAGATCTTTCATTTGAACACATATGTTCGTATGAAGGTGCTTGTTAAAACTTTTTTTCCCAACTTCATTTTTTGTTCATGGGTGAAAGTGTAACC…
>TRINITY_DN30606_c1_g4_i1_2
GGATTATCTCATTGCAATTTCTCTATATTCAATATAGTTTACAACTTTACAGAACATAACCCTTGCTCATTAATGTGGGCTAGCATTTGAGCCTTGGACCTTACTAGATTAATATCAAAACAATTACAGTTAGAAAAGCACCCAATTTAGGCTTTAGTACTTCTACTGCAAATTTTGCATTTTCTTTGACACAAAGTCATGGTGTTATAACAGGCAACAATATTGAAATGCAGAAGTGTCTATCTTTAATTAAGGTAGATATACAAGCGATTTCAATAACATCCACGAGACCAAAACTGTCTATGGGACTGCAAGAATACAATGGATCATTGAAGTTATAAATATTAAAAAGAAGGGATAGGGAAAAGAAAAAAGACAATACCCTTCTTCATAAAGCCT…
>TRINITY_DN30676_c0_g1_i4_2
TTAATAACTTTTTCATTTCAAAACCACAATTTCTATGTTTTGTCAGGCATATCTCCCGCCATAGGAGCTCAAGATATAAGAGCAAACCCCAATGGCGTGTCTGTGTTGCTAACTCTTGCAAAATGTATGAATTTCTCACCATATCAGGATCTTGGATCTTTTTTCGCCAAGTCAGATTCATCTGTAATTAAGCCCAGAAAACCAACGGTTCGATTTGGTCCAGGAAAAATCGTTTTCGCCCAAATTCCGTATAAAAAGTCAATTTTCTTTTCCAGAGCATTACAAGAACCCAATATTTGCGGCTTCACTTGTCCAGAAACAATCACAACAATTTTCTTATTCATTCATCTTTCACTTCATTTCTACCATGGCAACTATGGCGAATGATTTCAGCTCTAG…
>TRINITY_DN30696_c3_g1_i1_2
GTGGAATGGGCGCTTTGCTATGCTTGGCCTGCTCGCATTGGCCTTCACCGAATACGTTAAGGGTGGACCACTTGTATAAAGACCATGATAGCTCTCCATATTCAAACATAGGCTCCAATTTTGGAAGTTCCCAAACGGCATTCCGTGCTCTAGTAAAATTTTCTTGAACTGTTTAGCATGTCGTACAACTCAATTATACATTTCAACTTGTAACAATTTGAGCCATACATTATAAAGAAATTTAAGTTCAAATGTCGATGAGTGTAATTATTTATTGAAAATTGGTTAAACAAATACAGTCTAACTTCAACTGTTCAAATACTCTCATACGTTGCAAATATGTTTGATATGATCATAGTTAGCCGATAACATTATACTAAGTAGGGTTTTCACCCCAAA…
>TRINITY_DN30696_c5_g4_i1_2
AATAGCTAAATGAGTAGTAAAATAGCAAACCTTTGCCATGCACTTGACTTTGAGGCTACTGTTCGGTAATCTACTGATTCGACCTATACTATTCCTTTGGACTGCCCCGCAGTTAGGGCTGCGGGCGCTTTCATCATCATTGAAGTCACAGCCGCCATTGATGAGTGATTGCTTAGAAATAATGGATCTGTGCTTGTATCTTTAAGACTTCCTTCTGAACAATTGATAATTAACATGTCTCTTCAACTTGCTCTTTATTGGAAGGAATAATTTCTCCAGTTCCAAATTGCATTCAATCAGGTTAGGCAAGAAATAATAAAAAAAAGAACAGTCAGTTCTTATTTCCTCCCTCATGCACAACAATCTACAGTTGGCTTCAAGCTCGGATCTCTATGCACC…
>TRINITY_DN30609_c1_g1_i2_2
GTTTAAGGGATTAGATAATATGTCAAAGTTGGTAATTAGTGGAGAGATTTGTCCCAGACTTCGATCATTGAGTGTTGAATGGATGTCGAATCTAGAAGAAATGGACTTAAAGCATCTAGAGAGACTGAATACTCTTCACATGGAGGGATGTGATGAATTGGAAACGATGTCAAGGTTATCTTCTTTGACAGGGCTTCAGTCTCTCGAGGTGGAGCATTGTCCCAATTTGGAAACAATATCAGGGTTGTCTTCTTTGACAGGGCTTCGTGAGTTAAATGTAAGCTACTGCCGAGGGTTGAAATCGTTGCCGACCCTTGCACGTCAACGTCATCTGCAGAAATTCACGGTTAAGAAATGTTATCAGTTGCAGAGTGTAGAAGGTTTTGAAGAGTGGCATGG…
>TRINITY_DN30609_c1_g2_i1_2
CAGAAATTCTTAAATCTATGGAAGCAAAAGGATTTAAACAAATCCTAGCAGAAACAAAGGTCAGGTGTTTCCACATGTTCTACGATTCATCCCTGCAGACCGAAATTCATTATTTTATAGGGACTTCAAAAGATTCTGCTGATACTGACCTCCTGGGGCTTCAAATTAGAAACGAAAGAGGCAACTTAGAAGAAATTCCTTCATGGATGCCTCTACGAAAATTGCGTTATTTATCTGTTCTCAGAGTGGAACAAATGTGGAGCAGTTTTCATCAGCAGTTGCAAAGCAATACCCAGGTATTTTGCCATTCTTTGCTGGTGATTAGTCATATCAGAAATTAGAATACTTGTTTGGTCGAAGGTTGTTTACTTCCAACAATTAATTAACTTTTTAGAGTAT…
>TRINITY_DN30609_c2_g3_i1_2
TTGTTTTCTGGGCTTCAATCTCTTAAAGTGAAGGTTTGTCACAAATTGGAAACAATATCAGGGTTATCTTCTGTAACAGGGCTTCAGTCTCTTAAAATGGAGGATTCTCCCAAATTGGAATCAATATCAGGATTATCTTCTCTAGTAGGGCTTCAGTCTCATGGAGTGAAGAATTGTTCCAAATGAGAAACAACATCAGGGTCAAACTTCTCTAACAGGGCTCCAAGTGTTTAAGCACAGAAGTGTGAAGGATTGAAATTGCCGAAGGCAACATCATCAGTTGCAATTCACGGTTTTGGGATGTCATCAGCTGATAATTGAAGTGCCTAAAAATGGATATGCATTGGTACAGAGTTGCATGCATGAACTGAAGGAAGTCAGTGGATACAGCAATACATT…
>TRINITY_DN30609_c2_g1_i5_2
AAATGACTCTGTTGAGACTGCCCTCCTGTGGCTTGACATAGATGCCGATCATTACCTTGATAAAGAATTAAAATGCATTCCTTCTTGGATTCCTCTACGAAAACTGCACAAGTTGTCTGTTAAAAGAGTGCGAGATTTGTGGAGCAGTTTTCAGAAGCAGTTGCAGACCAATACCCAGGTATTTCGCTATTCTTTGCTGGAAGTTAATTCTCCGTTAACGGCAAAGCATACATTTCAGAATACGTGTTTAGCGAAGATTGTTTGCTACAGAGAACTAATTCATTATTTGAGATTAATTGTGAATGCCAGGCCAGTTTCGAGTTGAAAGTGCTGAAGATTTGCTACTCTCCGTCGTTGAAAAAGCTTCCAGATTTAATAGCAATGTTCCATCATTTGGAA…
>TRINITY_DN30655_c0_g1_i15_2
TAAAACGCGTTAACTTGCCTCACAGAGAACTCTGCAAAAGGTATTTATAGACCAACAGAGATTAGGTACAACACACGATCTGCATTGTTCATCAAAACCAAAACAATAGAGTTGAAGGAGAAAGTGATTGAGGAAAGTAAGTAAAATGGATTCAATGAGGGTATTGGGGAGCAAAAATTTGTTATTAGAGAAGAATGCTCATGTAGGTAGCCATAGATGTATTTCTGCCAATTTAGCTATGCCAGTCTTAGGGATTGACAAAAGAAACCAGACTGGTTTTTCTTCTCTCCCTTCATTGTGCACTAATTCTTCTTTCATCTCATTGGGGAGAGGGGTTTCCAGATCTAGGAAAGTCGCCACAAAACTTACTTCCAAAACTAGAATTGCAGAACCTGAAAT…
>TRINITY_DN30635_c0_g1_i4_2
TTGAGAAGGAGATATTTCTGGATGTAGCTTGTAACTTTGTAGGTGAGAAGAAAAGACATGCAGTTATTTTCTGGGAAGTTTTATACCCAAATAAAGTTCAAACAGCTATCAAGAATCTTTTGCTGAAAATGCTCATAAACATCAGTGGCCCTCAAGAACTCCTCCATATGCATGACCTTCTGCAGGAAATGGGAAGAGGAATTCAAAAGGAAGCTGACCATAATAGTAGACTGTGGCTTCCTATGAGTACACATAATGCCTTGAAGAGAGACAGAGCAGAGAGAACGAAAATGCTGGTTTACACAGGACAGAATGAAAATGAGCCTGTTGTCCTGCATAACATGCCTTCGCTGCGCTACCTATTTTTGCAAAATACAAAAGTGCTGAGCAACATTGGGA…
>TRINITY_DN30635_c0_g2_i3_2
AGAGCAGCTGCATGCGGTGTATGGGGATTGGTTTGGGCATGGTAGCAGAGTCATCATTACTTCCCGAGACCAACACATACTAAACCTTGCCAAGCTTGATTCAGTTCTTGAAATGAGTGGACTAGGGAAAGATGAAGGTCTCGAATTATTCAGTTGGCATGCTTTCTCTAGCGCACTCCCAGAGACACCTTACCAAGAGCTTTCTATAAAAATTGTGAGTGCCTGCCAAGGGCATCCTCTTGCATTAGAGGTCATTGGATCACATTTGTTTGATAAGAGAGAATCAAACGACATCCGATGTTGGGAAGAAGCTGTCCATAACATTGGAGAATATCCAAGCATATCTAGAATTCTTCAAACGAGTTATGATGGACTTACCCATGTCGAGAAGGAAATTTT…
>TRINITY_DN30647_c0_g4_i4_2
TTTAAGTATCTAATAAATATAATTGTTCCTTTTTTAAAAGGAATTCATTATTATCCACCCTTTTAACTAAAGGGTCTTAATAACCTTTATTTTGAAGATTTTCTGTCTCCTTTTCAATTCTAAAGGGCTATTTCACAGAACACAACTTTTCTACTTTGGGGAAAAAGTCACGTAACATTATCAGTCTGACACAAATGTCAATAAGATGTGTACATCTCATGTCACCTGCAGCATAAGTATTTTGCAGAAGAATCCATTCGGCCTGCTCTCATTTTCTAAACAAAGTCTCAGGTCAGTTCTGTTTTTGGCAGTGGATCATGCTTTAATTATGTTTAATTGTAGAGAAAATTCTCATTTTCTAAACAAAGTCTCAGGTCAGTTCTGTTTTTGGTAGTGGAT…
>TRINITY_DN30647_c0_g3_i8_2
AAACAAATCAGTACTTTTGCTTTAGCTTCTAAACCTAGCGGCCAAAATATCAAGTGGTAACCGGCAGAAGAATTTAAGCTACCGGTCGATTGCCTGGATCGGTTTCCTATAAAGGATTCCAAGCATTCACCATAATCATCTTTGCTTAAGTTTTATTTATCATTTTCTCTACTTTAAGGTTTTCAACATTTATTTTGGGTGTGCGAGCAATTTCACAGCAGCTCCTGAAAACATTACAGGGTTTGGCTACTGTTGTTTAAAGTTCGACCATATTGAAGTCACAGGTCACGGCAAGAGACAGATAGCTGTTTACCTTTACTTTATCGGAAATGGCTGGTAGAGGACGAATGCCGCCCCCTCACGCTAGATTCCTTCCAGGTCCAGGCATGATTCATGAAC…
>TRINITY_DN30688_c0_g1_i2_2
TAGGATGAACGAGCTTTGCGCAGGATGAGCCATTCATCTTGCAAACGTTCTAGAGTCCAGCATGCGCACGATGGAGGTGTTAGAGACCCCAAGGCGTAGGGGGCGATGTTTGAGGATTTGCACATTGCCACCGACCCTGTTCATCATGAGACACAAGATGCACCACTATCATGCAGGTTGAGCTCCTCATCACATAGATGTCCTAGAATCCTGCATGCACATGGTGGTGATGTTAGAGACTCTTCACAGGCACATGGATCGAGACATGCTTTAGGATAGGGCCTCGAGTGACCCATTCTTTATATATATATGTGCATGTGCACACATTTTATAGACATTTCG
>TRINITY_DN30615_c1_g1_i14_2
CTAGCAGAATGCGTAATTCTGTAGAATTTCTACACAAAAATTGTATCTCGTGAATTCCGAATATCAGGCACAGTAGGATTGAAGTTCAGATCCTTCCTCTGAAAATTTGTGTGTCAATCAGTTGGAAAAATTACAGGCACAATATGTCCCACTCTAGGCCCTGCTCTTCAGCGGAGCCCTCACTTAGTTTCGATGTTGACAAAAGGTTCGACGTTTTCTTGAGTTTTCGCGGCCCCGACACCCGCGAAAGGTTTGTGAGACGACTGTACGATGCTCTGGTTCAAGAAGGCATTCGCACATTCTTAGACCAAGAAAGCTTAAAAAAGGGCGATCATATCCCTACTTCCTTGGAAAGAGGAATAACAGAGAGTAGGATCTGCATTCCTATTTTCTCCAAGA…
>TRINITY_DN30615_c1_g2_i7_2
CCCTGTAAAATTTCTGGAAGTGAAAAAGTTACAATTGATGACTCACTTGAGCTTGATATCACCAAAGAAATTGCGGAGTTCTGTAGAATTTCTACAAAGAAATTGTACAAAACTATTGATCCGGTGAATTCCGAATATCAGCATAGGGTGCATCGTAAGATAGAAGTTCAAATCCTTCCTCTGAGAAAGTTTTGGGTTCATCGGTTAGAAAAGTTGCAGGCACAATATGTCCCACTCTAGGCCCTGCTCTTCAGCAGAGCCCTCACTTTGTTTCGATGTTAACAAAACGTCTGACGTTTTCTTGAGCTTTCGTGGCCCAGACACCCGTGAAGGGTTTGTGAGACGACTGTACAGTGCCCTTGATCGAGAAGGCATTAACACATTCTTAGACGAAGAAAG…
>TRINITY_DN30698_c1_g1_i2_2
GAAGTTCGAGACAGGAGAAGATATTTCAGGGTTTTGTTCTGCTCTGTTAACCCCATGAATATGAAGATGAAGATGGAGATTATGCACAACTTCAAATGGATATGCCCCGTCTTTAAACAGGTAACTTCTCCTCCTTATTCTTCAAAACTATACAAACCTCATCTCAACACACACACAAACAAGAGAAATCCCCTTCTCACACATCACAGAAATTTGATGTTGTGCATTTCAATCAGTCCATTAGTGCCCTCTGTAAATCGGGAAACACAAACAAGGCCTGGGACCTTTTACATTCAGCCATAACTGACCGCCTTCCTCTCGATGTCGTATCATTCAACTCGCTTTTAAGCGGCCTCGGAAACTCTGGTGATATCCGTAGAATCAACTCTCTTCTGGCTG…
>TRINITY_DN30620_c1_g2_i1_2
GTTCAAATTTAATTTCAGAGTATATCCTCATCTCTTCTATCCTCTTGATCATAGAATTTGAATAAACTTAACATGGTATCAGAGCGAAGTTAAGGAAGATCAAATTAAATTCTGTAACGATCATATAGACTTTCACCCGGCTCTTACTAGATCACATTCCTATAATCCTAATGGCAACTGGAGTTAGGTTTGAAGATCGACTAGATGGAGTGCATCAAATTTTGTATCTTGGAAATTCAGGATCATGCTTGTTTTGAAAGAAAATAAAATTGACTCCCATGTCAAAAGTGAAATTCCTGAACCCTCTGATGATACAGAGAAAATTCAGTGGAGCAAGGACAGTGAGAAGGCTCTTAAGATAATTGTGGATTCAGTGAGAGACCACATTGTGCCAGTTAT…
>TRINITY_DN30677_c3_g1_i1_2
CCAGTTGACCACACAGGGCACACTTACAATCAGTAAGAGGCTAGTGGTTTGGACTATGAGCTTCACTAAAAGATCAATCACAACATTTATCACTCAATATAACTCTAACATCTAAACACTATCTTCAATAAGAGCGATTCAAGAAGATGAAAAACCATGTAAGAAGTCACAAAGATTGCAATAAAACACCACAACGTCAATATTTCATTGATCCCATAGCAAAATAAAACAACAATTGTTCAACTTTCTCTCTTCACCAAATTTGTATAACTACTCTTCTTCTCTGCTGCTAATAAACTTATTCCTCTTAACTTTTTTCTAACTTCTTAAAATGAATTGAGTGAGGGCTTATATAGCACTCTCAAATACAATGAACGGCTTGGATCTAAAGAAGATCAA…
>TRINITY_DN30672_c1_g2_i4_2
CTGGGAGATCTTACCGGTTGTGTTTCTCTGAGAGAGATTAATGTTTGCTGTCCATCCCTCTTGGAGTTCCCAAGGTTACATGGTTTGCCGCATTTGGAGAAAGTGGAATTTAGAGTGTGTAAGAAAGTGAAGGGGCCCCTCGACTGTACAGAATGTGTGGAGCTGCAATGTATTGTCCTCGACAGTTGCTGCGCGATGGCTGACGCACCGCTCCTTACTGGCTGTAAGAAACTATCAAAAATTTTATTGCAAGAATGTGATGCATTGACGACATGTCCAGATATAGATGTGCCAAGTGCTTTAAAGATACTAGAATTGTTCATTTCATCAGAAGCTGCGTCAGCGCCCAAAAGATTAGAGTCTTGTTACGGACTGGAGAATCTTCAACTATGGAATATG…
>TRINITY_DN30672_c1_g1_i4_2
ATGCAAAGACTTGACTATGCTTGAAGGTATGGAGAAATTGCAACAGCTGGCGTGGCTTCAGATAAGCGAGGTAAATAAAATGTTTAAACTTCCGGTGCTAAGCAGCCTCGAAGGCTTACAACATCTTGAGATTGACATTGCAGGCAGGCAGGTGGTCAATCGGCTGGGAGATCTTAGCGGCTGTGTTTTTCTGAGAGAGATTAAGGTTCGTTGTCCATCCCTCTTGGACTTCCCAAGGTTGAATGGTTTGCCGCATTTGGAGAAAGTGGAATTTAGTGTGTGTGATAAAGTGAAGGGGCCTCTCGACTGTAGAGAATGTGTGGAGCTTCAAAGTATTGTCATCGACAGTTGCTCCCAGATGGCTTCGTTACCGCTCCTGGTTGGATGTAAGAAACTATT…
>TRINITY_DN30672_c2_g3_i4_2
CACTTTTATCCGATGGGTACATCGGCATTTGCCTAGAAACGTGTCTACTTCTCTAGGGTTTCTTTCCTCGGCATTTTCCTACCTTGAGGTGGGAGTCACGATGCAGATGAATAGCCCGCCTTCCTCTTTCTTTGTTGCAGAGACCCCTGTTTGTTCCGAATAAATTGCAGAGACCCCTGTTTGTTGCAGAGAACACTGAAGGTGGAGATTTTATTTAGTTGGTATAGAGTGTCCAGATGGGATCGGCGCATTCCAAAAGCGCATAGATCACCAGCAAGGGAAATGAAGGTCTAAAGTGCTTATTCGAAGATATTGATAATGAAATCGGCAGCAATGATAATGATACTGATAATGAATGGGGCTTCATTAAAAAAATGAAGGCACTAGTAGCTGTTATCA…
>TRINITY_DN30687_c1_g1_i3_2
AAGTTTAGAGAGATGGTTGTATCCTTCGGAAGGGGATAGATGCAGATTAAATTTGAGTGATCGAATAAGGATAGCAATGGAGATAGCAGAAGGAATGGCATATCTTCACCATTATTGCTTTGTTCAAGTGATTCACTGTGACCTCAAGCCCAGCAATGTCTTATTAGGAGATGACATGAGTTCATATATAGCTGATTTTGGCATTTCCAGACTTATTTTCGACAATTCCATGGATTCTTTGACTTCTACAGATGCACTTAAAGGATCTATTGGTTACATTGCACCAGAGTATGGAATAGGTGGAAATCTTACTACAAAAGGAGATGTATACAGTTATGGAATTTTAGTTTTAGAGTTGTTGACAAGGAAGAAACCAACAGATGATATGTTCAGTGAAGG…
>TRINITY_DN30687_c1_g3_i1_2
TCAAAATATGGCCTCCGAGAATTTCATATGAAGAACTTGTAGATGCAACTGGTGGGTTCAGTGCAGATAATATTTTAGGAATTGGAAGTTTTGGGTCTGTCTATAAAGGTATTCTACAGAATGGTACAAATATTGCTGTTAAAGTTCTCAAATTGCAAGATGAACATTCTCACCAAAGTTTCCATAGAGAATGCAATGCATTAAAGAGAATCCGGCACCGCAATGTGATTAAAATCATATCAGCATGCTCCAACTTTGATTTTAAAGCCTTAATTCTTCCATTCATGCCAAATGGAAGTTTAGAGAGATTGTTGTATCCTCCCGAAGGGGGTAGATGCAGATTAAAGTTGGGTGATCGAATAAGGATAGCAATGGAGATAGCAGAAGGAATGGCATACC…
>TRINITY_DN30687_c1_g2_i2_2
TGTTTATTTTGCAAGGAAATAATTTTGTAAGTGGAAGCAGCGGTCTGCCTATTCTAACAGTGCTAACTAATTGCTCCAGCTTGGAAGAACTTCTTTTGGGAGGTAATCATCTCACTGGCGTCTTGCCCACTTCAGTTGGTCGCCTTTCAAATTCACTCTCTTTTTTATCTTTGGGCTCAAATGAAATTGGGGGAAACATACCAAATGAGATTGGTAACCTAACAAACCTGACAACATTAGATCTAAGTGCAAACCGATTCAATGGGACCATTCCATCTGCACTTGGCAAACTTCCAAATCTGGAAAGATTAGATCTAGATGCAAACAATTTGCAGGGAAGAATTCCAGAAAGTTTTAGACAATCAATAAGGCTTGGATTGTTGTCACTCAGTGAGAATA…
>TRINITY_DN29447_c0_g1_i1_2
GAACACATAACACAGTGATTACTGTGGGGAAACCCTACTGGGAGAAAAACCCCACCCTCCAAAACTCGCACAATGTATTATCAAATCAAGCTGATTACAATACACTTGCAATGCAAGTTCTTACAGGAGCGCATCACCACAACTCAAACTCAGAGAGACTCCTTCTAGCATCCAGTCTTGCAAAAAACTCAATGATCAAACTCCTCCCCAAGCTCTCCTTTTATAGTGATTTTACAACCTAGAAACCACTTGTGGTTTTACAAAACCATGGGCTTAACCACCATGCCACATGGTGCCCATTTTTGACATTTACATTTCCAAAATGGAAAAACAACCAGGTTAAAATAGTAATCCCGTCCATAATTTTTCCCCTAGCTTAGACCCTCTTAAAAGTCACAA…
>TRINITY_DN29447_c2_g1_i1_2
AAATCACCCAAACTCAAAATGGCGCCCGGGACAGCTAGGTTCTTGCTGTTCGCTGTTATTCCCCTGTGCCTCCTCCCCTTGTGCTGTGGATGTATTCACAGCGAACGGGAAGCTCTCCTTCAATTCAAAGACGCCTTGAATTTCTCTTCTCATTCTTATTTATCTCCTAATCTGAGCTCGTGGGAGAAGGGAAGAGATTGCTGTCTCTGGGACGGTATTTCCTGTCATAACACTACCCATCATGTAGTCGCTGTTGAAATACAGGGTGTTGCATTTCCTGGAATGGAGGGCGGTGTCATATCTGAGAGCTTGTGCTCCCTCACTTCTCTTGCAACCATACGCGTATTCAACATGGGATTAAAAGGTACTCTTCCTCCGTGCTTTGGAAACCTCTCTTCT…
>TRINITY_DN29447_c2_g3_i1_2
GCCCAAGTTGGCTTTGTTTACTGTTATTTTCCTGTTTCTTCTCTGCCTCTGCTGCGGATGCATCGAGAGGGAACGGGAAGCTCTTCTCCGCCTAAAAGCCGACTTAAATTACTCTTCTTCTTATTCCTATATAAGCCTGGCATCATGGGAGGAGGGAGCAGATTGCTGTCTCTGGCAGGGCGTAACCTGCAACAACACCACCAATCATGTAGTCGGTGTTGATATTAGTGGCCAATATGAGCCTGTTGTTCCGGGCGGTTTTGAAATTGGTTTTCAGCCCTTAGTTGAAGGAGCCATCGTATTTGACAGCTTGTGCAACCTCACTTTTGTTGAAACTATAGACCTCTCTCACAACGGAATATCAGGTATTATTCCTCGCTGCTTGGGAAACCTGTCTTT…
>TRINITY_DN29475_c0_g2_i1_2
CTCAATTTTTTATACTACTATATCTTGGGAACATCATTAGAATTCTTCCCTTCCATTTCATTTTACACTGATCCCCTGTAAATGGACGAACTCAGCCCACCCACATACGATCAATTATGTTAATCGTCGTAGTGTATGTAGCTCTATTCCTGGCCTTCGCAGATGAAGCAATGGCAGAACAAAATACCTTAAATGTCATCCGCAGTTGTGGCCCTTACAATTTCCTAAATGCTACTGTTTTCAAAATAAATCTTGATCTAGTCATGAGGTTGCTTGCCCAAACAATCATAACCACTCATTTAGGAAAGGAATCCCAGGGAACAGGCGGCGATGAAGTGTATGGCCTTCCTCAGTGCAGGACTGACTTCCCTCTCCCTCTCTCACTGTGTCCAATGTTTT…
>TRINITY_DN29408_c0_g3_i1_2
GTGGGAATGGAAGTTGTAGGAGAAATTGCGGGCTTGTTAAAGCTCTATTCAGATGGCTCTGTGCTGCGACCTGCACATCCCACCACGCCTGCCTCTTCACATGTCACACACGGCGTTGCATCCAAGGACGTCGTTATAAATCCGGAAACCGGCGTCTCGGTTCGCATATTCTTGCCGGAAACCGCTTCTCAAAAGCTGCCGGTCCTGATACATTTTCATGGGGGCGGATTTGTGGGTTGTTCCCCAGCCTTTGTAGAAATCCACACCTTTCTGCAAAGTTTATGCAAAACCACCCGTGTAATAATCGTATCGGTGGATTACAGGCTGGCGCCAGAGCATCGGCTCCCCGCGGCGTACGATGACTGCACAGAGGCCGTAGAATGGATCCGAAAGCATGCC…
>TRINITY_DN29408_c0_g4_i1_2
AAGCAACTAGGCAGGCTCGATCCTCCGATCGTCTGTGCTTAAGCGTAACGCTACAGAATTTTCTCTCTATATATTACACAGATCTTTTTCTAGGGTTATTGTGAAAAGCGTAGGAAATAGGAATGGAAGTTGTGGGAGAAATAGAAGGGCAGTTAAAGATCTATTCTGATGGCTCTGTGCTGCGCCTTCCACACCCCACCATACCCGTCTCTTCAAACTTTACAGACGGCGTTGCATCCAAAGACGCCATTATAAATCCGGAAACCGGCGTCTGGGTTCGCATATTCAGGCCGGAAAACGCTTGTGGAAAATTGCCAGTCCTCATCCATTTTCACGGCGGTGGATTCGCGGTTGTTTCCTCAGCCTGGGTAGAATTCCACACATATTTGCACGCTTTGT…
>TRINITY_DN29408_c0_g5_i1_2
TAGAAAGCATAAGAATGGAAGTTGTGGGAGAAATAGAAGGGCAGTTGAAAATCTTTTCGGATGGCTCTGTTCTGCGCCTTCCACATCCCACACTGCCTGCCTCTTCACACTTTACAGATGGAGTTGCATCCAAGGACGTCACTGTAAATCCGGAAACCGGCGTCTGGGCTCGCATATTCAGGCCGGAAACTGCTTCTGGAAAATTGCCAGTCCTGATTCATTTTCACGGCGGCGGATTCGCGGTTTGTTCCTCAGCCTGGGTAGAGTTCCACACTTATTTTCACGCTTTGTGTAAAACCGCCGGTATATTAATTGTGTCGGTGGATTACAGGCTGGCGCCAGAGAACCGGCTGCCGGCGGCCTACGATGACTGTACGGAGGCCGTGGAATGGATCGCAA…
>TRINITY_DN29434_c0_g2_i1_2
ATAAGTTTTTGTAAAACTCTGTTGTAAGTCTTGAAGCTATGGCTTCCAAACAGTCTCAATTCCTACTTGTGTTGCTCTGCTTGTGTTCTGCTACAGTGATAGCAAATGCTGCCAAGACATTGAATTTTAGCACAGATTTTTACACTACATGGTCACCTGCCAGTGTTAAGACTTTGAATGATGGATTGGAGAACCATATAATTTTGAACCAAACTGCTGGGTCAGGATTTGCTTACAATGACATGTTTCTGTTTGGTAAGATTGAAATGGAAATCAAGCTCATTCCTGGTAACTCAGCTGGAACAGTGGTTGCCTTCTATTTGGCCTCAGACCAGCCCAACCGTGATGAACTGGACTTTGAGTTTCTGGGGAATGTTTCAGGACAACCAATTACTGTGC…
>TRINITY_DN29434_c0_g1_i7_2
GAAGTACAGATGGGCTGTGATGAGTCATGCATCTGTTCACAGCTCAGCCTTGACACCTGTTTTCCAACCATTCTGTTTATCTTCCTCTCTCATCACTCTCCCCTATAAAACCACCCTCCTGCCTTACAAACAAAGTAAATCAATCAGAAGAATTTAAAAGTTTCTGAGATATGGGAAGCTTCTTCTACCATGGGTTTTTTGTATTCTCATTGCTTATATTGCTCCAGGGAGCCACAAGTAGATTAGACAAAGAATTCTATGTCTCCTGGGCTTCAGATCATGTTAGATTCTCTAAGGGTGGGCATAAACTGCAACTCACCCTGGATCAAAATTCTGGGTCAGGCTTTGCTTCAAAGAATAAGTATCTGTTTGGGAACATTAACATGCAAATCAAGCTGG…
>TRINITY_DN29434_c0_g3_i2_2
ATACGAAGGTCAAACTATCCATAGTTTAAATGCAATTCTGTGTTTGCAGGTTCCAGTAGAAAAAGAGATTGATCACAATGTTTTAACAATTTAAAAGTCGCTTGGAGACTCTGAAATTTGAAGCGGGAAAGGCTTCCCCTCGGGAGATTTGAGTGGAATCCTTTGTAAGGAACTGCTTCAATGCTTACAGAGTTTGAAATATTCAGATCAGGGTCAATAAAAACGATTGGAAATGAGCAGCGTAACATGTTGGAGGGTTGGAACATTTACGGTCATGGCACTTGTGATGCAAGCTCTTGGACTTTTTCTATTCATCATTGGATTTTTTCCTGTAAAGCCTGCTCTTAGCGGGGTCAGTGGACTGGGGAGCTACGTGCCTGGCTGTTATTCAGATCAAAA…
>TRINITY_DN29485_c0_g2_i1_2
ATTTTACTGTATTCAAAAGTGGATTGGCACACAGTTTTTCAGGAAACAAGAAACCAGGTAGGTTCACTGCATAATATCCTAAATTTCTAGTGTAGACGAGCCCACACATTTTGGAAAACAGAAATCAGGTGGGTCCTCGTGTGAAGAAAGCAAATTACATATAGAAATTAACTGGTGGGAACACTGTGAAGCTTTATTTGAAGAGTCAAAAGTAGGGAACAGTTGCTAGAAGTTATCATCAATGATCTAGAATCTGATCAGAGGTACAGTGTTCTAGAAAACTTTTGCCACTTACAGCAAGACTATTCTTTAAGTACACCAGAAGACCATTTTGGTTTTTGTATCTGTTTATGAAAGTTTCGATTGTGTACGAGTTGCAATTCAATTAAAAAGTGTTGG…
>TRINITY_DN29485_c0_g1_i9_2
ATTTGGACGGTTTGCAGAGTTTGTGTGGTTCTCAACGAGAGAGAACGCACATCTCCAGAGGCAGCTGCAGGGCCGTCAAAGCAGAGTCACTGACGGTGGTTTGAAACAGATGGCCATCGGGGGAAAAATTGCAGAGGTGAGATCTATTTGAAGCTTACATCTTCAAAGGCAGGGCCGTCAAAGCAAGTTCCCTACGATAGCTTGGAACAAATGGCAATCCAAAAAAAACTTGCAGAGGTCAGATCTAGGGAATGTTGTGGAATGCAGGATTTAGAACAATTGGTAATAGAAGAATACACTGGTTTGCATGCTGGACAGTTGTGGGTTGTCCCGTGGGGGTTTGCATCTTCAGCATTGTTATCATCTTTGCTAAAGCCTTGACTCTCTGCTTTTGAAACT…
>TRINITY_DN29466_c1_g1_i1_2
CCCTTGTCCGAATATTTATGGAGCAGCTCGCCTCACCAATATACAGAAACTTTTATCGCATTCAATCAATTTCCCTGTGAATAGTAGAACTATGGAACGATCATTTGAGTTTTCATTGTCTGTTATCAGGTGAAAATGTTCCTGGGTTTACCACAAGCAATGGAATTCTGGTAGACGTACACTTAATAACACTGCACATTTCGACGCCTCAAATGCAATCATAAAATGCCATTACCATCTACTACTGATCTCAATCTCACGGCATTATGTAGAGAGGGCCAGTTGAAGGAAGCGTTGCACATTCTCCTTACTACACACAACCCCCCTGAAGACTCTTCTACATATCTTCAATTATTGCAGATCTGCATTCTCAAGAACACGCTTTCTCAGGGGAAGAAA…
>TRINITY_DN29455_c0_g1_i1_2
AGGAAAAGTTGGACAGTCTCTGCAAAACTAAACATTTCATTCCGATTCCCGAAACCTGCCTGCCAATGGAGATTTTAACGCGATTTTAACGCGATTGACGCGGTTAAAAAAAAAGATGCTATTGACATTTGCGGTATGTTTTCAATCGTCTTGCTTCTCTTCTGCGAGATTATCTGCCGTTGGATGGTAAAATCAGCTCGTCTCTTTCAGATAAGAAACGCCTTCGGCGAACTAGCTAGAAAAAATAATCAAATATTAAATCTTGTCTCGACCTCAAGAATTTAGAAAGCTCTAAAATCTTGATATTTTTAGGTCTACTTTTCGCTAACTGAAAATGGATTGAAGCAGCAGCGGTAGGAAGAGTGGTTTTGTTCTGTCTAATTTATGAAAAAAATTCTG…
>TRINITY_DN29473_c1_g3_i5_2
AAAATGAAATGATTTCTCTAGTTCTACTTTTATTATATTTTTTCATTTTGGTTTGTGGATTTGTATGTTGTTTAATGTTTATAGATTCAACATTCATAGAATGGCAAGTGCTTCTAGCACTGGGGACTCCCGGTTCAGAACAGAGCCAGGCTCTCCACTATGGAAATATGTGGAAATGGTTCAGCAACTACCAGGTGGAGGAGGTTTCCTTTGGATTTGCAGGCATTGCAAAGAGGAATATAAAAGCTCTTATAGTAGAGTGAAAGCACATTTGTGCTTTATCCCTCAAAAAGGCATCAAGTTTTGTCCAGGCAAGTCAAAAGTTCCAGGGCAGCCTAGACCTAAAACCTTGCTTGCAAACAATATTGTACTAAAATATATTGAAGAGCAAAGACAAGC…
>TRINITY_DN29473_c1_g5_i1_2
GTTTGAACCGCACTTGATGTCATCTCATTCTTTCTAAATGTCACTAGGGATACAAGTATCAAAAATGTAGACCTGGTACTTATAAATAATCCTTGGTTGTACTTAAATAGGATGATTGGAGGTGTTACCCCTATTTGCACAAATCAGGAATACCATAATATAATATATTGCTTTTATGTGGAAAGGCTTGTGATGACCAACTTTGAATACCTAATGAATGACAACATAATACATTGATAATAAATTGTTTCTTCCATAAAACTAACGCCTGAGAAAGTTGGGCATACGCTATGTGTAAAACTTGTTTATAAATATTTATTTAACCCAAGTCAATTACAATGACAGAAAATAGAACAGCACTGTCTGAGACCAAAATGATTACCAATATTTCAGAATACG…
>TRINITY_DN29482_c0_g1_i1_2
TCTTGAAACCTGGTGGGCTTTTTGTGACGGCATGCAATTCAAATGAAATCGAATTGCAATAGGTTCTGTATGGGTTAACTGAATTCCAAGCAGTAACAAATAAAGTCGTTTGTTAAAAGAAAGAAAACTGGCGCAGAGTGAAAGATTTGTATACGGAAAATGAACAGCAGAAGAAAAATAGCCAGGGTTTCTATTTTTTTAAGCCCTATACAGCTAGGCTTTTATTCTTCCTCCGTCCTCCATTCGTCTGCAGTCAAAACATCTTCAAGACAAATGTCGCCATCTCTGTTGAGAAATCCTGCGTACAGAGACCGAAAATATCAGATTCAGCCCAGAATAGCCTTTGCATTGGTTGTTTATTCAAATATTTTTCGCTGCACAAATATGGCACTTGCAAAG…
>TRINITY_DN29441_c0_g2_i1_2
CCAGGAAAAAGAGCTCAAAGAAATGTCAAGAACACATTTAGCAAGAAATGCAGATGCAGAGAAATTCGAAGAAATTTGAAGAAACAATTTCGCACAGGAAAATAGAAGGTTACTCGATTGCCAGGACTAATTTTATTAAAATCCGCCTACATTTTTTACTTCGCTGGAAAGCAAGCGGTAGATCCAATTTCATGCGCCTTTCTGGCTAATTCTGGCACTCTTTCGTGAGTCGGACAATACGCGTCCATGTCGTGTTTTGAAATCCACGAAACGAATAAAGATATAAAAGCAAGAAGTTGTAGCCGGCCGAAACCTATAAAGCATACAGAAATGTACACATTTAAAACTTTGTAATCCTGGAAGGACTCTTGACTAGACGGAGATAACTTGAGTGGTTTC…
>TRINITY_DN29426_c0_g2_i1_2
CATAACTCGTAGAAATCCTCATTTATTTCTCTTTGATTGTAATGGAGGGATTCCAGAAGCCCCACGTGGTGATCCTGGCATTTCTTGCACTGGGTCACTCCATCACTCTTCTCGATATGTCAAGGCTCGTTGCATCCAAAGGTCTGACCGTCAGCTATGTCACTACACCCGCCAACGCTTCCCGTGTGCAAGACTCTGTAGTTGAAGCGGTAAACAATGGTACTGATATTCGTTTGGTAGTGCTTCCCACACGCCCTGTGGAAGGCCTACCGGAGGGACGAGAGAGAGCCGACCTTCTTCCCAGGGCTTCCCATGGCCTTATATTTGGAATGGCGAGTAAGCTTCAGCAGCCCTTTAATGCTTGGATGCAGCGCCAATTTCAACAACGAGCAGCACAAC…
>TRINITY_DN29469_c0_g1_i5_2
GTGTGTACTTCACTCCATCATTTGTAAAAAAAAAAATTCAAAACTTGCTGATTGATTTGGCTGGCTGGTTTTTGATGAAATTGTGGGAAATAGGTCTTATAGGCTCAGTCTTGATTTACAGAGGTCAATTTGATTAGACAGACTATACCATAGATTATGTTTAATCTTGTGGACATGAAAATTTTCCTTTTTTCTTCTAGATGGACTGGGTTTGTGTCAAATAGCACATGGATTGAAAGTTGGTGGTTGCTTACATCCACCATGCCTTTTTAATCACATTCTTGAACTTTAATTTCAGGTGTGACAATGTGATTACAGCTAATTTGTGTTATAATTTATCACCTAGCCATTGGCCTTTTGTGTTATCATCTAACCACTGGTCTTTGTTTTCATGGTAGC…
>TRINITY_DN29403_c0_g1_i4_2
ACTAAATTCTAGGAAAGAATAAGATGTACTCTTTTCAGCCAGTCAATATGAATCTGCGAACACGTCTTATGACGAAAGAAAAAACTAAAGAAAGAAAGACCTTTCTAAAAGTCGCCTTAAACAAATAATAAATATCTTTTCTTTGAAATGTTGAGTTCTTTGATCCGTTCTACCCTGGTAAACCTCATCACTCTATTATCTTGTTCTGAGAAGAAAAGCATTACAAAGCTTCAATCAGCTATCTTATACAATTCTCCATAAGAGGAGGAGGAGAAGAAAGAATTTTACTACAAAGGTTTGATTTGGAGCGTTCTGTTCATTTTTGTGCATGCGGGCAGCGTGTCACGTACGTTAATTTCTTCTCTGTAAATTCCCAAAGCTGTTTTCGAGGAGGACAAG…
>TRINITY_DN29427_c0_g1_i1_2
GCTGCTTTTAGTTTGTGTTAATGATTTCAACATGTGTGACTGGACGTTTATTGGATTCTCCAATTTTACCTGCAAACATTGTATCCCCCAAGCTGAGGATACAATCCTAATCTTTAACCAATCATTATGGGATTATTTCCACTTGTAATGAACTTGTGAGAGTGCTTGGTTCAGTGTGGACAGCCACAGAATCAGCAAATTAGTTTAGTCTTATCATTGGGATTTTGTTTTATTCTTGAGGGGAAGGGATAATTTTAATTCAAAGGAAACACTTTTGATGGGTAGGATTCACTTTGAACTTAGCAATAATGATAGGATGGCTATATAATCAAGCAGAAAAATAAGCAAGTTTTAGTCAATTCTTACTTATGTAGTTCAGGCCTTGGAATTGAAATCCAT…
>TRINITY_DN29427_c0_g2_i16_2
GTAAATTCCATTTCTACGGACATTTATTTTTCACTAAGTGGTAAATGGCGCTACGTTGGGGTGATAGGGAGGTGAGTGGTGGGAGTCTGATTGGCATTGACATGGCATCCTCGGCTGCACTTTGTGGATTTCAGTTCCCTGCATTAGCTCCCGCGTTTCACCGACATCAACTGCAAGTCAGAAAGAGGAGGAGGGCTTTTCCCACTTATAAATCTAAGATTAGGGGCGTGGTGTGTGCAGAGTCTCAGTCTGAATTGTGGAAAAGAGAGGAGGAGCGTTGGGTGGGAGAAGAGCAGCGCTGGTTGAGAGAGGAAGCAAGGTGGCTCAGAGAAGAAGCTCGCTTGCGTGCTCAGGTGCATGCTCTTCAATCTCAAATCTCCTCTCTCACCCGACAACTAC…
>TRINITY_DN29463_c0_g1_i3_2
ACTCAGGCTTCACTGAGTTTCATTCCAACGGAAGATTCATTGAACATTGTTGTTTAAGTCTAGATCAAAATGGTTGTAGTTGCTTATTAACGAGGTTAGAGGGTCTCAGCTATAGGCGATGCGTGCGCCTAGTAGATTGAGGGATGGATTCCTTTTGCTCCAAATTCTGAACCGACCTGTAGCTGCGCATCTGTACGTTTCTCTCTTGCAGGAGGCTCTCAAGACCAAAAATTTGTCAAATGCGAAATTAGTGCATGCCCACATGATTGAGAAGGGATTTGTGCTTGATGATGGCTTATGGAAAACTCTCCTCCATGCTTATGTTGCGTGCCCCAGCCTGCATTGCGCTCGCAGAGTTTTCAATCAAATGCCAACACGAAACGCCTTCTCATGGACAAT…
>TRINITY_DN29429_c2_g1_i2_2
ACAACACATATTTCTCTTCTTACATCTTATCTCAAGATTGTAAGATCCTGTCGCCTCACAGCGACATAATTACTATTCAAAGTAATATAAGCGTAATCACTACCATCTTATTACTTTCTCTGGCTATTAGAGATATCACTGTGAAGGGTACCAATGGAACAGTATCGCAGACACAGAAGCTTAATGCATTCAAGCAGAGGGAGCTCTTCAATGGCAACCTTGTCCATTGTTTCGCCGCTATCTTCCAGGCCCTTTGGTACAGTTTCTATGCAATTTAAAGAAAATCATTGTTTCAATTCAACAAGTATGCGCAAACTACACCGCATTTCTTGCCAGGAGAGAGATTCGGATTCTGCATCTATGAGGGCATTGGAATCTTCAGAAAAACATTCAATGGAA…
>TRINITY_DN29483_c0_g2_i1_2
ATTTCTTGTTGGTTTCCGCTAACTTAATGAGTAAAAGGAAATATTCTTCAATCTTTGCTAATTGTCCTTCCAAGGCACATCTTTAGACCTGTAACAAGGGTTACGGACTTAAGAACTCAAATTTATTGTTGGATGTTTCTTCTAAGCCAACAGGATAAAATAAGATATTATCTCTTTCTGACAAGTGCCCCTGCTCCTCTCCATCCATTACTCCTTCAAGCAGCTTTATCAACTATAAGTTGATGGAACCCCATTAAAATTTTGGTAAGGTTTTTGTTCATGTATTGACCTGATCTATAGGGATGTTTCCAAGGGTGGCCTTCTGATGTCATATCTTTTAGCCATTTCAATGACTTCTTTTGAGCTGTCAATGTTCTGATTTCATGGGTTTGACAAAAG…
>TRINITY_DN29483_c0_g6_i1_2
TGTGAGATCATGGTTTACTATAGGATGATCAGATCAACCACTTAGAATCAGTAAGAGATATCGACTTGATTGTAAAAAAACCTTCTTTCAAGGAACTTAACACTGAGTCACCATCCTTAAGTATATACTTGCTTGGTGGCTAAAAATATGCTCAGATTCTTCCTGCTGAGTTCAGAAATCCTAACATCTTCAAATTTGTAATATCAAGATTTTGAGTCTATTCAAGAGAGAAAGAAAGAGAAGAGAGGTTAAGTTGAATGACATGTTTCTGAACTTCTTATTTGATGGAATAGGCTATGATATATCAGCAAAAGGCTTTGGATATCAATGAGAGGGAGCTTGGCCTTGACCATCCAGATACCATGAAAAGTTATGGCGACCTTGCTGTATTCTATTATC…
>TRINITY_DN29483_c0_g1_i7_2
GAAGCCTCACGTTGGCCAGCGCCAATTTCCTTCTTTGTTTGTCCTTTAGACGGTCAAAATTAAGCTTGTTTAATTGTCTGAACAAGAGCAATTCCATTGGGATTGGGGAGGAGAGAAAAGATTGTGTTTTGACGATAATGAAGAGATGGAAAAATGAAATGAGAGGCCTGAGATCGAGATCTCTTCTGTAAGAGGCCAAAGCCACCTTATCCACAGCCTCGCAATGCCACCTCATCCAAAATTGGAGCCTCACGTTTCTATATTACCGATTTATCACCAACAGTGTCCTACTTCTACTCTTATCACAACCATCTGTCCCCTGTATCTCCCATGTCTTACTCTGCTAATAATTCTCATGTCTGAATCCCTGTTTGCTTAGCAGGCTTAGGAGGAAAATTC…
>TRINITY_DN29495_c0_g1_i5_2
CAAATATGTCCATTTGAAATCAAACACAATCATCTCCACGGCTTTATTGTCAAAATTATAGGGAAATAGTACTGGTGTTAGATGAGCTGCGCTGTCGACGCCATGACAATGTTTGGATATTTTATCCTCCTCTCTTTCCTCTTCTTTCACTTGCCTCTCTGCCACAGCCTCATCCAAAAACCAGAGTTTGATGAAGATGACATTAAGTGCCTCAACCAGACCAAAGCAGAATTGACTGATCCAAATCAGTCTCTCTTCACCTGGCGCTTTGGGAGCAGCAGCCAAGGCTTTACCTGCAATTTTGTAGGAATTCAGTGCTGGCATAGCTCTGAAGGCAAAGTGCTAAGCGTTAAGCTTTCTGGAATGGAGCTTTCGGGACATTTCCCCAGCGGCTTGAAG…
>TRINITY_DN29402_c2_g1_i2_2
TAGCTCTCTTTCCATGTATTTCTTGTGATCAGAGAATTTATACGGCCCACTGTGGGAAATTGAATTGCATGGCATAGAAATTGCTCTGCAGGGCAATTAACTCAGAGTTTGATACCTTTAACACCACAGGAAATACATAATTTTAAAACTGCGTGAAATTTTAAAACTGCGTGAACTTTAAGATTAAATTTGTGTGTGCGTTTTCATCACTCTTCTACAAACATACAGTCCGGCTTATAAGTTGGTTGAATGCAAATCTTCTATTTGACCAACTATGGAGAGAGGTGATTCAATTCATAGCGATGAACATGAGAAAGATATTTTAGATCCACTTCTCACCAAGGAGGACAGAGTTGTATTTGGGGATGAGCAGGATAAAGTGAAGTGCAACGGAGCTCT…
>TRINITY_DN29400_c0_g2_i1_2
GCTCTTTGTCTAGACCTTGGATAGCTTCTCTCATTACTTCTTCAACTGAAGGAGAGGGCATGCTCCCTTCATCATCAACTACGCAGATGTTCAACTCTCGTTCTTTGACTGTATTAGGCATGATAGAGGCGGTACTCAGGAGGGATTGGCTTTCGCTGGACTCCCTTCTTTCTCCTATGACCTTCTTCCCTGTGATTTTCACCGAGCTGCCCATCAACTCCTTCCTCTTCCAAGACCCAACACTTTCTGGATTTCAGGCATCACGGGCAGAGGTACAAGGATCGATGGAAAGCGTGTCATCTATTCCCATTGATTCGTAAGTCAAGGTCACACCTTTGGCCTTCAACTGCTTTGTCTTTTCAGACGTCCACCACCTTGAATACTCAACTACTGACCTCA…
>TRINITY_DN29400_c2_g1_i1_2
GTTTGCCAAGTGTCACCATAGAGGAGGTCAAGCTCATGGTGTCCAGATACGTTGAATCTCTGAGAGAGGAAAGTGGCCACTCACCTCAGTAAAATTAGCAGCTGCGCCACTTGTCACTCTTTCATCTGCTTGAACTGATAGTATTTCGGGAAACCCTAATTAGGGTTTAGGACTTTCAATCTTGGCCCTCGATCAGTGTTTGATCTCGGCCATTCATTTATTTTTGAGAAACTATATAAGGTTGCCTCCTCTCATTTGAAAAGGGTGAGGTTTTTGATGTATTGTTGCTTAAGGTCATTTCCAGATAATATATTGCATGTGCGC
>TRINITY_DN29400_c2_g2_i6_2
GCCTGATCAGAGTACAATTGGGGAGCAAGAGATGAACATCTATGTGATTGATGATGAAGTAAGAGTGCTTTCCCAGCCAGTTGAGGAAGTGGTGGAGAAGGTCTTCCGAACTCCAGACAGGGGGCAGATTGATGCCCCTACAATCTTCTTGGATGGCATACCAGCGAACCCAGGAGAGGCAGATGATGAGTTTGATTGGAACACTGTAGAACAATCAACCATTCCGGATTGGCTGAGAGCAAGGATAAAGGCCAAGGTTCCCAAGGATGTCCACTCAACTGAGGAGGTTACCACAACATTCTTGGAGAAGGTGAATGAACCCACCATAGCTAAACCGCCCAAACCAGCCAGGAAGTTCTCCCTGATTCAGAGAGACAGTGCCGGATTCAGGACAGTCCA…
>TRINITY_DN29468_c0_g1_i7_2
CTATCTTCCCCATTGTTCAAGTTTGTTTAGCATTGGATTGTGTCTTTGGCTTTGGAGGAATTCAGAAATGGGTGTTCCAGTGATTGATGTAAAGAACATTGATGGAGGAGACAGGAAGGCCATTATGGCTCAAATCGCAAAGGCTTGTGAATCTCCTGGATTTTTTCAGATTACAAACCATGGCATTGAACATGGTCTTCTGGACCATGTGAAGGAGGTGTGTTCACAACAATATAAGATTAACAGAGAACAGAACTTCAAGGATTCTTTACCAGTAAGGGCACTGAACAGAGCCATTGAAGCTGAAGCAAAGGGAAAAAATGTTGAGAAGATTGAGAATATGGATTGGGAGGATGTTTTTCAAGTGCACGAGATGAAAGGCACAAATTCTTGGCCTTC…
>TRINITY_DN29486_c0_g2_i1_2
TGATCTCCTCATCTGTGAAGGAAAATAATATGACAGAGAAGGATGATGAGTCTAGATAGGATTCCGATACGGAAATCCTACTAGAGAACAATCAAGAGTTGCATGCTACAACACAGTTGGCACCACATGATGATGATGAAGAATAGCCGAGATCTCCTACTATCTAGTTAGAGGTCAACTTGGGCAACAATGTAGTAGATATGACTAAGGACAAGGCCATGGATGATGATGTTATTTCAACCTTGAGAGGACTTGATCAGGATATGAACCTCGAAGATGGGATGGAAATATCTACTATTCCCGATTGGTTGCTTTAGAGCATGGAGAAGAAGAAAATGATAGAGGCACAACCCGTGGAGGATATTGATGTTTTCCTAGCCAGGGTTGGCAAGGAAACGA…
>TRINITY_DN29486_c1_g1_i1_2
CAGTCTTTGGTATGGTTTTGACAGGAAGGTAAGTACTTAATCTATCAAGTAGAGTTATATTCTAGCAGGAAATATGTTTGTAAACATTGTTGTGGCTCTGTTACCTTCAAGATTACTATGTTCTTTTGACACAAAATTCATGTTTTGGTGTTTTGATCAGTTTCATTTTTAAATGGGCTTGACTTTGGTAATTCAAACTTAAGTGAACTGGGATTTTATCTGGGTGCTATATAGGTGCCGATGAATTAGGTTTGTGATCCTGTGTATGTGTTGGGAATAACACCAAAACAATTGCAATGAAAGAATTTACACGCTATCAACATGAATCACTTCTCACAAACAGAAAATATCTAGTGAATCATAATAAAGGGGGTGATAAGCACAGACAATGGAATAGCA…
>TRINITY_DN29486_c1_g2_i5_2
GATAGGAATATTTGGTTTGAGCGTAATAACAGAGACGTTCAGCACAAATCAGCCTGCGATATTATCTAACCCATCATTTCCAAACGGTAAGAAGTTTTCTCTAATCCCCAATGCAATGATATCTTCCAACAGTCTGGAAAGCAGAGTGGCTATGCACAGAAGTATAGGCCAAGTTTCGAACCCGAAAACTCCTTTGATTTAAATTTTGCAGCATTCTAATCGTCTGTATGATGGAAGGCATGCAACGGCAGGGCCAGGATATCATGGAGCATTTTAGCTCCGTCACACGTGGGCTCAGTTCTATGCTTCGCCGTCACCTGGGAGAGCATAGGCGAGGAGAGGAAGGTGCTACCATGTTGCCGTGGCCCTGGTCGGGAAAAAAGTTAGACAGGGTTCAAT…
>TRINITY_DN29486_c1_g3_i1_2
TAGAAATGTAGACATGCAAGAGATGACTAAGGATGAAGCCTTAGCGAAATTTGAAAAGAGAGCGGAAGCATGTATGACAATTGTGAACAATGAGTGGCTCCTTGAGACAAGGCGTCACCACAAGAGACTTCTATTTTTGGACTTCAAGGATGAGTATAGTGATTTAGTATTTTTGCTCAACCAAGTCATGGGAGCGCCTCAAGGGGCACTATTTGAGAATTAGATGTATTATTTTATTGAAGAGATAACAAAGGGAACGGTGATCAACTGGGCAAAAATCATAAGCGATAATCTTGATATCCAGTTGAGAGGTTTGGAGAAAACAAAGTCATTTAGTATGACCTCCTATCTTGTCTGCGTACTTGCCAGATTTGTCATGTACAAAGGATTGATATGCAA…
>TRINITY_DN29433_c0_g1_i6_2
GCACTCTCAGTGTTTTTGGATGCACCAGAGTTGGAATATGGTGATTTCTTGCCCCGAACAATAGAAGCAGCAATGACCAGCGCTTTGATCCATATAGCTATTTTTTCCCCGAGGTATGCAGAATCACCGTGGTGTTTGGCAGAGCTATCATTCATGCTAAAATCTGGCACCAGAATTGTTCCTATTTTCTACCAGGTAGATCCTAATGATCTAAGATGGGTAGAGAAAGGGAAAGGAAAATATGCCCAGGCCTTTATGGAGCACGAGCAGAAGGGTAGATACAGCCTGGAACTTCTTCAGGAATGGAAGAGGGCACTCCACATCGTCTCATGTTACTCTGGCGAAGTCATAAATAATATCAAAATACATGTTCAGCGATGAATGGAAGCTGCTGAAGAA…
>TRINITY_DN29433_c1_g1_i1_2
CTTTTATACATGGGTTGCAGGCTCCTGTGCAGCTAAGAGTGTTAGTTATTTCAGGATGCCTTAAATTCCAAAGATTTCCAACGTCAATAGGGCGTCTCAATTTATTGAAAAAGATAGTAATCGTACATGGCTTCAATTTAACGATTCTGCCAGAAGAATTTTGCCATCTTCAATCGCTGGAGGACTTAGTATTGCATGCTTGTCGTCAGCTATCATCACTACCCACCAATTTTGGCGACTTGAGAAGTTTGCGGTCTCTAGATTTGAGTTGCTGCGGGAAATTGAGTATGATGCCAGATTCTTTTAAGAAACTGATGCTTCTACAATATCTCAATTTAGAGTCCTGTCATGAACTCATACTTGCGTCAGAGGATTTTGAAAACATCACAAAGCTGGAGT…
>TRINITY_DN29433_c1_g2_i13_2
AGCTTTCATTGAAAAATTTGAGGGTTTTAGAGCTCTATGAAGCAGATGAAGAAGAATGTCACTTAGAAGAGCTGTGGGAGGCTGACAGCGATGCTCCTGTGCAGCTGAGAGAGTTAGTCATTTCAGGATGCAAGGAATTCCAAAGATTTCCAAGCTCAATAGGACGTCTCAATCTGTTAAAAAAAATAGTAATCACAGCAGGGCACAGTTTAAAGAGCCTACCAGAAGAATTTGGCCGTCTGCGATCGTTGGAGCACTTACAATTACGTTTTTGTGTTCAGCTATCATCACTACCCACCAGTTTTGGCAACTTGAGAAATTTGCGGTTTCTAGATCTGAGCTACTGCACGAATTTGAGGATGTTGCCACCTTCTTTTAAGATGCTGACACTCTTGCAAT…
>TRINITY_DN29498_c0_g1_i2_2
GTCTGAATGCGGTATTAAACCCCAGCCATATGCGCTATATGATACTAAACAACGAACATTTTTCCGAACGGGAGTTGAATCCCCGAAGAAATATCCATAAACTCATCTAAAACAATTGTAATATCAACTTCTCGGTTCTGCACTGAGCAGCCAAGGATTGAAAGAGCATTTCAGCCATGGAGAAATGCATGTTAATAAATAATCATTCAACTCAAAGCTGGCCATGCTCTTTTCACGCCAATTATCCAATGGCCTCATTATACCCAAATGGGAAAAAGCATCACAGGACAACACGATTCACTCTCGCAAAGTTTCCCAAGCAAAACAAGTCTCCGCTGCATTCAGTTATTGGAAAAAACTTCACAATTCAGCGTAGGAGAAGCAGTTCAGAGACGCCCA…
>TRINITY_DN29409_c0_g1_i1_2
ATATTCCACCAATCTTGATCAATGGTGCGAGAGTACTGCGTGTACTTGACTTGAGTGGCACTCGAATCTCGGCATTGCCCACCTGTGTTGGAAATTTAAAGCTCCTTAGGGTTTTGAATTTAAGTCGGACAAATATTACCAAGGTACCAGAATGTGTAAAAAGTATTAAGGGTCTTCGCTTCATTGACATTTCTCATTGCTGGAGTCTAGAACAGTTCCCTGAGTGGATTGGTGAACTTAATTGCCTGGAACATCTGCATATAAGACAATCCGGTGAGGAATCCATGCCGAAAGGAATATCGAAGCTTGTGTCTTTACAGGTATTGAAATTACATCCCCAGAACAAACTATCTGTGGATGACAATGACTTCTTACAGTTGGGGCATTTTGTCAATTTGG…
>TRINITY_DN29409_c1_g2_i1_2
ATGTTAGCTATGAAGAATCTTGAATTCCTTTTGCTAGATAGCTTTGCAGTGCGGAATTGGATATGTGGCTTCTCAAATCTGATGCAATTGAAGTTATGCAATTGCCACTGTACCGAATATCCAGCACTAGAACTGATGCCCAATTTGATAAATTTGGAGTTGGAATGTAATTCCAGGTGCAATGCATTGCCAAAAGGGTTTGGGAAGCGCAGGGGATTCCCTCAACTGCATGTTTTCATAATTTTGAACTTTCCAGTGTTAGAGGTGTTAACAGAATTCGAGGATGGGGCGATGCCACGTTTAGAGGTACTAAAGGTATTTCAATGTCCCAATCTGAAGAAAGTTCCATCTGGATTAGGGCTCCTGAAAAGTCTGAAAGAGTGTGAGTTTATAAGCACA…
>TRINITY_DN29477_c0_g2_i1_2
TTGTTGCATCATTAAAACTGACTGGTGGGAGGTTGGCTGATCATAAGTTCCTGTTTCTTGGAGCCGGAGAGGTAAGGAAAAGACACAGTTAACAATTCCTGTGTAACACCGTAAATTCATTGCCAAATTTCAAAATATTTCTGGCAATGGATGAAGAACCTATAGACACTATGTTGGGGCATTGAAAGATTGATTGTTCGTCATACACTTCAAAATGAAAAGATGCTGTAACTATTAATCAAATGCTAGATTGTTATGGGATGCTATCATATAGTAGTTATCACAGAGTGTGGGATGAACACCTAAATATTTATTGTTAGCAAAGTTTGGCAAGAAAAGTTTCACTAATAGATGCTCCATGGTTTGGTATGTTTCTGATTCTAGTAGTTTTTCTCAGCC…
>TRINITY_DN29464_c0_g1_i4_2
ACAATTGGAATTCATTCTTCCACGTTGCCCGATCCTTCTGGTCTGTGCAATGAGAACTGGTATAACAAGTGGAATTCATTCTTCCACGTTGCCCGATCCTGCTGGTCTCTGTAAAGAGGACTTTAATGGGCTTTACAATATGAGGACGCTATAAACATTAACATATACGAGAATGTCTATATAAGTAGACTATATACCCACAGTTTAAGTACAACATACATATCCTCCATTGTGTTGGTATATTGATCTGATATAATGGCAGCCGTTCGAGTGCAATCCATTGCATATGGTGGAGTAGGGGCAATACCCTCTCAGTTCATCAGAGCTGATCATGAGAGGTCTGCTCTCAATGCTCCTCCTGCCAAAATTCCGCTCATAGATATGTCCATGTTACACGCA…
>TRINITY_DN29414_c1_g1_i1_2
AAAGTTTTGGACTACGAGTTAAAGGAGAAGGAGATGGATTTCTGCAAAAGTTTTAGTTTATATGAAAAAATCATACATGAATCGAAACTGTATAGAGCTTATGCATGCATTCACTTGGTGTTTTTGTTGGTTTTTCTAGGCTATAGATTAGTGCACTCTAGTGTTGAATTCAATGGACTTTGGATGATAGCTTTTCTCTGTGAGCTCTGTTTTTCATTCCATTGGATTCTTGATCAGAACGTGAAATGGCAGCCTATTGACTATAAAGCCTACCCCGACAGACTTAAAAACAGATATGGTGGAGAATCTGCTTCCAAGCTTCCTTCTGTCGACATTATTATCACTACAACAGACCCTTTCAAGGAGCCTGCTATAATGACTGCCAATACTGTTCTTTCA…
>TRINITY_DN29430_c0_g1_i3_2
CTATGATAGCCTTAACTTGCTTTACAAGTCTTCATCTTGCAATGGCAGCTACGGTTGGTTCTTTACTTTTTCGCATAGCTGGCCAGCGCCATGTGTGGGGTTCTTTTGAGGATGATTGGGTTTGTATAGTCTTTAAGAATTATCTCGGCCAACACATTTCATTGATGCTTTTGGCCCCACAATCCGAACAAGTTTCTTAGCTTGACCCTTGAACAGGACATGCATGATGCATTTGAGAGCTGAATTGTGAAAGGGGGCGTTGTGGAATTTCAGCTATACGCGTTATTTGAGATTGATCGAGAATTAATTATGCTGTTGTGGATTCGGGCTCTTTGGTTTGGCTGTCTCAAAGATCACACAGAAGCTCACTAGCTGAATCAGGAGATTTTCAAGTAAGTT…
>TRINITY_DN29497_c0_g2_i1_2
ATTTGCAAATACGATTGATTTGCAAGCATGCGTTTGTATCTATGTTTTAATGAAGTTCAGTTGTTTGAAGTTTTTACAGAGATATTCAGAAAATCAGAGTATTGGATTGGATGGAGAGTTTCCAGATTTATGGCCAATTGAATAACTTGCTCAGGGTCCCTGTATTTCATTGAGATTATAGTTTTGTAATGATTGGTGATAGTTTGAATGCTAAGGCATGGCTTTATGGATGTTAACTGCGTATTTCTGGTCAGTAATTTCCTTGTAGTTCGATGAGGGTGTTGGTATGTTAAAATTACTCTTGAAAATCACTGCCTTAGTGGGGCCTTGAATCCATTACAGCATAAAAGACAAAAAAAATCCATGAAAGCATCACAAAGGTCGGAAATGGCCTTGAAA…
>TRINITY_DN29446_c0_g2_i1_2
AATTCTATCCACCAAAAAAACTCAGTTTTTGAATCCATTTTTTCAAGCATTTGAGCTTTTAATCTTGCATGTGCTATGAAGGTTCATGTGGTTTCAAAAGTTGGGGGCATTGCCTCTTTATCCTGTTGGGAATGTTGCCCCCAAACCCCAACAAGGGGTACTGCCCCCCAACTTCATTTGGGCTTCAGATCCTTACCCTGGTTTTAAAATTCAAAAAATCAAAATTGTTTTAGGACCATGCTTACCACAGAGGAAATTTATAAAATACTAGTACAAATATTTAATTTATAATATGGCACTATGATGTGAGTTGAACTATTATAGTCTATAAAATTATATATATCATGAATGAATGAATGAAGGGATTTTTATAATGAGACCAAGAGCTCCAAAACAACA…
>TRINITY_DN29446_c0_g4_i1_2
AGCAAAATTACACATGTTGAGGATAATACAGTCTGATGCTGAAACAGAAAGGAACTTTTGTTTTGAATTTGCTTTCATATTTGTGTGCTTCTTTTGTTGTATTATATATGCCCTCATAGTTCAAAAACTCGCAACTCAGCAAAATTTGTCAGACTCAACTTTTACTTGGACTCTGCAACTCGCAAACCTGTGTAAACTTAAAAAATCTTAAATTCTTTAACCTATAATAAACCTGGCAAAATTCGGCTTGGAAGTCAATGGGCGATTTTCTTAGCTGCAAACTAACTTGGTAGTTGTTTGCTAAGTTACCAGTTTGGGTTCGGATTCAGGTTCGGGTTCGGGTACGGATTCGTGGATTCGGCAAAAAAATAAATTCTTGGGTACGGG
>TRINITY_DN29446_c0_g6_i1_2
CATGTTGAACCCTCCATTTGTTTACTCTAAAGTAGCTGTACTTTTGCAGTTGCTTTGACCCATTTGGTGATCCGTGACCATTAGGATTCTTACTTTCTTTGTTTCTTCCAATAATTTCCTTGTTATTGCCTTGGCAATACACTATTCCATTTCTTCAAGTGGTTTATAACTATATACAATAATTGCTATACCCATGAAGCACTTGCTTATTTAGGAAGAAGATAATTGAATGATTATCCCATTCAGTGTCAAATTCCTGAGGCCTTACATAAAACACTGAAGCTATTGATATTGACTAAGCTTTCTACTCTTACCGAAAACTGCCAATGACTCAAAATTTCTTAAGAACTGGTGATTTGATTGGAAAGAAAAGAAGATTGAAAAAGAAAGGGATTGAAT…
>TRINITY_DN29446_c0_g1_i4_2
TGAGGGATGTGAACCTCGTGTTGGTAGCTTCAGGTACAATGCCCTAATATTTATAAGCTTTAATTCATTTTTTGAAGTTACTTAATGTTTTGGAATTGGTAAAATGCTAAGTTACCGGTTCCGGTTTGGATTCGGGTTCGGATTCAGCGCAAAAAAAAAATTTTTGGGTACGGGTACGGGTTCGTCCGTACATATATATATATATATATTTTAATTATATATATGTTTAATATATACAATCCATACAAAAATAAAATATACAATGTGACTTTCCATACATAAATGATAAATGATAAATGATAAATCCATTATTGCCAATGCCAATAAATATTCATATATCACAAATATAATCAGTAAACTAATAACTAAAGTCTAATATCATATTCATAATTTGCAAAA…
>TRINITY_DN29476_c0_g1_i12_2
TGTTTGCCGATAGTCACGGGATATCTTTGATTATAGTACTTTTTTCCACTTACTCCAATTACAGGCTCGATCAAACACGTCCAAAAGGGTAACTTTTGGGGTTCATTAAACTGATCAAAATATCTGGTGTAATCCAGACATTCTTATCATCACCTACTACCGTGAGCTTCCTAGAAATCAGACACTTATCATCACCGACTACTATGAGCTCCCTGGAAACCAGACATTTTTTTGTGTTTTATTCTTTGAATTCCTCTTAAATGTCCACTGTAACTATGGTTTCTCTACTGTGAGGAGGCTCTAGTTGCAGACATTAAAAAGGAGAACTCAAGTAGGAATCCGAAGCCAGCAGAGCGCTCTGTAGGTTGTAACAGAACAAGAAATTGAGGAAATTATTCT…
>TRINITY_DN29492_c0_g1_i4_2
TGATCTAAGAAAACATTTTGGCAAGAACAAAATGAATCTTTTCCTGTAAAATCAGATTCTCCCAATGTTTTGCTAGCAAGCTTTGGCCCTACTTGGGAGGTGGGGCTGAAAGTTTACTCCATAAGTTTAAGGATTTCATTGGATTTTTTATAAAAATATGTAAGAAAAGCTTTGTGGAGACAGTGATGAGTGGCACAACTATAATTTCTCGGGCAGTGTTGCCATGGAGACTTTTACAGCTACAGTGTCCAATGAAAAACAAGTTTCTACCCCTTTTATCTCTAATTTTTTAATTTTACTTTATGTATTTCTTTGTCATCTGGCAACTGAACTACTTAAGAAACCTCAGCTTGTGCTTTAGATTTCCAGCCCTTTGCTTGAGCACCCACAAGAGGCTTC…
>TRINITY_DN29492_c0_g4_i1_2
CCATGCCCTTATAATTATTCATGGACTGATCTAGGAAAATATTTTGGCAAAAAAAATAAAATATTTTCATGTAAAATGGAGTCTCCCAATGTTTTGATAGCAGTATTTAGGCGCTGCTTGGGAGGTAGGGCTGAAAGTTTTTCTACCTGTTTAAGGATTCCATTGAATTCCTGAAAGAGTTTGACAAACTTTGTTGAGAGACTGATCTTATTGAGTTTCACACCCAGAATTTGTTAGCCAGTGTTTCTATGTTGTTTTTCAGCCCTTCTCTTGAGCACTTACTATAGGTTTCTCTCTCAAAGAGCTAATAACATGGATGCTTTGTAATTGATAGAGAAGATTCTGTTTAATCCTGTTTCACATTTCCAAACAGTTTATGGAGCCACTCATAGAGAATAA…
>TRINITY_DN29492_c0_g3_i3_2
CTCTCCTCAAAGACTTTCGTGAAGGCGTGCGCAGAGTGGATTGTTGTTTTGCGGTGCATATTTTTTTTTGTTTCTCTGCCACTGCCAATTTCACAAATTCATCCATCCATACCCACGATGGGCGAAGACCATGATATTGTGATTGTAGGAGGGGGAGTTGCAGGGTTAGCCATTGCACTTGCCCTCCATAAGTAAGTACTGCTATAATTTTTCAAATTCTCCATTGAATTAAACGATTCTGTATCTGTATTCTCACAGCATGGGCGCCATTGTAGGGTGGGATTGAAGAGCCTGGTACTTGAGCGCGCCGATTGCCTTCGAACTGCAGGCGCTGCCTTCAATATGTGGCCTAATGCCTGGAAAGCACTTGATGCCTTGGGCGTAGCAGATGCCCTTCGC…
>TRINITY_DN29451_c0_g1_i1_2
ATCCCGTAAATTGTTTTTGGTGACGCTATAAATACTTTTTTTGGGGTTAAATTTGTGGAGGACTTGGACATTATTTCCTGCAATCTCAATAATGATTCTCTCGGACGGCGTCGGAAACGACCATTTGAGGTTAGGACGAACAAGTCCGATCTCTTCTCCGTATGGCCATTGATTCTAGACATAAATTTCATTTCCAGGTAAGCTAAATCTATGGATTTATTTGGATAAATATAAGGTTGCTTTGGATTTAGAATTATGGATACCCAATCGTCGTCTGGCACGGCTGTGGATAATTCCTCAGCTGCTGAAAGCAGTGGAAAACATGTAGAATGGGCGGGCAAACCCTGCCAACATTTAGAAAAAGGAATAGACTTGGAGAAATTAGAGCAATATATTTCA…
>TRINITY_DN29411_c2_g4_i1_2
GTACACATCTGTGCAGTATTAATTTTGTAGCTGAAAATATTCTAACATTGAGATTATAAAAAATCCAGAATCTTACAGATTAACAAGTCTGTTCTCACTGAGATTGTAATCAATTCATCAGAACTTCAAATATTTTAAAATTATCACGAGTCTCTGCAGCTTATATGCTAGAGAAAAATTAACACTTTGAATAACATAGGAAATCTCCTTAAATCCAACACAGACCAGATGCAGGAGCATCCTGCCGACCCATGCCAAAATAGGAGCTTTGAAATGAAGTCTGGACATCCATCAATGCATGACAGAGTGGGGTTTTTGTTTTCAGATATTATATTTAAAAATACTGTGTCAGTATATATGCAAAATGTAGAAGCATAGACCTGGCACATAACTGTTGAC…
>TRINITY_DN29467_c0_g1_i1_2
CGGAACCAAAAACCCTACTCCCGCTCCGCAAAGATGGACCCCAAAACCCTACCGCTCGAGACAGGCTACTATAAAGTGCTCTAAGAGGTTCAGAACAGCCATGCAAATTAACAAGTTCTTCATCGAAACTTGTTTTAATAACTATAGCAAAACAGCCGAGATGAGCATTTCAGGAGGTTTTTAGCTGTTATTCTTGAACAATCGGAGTAGGATATAGTGATCCACTCACAGTTAAGAAATATAATTGTAAATAATTGTGTAAATCTTGAAAACAGGACAGACCATCAATCCGTTCACCTGTTATTGTTGTTAGTTTCTCCTTCAAGATGGATCACAGACATTCAGAAGTAAGTGTTCCTTTATATCCAAGCCGGGGTATATTCACGGTAGATTCCATTA…
>TRINITY_DN29420_c3_g1_i6_2
GTAGAGAAAATGTGTGGAGAAATAACAGCCGCCTCTTTGCATGCAGTAGTGGTGCCATTTCCTGCTCAGGGTCATGTCAATCCGCTAATGAATTTTGCGGAGCTGCTGGCCATACGGGGATTCTTCATAACCTTTGTCACCACCGAATGGATAGACCAACGCCTTTTAAAAGCAGCTTCCACAGATGGAGCGGCACGTGACCGTGAAGCCAAAGAGAGGGGCCTCAAATTTCGTTTTCTCTCTCTTCCCGACGGCTTACCACCTGATCATGGCCGAACTTCCGAACTCGGCGAACTTTATCTAGCACTGCGAAATTTGGGCCCTGCTTTGGAAAATCTGTTAACTGCAGCAGATACTTCTGTTCCACCCATAACGTGTATTGTGTCTGATAGTTTTATA…
>TRINITY_DN29431_c0_g1_i6_2
CTGGTTTTCCATAGCAAACCGCGACTCTTTTAGCTCCGGTATTTTGTCGTGAGTTGAAGTCGATAAGGCCGGCCTCGATTCATTCAGTTCAACACGAAACCCAGCCCAATTATTGATATCTTGTACATAAATTCTGACTGGGTTGCACTGCGCAGCGCGGATTAAAGCTACAAGACCAGGATGAGGTTCAGGCCTTACTTTCGTATTCTTCTTTTGTTCTTTGTAATGAAAATTTCATCTGTCATATCTTACACTTGGCCATTCTGCAATAATGACTCAACTTACACCGACGGCAGTCCATATTCTGCTAATCTGAATCAAGTCATGACTGGTCTGTTCAGAAATATACCTAAAAGTTCAGGGTTTGATACCTCTTCCTCTGGTCAAACGCCCAACAAG…
>TRINITY_DN29488_c0_g1_i2_2
AGGGATATACCTGGTAGTTCAACCCACTGACGCGAACGGTAAATCTCATTTCGCTTACCAGTCAGTTCCCTCTTCCAATTGCATTGATTCTCTTTAGCCGACTAAGTCACAGCTAGCCCACACTTTCAACTGTTGAAATTTTTGTCCCCACCTAATAAAATAAATAATTAATCCACAACAAGACGGAAGTAGCATCTCTGCTTCGAAGAAATGAATACTGACTCAAGGGAAACATCTCCAAACCTTCCACTTGGCCGCCTTTGCACTCGGCTAATATCACACAGAAAACCATATTGATCGTTTCAATTCTACGATCATTTCACAGACAATTCTGTAAGTTGTTAGTTTTCTTTCGTTGAATTTAATCAAGTCAGAATCACGTAGTTGCGATTTCAATTT…
>TRINITY_DN29425_c0_g2_i10_2
GGTGAGCCTTCCAGACAGTGTGGGCAATTTGTCCTCTCTGACCAGCTTGGATTTAAGCTCTTGTTCCAGCTTGGTGAGCCTTCCAGACAGTGTGGGCAATTTGTCCTCTCTGACCAGCTTGGATTTAAGCTCTTGTTCCAGCTTGGTGAGCCTTCCTGACAGTGTGGGCAATTTATCCTCTCTGACCAGCTTGGATTTATGCTCTTGTTCCAGCTTGGTGAGCCTTCCGGACTGTGTGGGCAATTTATCCTCTCTGAACAGCTTGGATTTATGCTCTTTTTCCAGCTTGGTGAGCCTTCCGGACTGTGTGGGCAATTTATCCTCTCTGAACAGCTTGGATTTAAGCTCTTGTTCCAGCTTGGTGAGCCTTCCGGACAGTGTGGGCAATTTATCCTCTCT…
>TRINITY_DN29442_c0_g1_i8_2
TTCCTTAAAAAGAAACAGTGTCTGACAAAATCTTATGAACGTTGAGAATCATAAGTTTAAGGAAGTTGTCACAAACACAAGATTTTTCCTTCAATCCATTGGTATGCCCAACATATCATTTATTATAGCCCAAATTCAGTGTTAACACAGAGTGCAGAAACCACATCTAAATAGTCAGAGCTTGTTCAAAACAATTAATTGCACTAATAAGTAAATACCACAATAATAAACACTTACCAAAAAGGATCTCAACAGTATGGAATAGTTTGGGCTAAGATTATTGTGACCACAAGGTATGATGCGTTATATGTAGTACAATTTGTTAAGGGATGTTGCAAAATTTGTGAAGATGGAGAGAACTCTTGAGGAGAAACTGGTGAAGAAGACCCAGAGCTTTAG…
>TRINITY_DN29489_c0_g1_i18_2
GAATAATTTGTCAGGCGGTAAATTCAACGGAATACTGATGTGGGTGCCTGGAAATTTGAATAATTACACCCCATATTCCTAATTCTCTCATTAATTACCAGAGGGCACATTCATCCATCACGTTCTTATTCATTTCAATGGCGGTGATGCAACGCAGGCATTCTCGTGACAAATCTCTCTTTTTTCGATGACTCTGTTACAGCGCACCAAATCACTGTAGGAAAAATTAAAAAGAGAAAAAACGGAGGGCTCAAATTATTCGACCCAGTTCTGTCCCTGCCAGGACTCGCACGCCAAGAATGCACCCAAATCATAATTATTACGCCATCATTTTAAAAAAGTCATTATAAATGAATAATACCTTGCTTAGGCCAGTTAAGACGGGAGAGCTTTCTTTAT…
>TRINITY_DN29421_c0_g1_i3_2
CTGCAAACATCCCCCATGACAAGTAAAATAGAAAGCCCGCATGCTATGCAATGCCGTAGAAAGTAGAGTTCAATCCAAGAGGAGAAACACTCTCAGACTCTTTACGAGTCATTCTTGATAATACCATTTCCCCGATTGCATGTGTTTGTAGATAGTTTTGATTCCCCTCACCTCTAGCTTTAGCTTTTGTTTTTCTAGGTAAAGTTCATACAGTAACTCAGAGCCGCACTCTGTACCCACATCTGTCAGTTCAATCGTTCATTTTAAATTTATTTAGTTTTAGCACGTTGGGTTTTTACGATAAGTAAGAACTGGCATGATCTTTTAAGCCATCTATTTTTATTTTCTTTAATTGAATGGATATTCTTCAATCTTTCCCAAGTGAAAAAGTTGCTTGAT…
>TRINITY_DN29478_c0_g1_i8_2
CCGTACGATATTTGTGATAGGAAATTTGTGCTGCTTTAAGCAAAAAATTGTTTTAAATGGGTTTTCAGCATGGGCGAGATTTATGGTGGATTTGTTGAAATAACGGAGAGTGCTATGAGTTCACGTTGTCGTTCGTTACGTCTGTTAAAAGCTCTGGAGATTGCAGATCGATTCGTCATGGGAGATTACGGTTTTTTAGTTTCTTCCCCCTTTTGGATCTGTTAATGTATTAGGCCGCGTAGGTTGCACCAGTGCATCCACAATTCTGGTTGATGAAATTTTCAAGTTGTGGGTGATAAAATGAATATGGATATGGATTCATCTCCTGAACAGGAGCCTGACGACGACGATAATCATTTTGTTGAAGTGGATCCAACTGGGCGTTATGGTCGGTATAAG…
>TRINITY_DN29423_c0_g4_i3_2
CATTGACTCATCTTGAAATTCATGGTTGTTCCTCCCTGGAATCTTTGCCGACCTCTCTCGGAGATTTGTCCTCATTGACTCATCTTGAAATTCATGGTTGTTCCTCCCTGGAATCTTTGCCGACCTCTCTCGGAGATTTGTCCTCCTTGACTCTTCTTGAAATCCAATGTTGCCGAAAGCTCGAATGTTTACCTTTTTCTGTTGGGCGTCTTAGTCTCTTAGAGCATTTTGAGATATTACGTTGCCCAATCATCCAAGTTGATTTTGAGGCGCCACCTTTATCTTCTGCATTGAGCAACCTGAAGCGGATGAAACTAGACGAAACAAAAGTGTGCAGGATTTCAGTTTCTGATCATTATCCCCGCCTTGAGAGTCTGGAGCTTCATTGTAATGATGATT…
>TRINITY_DN29423_c0_g3_i3_2
GGCATGCTATCATCACTACCCAGCAGGTTTGGTGATTTGACAAATCTGCGGTATCTAGATTTGTCCCGTTGCATGAACTTGAGGAGGTTACCAGTTTCTTTTAAGAACTTGATGCTGCTGCAACATCTCAATTTACAGATGTGTAGAGAGTTCATACTTATATCAGATGATTTCCAAAACATAACAAAGCTGGAGTTTTTGCGCCTTTCTGAGTGCAAGCAATTGGAAGAGTTGCCAAGTCATATCACAAATCAGGCGTCATTGAGAGAGCTCTATTTAGATGGTGTGGTGAGCTTAAATGAGCTACCAATTAAAATCGGTCAACTGAGCAAGCTGCGAAAGGTGAAGATTAGAAGTGAGTTATTGATAAGTTTGCCAAACTCTCTTGGATATTTGTCC…
>TRINITY_DN29423_c1_g1_i1_2
CTGTTTGACAAAATATCTCAACGAGATGCAGTCTCGTGGAATGCGATGGTTGGCGGATACGCACAAAATGGCATTCTTGACGAGGCTTTACATCTTTTTAAACAAATGCTTCAACCAAATGTAGTTTCATGGAATGTGATGATTGCAGGGTATGTACAAAATGGTCATGTTGAAAAGGCTGTAGACACTATGAAGCAAATGCAATCGGCAGGCATAGAACCAAACCCCACAACCTTTGCCACCATCCTCCCAGCCTGTGCCAAGATGGGATCTTTGGAACAAGGTATTTACATCCATCAGAGCATAATTGAAAGCGGATTTTTGTCAGACATTGTTGTTGCAAGTGCCTTGATAGACATGTATGCAAAGTGTGGAAACATACACAAGGCATGGAAGCTG…
>TRINITY_DN29423_c2_g1_i1_2
TGATTATTTCTCATTGCCCCAAACTCCAAAGATTCCCAAAGTCAATAGGGTGTCTCAACGAGTTGAAAACGATAGTAATCAAAGCTTGCAGCAATACAGATAGTCTTCCAAAAGAATTTTGTCGTTTGAAATTGTTGGGGCACCTCGAATTATCTGATTGTAAAAAGCTATCATTACTACCCAGAAGGTTCGGCGATTTGGCAAATATGCGGTATTTAGATTTGGTCGGGTGCAGCAACTTGAAGGAATTACCAGTTTCTTTTAAGAACTTGATTCTCCTGCAATTTCTCAATTTAAAGGGGTGTAAAGAGCTCATATTTAGGTCAGATGATTTCCAGAACATTACAAAGCTGGAATTTTTTAACCTTTCTGGGTGTGCAAAATTAGGGGAGCTGCCTC…
>TRINITY_DN29494_c0_g2_i3_2
AATTCCTGCAGTGTTCTTATGGGTCTGTTGTTCTTGTATCACACATTTTATTGCTGGTTGTCCATTTAATTAGGTGTATTCACGATCTACACTAAAAACTATAGTAGAATAGTAGACTTTCCCTCCCTATTTAATACTCAACTTCTCTTTGAATATGTAAAACTGTACAACACACAAGAAACGCCTCAACAATAGTGTATAGTTGTGAGAAGTAAAGATGAGTAGTGTGCATGCAGTGGTATTTATGTATCCATTACAGAGACACATCATTCCAACTTATAAGCTGGCCACCAATCTGGCAGCCAAGGGTGTTCTTGTGACAGTGGTGTGCACCCATGGATGCCATGCCCGCATCATCAAAGCCAACAATGGCCGCGACCCTTTCGCCCACAGTTTGGA…
>TRINITY_DN29496_c2_g1_i2_2
TGAGAATTCTGTATCCACATGCTAACAGGCAAGGAAAGTCCATGTAAAATTCTCTTTCCTTGCGATTAGTTGTGGTTGCTGTTGTCATTTTATGACACCCTTGGTCCATCAGTGAGAACCGATCAGAGGTATGTTCCATGGACCAGCGTTGCCCTAGTTGATCAAGGAGAAAAGCAATATGAAGTATGAAGTGTTGCCTTGTTTGGATGAAGTTCCTCCCTTGACCTTTTCTTCTTCCCTGGAACTCCGAAACCTTGAGGTTCCGAAGTTCTTTTCCCTTTGCCTTCTCCTTTTCTCTTTTCCCGGAACTCCGGAACCCCGAGGTTCCAAAGTTCCTTCCCTTTGCTACCTCTCCTTTCTTTTCTCAGAACTTTGGAACCCCAATGTTCCGAAGTTCCT…
>TRINITY_DN29496_c2_g2_i4_2
GGGGAGGGAACCTCAGAACCTCAGGGTTCCAGGAAAGGCAAGGGAAGGGAACTGCACAAAGGAACTTCGGAACCTCGGGGTTCCAGAGTTTTGAAAAGGGAAAGGGCTAAAGAGAGAAGGGGAACTTCAGAACCTCGGGGTTCCAGAGTTCCGGGCAAAGGAGATGCTTAAGAGAAGAGGCGAAGGAAAGGAAGGCTAGGAACTTCAAAGCCCTGGGTCACCTTTGTTGGGGGAACTTCGGAGACCGTAGTTGGGGGAAGTTGGGAAGACTTGGGAACTTGGGAACTTCGGGGTTCCGGGGTAGAAGAACTAGGAACTTGGGAACTTGGGGGTTCCGGAGTTCCGGGGCAAGAGAACAAGAGACCAAGTAAGGGAACTTCGGAACCCCGAGGTTCCAGA…
>TRINITY_DN29496_c2_g3_i1_2
AGGCAAGCATCCCGCAGAAATCGCCAAAAATGTTGTCATTTTTATGACACCCTTGGTCCATCAATGAGAACTGATCAGAGATATGTTCCATGGACCAGCGATGCCCCAGTTGATCAAGGATAAAAGCAGTGAAATCATGGTTTGAAGTGTTGCCTTGTCGGAAGTTCCTTGGCCCTCTCTTTCTCTTCTTCGGAACCCTGAGGTTCCGAGTTTCTTTGCCTTAGCCGCTTTCTTTCCTGCTTTGGAACTCCAAGGTCCCAAAGTTCCCTTAGCTTTTCTTCTGTTCTCCTCCTCCGGAACTCCGGAACCCCGAGGTTCCAAAGTTCCTTCCCTTTGCCGCCTCTCCTTCTCCCCCGAACTCCAGAACCCCCAAGTTCCAACCCC
>TRINITY_DN29405_c0_g3_i1_2
GATTTGGGTGGGAAATCTCTTATCAGGTATGTTTTCTTTACAGAAATTTCCTTGTGTACATTTGTGCAATATAATTAAGCCAATGAAAAGCAGCACTCTTTGTTTTAAAGTTATACAATCAATCAAGGCTTTTAAAGTCCAACAAACTCTTGCATCTTGAAGATATGTACCAGGGGATTTTGAGAAGCACTCCTTACCTCATAGCTACAATAAGTTCAACTTACACCATTGGAGATTCCCATGGATATGGTCCAATATAAAATATATCCACAGCCAAATATTCTAACTGGAACTGCCATGTCAGCATAGAGTTAGGAATACCACATAGCAATATACATTTGGCTTCCATTATCCCCTGATATTCTTAGACATTTTTAATAAAATCTTCAGATTTCCGAG…
>TRINITY_DN29405_c0_g1_i12_2
ACATATCTTAAATACATCTTGACTTGGTATGACTTCAATTGTTTTTACTCTTGAATTCCCTGGACTTTAGCTCATATGGAGGAAAAATTCAGACATCACCCAAAGCCACTGTAAACGAAATTCCCTTTTGTTACGTGGGTCTCCCCTACTATTCAAATGGTTCTTGGAACAATATATGAAACAGAAACTGATGTGAGATTCCATTTTAATTCCACTCTTTCAAAATGCCAAAATTCAACTGATAGGAATCATAAACTTCAACATTGCATTCTCTGTGCTTGATCAATCTTATTATAATAAACAGCTGTTTGTAAGAGATCTGTGTGTGAGCAGATGGAGGAGTTTAGATGGATGATACTAGCGCTGCTGTTTTACTCTGCTGCAGCCCAAGCCCAAGCC…
>TRINITY_DN29405_c0_g2_i11_2
CTCTATAATTGTCGTGACTTAGCACATGCCAAGAAGATTCAGACGTTATTGAGAAGCACTTATGTTTCTTTTGTTGGGGCTTTCCATTGCATTTCCCTCAACATCGCATTATATGTGCTTGATATTTTAATGAATTGTTGTCTGTAAGAGTTCTGTGGCGACCAAATGGAGAAGTTTGGATGGGTAATACTCGCTTTGTTCTTTTCCTCTGCCGCAGCTCAAACAGGCTTTCTGAATCTTGATTGTGGTGCCACGCAAAATTACGCTGATAATGAGACAAGCATGAACTGGATTATTGACTCCAATGAATACATAACTGTTGGTGAAAAGGCAAATGTAAACAACTCAAGGGTTTACTTGCAGTCTCTACGTTACTTTCCAAAGGCTGATAAATCTTGC…
>TRINITY_DN29479_c1_g1_i2_2
TTTATGCTTCATGTGATTTTGTCATAGAAGGTTTTGGCCCTTGGGTGAACTGAGCATGGTCAATTATATTTATTGTCAATAATCAATCATTTATCAATTTATTTCCAATTTTACAATTTTCTCTAATCTTTTGTGAAATTGTAGTCCTCATATCCTCCATGTTCTTAAGCTGTATTATATCTCCTTCCTTTTATGTCCTGCTATACCCTTTGATAAATACATTAAGGGTAAAACATACATTAACATCATTGCATTTGTGTCCCTTTGATAAATACATTAAGGGTAAAACATACATTAACATCATTGCATTTGTGTTTGAGAATGCTCACATCCCATGGCAGTATGTAGATTAGTTTGGAGGGTTTGAGTACATTGTCTAACTATGATGCCCTTCAGACT…
>TRINITY_DN29437_c0_g4_i1_2
AGCTACTTTCCCATTTACCAAGAGGAGAGAACGCACGACTTTCAAAGACAAGGCCTGCAAAACTGGTCTCGGGGTGCTCGGGGTCTTTCAGGGTTATTATTCCGAGCACAAGATGGCATTCGTTCAATAATCCACATGCCTTGACTGTGCTTTCACATTTTGCGTACCCATCTAGACGTGGCGAGGGGCTGTGCTTTCTAAGTAGAATGTGAAGCACTTCCTTTAATCGATCCTCTCTACACAATACCATAGCCATTTATTTGTCTCTATGAAATACGAATCATACAAGGCTTGCCAGATTCAAAATACCTTCGATGTCTAAGAGTACAGTATGCCCTCTGATGGCCCAATTCTTCCCCCCCCGACCAGATGCAAGATGAGGGTTTCATTCTTCACAAA…
>TRINITY_DN29437_c0_g1_i16_2
GGTATATGCATGTTTTTTTTTCCATTTTTTAAAAAGTCCCCCAAATCAGTGGGCTGCAGATTTCATCATTCCTGCCACCAATTTTTTTGCTAGGAACTTCATTTCGTTTAGTGGGAAAAATGGCAGAAACGGGGGATAATCCTCGGGATAGAAGAATTATGGTGGCTGTGGACGAGAGCGAAGAAAGCATGTATGCCTTGTCATGGGCCATCGATTTTCTGCGCATTCAGCCCACCGACACCATTATTCTACTGCACGCACAACCGCTTCCTAGGGTTTACTCAGCTATTGATGTTACATATTCACATATGATATGGCGCAGTCCTTGCAAAAGTACTAGGAGAGAATCACTGAAGATGTATTCCAAAGGGCCAAAAACATTTCCACAGAGAAAAACGT…
>TRINITY_DN29437_c0_g2_i7_2
TACGCGAACATCTTGCAATAAAAACCTCACGTTTCTAATCCTTGCCTGTAACCAACCATTTGTTTTCTCCACCCTCCGATAGTGGGGCAGGCCCATGTGTATCCTTGGCGGCTCAACTACTACCACCACCAACATTGCCTTTATTTCCCGTCAAGAAAATTTTGAATTCCCTCCATGGGTCGTCCAGACACAACAACCGAGTCCTCTAGCTTCTCTTAATCTTTGAGCGGCCCAAATCTGATTTGGGTGTCCTACGAATTATGCTTTTCTTGGTAACGAAAGATCCAGCTCAATTATTCAATCAGACATAAAGTAGTATTAACTAATGCATAATCTCGTTCCTGCGTTGATAATTATCATTACATTAACGGTGGGCATGTCCAATGACTGCTTGACCCA…
>TRINITY_DN29487_c3_g1_i1_2
CAAGATGTTCTCGATTGTTCGGCTTATTACACCTAGGTTCTACTAGTTCAAGTGAAAATGCTTCCAGGCTTACCACTGGCAAGGTCATTGTGGTGGATGTAGACTGCACATGTTTCCGTACTTCAATTACAATCGAAAAATGCCATCACCGTCCACTACTTATCTCACAGTACTATGGTGAGGGATGCGCTGCACATTTTGTTCAATACTCACAATTTCCCCGAGGACTACTCTACATATCTTCGACTATTGCGAACCTGCATTCTCAACTCTGGAGGTAAAAAATGTACACTCTTTCATCGCTGACAGGCGTTTTGCCTTCTCTACACGTACAACTTTTCATAATAAGCTTATGTACATGTATGTCAAGTGCGTCAGTTTGGTTGATGCCCGTAAAGT…
>TRINITY_DN29487_c5_g1_i1_2
GAAGTTTGGTTGATGCCCGCAAAGTGTTTGATCACACGAAAGAACGAGACACATTCTCATGGACTACGATTATTGCAGCATACAATAAGCATGAGTACCCTAACGAAGCAGTCATGCTGTTTAATCAAATGCGGCAAACAGGTTTCGAACCGGATAAGTTCACATTTTCTAGTGTACTCCCAGCCTGTGCCAAAATAGGACATCCATCAAAACACAAAGGATAAAGGAATTTTGTCAGCTGTTGAAGTTGCAACTGCCCTGGCAGACATGTATGCAAAATGTGGAAGGATAGACAGGGCACGTGAATTGTTTGACGAAATGCCT
>TRINITY_DN29487_c5_g2_i1_2
TTTTTTTTGAAAAACAGGGAGGAATTACGGCTAGATTGGTACCAAGAGGTGGAGGAGTAAAACTACTGGTGTTGGTGTTCCAAACTGCACCCATCTTAATTCGTTGTAGCATCTAGTATTGTCCCAAATTGCTCCAAACTGTAACTTGATTGTCTGCTATCAAGTGAAAGTTCTCACTGAATAACACTGCACTTTTCCACTCTCCAATTACGATCATAAAATGCCATTGCCATCTACTAATAATCCCAATCTCACAGCATTATGTTGGAGGAGGCGCTGCCCATTCTGCTTACCAAACACAAACCCCCTGAAGATTACTCTACATATCTTAAACTACTCCAAACATGTATTCTCAACAATGCGCTTTCACAAGGGAAAAGGGTCCATTCTTTCATCGCT…
>TRINITY_DN29487_c5_g3_i1_2
GCTTATCCATTGGAAGCAGTTTAAGCACTCCGAGGCCAACAATGGTCGAAACCCTAGGGTATTCCTCAGAGCGCTGCTGCTTCCGTTCCACCTATCCTCCCAAGTACTTCGTTTACTGTAAAATCTGAGAAGCGACATCATTGTGGTGGACATCGACTGAATAACACCGCACATTTTCTACACTTCAATTACGATCGTCAAATCCACAACTCATCTCAATCTTACAGAAACATGTTAAAGGAGACGCTGCACATTCAGCTTACTACACACTCCTCTGCATATCTTCAATTATTGCCGACCTGCATTCTCAAGAATGCGGTTTCACAAGGGAAAAAAATCCACCCTTTCATCGCTCACAGCCGATTTGCATTTGCTACACGCAACAACTTTCCAGAATAA…
>TRINITY_DN29487_c5_g4_i2_2
GAGAGAAACAGTTTAGATATACAATTAGCTAAATGGGTTAGAGAATGTGAAAATGCTCCCAGTGGCAATGCAATTATGGTGCAATGCACGTTTTCCACTCTCCAATTACGATCATAAAATGCCATTGCCATCTACCGCTACCGCTCATCTCAATCTCATAGCATTATGTAGAGAAGTTCAGTTGAAGGAGGCGCTGCACATTCTGCTTGCCACACAATCCCCTGGGGTGTTTCTTCTCTACACATTTTCAATTATTGCAGACCTGCATTCCCAAGAATGCGCTTTTACAAGGGAAAAAATGTCCACTCTTCCATTACTCACAGGCGATTTGCATTTGCTACACGCACAACTTTTCAGAATAACCTCATTAACATGTATGTCAAGTGCCGAAGCTTGCTA…
>TRINITY_DN29453_c0_g1_i1_2
ACATCCAAACTGTCACTTGAAGCTTGCTCTTTTTATTTGTCTTTCCTTGAAGCTTTGAAGGTGGTCTCCCTTTTTGAAGATTTCGTGTTTGTCCTCATCTCATATGTAGTCAATATACCATAAAGCTTGTCAAGGGACATTTTATCAAGGTCAACCATCTCCTCTATGGCTGAAATCTTTGCATCAAATCTTAAAGGTGAACACCTTAAGATTTTTTGAATAACCACACCATCTTCAACCTTCTCACCAAGACCCTTAAGAGAATTCACTATTTCATCTACCCTTAGAAAATAGGCTGCAACATTTTCTTCTTTCATTTCAGGCTTTCAAACTACATCGTGTGAATTTGAAGCTTGGCTTTATTCACCTTTTCATTTCCTTCATAGGCATTCTTGAGTT…
>TRINITY_DN29453_c2_g4_i1_2
AATCTTATACATTTAGTTTGTTAATTTTTTCCCAAAAGATTTTTGCTGCTATGATAGTTACAATTTTTACATTGTTGGTATACATACATGTTACCAATATATCCACCGCTGCTAATTCCTTTCTTGCGGCAGCATATACAGTCAACTTCACTTCTGATTGCTTGCTATACCCTGTGCCATCTTTGAGAGCATTATCCTCCTCCCAAATTGTGCCACGCAAACTCCAGTTCTGTTGCACGTGCTCTTGGATCATTGTTCATGCTTCGAGTTCTTCTCCATGACTTGTGGTTGCTGTCACAATACCTCACATGTTAAGAAAGAATGTATGTTGCACAACAACTTATTGCCCCAACATCACCACATATGCTGTATTGCATTACATGAAATCTCACTGCATTT…
>TRINITY_DN29453_c2_g8_i1_2
GGAGGAAAACTAGATGGGATTCAGATCTCGACGGGGAAGTTGAGAAGCTGAAGGAAAACTATTTAGGTATGTTTGCTGTTGCGCCAAAAGATTGAGCTATCAACGTTCGCTACAAAACGCCAAACTTACCCAGATGCATGGGAGGCGGTTAAGCCATGTTGCGAACCTCGAAGGAGGTGCTGACCACCAAGTCAACAATCTACCCCTCAAAACCAACTAAGGGTTTCACACCGACGGAATGAAGGAGACCTCTCGGGATTCAAACCTGTGGCCCAAGGCTTTGATACCAATTGTAGGTATGTTTGCCATTGTGCCAAAAGCTCAGGCTATCAACGCCCGCTACAAACGCCAGACTTACCCAGATCCACAAGAGGTGGTTGAGCCA
>TRINITY_DN29453_c2_g3_i6_2
TTCCAAAATCTGAGCATAACAGTATGACTAGTAAAAGTACTGTGTATGCATTCATGTATAATTTTGAAAATGTTATAATTGATCTGAAAACATATGTATGGTTTGTAACATATTGATATCAATGAAAAGCTGTGGTCAACAATCTCCCCCTTTGGCATTGGTGTCAAAATCAAAACTATGACCAAATACATCTGCAAAACTCAGATGAACTGTGACTGATAAGAAACAATCGTCAACACCTATATAGAAACACTGAACACATTAACACCTTTGTTGAAAAAATTTCGTTGCGCCAAAAGCTCAAACTATCAATGCCCGATACAAATGTCAGATTTAACCTGACCCACGAGAGGCAGTTAAGCCATGTCACGAGCCCCCAAGGAGGTGCTGACCACCAAG…
>TRINITY_DN29481_c0_g1_i5_2
ATTTAGTATTTAAATTATGTTTTATTTTTTTCGTGGGTACAGTGTACTGTAATCTTTTCTCCTATAGTCTATGATGGAAAAATTTTGTGGACAATTTTTTTAATATTTAAATTATATTTTTATTTTTCGTGGGTTAGTGATGTGGCTTCACCTCCATCTCTGAGATTTTTTCGGGGGAAGGGAACGAGGACTGATATTAATTCCATGAATTAACAGAGTTGGGCCGTACAGAATGCTAGATCTGCAGCCTGTAGATACTACTCTGCATTAGTGATTTTTTTGCAGTTCTTTTAAGATCCCATGAATTAACAGAGTTGGGTCATGCAGAACTCTACCGCATTACTGAGTTTTTCAAGTTCTTCTAAAATCCCATGAATTAACAGAGCTGGCAGATACTAC…
>TRINITY_DN29457_c0_g1_i14_2
TATCATTTATCATCATGTCCTTGGCAATCAGCATCAACCATTCATCAGTTATCTCTTTTAAGTAGTGGTGTTGCCTCAGCTATTCAATTCAGGCATATTTCATTTTGCAATTACTGTTGCAGGGTTTGTGTAGGCACCAAAGAGAAAAAGAGAGTAGAAATGGAAGGAAAGGAGGAAGATGTTAAGCTTGGAGCAAACAAGTACTCGGAGAGGCAGCCACTGGGAACGTCCGCCCAGACTAGGGAAAAGGACTACACAGAACCAGGGCCTGCACCCCTGTTTGAGCCAGGGGAGTTCAAGTCATGGTCTTTCTGGAGAGCAGGAATTGCAGAGTTCATGGCAACTTTCCTCTTCCTCTACATCACCATCCTCACTGTCATGGGTGTGAAAAGATCAAAT…
>TRINITY_DN29474_c0_g2_i1_2
GGTGGTGTTCTAAAGCCTAATGTAAGCTCCCATTTTTTGTAAAGAGCATAGATTGCAATTTCATGTAGACAACTCAAATTTAAATGCAACTGCACCTTGATAGTAGGACAGAAGATAATTTGTCGGAGCTAGTGTTTTTTGTTACTGGTAGATAATTCAGATATATTTTTTCCTTAAATACAAATTTTCTTATACATACCATTTATTTCTTTGTGGATCTCTAACCTTGTTTTCTCATCAATAGTATTCCTTGGCAACTGTAGGCGGGTGCTTCCCTCTAGTTTAGTGGTGCTGGTTCCCATGTCTGTAAAAATGTATATAAAGTTTGTAAAGTAATCAATTTTCCTTATTTCCCT
>TRINITY_DN29428_c0_g1_i2_2
AAATGTGTCTTCGAATCGAACATGTTTGCAATCCTTAATCAGAAAATAAACACTGCCATGTGACCATCCTTTTATCAGTTCGCGACCTATTTGTACTGTCTCCTTAGCTCCTTTTTTCCATATTGGTTTCTGTTATCTTTTTGTCTAATGGCAACAAAAATCGGGGTCTCAGTATTTATGCGAAGTAAGTTGCAGGTTCGAAACCACTGGAGAAATTGATTTTTATAGGAATTTAAATCCAGTGCTCAAAGGCCTGCCAATTTCATCATCAAAATTCTCTTTGAACACACCGGTAAATTTTTGAACAAGGCTCATGATCTTTTTGGAGGCAGGGAGTATACTACGGGAAGTACGCAAAAGCGTGAGTTGGAGGAACCTGAGGATAAGTTGCAGCAAGAA…
>TRINITY_DN29435_c0_g1_i1_2
GTTCAGAAAAAGATGGAGTTTATGCTCAATCACATGGGACTCTCTGTAGACTTTGTGACAAAACATGCACGCATGTTTACAATGAGTTTGGACAAGGTAATGAGGCCCAGGTTTTCAGTTTTGCGAAGTATGACAGCAATGAATGGAGCAGGGGAGGTTAAGCAGACACGAATTTATTCTGCGTTGAAGATCAAGGAGGCCAAGTTTGTTGCCCAGATCATAGAAGGGCATCCTGAATCCGCTGCTCTGTGGACTGTTTATAAAAATGCCATTGCTAATGTCTCAGAAACCTCAAAGATTTCAGTTTCTTAGCATTTGATGAGTTTTGGAGCCCATCCCATATATGGTGTTGGCTGCGGGTATGTAAAATGGTGGCGATCATGATCTTGTTCTTTCTGA…
>TRINITY_DN29435_c2_g3_i1_2
ATTGAAACCCTCGATCGCCTTTTGGGAGGGTTTCGGCTTTCATGAAATAGAGTTCATCAAGTTTTTGTCGTCTGATCCTAGGGTTTAGCGGCGTAGTTCTCTGTCGCCCGAGCAACTTGATCTCATTCGCAAGATTGACATTCACAAGGAAAGCAAAATGTACAAATACGTTGTCAGCATCGTGGCCAAGAGCCGAAATAGTCAATCTTCAGCTTTGTGGTCTTTCGCCTGAAGAAGCCTGGGAATTAGTTAGGGCTGACCCTTCAATCCTCCACAAGTCGGAGGAAAACATTAAGAAAAAGATG
>TRINITY_DN29418_c0_g4_i1_2
GATTCAATGAAGGAATTGCAAAGGCTGCAAAGCATCCAATGGCATTCATGCCCTTTGGTGCAGGTCCAACTATATGTGTGGGTCAGAATTTTGCGGCGTTGGAAGCAAAATCAGTTTTGGCTATGATTCTGCAAAAATTTTCTTTTGTGACTTCACCTTCTTATGCTCATGCTCCTATGCTTTTACCTACGCTGAAACCTCAATATGGAGCTCAGGTTATCTTCCGCATGGAATAATATCTGAGAACAGTACTGCCTAGAAATTCCTCTGTATTGAAATTTTAACTAGCAACTATATATTTTCTGTTGTATAAATCTACAATCAAATATTGTAAATGTTGAATATGTTGAAGATTAAGATTTATATTTTGTAATAAAGCTATTATAAATCATTT
>TRINITY_DN29499_c0_g2_i7_2
TCTATTTGTATGGCTAATATTGGGTTGGAGGAGATATCAAGAAGAGATATTGTTGGAAAAAGGGAAAAAACTGCTTAGCCATAAATAATGAGCCATACAGATATATATCTCCATCCGCGATTGTTGTTCGAAGGTAATTAGTAATTACAAAAGTTCACCCCTCGAACTGCGAGAACATTTGAAGTTACTCTACATATCCATATGAGCTGACTGGAATATGAAAATTTCCATAGATTTGAACTGCTTTATTTAAAGTTGAATCGTTAGTGTTTGAAAGTGTGATAGAAGAAGAGAATGCTGGAATTAGTCTCCTTTGCCTCTTTCAGGCCAACTGTATGGAGTCATAATCTCAAATTCCACGTGGGCAATTTTAGTCATAGCTTGCACACACCCAGATGC…
>TRINITY_DN29499_c1_g1_i2_2
CTGGAAGAGGTTATTCCTGATGATGCTTGACCGAAGAAGGCCGTCCTTGTCGATGCTAGACTGGAGGAGGTCGCCCTTATCCTTGCTTGATCTTCTTGGAGGAGACCGTCCTTGATCTGGCTTGATTTTACAACTCCGGGATCTCCATTTGATGTCTACACAAAATATTAAAGTTAGTCTTTTGAGCATCAAACCTCAAAGCATGAAATTTAAGACCTTTCAACGGTAAAACTTAAGATATTAATTTGAAAAAAGTCATGATAAATCAAGAACTACACATTTTCAAATTAATAATGAATGGAATTTGGATCTTCAAGACTTAGACTTTACAAAATTGCAATGGGATCATAATAAGTCTTGAATAAGAACTTCAAAAAATGATTCTTCATACCTTCCCTT…
>TRINITY_DN29415_c0_g3_i1_2
AAAGGTAGCTTGTGGAATTTGTCGCCAACTTGCCTCTGGAGGGCCTGATCACTCTTCCATAGTTGTTGACATATGCAAATTGGCTGTGAATACTATTTTCAAGGGTCTACAGTGGCAGATTTATGGTGAGAATGAAATTAATGATGTTGTTGATTTTTATTGTCATCACTGTGAAACAAGTGCCAAGCTGAGTAAGGATGCTAAGCAGTTTCTACATGCAACTGCTAATACTTGCGGACAAGGATTACCGTTCCATCTTCCTGCAGTTTTACATATTTATGGTGTTGGAATGGGATTTAAAGACTTTGAAGTCTCAGGTTTATGCAATGATGGGGTTGACTATATTGACTGTGAAATGTCAGAAGTACGATTCTGTTGCAAAAATGATGATAAAGAACT…
>TRINITY_DN29462_c0_g2_i1_2
AATTTTTTGTTGCTAAATTAACATAATTGTGTTGGCTCTTTGACATTGTTTGTATCACTTAAATGATATGGAGGATCTGGTACACTTTTAATGGATATAATATTGATCTGGTGGGATATCTCTAAACTTTGTAGCTTGTTAAGGCTTAAAAAAATGACACTGACAGGAGAAGTGAAATGCATATATAGTAGTATCCGCCCACCATTTACAATTTTTTGTTGCTAAATTAATTAATTGTGTTGGCTCTTTGACATATGGACAGATGCATGGATGAACAATTTGTTTTTCTCTGTGAAGTCACAATTGCTATCCATGGCAAATAAATGCCATTGTGTTATAATGGCAAATAATTACGTTTTTGCTCAGTAGAACTAAATTTACTTTAAACATCCCTTTTTA…
>TRINITY_DN29462_c0_g3_i1_2
ATATGATCCACTTACCAAGACCAGAGTTAACTGCTGGGCTTTGTACCAAGGGATATATATTTATCCAAACTTGCTTTTGTAATAACTCATGATATTAGTAGTCTAATGGTTAGTTAGATTTGTTTTTAATTAAGCATTGAGGGTTTTATTGGGGTCCCTTTTAATAAATTTATGATCATCAGTTATTTATGCTATGATGATGAGAGTTGGAAGCCATAAAGCCATGCATTATGCCATTTGAATATCTAATAATCTTGGCCAAATGATAATAATTTTAGAATATTAAGCCAGTTCACAAAAGACCAAAAAAACTGCCACTTCTCGGTCATTTACTCACATAGTCTCCAACTGCCAACCTCATTGATCCATACTACTAGGACAAACAATCCCAAAGCTGGT…
>TRINITY_DN29462_c0_g4_i1_2
ATGCTGCTTCTCTCACTAGTTGAAAAAGGGCTTCGATCTTTTCGTAATCGCTCAGGTGCATGCGACATTAGGAAGCTTTCACGGTCGGCTTGTTTTTTGTTTTTAAGGTTTTGAATTCTTAGTAAGATCTTTAGCTGTCAAGACGATAGCTTGTTTTGTTGTATGCAGATATATAAGTAATTCAGTGTGTGTTGAACGAATTCTTCTTTACTTTCATTATAACGTTATAGCCGATTTTGTGCTTTCTTCCATGGCTTGACATTTACAGGTGTTTTTGTTAAGGCTGTGAAATAAGTCCTTTGTATGACCATAAGTTTGTTCCCCTGAGGTGATCATCTTTATGCATGTCCCTGATGTCCCTCACTTAATATGGATCTGTAAATTCACGCGTTTAACAGT…
>TRINITY_DN29450_c0_g2_i1_2
TTCATTAATCCCTATCATATCATGAAAACTAAGACTGCACGATCTTATGTGATATGTTTGTTAGATTTAGTTAGATGTTTTCATGTTGCATTAAGATCCCATCCCGCTTGCTGATTCCAGTTTCTTAGAGCCTCGTACAAGGTTTGGGAGCTCTTTGTAATGTAAGAGCACCAAGGAAGCGGATGCTTCATGGTTGGGTCGAAAATGTGCTTGGGCCACATGTTCATCTCACAAGAGCAGATGGACAGGAATCCATGGTGATTGGAGACAATCCTTATAGTATCATTATTTTCATCATATCATGTATTTCAACCTTGTAGTCAG
>TRINITY_DN29410_c0_g1_i2_2
TTTACATTTGCTTTTTTTGAAAAAGTTCGCCGAATTGCGTAGGCTGGAAGCCTTTTGGGACCAATTTCACTTTTGCATATCTTACCATTAAGAGATACAAATATGTATGGTCTTTCTGAGATTTGGTTCTGTTCACCGCTAAGCACAACAAAGGTAACGCATTATTTGAATTCTTGAGAACCCATTGCTCAGAATTTCACTTAATTAATGGAAGTAGAAGTAAAGATTGATGATGGCGGTGGTGTGTTGAGGAGGGAAGAAAGGAGGCCAGCTCCATTAGAACTGAGGCCCCGGCCATACAAGCGGGGACATGGCCTCGACCTTACGACCATATGTTCTACTGAAAGCCAACTGTGGGCAGGGGGTGATTGTGGAGTGCGAGTGTGGAACATAGGGGAT…
>TRINITY_DN29419_c0_g1_i1_2
AATCAGAAAGGCATAGTTTTCGGTTCGCACCGACCGCCAGAAATTTCAGTTAGAGCCTTTCTAATCTACTCTGAAATCTAAAAATTCAATGGGCGGCCACAGATTGGAAGGCCTGCTTACGAATAAGTGGTTAGGGTTTGTGACGGCTATATGGGTGCAGGCCATTGCTGGAAATAACTATACATTTGCCAATTATTCTGTGGCCCTGAAGGCCATTTTGGGGTTAAACCAGGTGCAGCTTAATAACCTCAGCGTCGCCAAAGATGTGGGGAAAGCTTTCGGTTTGGTTGCAGGTTTTGCTTCGGATATTTTGCCGGCCTGGGTGATTTTGCTCATTGGCTCTGTTGAAGGACTCCTGGGTTACGGTGCTCAATGGCTGGTGGTCAGTCACAGGATTCG…
>TRINITY_DN29419_c0_g3_i1_2
AGGAAAAACATGCATTCAAAACATTCTATCCTTGTTCTCTGGAATTGCAAATTTCTTATTGATATTACGTTGCAAATTGAATGGATGCGCACAAGTGGTTAGGGTTTGTTACTGCGATTTGGGTGCAGGCAATTGCTGGCAACAACTATACTTTTGCTAATTACTCTGTGGCTCTCAAAGCGATTTTGGGCTTAAATCAGCTGCAGCTCAATAATCTCAGCGTTGCCAAAGATGTGGGGAAAGCTTTCGGTTTGGTTGCAGGATTTGCTTCAGATTATTTGCCGACCTGGTTGATTTTGCTTATTGGATCTCTTGAAGGGTTTGTGGGTTACGGCGCTCAATGGCTGGTGGTCAGCCACAGGATTCGACCACTGCCCTATTGGCAGATGTGTGTGTTTC…
>TRINITY_DN17030_c0_g1_i1_2
GAATATACAAGAGGCAAGAAACTTTGTTTCTGGATCCCAAAGGTTGGGTTCTCTTAGTGCTGAAGTTTCTGAAATCTCTGCTTCAGGAGAGATTGATTTGCAGATAACTAATCCTAAAGCAACAGAAAAAGTTTCAGATGTTGAGGTTTCGAATGCAACTGAATCTAGAGAACCAGCTGTTTTTACTGTTGAACCTGAAGTAAACAACTCAGATATCCATTTATCAAGTAACATCTCAACACATGTCCCTGCAACGGCTTCTCCCATTAATGGTATGCATGGCTGTCAAATTACACTATCTGATCCTTGCAGTACATGTACAGAAGCTTTACCACATTATGCAAACTCAGATACTGGCAGCTCTTGTGATGGAATCGGTCTTTCCTCTGAAAATATTGT…
>TRINITY_DN17093_c0_g2_i1_2
TTCAACAAGTACATTTCTTCACATAGTAGGCGACTGCCAAACCTTGAAGGAACTGGTTATATACCAGGGTGATATCAGGGAAATAAAGATGGATGCTCCTCTTCTAAACCTGTTTCACATGCTTCCAAATCTTCAGCGTCTGCATATAATGGGCTCCTTTTTACTGGAGTGTGCAAGAGATCCTATACCTGATTGCCTCGCCTCTCCACATGTTAACCTTAAGAAAATACGCGTAGAAGTGCTTGAGTTAGACTACAAAGAGATTGCAGTAATCAGTTGTTTGCTCCAGAGTATGCCCTCTCTTGAAACAATGGAAATTCGGCTACCTGACGAAGATGAAGAAGGTCGATGTATGAACTTCTTTAAAGATATTTTGTACTTGAGGAGAGCATCTTTACT…
>TRINITY_DN17091_c0_g1_i2_2
GCTACATGCTGTGCAATTTTGTCTTCGGTTTGTAAACATCTGCAAACAATCACAATTTGCAGCAATCACGCAACAGGATTGTTACATGAAACTTAAAATTTTAGATGCCCCATAAACAAATGTAACGATCTCATCTGGAGCTATCATGATGATAGAAAAGATTCACACATAAATATGAAAACAACAGTAATATAAAGCCAGACAAACAAAAGTACATACACTAAAACAACAGTAATATAAAGCCAGACAAATTTAGTACTTACACTGTTAATTTGGGAAAATTGCATCATGTTTAATATAAAGCCAGACAAATTTAGTACTTACACTGTTAATTTGGGAAAATTGCATCATGTTTCATATAAAGCCAGACAAATTTAGTACTTACACTGTTAATTTGGG…
>TRINITY_DN17054_c0_g1_i1_2
TTGCAAGAAATATAATAAAATAAACTAACAAGATATTACTATTAAAATTATTCCGACAGTCTATTCTGCAGCCAGATTCTCAGCCCTGAAAATCATGGCATGTACAAGAAGACCATAATGAAAATTGATCTGTAACAATGACGGATTTGTCGCTAAATATGTGATACTGATCTGCCAAAGGGTGCCAGTCATGCATCCGATTATAGCTGTGGGAGTGCTGTTTACATTCCTTATCATCACCCCCACATGCTCTGCAAATGTTCTTCTCATCGGGATCAATTTAACTATGTCTTTCGAGGACAGGGAAGCAAATTTCGCTTCCTTTGTGACACAGTCAGGAGTTTGTGGAACTGTTCAAGTGACAGAACCTTTTGATGCATGCTCGCCTCTTGTGAACAA…
>TRINITY_DN17049_c0_g1_i1_2
TGCATGTTATTTTTCTTCATATTCTGTTTCTTAATGATATTATTAGCTGCTGGTGAGAATACAGTGATCTTTCACTTTATAGATGTGGCTAAGGGTAGGAAGCCAACTCAATGGTGACCTTTCCCTTGCAAAAAGACTTTGCAACACACTTTTATAATGTCAACAAGGTTCCTAAAACTCAAGGGAGACAAAAAATTGAAGACTTACAAGGTTTAAAACCTAGACTGAAAATTGTAACAACTAGTCACCTAACCAGGTTTCTTGCAATCTGGATTTTCAATCTTTGGAGGCCTTAAACATTTATGCTTACTGATTTATTGCAGATGAAGACCACCTTCACAATAGAACAGAATTAACATTCATGTGCTCTCAAACTTCTTGATTTTCAAGACAAATTGA…
>TRINITY_DN17083_c0_g1_i1_2
AATTTTGTGAACCCATGGTTAGAAGAAGGTTAAGTTGATTGGGTTTAACGAGTCAAAGACTAGTTTGTGGCTGATCACCTACAATTTCTGAAAGATGAGTTGGAGGGGGCAGTCGCTTTCAACTGCCCTTTTACCTTTAGTTTTGCTATGTTTTGTTGCTGTCCTAGGCTGCTGTGGGGTTCTTGATTTATGTCTAATTTGTAGCTATGGTGTTGTTTGTGGCCATTGCTCTCTTTTATCAAACTTATTCCCTTTGGTTTTACTAGGTTTAGTTGTTGTTTTGGGTTGCTGTGGGGTTCCTAACTTTTTGTTGCAGCAGTGTTGAAGCTTTTGCCTAGTTCCCTATATGGCTGCTCTGTTGGTAGTTTCTCCCGTTCTTGTTATGTCTGTTGTAAAAGG…
>TRINITY_DN17083_c0_g3_i1_2
GGGGATGTTTTAAGTGTGTATATATTATCATTTTACCCTTTTAAATCATTTGACACAAGAAACTAGTTAGTATTCTTGATGACGTTCCTTGAGTATTCTATTATTGATGTGCATATGGGGAGGGCTTCCCTCCTTGTTCATCAAGGCCTCATTCATTTTCTTGTTCAACATGCTCAACCTTTAAGGCCTCTAGCCTCCCCATGCCTTTTGGGACCGAGGAGACAGCTTCTAGTCAAGTTGGGAGGCACCTCAACAAGGGAGGTGATCTTGCTACTAGGGCCCATAAGAGGAATGAGGGAATAAGATTTTTGATGCCTCTTTGTTAGGTTAGATGGGCTCTTCTTGGGTTGCAGAGGCAGAGAGGAAGGAGGAAAGAAAGGTAGAAATTTCATTGGAAAG…
>TRINITY_DN17083_c0_g4_i1_2
AAGATATTATGCCCCTTTTCTTGTATTTTTGTTGCATTAAGGTGGTTGCTGATATGAAAAAAGATAATTTGAGAAGAGGCATTTAGGTTAGGAGTAGGGAAAATATGATATGGGGTTTGGTAGAGTGTGGATGGAATCTGTGTCTTGTGGTGATATCTAGAGGAAGTCCATAGTTTGGCATATTCTTAGTAGAGGGGGACTCAACTTTATTAATAGGGTTAAGGGTCATGATCTTGTCATAGAAGGTTGCAACACTCAGGTGAAGGATTTTAAGATAGGAGTGGAAAGAATGAAGTTGTTAAGACATTTTTGAAAAGTAAAGAAAAGTTGAAGCGACAATAGGCAGGCTTCCTAAGGGAGTTTTTACCCAAGCCTTGGGACAGGTGGCTCTCAAAATCA…
>TRINITY_DN17020_c0_g1_i1_2
TGCTCGAGTCTGAGTGCAACTCCAAAGGCACACGAGACTAGAAGATTAGAAGATCCAAAAGCTGTATGGGCTTTTTTCCGTTGTCCACTGTTTTAGAAAAAGAGCTTAACAATGATGGAATCTAACTGTCTTCAACCAACTCAACTAGTCAAAGCTTACAAGTGCCACGAACACGCTTATTTCAATTGCAGGAGTGACCTACGCGTGGCATCCGAATGAGGATATTTTGCCTCAAATCTGAAACCCCATTCCCAGCGACGTGAGGGCTTTGTAAGACATGGCCGAGAAGGGAATACATCAGGAAGGCGAAGAGGAGTCACCAGATGTGGAAGGCCTGTACTATAAGGAGGAGTCGCCAGAGGTGGAAGGCGTGTACTATAAGGAGGAGTCGCCAGAGGT…
>TRINITY_DN17072_c0_g1_i1_2
GCTACCTTGAAAAGGGTTCCAGCGGAGGCTGTACGTCCACACAACAGGACCGATGTGGGATGGGCGATGTGCCATGGCATGGGATGAAGGGAAGGCAGGGCATGAGGCGGGCCGATTTGTGCGCTGCGTAGCCATTGCTCAGAATTAGGAGATAGAGTGGGTGATGAAGGCGTGTGTGGGGGAGGATTGGTTGTATAGTCTCCAACCCATACTTGTGAGGGTTGTTTCGAGTACTGGCCTATTGTTGATTCCATTCATCAGCTGGTAAACTGGCGAGGACAGAGAGTTGAGGTAGGTTGAGTTAGTGGTGGGGTGGAGAGTACTGGTGTAGTTTCTACGTGCGAAAGAGTTGGAGATGACAGACAGGCAAAGATGAGGGAAGAAAGTGGCGGGTACATC…
>TRINITY_DN17096_c0_g1_i1_2
GCTTCTCGTCCACAAATTGAGATCAAAGCTCCAATCATGATAAACAACAGTATGCAGACATTCACACACAATCCAATGCGAAAAAATGGCTTCTGTGGCAATTTCATGCAGAGCTGCCTACGGCTTCAACACTGTTTCTTCAGCAACCGCTTCAAATAGTCTCTTCCCGCGCTCTTCAACTTCTTCCTCTTCCAGGTTTTCAGTATCTCCTTTGGTGAAGGTAGTGCAAGTGGAACGTCAAAGATTCACTAGAACTAGCGGGAAAGTATATGCTGTGGCAACTGTAGCAGATGATATTAAGGAGTACACTCTTTCATCATGGGCTGAATTTGAGATTGGTCAGTCATTGGTATACTGGACAACTGAGAATGGATTGCCACCTATGGCTGGCGAGAAACT…
>TRINITY_DN17015_c0_g1_i1_2
GCTCAGTGGTTATTTTTGATAGGCTCCCGTGTTCGAACTTAGATGATTATTTTTGGCAATGTAGTTCAATGCCTTGGCCTCAACTCCTTTTGGCGGTATTTAGTATTTAGAAGCAAAGGTATTTTTTAATACTTTATTATTTTTTCCCTTGGCCTAAGTGTAACTTGTGTATGACATAAAGGGGGCCGATTTGATATTTAAATTTTCAACTTATAACCTAAGTTTGGACGCCCATGGAGGTATTTTTCATTAAAAAAAAAAGATTATGACTTTTTATTATATATTTGGTGATTGATTATTTGGGCGGCCACTTAAGGGAGAAATACATTTGTTGCTAAATGAAATATTTTATTACTTGGGCGATTTGGTGAAAGAAGGAAATGAAGTGAAATGAAATGT…
>TRINITY_DN17070_c0_g1_i1_2
TTATTCATTGTTAATGCTTCGTTAATCGGAGTTGCTTTCTAAAATCATTATTAGGTGAATAACTAACCAATGGAATGGTTAGTTCCCTTAATCGATATTATTTGATGTTTCTCTTCAATCGATACTAAGTGCCGATAATTCTAACGGGCCGGCTAACTGTTATTTACCGGTCGGATTTGTAATGTCCCCTTTTCCGCTCTAGTTTGTTTTGGGGACTGCTGGCCAATCCCGAGACCCGTTGGTCAATTAGAGGCAAAATTAGGGTTTCCTATTTTCTAGGAGGATGTTTTGGCAATTTTGGTGGCTTGCATGTTGGAGTTTTACAATTCTGATTC
>TRINITY_DN17064_c0_g1_i2_2
AAATGTTGACATGGAGGTTTACTCACAAACTTTATTGAGTGAATGTTTTTATGGTTTCTTCCATCAGGATCAATGTATTAAACTTTTTTATCAGGGATCTAGAAATGGGGTACCAGCCCAACTATAGAATAAATTGTACAAACATTATTATAGTATAGCTACCATTAAGCACAACAGGAAAATTACACAACCAGCCTTATCCAAGCACTGCCAGCAAAACACTTAAAGATGGGATTAAAATACTGCTTTCCAAAATAGAGCAGTATCACGCAAAATCAGCTCTAACAGAAAAAACACCTTACAGAAGAGACCCAGAAAACTAAAGACCCATGGCTAGAGAAAACATCTGAATAGATATTAACTGGAAAGATCTTTAGCACAGCAGCATCTGGAGGAGCT…
>TRINITY_DN17064_c0_g2_i7_2
GTTAAAGACAATGCATAAATTTAATTAAGAAACAATCTTATAAAGCTTGTTGGAATTTCGGATCATTACCGCACAATCCAGGGTGAGATGCATGGTGAATTTGATGTGATATGGTGTTGAATGAGGGGGAGCAGTTACATGCCAGCAAAGGGTGATAAGGAAGGAAATGGAATAAATCAAAGACTTGCAATCCATGAAGCATGCTGTGTTCTCTCCCTAACAAATAGGAGGGGAGAGAGATGGTGGGAATAAGAATAAATGTGGCGTCATCGTGCTCATCAATACTCATTGCATCTCGGGGGACTTTGAAAACGCTTCCCGTGGGAGTCACACTGAAATCAGCTTCATCAACCTTATCACATTCATTCTGTTGCACTCGAGCTATTGCTGCTGCTGGTG…
>TRINITY_DN17010_c0_g1_i2_2
CTGTAATTTTACTCATCTCATTTTGCAATATTTATCTGTCTTCACCAAGAAGCTTCTGGCCGCAATGCACGCAGTTGCTTGAATCTGAACAAGAGCTTAAGGAATCGAGCTGAACTTCTTTGCATGTTTTGATCAAGTATGAAAGACAACATGCCGTGTGGTATGTGATATTCATGCCGTGTGGTACTGCTCATGACTACTGGAAAACTATATTATGATGATTATTACAGGTACTGATAGAGTAAGAAGATAATAAGGTGAAGTGGATGGGCAACTGCAACTTGGCAAGTCTCTCAAGTTCAAACTAGTCACTCTAAACAATGACGGGTACTAATAGACTAAGAATAGAAGAAGGTGAAGTGGATGGGCAGCTGCAACTTGGCAACTCTCTCAAGTTCA…
>TRINITY_DN17079_c0_g1_i1_2
CGAATCCCTCCACCACTCTTTTCGACATGGAATCCACCCAACATTATCACAGACCCGTGCACATAAGTGTTTCTACACTCCTCGTGTTTTGACCGGGAAAATACTCTGGGCTGAAGGCAGAGATTGAAGTTTACGTAAGAACTCTGGAGCATGAAATGAAATCAAAATATTTGCTCAAGTACTACCAAAAAGAGGCCTGAAATGGAATCAAGCAAGAAAACCCTAAGGCAATGGACCCTCTTACTATTAAGCTCTGCAGCTCTATGCATTGGAACAATCGCAGGCCCCTTATTACTTCGCTTCTATTTCCTGCATGGGGGTACTCGCAAATGGCTATCTGCATGGCTAGAGACCGGAGGGTGGCCTCTTCTCATTATACCCATTTGGCTTTCTTCTCAC…
>TRINITY_DN17076_c0_g1_i1_2
CAGAAGAGAAGAAAGATGAGTAGCGCAAAGGCAGATGAAGAACAATTAGCAACAGGGTATCCGCTGCTACCTCAAAATCCCGACTCCCACGCTCACCTGCAATATGTGCAGCCGCCGCCGCCTCAGAATTCCGACGCTCACCTACAATTTGTGACGCCGCCACCGCCACCGCCACCGCCGCCGCCTTATCCCTCTCCTCCTCCGCAACAAGGCAACCCTTTGCGTCCCACACAGTGGTCTTCTGGCCTTTGCTTCTGCACCGACGATCCATCCCTTTGTTTGCTCACGTTCTTTTGCCCCTGCATCACTTTCGGGCGAATAGCGGAGATAGTGGGCGAGGGTTCTCCAAAATGCGGTGTGAGCGGAGTGATCTATGGGCTGCTATGTGTAACGTGGTAT…
>TRINITY_DN17012_c0_g1_i2_2
AGGACTAATAGAACCAGCTACACAGTTGTCAAATGTAAAGCTTTATCTTGAACATAAAAATGGCGCAGCTCTCCAACACACAAAGCAGGTGGTTAGCAGCGGGCAAATTGGCGAGCGCGGGAGGAAATGTATAACTAAAATTTGGGGACTGGGATTTGGGCTTATCACCAAAAATTACGGTGCAGGAAAGAGCATGAGAATTCTATCGATTCCCAACCCAGAGTTGAAAGGTTGTGTGGTGGCGGGGAAGGGGAATGGGAGAGTGGGGAAGATTGGGAGGGGGAGAGTGAGGGATACGCGCAGTGGCAATTCTTTGCGCCCCAACACCACGCTTATGACCATCCCCTGTCTTTGCAGGGCCGCCCTCCGCCGGAGAATGCCTATGCCCGATGATGATGA…
>TRINITY_DN17085_c0_g1_i4_2
TAGCGAGTGAAATTTTGGGACTTGGGTGGAACTTGCAGAGTTTTACAGATATATATTTTTTTAACTCAGGGTGCGTTTGACATTCCTAGAAGTTTGATTTAGGCGATAGCCGTGAACATGCCAGGTGAAGGAGAAGGGGATGCCTCAAAACAGGTCGAAGAGGACAAGGAAGCGATAGTACAATCAGAGACACCGTCATCACCTGTATTGGGTTCACCATCTCTATCATCTCCTGGAGAACAACAACAAGGGAATGCGGATGGAGATAGAGACGAAGATGGGGACGCTTCAATGGTTGCCGCTGAAGAAGGCAACAACAACAACAACATTAACATCAATAAGGTTGATGGATGGGAGGATGCTAGAGCATGGCTAATGACATTGCCAAGAAGGAGAAAT…
>TRINITY_DN17034_c0_g2_i1_2
CCTCTCCTAAGACCCCATTTTAAAAATGGGGTTTTGGAAATGGAGGTTGAAGGATATGTACGTAATATTGGGTTTGCAATCAACTAAGAAAATGGGGGAATGGAGTTAGCATTCATACAATGATAAAGCCAATGCCAGCGCCATCCATCAATCTCACGGCATTATGTAAACAGGGTCGGTTGAACGAGGCGCTGCACATTCTCCTTACTTCACACAACCCACCTGCATATTCTTCTATATATCTTCAACTATTACAAACCTGCATCGTCAACAATGCACTTTCACAAGGCAAACAAATCCACTCCCTCATCACTCACAGGAGGTTTCTGTTTACCACATGTGCGTTTTTTCAGAATAATCTCATCAACATGTATGTCAAGTGTGGTAGTTTGGTAAATG…
>TRINITY_DN17018_c0_g2_i1_2
CCCCTCCTTGAATTAACCACCATTATTTGTAAAGCCTCTTGGACCTCAAGCATCCTCTCTAACAAAATTAAGTAGTTGGCATATCTAATATCCAAGAGCTTGAGGAATTCCTTCCTCGAAAAAGTCTTGAACAAAGCAAGTTAAGTGTGATGATTTGCAAATGAACATTTACATATCTCTAGCCTCCAGCACCACTAGTTTGACCCAATCTATCTTCCCAATGTCCTTCAAGGTATTGGTCAATGCATGAACACAACATGGGGTCCAAAAATGTGCTTATAGGCACCCTTCACCACCAAGCCGACTAACTTACACACGGGCTAAATCGGTCACTACCTGTATAACATTAAATGTTCCAACCACTTCTATAGCAC
>TRINITY_DN17065_c0_g1_i1_2
CTGGGACAGCAGAGGGATTTGCCAAGGTAGGTTTTGTGCAAACGGATTGTTGTATTTGAAAGGCGGAAAGCGGAATCGTCATTGATTTTCGACTTTTTCTTGTCTGAAATCTATTCAACTGAAACGATTGTAAATTGAGATTCAGTAGAGAAATTGAATCATGGGAAGACCCTTGTATAGATAGTCCTATATACGACGTACGTCAGATGGGAAACCGCTCCAATATAGTTTATGCATACAAAGTTTTGACCTTCCTTCTAATGTCCTTCGAAGCTGGTGCCCGATTATCATTTATTTTGTGTATAATTAAGTTTCACTGGTATGAAGTTGGTTTCTGATTGTCATTTTTTTGGTGTACATATTTCAATTTCGTTGACAACATTTTTCTCATTCATATGC…
>TRINITY_DN17075_c0_g1_i1_2
GGAGGAGGCAGCTCGTCTCTACTAAACCCCTTCTAGTACCACTCAATCTTTTCTCCCTCCAAGAACATTTTGATGTAATCCTCATTCACATGAACTTAGTTGAGACAAGAGACCCTCTCTCCTTCATGACTTAAACTAGTTACTTGAGCAATGACCTCCTTTGAAACCTCAATCTTAATACTGCCCACTTGAACCCTCCCATCCTTCCAACTATTCATGAGTTGTGAAGATAGTTCCTCATCTTTTTCTTTCATAGTTGCATTTAGCAACTTCTATGGCATATTATGCCAATCCAAATTGCCTA
>TRINITY_DN17057_c0_g1_i3_2
AAATCTTCATAATCTACTTGTATTTGAGCGGAGCACGCTGCACTAAACCAATTCAAGCGGCTCTATATGGCGATTTCTAGCTTTTCGTCCACGGGCAGGTCTCTTGCACTCCTTGCTTCCAATCCTTCTCTGTCATCACCACCCACAACAAATTCAAAATTTCTTAGTAGTCTTTCTTTCGCCCGTACAACTGCTTCTTTCACCTTACAGAAAATTACTGTAAATTGTAAAGCTACAGCCCAGACTGGGCCGATAGAGGGGAAGCATGCTGTTGCAGACACACAAATTGTTCATCTCCAGCCCTCGGCAGCACAAATTGTGAAAGAATTCTACGCTAGGATTAATCGCCATGAAGTAGAATCAGTAGGAGATCTTTTAGCAGAGAGTTGCGTGTACGAG…
>TRINITY_DN17073_c0_g1_i5_2
ATACAAAGCAAAACACGCCCACATTGTTTGCAAGTCTGTACTCCGCTGTAGGAAGCATCGGAAGGAAGGAAGGCAGGGCGAAGGAGCCCAAGAAGCGTGACGTCCAGGGTTCGAGCTTCGCGGCGCTTCATAAATACCCATCTCCGCGTACGTTGTCTATGGGAAATTAAATGCCGCTGGCCGCCTTCAGGCAAACTTTGAAAAAATAAAAATAAACTTTTAAGATTGCAACGGTAGGATCTGTTGTGGTCTGAGAAATCATCAGCATAAGAGGAAGTTTTCTGTTACATCTTTTGTATTTATTTCTGTGCTGCAGTTGTTTGAAAGTGTTGAGAAAAGAATGGGAGGGGTTTCTGCACCGTGTCCACAGAGGAGGCCTGCAGTGCCTGAAGGGGTTAG…
>TRINITY_DN17089_c0_g1_i1_2
CAAAAGATAATCAATCTTTGAAATAAAGAAGAATATCTCTTAAAAAGAAATTAACCGTATTCCAAAACCCTAGCCACGTTTTTGAAAAAATGCCCAAAACTGAAAAACGTGGCAGCAAATGCATGAGAAATGGCATGGAAAATGGCCAAGACTCTTTCTAACCTCAACGCCTTAACATACCAAGCCAAAACGATTCATAAGAATTCTGATTCGTGGCATCTTTAATGAAGAAAAACGTGGTTTTTTGGCAAAAACGTGTTAGCTGTTATAAACCTAAAAACCTGCAAATTTAACCTCCATGTGGCATGAAAGGTGTCTAAAAATGCATGGAAATAGGAAGGAATCCTAAACGCCTTCCTCCTCCAACAAATTCTCCACA
>TRINITY_DN17094_c0_g1_i1_2
CACTTGCACATACACTTGTAATAATCTGCTGTTAAACATAGCTCATAACAAAAAATTATAATGATAAATTAGATGTCTTAAATAGTATGTAATCATAGCTAAGGGCTATAGGACTCAACCTTACACATGGGCGGTTCTAGTCTCATGAACAAGAAGGCAACCATTAGTCCAATGCATACAATAGACAAATAACATGAGCATAAGCAATGCACCATATACTATCAGATAGATGTGGTAGTAGGGAGAAGACTTATCTGATCAGTTTGGTCCTATCATCCAATGAAGGTCCTGATCTCGTATTTCAGTCGCCA
>TRINITY_DN17094_c0_g2_i1_2
GTCCTGATCTCGTATTTCAGTCGCCATTGACAGATGCAGATCTGCAAAGTTTCCAAGGCTGAAGATAGAAATGTCACTTCTATGAAGAGAATTATCAAAGTCTCGCTGGAAAGAAGTGGCCCCAACTTCTTTCTCATTATTCTTGGCATTGTCCTCAATTATAACCTGTATCCAAGAATCTCTCTCTACTCAATCTAAAGATGAACTCTATCCCTTGTCATATCATTCCACTCTTAAGCTCAAGCTCCTCCTCAAGACAGAGGAGATGCACTAACTGTGGCAATGGCTCTTCAAGAACCTGCTTTGATACCATGTTGAATTTCATTACAATACTAGGGTCACAAGAAGATGACCATGCACAATAATCATAGGGTGTGCTCGATTAACCATGGGCAATGA…
>TRINITY_DN17031_c0_g1_i1_2
GATGATGCCAGCTTCCAATATCTTCTCTATTTCCTCATTGATCCTTGCGGCATAGTATGTGTTCATCCGGTACGGCTGTTTACCACTACAACTGGTAAATTAAATACAAGAAATGATAATGTACATGACAATGCATACCAGACACAGCAGTAAGATATATCTTTATTCGCTCATTCAATTATTATAGAGAAGAGACCAAAGATGGTCGGCCAAGGATTACAATAGATCCGACAATACCGTACCACTTCCTTGGCGGTACACAACATATTTAAAGAACTCGACGGTTGCTGAGAGGAACACAACCATCAACCAACTGACACATAACCACCAAGAGTGACAACCCACTTTATATAATTAATTAATACATGCTTTGTCGGGTAACCAAAATTATCAACCATA…
>TRINITY_DN17086_c0_g1_i1_2
TTCATGTGTGGCCTCAGTCCGAGTGGTTCATGATTTGAAACTTCACAAGCGTATCTATTAGATTGTCAGTAAGTTATGTTGGTATTCTTGAGCTCCGGTAGAAAAATGATGATGATTCTAGTAATCCAAGTTGTTGCGGTGGAGTTCACGTTGCTTGTTGATGTTTCTAGACCATGTTCTATCCGTGTTGCTGGTCCGCATTGATCGTTGTGCATGTTATTGAAGATTTTCTTGGTCTGTTGGTATTCTTCGTGTTATACGACTTTCTGGCGACCCGATGATTCTTGCGTGTTGCGGATGATCTTGGCGAGATATTCGATGGTGTTGCATGCTCAAGGTTTTGATTTAGGTCCATGCTATGTCCTTGCCGACATTGTATTGGTCTGCATATTGATTTAT…
>TRINITY_DN17060_c0_g1_i1_2
TACGCCAAGAAGCAGGGCGGCGATGTCGACGCCCAGGTCGAGAATGCCCTTGACCGTCTCCTGGTCGAGTTTGGCCAGAAGATCCTCGAAATCATTCCCGGTCGTGTCTCTACCGAAGTTGACGCCAAATTGTCTTTTGACACCAAGGGCTCCGTCGACAAGGCTCTCCATATCATCGACCTCTACAAGCAGCAGGGCATCTCCAAGGACCGTGTCCTGATCAAGATTGCCTCTACCTGGGAGGGTATCAAGGCGGCCGAGATCCTCCAGCGCGACCACCAGATCAACTGCAACCTGACTCTCTTGTTTTCTCTTCCTCAGGCCATCGCCGCCGCTGAGGCCAAAGCTTTCCTCATCTCTCCTTTTGTCGGCCGTATCCTCGACTGGTACAAGGCCTCT…
>TRINITY_DN17045_c0_g1_i1_2
AGAAAACTATGAGAAAGTTAGTTTAAATTTGACTTTTGACTTTTTCCTATTGTTATTTCTCTCAGCCATGATTTCACTGTGGTAGTAAAAAGTTGGCAGTATTATTTAACCTGCTTGGTTCTGACAAACAAGATTTTATGCTTGGAGGGCAGATGCCTTTATGGGGACCGTACTAATTCTCTAGCCAGGACAGCAGTTGAATAGCCTAACAAGCTTTAGAACTTGATTGTTAAGCTTGAGATATCAATCAGTAATTAAGATTTCTTTCTAAAAAGATGTGCATCTTATTAGATTATGGTAATTGGCAACCACTGGTTCTCTTGGTTTCGAAGATGGCAATTTTTTTGCCATATGTAGGGAAAAATGAAGACTTAATAGAAAAACACAATCGAACTATAA…
>TRINITY_DN17017_c0_g1_i1_2
CTTTCCTTTGGTTGGGTGATTGTGGTTAGCAAGATCACGATTTGCAGATCTCTATGGATCCAACGAGATATATTTTGTAGAGATGTGTTGGTGCATATCCTGTGTGATTGATCTGTGTGACTCATCATCCTTGTGGCGGCTGATCAGGTCGAGAGGGGGGGACTTTTTCCTTCTTGGCATTGATTCTTGGAGTTTCCATTAGACGTGCATCTTATAGAGGTGTTTCTTGGCGATTAGCAACGCCATTTCATTGGTGTCGTTTTGCATCATATCGACTTTCATTGCTATTGTGACAGATCAAGTGTTTTTTCAGTTTGGTCAATGTGTATTACCGGC
>TRINITY_DN17017_c0_g2_i1_2
GGCCTGCGTTCTCCTCAGTCAAATCAAGTCGATTCATATTGGCTTATTGTTGAGAGTTTGCAGTGACAAATGTATGTATTGTTGTGGACAACATCATCATTGCTTGTGTCGATTACCTCTTGTTCTACAGTTTAGAACTTGCTTAGTCGACATATGTCATTGTGTGGTCTGCTCTCCATTTGCCTTGGTTCGTAGGTGCTCACATTATTTTGGCTTGATCAATCTGTTCTTGATGGTGGTTTCGTTCATATGATCTACCCAAGGAATTTTCTTTAGATTGACATTCTGCCCAATACTCGTTATATTTTGCGGCTTGCATTTTTGGGTGATCGATTTCTTTCATCATCACCTGTGGTGGTGTTTCTCATTCGGCTGTTTTGAATCGATTGGTTTTGGCTT…
>TRINITY_DN17098_c0_g1_i1_2
CGGCAAGCCCGTCGGCGTTTTTGAGTACTCTCGCTCGGCTAATCCCAACCGCACCAACTTTGAGACAGCTGTCGCCGCCCTCGAGCACGCCCGCTACGCCCTCGCCTACTCCTCTGGCTCCGCGGCCACCGCCAACATCCTCCAGAGCCTCGCCGCCGGCTCCCATGTCATCTCCGTCTCCGACGTCTACGGCGGCACCCACCGCTACTTCACCCAGGTCGCCAAGGCCCACGGTGTCAAGGTCACTTTCACCCCCGAAATTGAGGTCGACATTGCCGAGCACATCAACGACAACACCCGCCTCATCTGGATCGAGAGCCCCAGCAACCCGACTCTGCGCCTGGTCGACATCCGCCAGGTCGTCGACGTTGCCCACCGCCACGGTATTCTGGTTGTTGT…
>TRINITY_DN17098_c0_g2_i1_2
GCCGCATCTGTCGCACCTATACAATACTTTCCCGCCTGCACCTCGTCTCCCCCCGTCTTGGACATCTTGGCTGCAAAGGACAAAGCGTCTTCCGTCCGTCCACGATATCAATTTCTTCTCGTTGCTACTCTGTTGTAAGCATCTAACTACTGGAATGACACCATGTTAAGCTCCCCTCACTGACTCAAGTGGACCTCTAGACGTCAGTGGCAGTGGATATCTCGCGACCACTACAAGCTTATTTTTTTCTCGAAAAGAAATTTTCCCTTGCAATTGCCGGCCCCTCCATTGTGGACTACTTAGGGCAACCAGTACATCAACTCGGCGCACTCCAAGACGTTTGGCGATTCTATCATTCTCCCATCTGAAACAATTTGCGCCTTTTTGCCGTCAAGCACC…
>TRINITY_DN17021_c0_g1_i1_2
AACATGCTTAATTATAGAATAGGTCACAATCGGGACCTCAAGTCTCAAGATCTATCTTCTATGTTCTATATCTTAACTTATCTCTATTCTAATGCTCAATTACAATGATTTATATGATCCAAGGGGATCCGGTCGGCCCAGAAAGGGATCAAACGCCGAAGAACAAGACCTAATGTGTAAAAACAACAAGGTCGGCCTTCGCCAAAGAAATTCCTCTGGAAAATCCAAAGCATGAAGTGCGGATCAAGGGGAAGGTCGGCCACACGCCAAGGAACATCGAAATCAACGCTCAGGGCTCCGCAAGCTATGGAAGGGATCCGGTAGATTCCGGTAGATTACAAATGCAAATAGGTCCAGGCAACCGTTACTAGAAAACTGTCTCGGAAACCAGTAGCGATA…
>TRINITY_DN17001_c0_g1_i1_2
ACAAAACTCACCCCCATTATCAGAGTGAAGAGTTATGATTGCACATCCTAACTCTTTTTCTACTAAGGATTTGAATTTCTGAAATTCTTTAAACACTTCTAATTCTGTTTTCAGGAAAAACACCCACATTTTCCTACTAAAATCATCATCAACAAACAAGAGAAAATATCTGGCACTAGCGACCAATGCAGTATTCATTGGTTCACAAACAAATGCATGAACTAGCTGAAGGACCTTCGATGCTCTCCAAGCCCGTCCTTTTACTGTATTCTCTTGAGCCAATTGAGGGAGATAAGATAGATTGAGATGCACATAACATTGATGCCAAAGAGTACTGATGGAAGATGAATTATTTGCAGCTGATGCATGTTCCTGAATCTCTCCAGTATTATCAAGCCA…
>TRINITY_DN17038_c0_g1_i1_2
GGAAAGTATAGAAAACGAAAGAGAAAACTACTACGTATGCATTTTTCACCTCACACAGCTAGAATTTATAAATCGACATTTTTTTCGCCTCTAATTTGCAAAATTTGGGTGGAACTGGGCAAAGGAGAGTCTGATGGGGGGATGGCCACTGCCGCAGCTCTTCTGGGATGGATCTATATAATCACAGTTTCGAGGGGCTTGACAAGGAGATTTTCACCATGTACATATTCTTAGTAACGAGGGTTATATTCTAGCTGTGGAGGGTTTGAAAGGTTGTAAATTGAGGAGACAGAGATGGAGCAAAAGAAGCTCAAGATGTGTAAAATGTCGCCAATAAATGCGTTGGACGACGGCTGCCTCATGCGTATACTCACTTTCCTCTCGCCTTTGCCCGGATGA…
>TRINITY_DN17007_c0_g1_i2_2
TGCATGCACATAAATGTTGCAGACATACAATTTTATATATACAAAAATTGTACACAGACAATTGCATGGATATAAAATTTGTATACATGCACTTACATAACAAGTGACGTAATAAACCAAAGTGTGTATAATTAGAGTGATAATTAGGATTAAAAAATGTACAAGTGTGAGGGCTTATAAATTATATTCTATTCATATTCTACTGATAAATTTTGCACCAATGTTATTGAAAAATGGGTTATTAAACTTTTTATTTAAAACTTTAGGAGGTGTCTCTGTATAGCTGTTGACATACACTTGCATGTATGCAAACTCTACAGACATACATTTCTTTGCAAGCAAATTGGCAGACATACAATTATAGGTAAACAAAAAGTAGATATACAATTATATGTAAGC…
>TRINITY_DN17084_c0_g1_i1_2
TTAAAAGCTCTCACTTTCCTTTGGGAATGAAATCCAAATTGATCAATTAACGGGGTTATAAATAAAAGAAAACCTGTCCTTGCCTTTTGTGGGGTCTTGTGATCGTGTCTGTTTTATGACAGATTCCTTGGCTGTCTTCTCTTGGGGTGGTGGAGCACCACTGCTGCTGTTGCTGTATTCATAACCATATTTATCATGATTTTCTAAGTTGTGTGGCACTTGGTTCAGGAGGAAAATCTTGATCAATCCATCATTGAGTTCATGGTTGGGAACAAGAACATCGTAGGAAGTGCACTTTTTAAGATTTCTTTAAAGTTCACTGACTTTTGAATTTCATAGATAAAATTTGGCAAACCTTGTGACTTAGGTGGTAAGTATAAATGGTAATTCAAAGTTAAA…
>TRINITY_DN17058_c0_g1_i1_2
ATGATTATCATCCCTACAAAAAGCAAGAATGATGAAGTGCACTGACAAAACAGTATAAGACAGTGCAAAAACCAAAAACACCCAATCGATTGAAACTGTGAGAGCATCCAATGCTGCCCTAATTTAAAGTCAAAATCGCCACAGAAATTCTGCTCAATTAACAGTGCTCAGTGATCAGTTCTGAGCGCTCAGTTCACAATTTCTTTAAATTGTATTGGGCTCTGAGAAATTGAGGGAGGGGAAATGGGAGCCGCTGGAATTTTCTTGAGATGGGCATGGTGGGCCATTTTTCTTGTTTCTGTTTCGTATGCACAGAAGTGCCCAAGGGTGTTCAACATGAGCTCCGGAAGCGTGAAAATGGTTCACTGTAAACATCTTCCGCAGCTTGGCGCAACGCTT…
>TRINITY_DN13286_c0_g1_i1_2
TTTTTTCTATACTTATTAACCATCTTTTAATAATTTAATTCTGATTGGCTGCATCTCTTGATCTAGAATAATCATATCCCCAATGAAGGTTTTTACGAGCATTACCTCTTTGGTGTTATAATCTTTTCATGCATTGCGGTCTTTGACTGACCCACGTCTTTTAATAACTAATCGTGATCTTTGAAGAATAGTTATTAAACAAACTGGTATGTCTTGGATGATTGATTCTTTTATTTATTATTTTTATGGCAACTAATCTTGCATGTATGAAACGGACTTATATTGAGTTTCTAACATTAACTTACTCAGCC
>TRINITY_DN13280_c0_g1_i2_2
TTACACTCTGCGCCTTCAGACGTCGACGAACATACTTCCCTTATCTCTGGGGCGCATGATAATACCAGAGATCAAATTTCAGCGCTATGGCAGCCGCTGCTCTGGCGGCAGTACAGGGAATTTCCCCCACCAGTTTTATTACTCCACGAGCATTTCTCATCAATAACTATTCGCACATCGCCCATCCCAACTCGCAATGTGGATACTCTTCAGGAGGTGCACGGTACTATCGTTTGAAGTGGGAATTGAACCGCGGACCTGTTATTGGTTCTCAAAAGAAACGACATTATTCTTCCATCTACAGAATAAGAGCTGCAGATGAGCCAATGAAGCCGCCTTACAATGTACTTATTACAGGCTCCTCCAAAGGCATAGGATATGCGCTTGCAAAAGAATTCT…
>TRINITY_DN13220_c0_g2_i1_2
ATGGATAAGCTCATTGTAAGCGGATTCTTTTGAATGGTTAACGTAGATTTGATAATCTATATCTATCTCCCCATTAGTCCGCATGGATTGAAGGGGATGGGCTCCCAAATTTCTTTTTCCTATTATTTGAAATGAGATTTGTCCATTAAGATTTAAATGGTGGCTGATAAGATTTAAAGGGTGGCTGAGGACGACTGCTTTTGAACGAAACCGAACAGCCTTCAGTGTACGGGATTACCATAACACCCATCCACCTGGTATGCCATTAATACCAATTTAAGCAGCAGCTGTTCTTCAGATGGAATTCATTTCAACTTCATTCTTCGCGTTTATAAGCGCTGCTTTTCAATGGCTTTTCTTGATGTTTTGTAGTGGACGTTTTGGGACTATTAAGTATCA…
>TRINITY_DN13211_c0_g1_i1_2
GCTACTCATAGATGATCATAGAGAAAGGCGTTTTTGGGCAACTATATCCAAGAGTTCGTTTAAAGTTCCCATACAAGCAGCCTTTCCAAGTTTTCCTATCACTGCACCATCAAAATTAGTTTTTGTCTTCTCTTCACAAGGATAATAAAACACTTTTGAAGGTTTCTAGCCAGGCCATCATCAGCCCAATGTTTATCATATCTCAATGCATATATCAGGGTGTAGTAAGCTGCTTTGGGTGTCTAGAAGGCTGCTACAGGCATCTGCAAGGTTGTTGCAGGCATGTCATTGGGTGTTACAGTTATGCAACAGGTTGTTGTAAGTCAGCTACAGGTTGCTACAGGATTTTAACAAGCTG
>TRINITY_DN13223_c0_g1_i1_2
ATTTTTAGGATGGTTCACGGTTGAGGCCCTAGCTTGGGATCTTGTGATAGGGATTGGGTTGAGAAGATTTAGGCAATTATGCTTCAGCATGATTTGTCAATGTATTGCTTAATCTAGATTTGCTGCCCAACCCCTATTCCTTGAATGTACGTTTAGACTTGCTTTATACAGAAGCTTAGATCTATTGGTGGTTCTGCTTTGTCCTATGGGAGGCACCCTTTTTTGGCACTTTGTTACTGATAGGAGGTTGCCTTTTGGGTCCCTTTTGATGTCATCATTGTTGGTTCTTTGGGGCCTATTTGCTTGTCTTCTCTATGGACAGGTACTTGCTTTTAGGTACTTATGTGTCCCTCGTCAACTTCTTAGGAAGAGGTGCACAAATGATCCATCAACATTTCC…
>TRINITY_DN13202_c0_g1_i2_2
GCCTTTCACCCTTGGTCTTCTTTCAGCATGGTCTATTGCACCTGTAGCTTCCTCTTTAGCATTTTTTCCCCTTGAATAACTGCTGTCTAGTTACCCTGATGATTTGCTTGGTTCAGTCAGCAATATGTGTGAAGATTGTTTCTTTGCCACCAGATTTATCCATCTACCATGAGTGGAGCCTTATTAGCCACATCAAAGCTTAGACTTTTCAAATAGAATAGCCAGACTTTCAAGAAAATATCCAACAGTTCTTTATTTTGGTGGCCATATGAGGCACATTACAGGGCATCAAAATAACATATTTTGATCTCCATTAGTCCATGTATGGTGTTACTGCTAACCAGTAGTGCTTATTACTGCTAACCAGTTGTGCTTATCTTCCAATGTTATTGGCATTGT…
>TRINITY_DN13228_c0_g1_i1_2
GAGACATTACCAGACTCACAAACAGAGTCAATTCAGGGAACATAAACAGAGACAATGGGAGAGATATGAGTGTGCATAAACAGGGATCACAAAAATTGAATGACTCTATTACTGAAACAGAGAGTCAATTGAGGAAATCAACCAGACAGAGGTGACCTCCTACAAAATTTTCTGATTATGACTTACTATTTTGTGAAGAGGCTGAACTTTCTTTGCTCATCTCTGATCAAACAGAGCCTGCAACATACAAAGAAGCTTGTAAAATTGCAGACCGTGATAACTGGCACGCTGCAATGTGCGAAGAAATGGACGCACTAGTGAGAAATCAGACATGAGATTTGG
>TRINITY_DN13232_c0_g1_i3_2
ATTGTTTTACCATTGCAGGCAATTGTCATGTACTAAAGTTATTAATTCCTGCCTCGCTAGGAACTATTTCTGAGGGTTCAGGTTAAGTAGTGATTAAAATCCATGCAAAAAACCAATCAGACTTCAGCATTATCAAAGATTAAATTTCCATATACTATTTTCTCCAGTGAAGTTGCATATTTCTTAACACAAATATTAATTCAAAGTGTTTTGGCACATTATCATTTTTTATGTTTTCGGCTGCAGAGATGTCAAGTAAGATTTAAGTTCTCAATCTAAGAGAGCACACTATTCTCAAGACATTGTTCTGATTTGTGTAGGATTAGCAGGGGCAGTTCTTCAGTGCTTTGCAGGGACAGACTGCTTGCAATCAGAAGATGTTGCAAACGTAAAAATTTC…
>TRINITY_DN13288_c1_g1_i1_2
ATCTTAATAGATTACTGCTTGCATAACAATCAGATTGCAGCTTTTATTACAGCCGATTAAGACTCAATGCAATAAACAACGATTCTATTAAGGGTAGTGTTGTGACCTTTTCACACATTGTCCCATTGCAAACAGGGACCCCCTCTTTCCCGCTTTCCACGTCTTGTTAGTTTAGGGTTTTTGGTGATAGGCGGCAATTTTGAGCTTCTCAGTGTCCGAGTCTCAAATTTTGAAGTGCGATCATGTCTCATTGCTATTAGGGTTTTTGAATTTTGAGTAGGATCAAGTGCGTAAGATGTTAGATGTATAGGTGATCCTAATTTTGTCTAAGTGTAGACTTTTGAGCGTG
>TRINITY_DN13261_c0_g1_i1_2
TTAGTTGTAGATTGTTTATACTTGGAACTTGTTTTCAGGTCAGGGACGCGTCCCCGGGTAACGTAGATTTGGCACCATCTTGCTTAAATTTGGGAGTTTAAACTTAAGCTGATTTGCACTGCAAAGTTCATGGGACCACCAGCTTAAAAATATTCCTAAAAAATCTTAGTAGCTTATGAATGCAATCCAAATCCATCCTATCAAGGCACGACCTTTAGTTGTAGATTGTTTATACTTGGAACTTACGAAGTTGTTGGAAACAATAGTGGGCTCATAATAAGATATATAGTAGATATAAACTTCATTTGCTTGGATTTATAATGCTTGATTTATGCCAAAGCTTTTGGGTGTTGTTTTTTCACTTACAGGGGTGGTTATAATGTGTGATCAATGGGGGA
>TRINITY_DN13258_c0_g1_i1_2
GGTTACATCAAGAATACACTTTTAAACTTAAAAGTGTTAAACATTCAGAATTGACTAACATTCTTTAAGCTTAATATATTGCTTAATGTATGTGATTTAAGACTGTCCCCTCTCATGAAGAACCATGAATGTAAACAAGGAAAGAAATATTATCCTGGATAGACATTTAGTAATCCCCATGCTATAGACATTTAGTAATCCCCATGCTATTTACTTTCATGGCTCGGAGTAGAAGATCTTGAGGAAAGAAATTTATGTGACTGGCATTAAAAATCTGCCCACAAAAGCCAGTGGAGCAAATCAAATTTTCCATTCTGGGAACATGTTCCTCATTGTAAAGGGC
>TRINITY_DN13289_c0_g1_i1_2
TTCAATTTAAGTCGGCGGATGTTTGAATTAAAAAAAAGGAGCCGTAGAGGCTAACAAGGTTATGGATTCTAGGTACCTGGTCAGGCAAACGTTAAAAAATTGCCATTTGACCAGAAAACAGAAGCGGAGCAACCCCACAAACCGCTGGAGTTCTTTTCAAATTTTTTAATGTATTTTTACCACCGTGCGATCATCCATCCTTAAAGAAATACTGCCATGAGTTTAAGAGTCAATACGATATAGAGCTATTTAAAGTCGAGAAGGGAGAGTTTACGTTCATCAGAATATTGGAAGCACAATCACTTGGAGGAAGCAATCGGATTTGTTCCTTCTCAGACAAGCCCAGCATTATATACAACACTAACAGCAAGCAGAAAATTTTGGAATCTTACAAAGTGT…
>TRINITY_DN13217_c0_g1_i1_2
TGAGGAATCTGCTCAATTTCTCCTTCTCGATCATCATAGTGATACAGACCTGCGAAGAAATTTTCAAAAGGGTGAGTTTTAAGAATAACTCAGTAAGAGATCTATGCACGCCTTGAAACCTTTCTTCATTCATGCACTTCCATAATTGCCACAAGATGGTAGACGAGATAATAAACCATAAAATATTAGAATCATTTTTGAGACCATGAATATATCCAGTCAGTATTTCTAAAATATCAATGTACTTGGGATAAGTTACTCCACACAGAGCCCACACCTTCTGAGCAAATTTACATTCAAAGAAAATATGCCTGTAAGATTCATGTCTGTTACAAAGCTTACAGAGATCATTAGGGACCAAGTAACTGCTGATAGGAAGCCTATTGATCAAAATAAGCC…
>TRINITY_DN13243_c0_g1_i1_2
TAATTGGGAGTCCTTCAGTTTGTGGGGCTCTTTTCCTCCAAGACTCTAAAGGAATTTCAATTAACCATTGTCTAATTTAATTTTGTAAGAATTTCTTGACACTCTCTATTGACAGGATATACCGGATTCTTAACCCTCTGCCACAGCTCTTCTGTTCTATTGAGAAACATTAGCTCTTTTCTCTTCAACACCAATTCGTTTCACCTGGCACTTTATTTTTGCTGGTGAACATGATTATTGACCTCAACACTTTCCTCCATCCTCATCATCATTCAGAAGACTAGAATTATTCTTAGTGCCCTTTCTGCTCTTCTCCTTGCCTTGGTTTGATGTTCTCAATCATCTCTATACCATACTTCCATAGCATTCAATTTTGCATACAAATCCTCACAATCAAAA…
>TRINITY_DN13214_c0_g1_i1_2
ATTGAAGAATTACTCAATTTTCAATGCATTGCCATTCAATAAGCTTGTAACAAAATGGACCTATAATTACCTTTTGTTATTTCATTGTTCTTCTATCTCCACAGCACAGATGGCTTTGATATAGTCATTAATTGCTGGGAAGTTTACTGGGAATTATGTTGCATATTCAGAATCAATATAGCCTATTCTGGGGTTGATCCGAAACTGTAATAACATTTTTTTTTTCAGTTCATGTAAGGATTTAATAGGTGATATGTACATTTCTGAACAAGACAATTTCCTTGTTAGCTTGAACAAGGAGTACAATCATTCTAACAGTTGATTGCAGTTGAGATGGTGGGATGCAACCATTTAATATATTAACCTGTAGAAATTGAAGAGAGTTGTGGGCTATACTCT…
>TRINITY_DN13213_c0_g1_i2_2
ATTACTTGAAAATTTTATCCTTTAGCTTGAAGTGTCTCTTTTATCTATACAACATAATATTTTTTAATTTTAAGATTATACATTTCTAAGTAATCTTTATTTGGATGATATTTTAGAAAAAAATTATCCTCTACCTTAAATCGCCTATAGGCAAGCTTGGAATTATGTTGGAAGCTTGGAATTATGTTGGCGCTTCATGTTGAAGCTCAAAAATCATATAATTGTAGATAAGGGAATTATGTTGGAAGCTTGGAATTATGTTGGCGCTTCATGTTGAAGCTCAAAAATCATATAATTGTAAATCAGGTATATGTTTATACATTTCTAATTAATCATTATTTGTATAGTACAGGAGAAGTTGATCCCTTAGCTTGAAGTGCCTCTACCAAAACTTGGTAT…
>TRINITY_DN13252_c0_g1_i1_2
GTAATTGATCCTCTCGACTCGTGACCTTGTGGGGAATATGGTTGATTGGGCGCATATTTGGATGCTCCTTTTTGTCTGTTCCGAATTCACTATCAAAAAGGTTTTATTTGAAAAGGAAGCTTTACATTTGCATTTGGATTGCGTTAGATTGGGCTGCAAGTGAAGAAATGGAGGCCTCTATTACGAGCACTGCTTCAGCGAGCAGAGGGCTTCCCAAATTAAGTATCAATGGCTATTCTTCATCCGGAGGATCCTTGAGACAAAGCAGCACAAGTAGAAATGCTCTTTCAGCGTTTCGACCACCTGAGCTAAGACTAAGCTCAAGCCTACGCGTGCATTTTAGTGCCAAGGGGAATCTCTCTGACGGAAGAAACCAAGCAAAACCTTTTCTCTTCCTTT…
>TRINITY_DN13200_c0_g1_i1_2
AGGGAAAATAAATAAAATAAGAAGAGATTTTGCGACGATATGTGTGGTGGTAGGCTGCAAGAGAAAACCAAAAGTGAAGGCAAAGACCAAAGGCAAAGACAAAGGCAAAGGCTTCTGTTGTTATGTTGTTACGCGAAAGTTTTAGGCGTTTCTGCGGAGGAGTTGGGAGCGGCATTTTCACAGGTTTTTCCTTTTCCATTAAACATTGGAGCTTGTATTTCACAGACGAAGTTGCAGAGAGGTGATAATTATTTTCTTTGCGGCTGGTCACATGATGGCGACAGAGGGCGGAAGAGGAGTGGATTATGTGGAGTTTTTGGGGTGAGGTCGTATGGGCTCCGGATTTGGTTTCTAGGGCACGATCTGTGGAAGGGAGGTTGTTTATTTGTTTTGGCTAGG…
>TRINITY_DN13272_c0_g1_i1_2
TATCTCATATCGCTTAAGGCATATCTTGTCTTTGGAGCTTAGGGAGTCCCTGCACTTTCCTTGGATCCTGCAAATTCCTACACATTGTGTTGATGTTCATCGAAGGTGGCATCCAATATCCATTCCTCACACCAAGCTGTGGCACAATGTATTCCTTTCATGTATAGAGATTATATTAAAATACACAATCCACATTTTTATATTTGCTCTTATTCATCCTCTTTGCATTTCTGCCATTATTTGTGTACTACAATATGTATCCACATTCTGACAATATATGGTGCTGTCCCCCAAAACCTCCTCC
>TRINITY_DN13285_c0_g1_i1_2
CTAGTGAGAAAGTAAACATCTATGCAAGAGGTAATCTATTTTAGGAAGAGAGGGAAAACACGGTGATAAATTGATATCACAATTGTAGATGAATTGAGTTGAGAAATAACTTGAAATGGTTGTTTAAAATAAAGCTTTTAAGCTATACACGTAAATCATATCAAAGTGAGCTATTACTTCAAATTTTATTGTATTTTACCTTTCTCCAGTAGGCGTGATAAGACTGGCCTTAATGAGCAGTTCTTCCATTGCCCTTCAAAAGCCTATAGTACAGGCACTTGAAACAAAAAGAAATCCCAATAACCGTGACACTAGTTAAAAGAGATCTCTGTGGAGGCATTGGAGGTACCATTTATCAAAACAAACAAAGGCTTCTAATTATTCCTCAATGGTTTTTTG…
>TRINITY_DN13291_c0_g1_i1_2
GCAATGTAAGATTCATTCAATGTATAGAAAAATTAGGGATATTCATATTTATTATTTATAATGTGATATTTCAAGTAGGAAATGATGAATACTGGTAAAAGGTTTGAGCTGATGCATGATGGTAGTGATTGCAATGGAAGCTTGGGGGGGTTGTTGGAAGGGTCCCCTGGCACCTGTACTAGTTATGACATGGTGGCCTTCGCAAGCTCTTCTATATTCTGCATTTTAATTTCATGGGTTGAAGAAAAAGGCGTGGGCGGCTTTCTATATATGATTGTTAGCCTAGACTTTTCCCAATATCAAACAAACCCTCTCCAACTTCACCTTTTGCATCTTGCCCATGCTTTTCTACATTGATATTGACTTATCATTCTGATCCTACTATATTTACTTGATGTA…
>TRINITY_DN13233_c0_g1_i1_2
TTGTTCTTCGAAAATGGATGTAGGGGTCTTGGCTTCTGACGTGGAGGAGTGCAGGCGGCCTCCTCCCCGTAGGTAATTTATCTCTCCTTGCTTTGATCAGAGCATTTATTTCGTTCACTTTTTTTCCTGTTGTTCAATCTTTTAGTCGTTTACGCTCTGCATATGTGAATCGTCGCACGTTTGGACATTGATGACGAAAGTGTCGGATGGAGGCCCTCCTGCCGAGGGCACGACCCCCATTAAATCATTCAAGTCGGCCCTTACCTATCTGGATCTCGTTCCGATTAGCTCCGCTGCTAAGTTCGACGCTAGGGTTTCTTCAGTTCTCTCAGGTATCAATGGAGTCGAGGGAGAAAAAGATCTCACTGGTGATAAAGATTTCAGAATAAAAGTTTGAAA…
>TRINITY_DN13279_c0_g1_i2_2
ATAAAAATGAAACTTAGATTTGTATTATAATTAAACGAGTGTATCTTAAAGTAGCCATATATAAATGAGACCTTACACCATACAATGTCATAAATTTAACACCGACCTCCCTTCCAAAAACCTGTTCCAATTCCCCACTAGCGTTTGGTCAGTTCTTCGTTTCATTGTAAGTCATGGTTGAAGCTTAGAAAATTAAGAACCATTTTGTGAACAAGTTTTTAATACTAGATCATAGGTGTCATTCGATCGAAACAATTCCGCTCCTTGTCATTACAATTTCTCCACCAACAGAGGCGAAATTCCATCCATTTGGTGGTAATAATTGCTTCTTTTTTTTCTGCTTAGGGTTAGGGTTTGAAGAAAATGGATCGTACCAGTGGACTTCTGGAGGGGGCATAC…
>TRINITY_DN13279_c0_g2_i2_2
CAAAAACTAAGCATTGCTATAAAAAAATTTCAGTTCTTTTATGCCATGCAACACTAAAAATGCTCCTCAAGTTTATACATTAAATATGGAGTACTCAGCTCAACCAGCAGAGAACTTTTGTGAGGTCTTCATCCTTTCCACTGAGCTGATTGACAACTGGGAGGATCAGTCCAGAGCCACTGGATCAATCTTGTCTTATGAAAAGAAGCAAAGAGCTTAAATTTATCTTCCGTTTTTCTCTTTCATTGCCTATCCTTGTTCGCCTGGACAGTGAGGAGTTACATTCAGTTCCTGTAACAAGAAGAACCCAGTTTTTCTGTCTCCTTTAATAATCTGCTCATCTAACTCCTATAATCTGGCAATTTCTTCTTTATTGCTTTCTGCCAAACCTGATTGAAT…
>TRINITY_DN13249_c0_g1_i1_2
TTTGAAATGGCTAAGCTGAGCAGAAGTGAAATCATACCTGGAGATCATATTTTCACTTACAAGAGCGGGAGCGGCCATGATCACGACCACCATGGTATTTATGTTGCGGAGAATCAGGTGATACATTTTACTTTACAACGCAATCTTGTGCAAGCACAGTGTTTAACCCATCTCTTCCGTGCGATGAATGCGGGTTTCAATCGGGATACGGAGTAGTGCTATCCTGCTTAGATTGCTTTCGTCTGGGAGGAGATATCTATCGATATGAATACGGAGTTTACGGAAAGAAAGGAGCCAGCACGACTTGGCCTTCAGAATCCCCAGAAGTGGCAATTAGCCGGGCAATAAACTTGTGTAAATACGGCTTTGGACGTTACGATGATCCGTCTAACTCTGAGA…
>TRINITY_DN13269_c0_g1_i2_2
TCTGAAGAAAGGCAGCTTCTATATATACACAACCATCCAATCCGTTTCTCTTGCTCAAAACCTTTTTGTCTGAGTGAAACGGAGGAGATTTAATCTCCCACAGAAACCTGGAAAAATGCAGGCAAGCGACAGATTTAATATCAATTCACAACTCGAGCATCTCCAAGCAAAATATGTGGGCACCGGGCATGCCGATCTTAACAGATTTGAGTGGGCGGTGAATATACAGCGGGACAGCTATGCATCATATGTGGGTCACTATCCCATTCTCGCCTATTTCGCCATTGCAGAGAATGAGTCTATTGGAAGGGAGCGATATAACTTTATGCAGAAAATGTTGCTGCCATGTGGTTTACCACCTGAACGAGAAGAAGATTGAGCCTTTGGTTGAAATTAAAC…
>TRINITY_DN13257_c0_g1_i1_2
CTTTCAACCTGAGGGGGAGAAAGCAGATCCCTATAGTTGCTAATATAGTAACTAAAAGTCTGTAAATTTTTCCTTTCTAGTCCCTCTCGGAAGAGCATTAGTGCCTGTCTAGAGCTTTTATTCTTTTTGACTGTGTTTGCATTGAAAATATTTGCTATCATCCCAAATGGAGGTTGCTTTTCAATCGTGGGGATGGCCAAGCTAATGGTTTTATGTTTGCAGGGGCCACATGATGTTGTATGCTACCAATCTTCTCCACATCTTTATTCCCATCGCTTGAAGTACATTTTTGAGGAAGATCTCATACAACCATCTATTATTCCCATCGCTTGAACTACATTTTTGAGGAAGATCTCATACAACCATCTATTATGAACATGCCTGTTCGACCAGTTCCCA…
>TRINITY_DN13267_c0_g1_i1_2
AGTCAGTTAAGAATGTTCTAATACTTAGGGTTGTGAGTTTAGGTAACTCGAGTTTAAAAGTAATTAATCTGCAAAATTTATGTCTAACGTTGTATATATAATTTTGCTGTTCCATAAATCCTACAGGGTCTCCTGTGGATTTTAATTAAAAAAGGAAATTCCTTAAAGAATATGTTGAATAGGGATCTACAGTAGAGGAAATGTCGATTTCAGATAAGACTGATGCTTCCTAGCTTTTAAGAAAAGTTCGTATGATATCTATATTTTGTTCTGTTAAGAAGAATTGCAATATATTACAGGAGAGTCCCTGATTACTCGCATATTAACCATATTTTTTGCTTGTTAAAGACTCGTTGATTTTCTCCGCAA
>TRINITY_DN13276_c0_g1_i1_2
GTTACCTGATAAACTTTAGACACCAGGGAACTTGACTGAGGAACGAGAAGCTCTACCAATCTCTCAGTTCCAGCTCCTTCATCTATTGGTGACTATGTGTTAATGTGATATTAAGATCAACCAACTGTTAGAAACTGAATATCAAAATTAGGTAATAAGTTGTGTGATGCTGTTGCGTAGTTAGATCTGCTGTAGTTCTAGTTAAATGGTAATTTTTCTTTTCTTGAATTCTCAAAATACCAGCATATGCTGTTGTACTTTTGTATTAAATCCTATGAATTAATTAGGGCTTCATTTTGGTATCATGAGAAGCACTACCATTGTCCAAGTACCAAGACCTACATCTCTTGGTGAATACAT
>TRINITY_DN13284_c0_g1_i2_2
TGACAACTTTGACAGGGATGTTGAGATGAGAAACTTCAAAATTGCCTAAAATCACCTAAAGCAAGGCCTAATTAGAAGGCATTGATCACAAAGTACCCTTTAATAAATTTTACTAAGGACATTTGATGAAAACACTTTGACCGGATACCCTTAGACAATTACTGAACATAGGGGATCCAACTCGAGATTTCTCAGATCAGTTATCAGTAGAGGGTGCATAGGGGCAAATTCTCAACTTTGGAGTAGAACAAAGCAAAGATGAAACAAATGAAAATGAGGTACCAACTGTATGGATGAATGGTATGAGGTGTTATAGCAATGTTCTCCCAAATGTAATCACTTGACTCTAGTTGTTTGCTGCCTAGAATTTTAATTGTCTAAGGTATCCTTTGATCCATT…
>TRINITY_DN13225_c0_g1_i1_2
TGATAATATTTATGGAAGAAGTTCTGTAGGCTTTTCTTGCAGATCATTTTTCTTGAATGAGGTGCATGGTTACCTCGTTTGCATATACAGTTCACTGTCAGAAATGATTTGAAGGAACTGCTGAAACCTGAAATTTTAATTCTAGCATTTTGCATTGCATATATATCCAATGTATGTTGCCATAGGAATTGAGCCTGAGTAATCTCATGTTTTCTAGCTGTTTAAAGTGGTTATATAGGTTTCTGTGACACTGAAATGTTGAATGTCTTCTTGCAATTCATATTGGTTTCTTATATCATGGACTAGGTACTTCTCTTGCCAAAGAACTTTGCATGGTAACTTTGCAATGAAAATTTGCTTTTCTACCAGTCTGCTTAACTCACCTGTGTTTTGCTTCCA…
>TRINITY_DN13292_c0_g1_i1_2
ATCTTTTTACCATGTAAGTAAATTATATATAATTTTTGAAGCTCACTGGAATGCCTGGAATCAGTGATATCTACTATCTCGATTTATATTCAGAGGTGGCAGATTTGTATATGGGTGTTAATATGGATGTGAAAGGAAATAATAACCATCCATCCCAGAATACTGTCACAAAATTGCTTTTAAACAGCCCTGTCTGAGATTGCATAACTGAAAGTCTGGAACAGCATATGGTGAGAACCTTGCTTACAATTCAGGTACTGTTATTTTTGGGATCTAATGTGGAAGAACAAAAAAAAAAAACCATAGTGGTGCTTGCCAAAAATCATATTACTATATATGTAGGAGCTTAGAGTAGTGAGGAAAAGAAGTAGAGGAGAATGGGTTCACTACTGCAAAGGT…
>TRINITY_DN13299_c0_g1_i1_2
AATGACTCTGCAATTCGTATTTCTGTTGTGTATGACATGCCTGACAATTCCATATGTCTGGTGCTGTCCAGCAGAACAGAGAGAGGCACTTGCAGAGTTTTCAACTATAATCGGAACTACTCTATACACTTTCCAGTCATGGGTTGGACTCAATTGCTGCAACTGGGAAGGAGTTTCTTGTGACCGGTCTTTATCAGTTGTTTCTTTGGACTTCGCTAGTGGTGTTCCATTGCCTGTGCCTCTGACTGTCAATGCCACTTCAGCCTGTCTCTTGCCTCTTTCCCGCATATCCACTCTTGAAAGTATCGATGTCTCATCCAATTCCTTGTCTGGGTCTATACCATTTCAGCTCACCTCTCTGAGTAAACTCCGTTACTTGGATCTAAGCAGTAATAGTCT…
>TRINITY_DN13206_c0_g1_i1_2
CAAAATGATGAATTGATGCAGCTTCATAGTGAAAATAATGAACTTAAACTTAGGTTTTCAGAACAAGAATTGAAAATGGAAGACCTGAGGAAATACCTAGCTCACTTTAAAGACCTTTCGGAGAAGGCAGATCTGGAAGCTTCTCAGCTTCATGCAAGAAATGTTGACTTGGAAAAGCTGTTGTCAGTTGTCCAACAATCACTGCAAATGGCAAATGCAGATAATGAATCAATGCAAAAGCAGTTGGCAGCCAAGGTGCAAGAACTAGATCTGTCAACAATACAGAGGCAAGAGTTTTTATTAAAGCTG
>TRINITY_DN33997_c0_g1_i1_2
ATTGAGCTCAGCTAAAAAGATATGAGACTTTGTTGGTAAGACTCGTCTTATATTTTATTATCAGATGAAACTATTATATGTAAGATGCTCACTTTAAAAGTTGACATTCTTTAATCGTAGACCAAGAGTTCAAAAACTGAAGAGGTTGGTGATCAATATGTGAACTAGGGCACTGAATGCCCTTGCTTAAATAACACACCTATGGCATATTAGGATTCTCAATCTCAACTAGCTCTTGCAAGTCAGTTAGATCAAACACTAGAGCAAAGCAAAGAGCATCTTTTAAAAGGCAAAATGCTCGAGCAGCTTGCGGACACGCGAGTAATTGGGAATGAACTTTTTGTGGAAGTTCAGTTGGATGGATTGGGCCACACCTGAAGGACC
>TRINITY_DN33923_c0_g1_i1_2
CAGCCGGTCAGTGAGATCCAGTGAGCAGTCGATGTCCTCAATGACAATAATAGATTTATTAGTAGTCTGAATAAGAAGCGCCCGAAGCTCCGAATTGTCGGTGACCTTGGTGAGCTCCAGATCATAGACATCATAATGCAGATAATTGGCCATGGCGGCAATGAGGCTCGACTTTCCTGTTCCGGGCGGGCCGTGCAGAAGATAACCCCGTTTCCACGCCCGCCCGACTCTGTGATAAAAATCCTTCCCCTGCGCAAAGCTGTCGAGGTCGGCTTTAATGGTGTCCATCAGCTCAGGGTCCAACGCAAGCGT
>TRINITY_DN33924_c0_g1_i1_2
CAGAGTATGACTCCACCTCTGATGCAGAAAGTTTCAGGCAGAGTTCAGTCCAATATTGCAAATTATTGTTTGAACTTTTGTTTGATGAATGCATTTTTGATAATGGGTATATGGGGTGAATTGTAACTTAAGCAAATATTGTACACTCTTATGATAAATTCCCTGATCTTACTGAAAAATATGGTAGAAAATGCCCACTTCTGGCCAATTTCAGAAAATCCACTGTCGATGATTGATGATCATGTTCTCAACTGAGCTATCGATCAAGGACATGCATGCCATTCAATCCAAAGCACATATAGAATAACAGACTATAGGATCAATCATCAAGCGATTAGCCTGCGTAGGTCATAACATATCAACTCAAGAAAACAAATTAAGAAAAACTTCTGGTAGGGC…
>TRINITY_DN33984_c0_g1_i1_2
GGGGTTTCGAATCGCAGGGAAGTAGCTCTGTAATGTAGTTGGAAATAAATGGATATCACAGGCAAAGTGGATGACCTCATCGATGTGTCTGCAGAGGACGACAGCCTCTTAACATCCCCTGCAACAAATTACAATGAAAATTTTGAATTCAGCCAGTCGCCAGCGACATCAGTTCGACCCCCCGTACCCAGCGATTCACCGAAGTCAAAAAAGGAATGTGGGGAAAGCAAGGAGCAATTGGTGACGAGCAAGGATGTTGTTAATTGTGAAGTAGACAAACAGAACATAATGACAAATCCAGCCATAGAGGGTGGATATCCACCTCTCTGTGAGGAAGATTTACAACC
>TRINITY_DN33999_c0_g1_i1_2
GAAAATGCAATTTGATATATACAGTGAGTATATGTCTGGATTGTAGTAGAGTGGTGTAGAAGTGGGGTGTATGGAATGAAGATTATAGATATAGGAATGTCTAGAGTGAGACATCTATGATGTGTATATGGCAGCTTTCACGTAGAATATTTGGCAGCATTAATGGGATGGTGTTAGTTGCAGAGATATAGTATGGAAGGTGCTATATACATTGGGTATAAGACGAAAAATGGTGGCTTTATTTTTGGGGGTGTCTAGTGGTGGAAGATACATGGAAGGATTCCAAGGTGCAGAAAGGAGGAAGGGAATGATTGAGATGAAGTGGGTATTAGTGGAGAAGGTTCAGTGAAAGTGCTCTTTTGAGAATTTGCAATATGGTTTATACAGCAAGTATATGAT…
>TRINITY_DN33907_c0_g1_i1_2
CTGTTGTTGATCGATAAGACCTGATCCCCTTATTTGATATGAGGCTTGTAATGGCGGTGATCTAATGATTGCCGTAATAGGCTAACGCTGTTTCAGATTTTACTTGGTTGTTTCAGATTAATATCGAGAGGAGCTTTTAATTCCTTACTGCCAAGCATATTGATTATGATGTATGGTGTCTTCTTCCTCATAAAGATCACTGCATATTCCTGTCTATTCTGCTACCCGCAAATGAAATCCCTTCCGTGAACCAAATATGGATAAGTGTAATAAACAAAACTATCTTCGATGCCTCTATATATCTTGCCGAAAGAATGAGGAGTTGTGTTTCAAAACATCTCCCATATCACCTCTCTTTCCTTTTAGACTAATCGCACCCTTTGGTGGTTAATCGATTGA…
>TRINITY_DN33903_c0_g1_i1_2
AATCCAATTTGCAAGCAGAAGTGCAGAATCTCAAGGAGAAAAACATCGGTTATAATGACAAGATTAGAAATGCAAATTTCTTGCTGCTACAGAAGACCCAAGAAGCTATGCAGCAGCAGTCTCTAATAGTTCAATCACCAGACAAGCTTCAGAAAGCTTTGGAAGAAAAGAGGGCCCTCAAAACAGAACTAGAAATGAATGTTGAGTCTGCAATGGAGTCTTATCAAAAGTGGAACACTACAAATGGAGCTTACACAAAGGCACACAACAAAGTGAGGAAGAGTTTGGCCCTAGTGCAGGCCCTGCAGGAGCAGATAAATTCGTTCAAAACTGTTGAGAAAGATGTTAAATCGCATAAGGCAAAACTGAAAGATGCAGAGAAGGAAGATTGGGCACTTG…
>TRINITY_DN33930_c0_g1_i1_2
TTGCTTCAAGATTTCATAGACAATCTGTATTCAAAAAGATTTACTAGAGGAGATCGCAAGAAATGATTAAGTGATCCTACATTTGAAGACCTAGTAAAAAGTAACTTTTCTTATTCACCCCTTTATACAAGAAAGGCAATGAGTAGACCTCCTTCACCTCCGAAAAATACAACATTATCTCCAGTTTGCCAGGCTCTTGTCCTTCACCCTATTGTTCTTCCCCTTACAATCAATTTGAACACTAGAATGGCACAACCGTTACCAGTTCTATGGGGAGCGGCTATTGATCCTTTTAACTTAGAACAACA
>TRINITY_DN33965_c0_g1_i1_2
GATCTACTTTTAGATGAATGGACATATCTGTTGTAGGATGATAAATGACTATCAAATTCTCATTCGAAATCTAAGATGTGTCTGGTTCAAATCATTTAAGAGCTGCCTCAATGTTGTAGTCATCATTTTGGAAATAATTTTTTTGCTACTTCTTGCCCTTTGATTATAATCTTCCCACAAATTTGGCTAAGTAGGAATCAGCAATAAAGTGCAGAGCTTTGTTTTATCTTGTTTTGATTGGTACCACAAAGCATGCAGCCTCGTATGAATTTGAGGCCAATAGACATATCTTTTTAGCCTCTTATGAATTTGAATTGAG
>TRINITY_DN33942_c0_g1_i1_2
GAAAGGAATACCTTCAAAATCAATCGGCTGTAATTAACTGTTGTTTGCAAATTTCAGAGATACCTCTGTAGGTGGAGCTTTCGACAAGTCAATCTCAAGCAGAATGCTGGCGTAGGTAGTACGCAAAAAATCTAAAGAACCCTCATCAACCCCCAGATATCTACCCAAAGAATTTCCAACAGTTTCAGAAAACGATTTAAACCAAAACTGCAACGGAAGATTTGGAAGTCTTACCCCTGTTAGTATTTTGTCGAAAGATTTAATTGCGGGATTGAAAGCAGGGTACCAGGGTTTCAACAACAACATACACTTGTCCTCCCAGCTCCATTGATACTCACACAATATTTTCTTCCCGTCACATTCATTATCAAAGACAAGTACGAAAAACCCTCTAGCCC
>TRINITY_DN33941_c0_g1_i1_2
GATGAGATTGAAGTATCATATGCTGTTCATGGTTTAAAACTTTGAAGTTCAAGAGTTGGATGCACATAAGTATTCATTATAATTTTTTTGAGGCCTGGAAATGGTTCAAGCAAATTAATCTTTTCTAGGAATTTATTCGCTGGAAATATCCAATTCATGTGCTGCAAATATCCAACTCTCCTGATGTAACGGCTGTTTGGTATGGGGTTGAAGATGTAGGGGCAACATAATGAATAAACATGGCAAGAAGCAATATTGAGTAAGAAAAACAATAATTAAGAGTACTTTGGGTAGTTGAGAATGACATTTAATGATGAAAATTCAGTTCGTGGTGCAAATAGTCTTGATTGTTTTCTCAGAAGTGGGAAAATTGGATCATACTGGAGACTTTTTGTGGCA…
>TRINITY_DN33978_c0_g1_i1_2
CTTGTAACTTCCACGTAATACCAAAGACTCTTTAACTTCTTTTAAAGCATTAGATCACTGTAAAACCTTCATGTGAAGCTTCAATCCACTGCAAGATCCTCTTCCTCGTTGACTACATGATCTTTCTCCATTATCTTAACGACTGTATCTAAAAGCTATTTCTGGTAATTATCTGCTGTGCCTTCAACGTGCTTACACTTATTTCAAATACTATGGACAAACTTTGTATTTTTTGACTTCTACGGCTCTACGTATAGTGTGGCCTAACAAAATTGACCTAACAAAATCCTCTGCTGCCCTGTATGCATACTGGTGATGTACCACATGTAGTGATCAGAAATGCACATTAAAAAATTTCTCTATAGTTTTTTTACCACAACATTATTCTAACTCTGAC
>TRINITY_DN33995_c0_g1_i1_2
TTCTATTCCATGTCCCACCTTGTTCAAGGTAACCACATATTCTTACGCTTATAGATAACTATTTTTGATGATGCTATCTTAAAAACAAAACATAATGCCATCCATTGAATGACAAATTTAATTGCATCTGATAGCACTGGAAATGTTTCCTAGCAGATATATTTTAAGACATCTATATATACCACACATTGAAAAGTAATGCTCAAATGTCATTGTTCATCTGTCGCACACAACCAAGCGTTTCTTACTCATGAAGATTGCATGAGCATGTTTAATTATATTGCAAATTTGTAAAGGGTCCTTAGTGCAAGTATTGGGTTAAGTAAAAAGGGTAACTGGTAAGTAATATGTGACATATATTTTGAAGACAAAAGTCAAG
>TRINITY_DN33990_c0_g1_i1_2
TGGGCTCTTGTTTGTTTTTGTGATTGATTCAAAGATTTAGTTACTAGAGTCAGAGTTATTTAGTTACTAGAGTCAGAGTTATATGGGCTCTTGTATGTTTGTTTTTAGGAGAAATGTATGAGGGGTCATGGCTTAGAGTAAAGGTTCCTGTTTTAGTTTGGCGATGATATTGACTCTCGACTGCAAGTGGAAATTGTCGTCAAAGTTGCAGTCTCTTTTGTCATGGAAATTTTTAGCTCCATACTGGAAGATCGGCTAGAAGAAGGGGAATGAGAACATGATACTTCAAATCTCAAGAACAATGAAGTACATTCACAGTCAAAGTATCATGCACACGGATTTCAAAGCATCTAATGTGCTTATGCAGCCTTCAGAAGTACCAGAATTCAGAGCACACGA…
>TRINITY_DN33973_c0_g1_i1_2
GTTTTTGTTTCCGAAACGGGCGCAAGAGGGGAAATGAGTCCCCAGGTAACACTAGAAAATCGCGATGCTAGGATTAGCAAACAAACAAATACCAAGCCCCTAGAAAGTCACCAACACCTAAGAGTTGAAAACATCACATGCTGGATTTTTGAGTGATCCCAAGAAGAGCTAACAAGCAGTAGAATTACTTGAACAGAGTTTGGAGGGTGTCATGACTACAGTTCTGATCATTTGTGATCTCTACATAGCCACCCAACAAAGGATCATTACTTCCACCATAGTCATGTATCAACATTTCATGACAATGGAAGATCTCATTTGAAGAATCAATGAGCCTCTTGGTCTCCTTCC
>TRINITY_DN33955_c0_g1_i1_2
AAAGCTCCCATGATTTTAAGAAATAATCTCCTGAAGAAGGAATTTCAAATGTTCAGTAAGGACTTCAGAAATAACCTTGTGGACAATATTGTAAACAGCAATATGCTGAACATAGGAGGAGCCTTGACTGGGTTTGATATGAGGCTATAAAAGTGCTTTTGAAAGCCTCGAAAATGCTATTCAAGTTGCAGTATTTGTTTACTACACTAGTCAGCTTGTTGCTCATAATATCCCAAAATTTCATGAAGAAAGCTTCTCAAAGCCCATCTGGCCCAGGAGTCTTATCCAGGGAGAAGACAATAGTATCTCTTCATCAAAGGGAGCCAACATCAATTGATTCTGATCCTCAGAAATCTCTGGGGAATAGCATTCAAAGAATTGAAAGCCAGATTGCAGTCA…
>TRINITY_DN33974_c0_g1_i1_2
GGACCACGTGAGGATAGGCATTTAATGTTGAGCATTCAAATGCCTTGATGGATACGCCTGAGGTCAGTAATGGGAAATCGTTTAAAGATGCCCTAATCGACTTGGCCTTCTCTGTTCTTGGAGAAGCCAAATTCAATCTAGTGAGTCTTTTAGATTCAGAATGTGAGGGAGACGGAAGAGGAACAAGCAGGAGGGCGTACATGGACCAGCTGGCTGCCCATGGTGCACTCCCAATAAGAAATGGCAAGAAAGTGGTCGATGGAGGGTCCTCTCGGATGGACAACCTGGGTGGACTAGCAATTTTTAGTCTTATGTTTTCATTTTTGATGTATATATAACTTGTGCCGCATCACAAAGCATATTTTGTATATTGTCCACGGTGAGGGAGA
>TRINITY_DN33911_c0_g1_i1_2
CCATATTACCCAAGAATATATATAGTGGTAGACTTTTGGTTTTCATCTCCACGGGAAAAGCTATTCAATAGATCAGGGAGTTTAGCTCCTGCATCAGTTCATTAACGGGATGAAATAGGAGAAGTGCTTTCAAAGCAATTCGGAGGTAAGGCAGACAAAGTTTCTTTATTGAAGCAACTCACAACCATCAACAGAACTCCCAATGAACTAATGATGGACTTCAAGATTCAAAACACGGGAATGAATCCAAGCTCTCCTCAGGCCATATCCACAAGTAGCATTCTTGTATTTCTTAAGAGCATTAAATTCTGATATTGCAATGATGATGCAATCTATAGATGCTGAAGTATTACCAACATCATATGAGATAGCTATAAGGACGGAGAACTGTATAATACA…
>TRINITY_DN33987_c0_g1_i1_2
TCTTGCAGTACCAATTGGTAGTTGGCCTATATACAAATGTCTGTTCTTTTTTTAATATCTCGAACGATAGATATTGTTCATAGTTCACTCCCACGAGGTTACCATGATCCATGACCTCTGTTGTCTTGCATCTAATTCCTTGTTGTTTGCACATTAGCAGTAACCTCGAACAAAGCTCGGTGCCATACGCCCTCATGACAAAAACAATATTTCTCAGGCGGGCAGTACATATGCACTTATGAAGGCCATCATCCATCACAATTGTATATCTGTTATTGTGGGTCTACCACTGTTTTGTTGGCTGCTTTCTGAGCTTTATCTCAAGATAGGAGAGGTGAAAGTCCCACTTTGTCTTCATATTGCTTTCATCACTTAACATATCCCTCATCCGGAGCAATC…
>TRINITY_DN33957_c0_g1_i1_2
CAAGCTCAGATGGTTATGACAGTTATTCAAAGTACAAGAACCAATTCCGATCTGGCTCTGCATTCACCTCATATCCATCATGACAAGTAAAAAATTGCAAATCAGATCTCACCATTGCTAAGGATTATGACAGAAGGCATAAAATACGCGAAACCCATTCCAAGGCTTCCAAAACCCTCGTTAGAAATATTATGAAGCGGTTCAGTAAAAAATGTAGCAGGTATGTTGTGACTATCCTTTTTTCACTTAATGGATTTGCTGGTAGGTTCCATCACTTAAAGAATATGATGAGAGGAAGAGAAGCTATTAATGTGGATTTGTAGGGCATAACAAGCAAAGGTGAAAATCACAACCTGGAGAGACTGGATGGAAACAGAGCTTTGAGAAATTTGAATATTT…
>TRINITY_DN33976_c0_g1_i1_2
TCTGAATAATATTTAGAGTGCTTTTTAATGGCATTTTATTTTATCTTCTAATTGTTGGAACTATCTGTAGAGTCGCTGTTGACTTGAAAATGAAACAGTGGCAACATCTTACAACTGATGAAAGCCAGCCTTCTTGCTAAATAGGAACCTACTCTATGCCATTTTAGGACATTTATTTAACTTGGTATCAATCAACCATCAAGAAGAAGAATGATGAATAATGACTCAAATGAAGCAATACTATGTCATTAATTTGAAGGGCTCTTGCAAAGGTCACTCTCTGGTGGTTTTTGTAGAGAAATGTCATCAAGAAACCATTGTCTGTACCAACAATGTGTGGCAATTTCATCAAAGGGCATTTGAATGTAATTTTTTTGGTCTGAGGTTTATGTGTTGAAC…
>TRINITY_DN33996_c0_g1_i2_2
TGTGGAAAGTGCGTTTTTTTCTTTGATATTTCTTGACTGATTGATCTATAGCTAGTGTGAGGACAATTTGATGTTCTCAAGTTGGATTGTTGGGAAGGAAACCATGGAATAATCCTACAGCTACACTTGTAGGACTGTCATATCAAGTGCATCATCATGAATAACCACTTATGTTCTATATAAAACTTAATTGTAACTTGGCTTTGAGATAACATGAAAAACAGAGAGGGTTTAATCCCACAAGATCCATGAATGGGGAATACAATTTTAGAGGTAAATTGTTGGGGATCATAGCAGAAATGAGGGTGGGCTTGCTTCCTTAATATAGTCACACTTGGTGCTTCCATGGTGATACATAGGGGTGGGCTTTGGTCCATGCATTGCCATGAGTGTGACTGT…
>TRINITY_DN33952_c0_g1_i1_2
CTTTGAATGGTCGGGCTTGGAGGGAGAAACCCTAATTGAAAAGACCATTCCTTGTGGCAAAATTGATCCTGACTATCGTTCAATTAACATCGGGTGCTCGTTTGATCCAACGAAAGGGAAATGTCACGTAGCAGCTAACACTGTGGCTCTGGCTGAGGTGGATTGTAATAGGGATGAGTTTGCCAAGTTGTACGAGTTTCTGACTTGCGTGGCCAAGAATCGTTCAGGCTCGCTGCGATCTTGTGCTTCCAATAACAAAGTGCGTGTTCGCGGGTTTAGAGAGACTGTCACTTGTTATTCCAAAAG
>TRINITY_DN33982_c0_g1_i1_2
TTGAGTAAGCTAAAAGACAAAGAGCTTACTGCTAAAATGATAGAAGAAGTACAAAAATCCATTGCTATTGGCAAGGTAAAACTTGTACAATTTATTGCTGAGTTGTCTCCTCAACTCAAGCACATTTTTTCATTATTTCAGAAACTCTGCACATTTTCTTTATTCATTAAAGACATCAAGAATAAAACTGATGCAATTGAGAAAGAGATCACCGATCTCTCAAATAAGTTGACCACAGAGCCAAATTCTATTCAGAATTTTTATACAAGGTTACAACAGCTCATGGCTCAACAGTTAGAACTTAGAAATGAAGAACATAAGATCAGGATGGATATAATGACACTCCAGACATTATTCCTTCCTCATCTTTCATCAGTTCAAGAATAGCAAATCGAGCCA…
>TRINITY_DN33925_c0_g1_i1_2
TACATAGCTCCTGGTCAGTACATAGCACATTCTTTGCGAATTGAATCTTGTGACTCTGTTTTGTATAGATTTGTTCTGTTTTATGACTTTGATGTTGTGCTTTCTGTTTTAAGACCGAATTTGGTACTTCCAATAGCCCTACTCAAACCTACACTTGGGATAAAATTGTATCCTAGAAGCCAAAGTTCAACGCTAGTTTTAATCTATGTTCGAAACCAGGATCACGTTCGGGCTACTAGTCTGCTTTACAAAAAGCTACTTGTATTTATAGGATTGTTTTTGACAGGGTTCTGTATAGGAATGGATTGATGCTTCAAACCCTACCCCCTCAACCTATACACTTTAGTTGACGTGTTTGTGAAAAAAGCATAAATCCAAAACTGGCTCTGACATCATATT…
>TRINITY_DN33983_c0_g1_i1_2
GAACTGCATATGGGCTTAAACTTCCATGAATCAGTCCCTTTTGTAACAGCTCTTAGACTTGTCGCTTTATCTCTTCATTCTCTTGTGCTGTCAAATTATAAGCTGCCTTGTTTGGCCAACTTTCTCCTAGCATTAAGTCTATGCGATGACTAATACTTCTTATTGGTGGCAACCCCTTAGGCAAATCATTGGACACTATATCAACACATTCTTCCAACAAATTCTGAATCTCAATTTGTAGCTCACTCAATTTGGTGTTTGTCCCCATGTGTACGGATTTGAAAATGAGGGAAAAGTATGCTTCTTCCTTGTCTTTGTTAGGAACTCTTTTCTAGACACACCACTTTTGCTCTGCCGTTTGTTGGTGTAAGATATTGATTTACCATCAATTACGTCAC
>TRINITY_DN33921_c0_g1_i1_2
TATATATATAACGATCAAGGAGGGGACATGACAGATGACATAAGCTCTGCTTGTCTCCATCCTCTGGATACATGATACAATGTTTGAGATTGTCAAAGAAGCTCACTAGTTATTTGTAAAAGAAAATTAACTGTACATACCACAGTACACAAATCCATGAAAACCTGTGTTAATTCTGTTATAAGAAAGTTCGATCATTATTCTCACCTTTCTTAAATCTTGTAATTTGTTTGATTGGACCTGCCTTGTAATCCTCAGTAAGGGTAAGGTCACATGAGACCCATTACAACTGGAGGATTCTTGATTTTTGCACCAACT
>TRINITY_DN33991_c0_g1_i1_2
CTCATATTTACTGCTACTCCCTCACATACTGTGGCTGACAACATTGTTCTAGTTTTTAAAATCATTAAGGATGGATCTGACCTAGTATAAGGAGTTGCTACACTTTGTGCTGTGGGATTTGACAGACAAATGGAGAAAGATCCTGTGAAGCTATTGAATCTTAAAGCCCAGGTTTATAAATTGGGCAGAATGTCAATGAGGAGCTAGAGAAATTGATTTGTCCAACAATGGGGAACTCAAGATTCAGACTGTCTCATGTAATGCCCAATGTGTGGTTCTACAAGCTCCGAGACATGGGCAGGTTAAGAGAGTCCCAGAGAAGACTTCAACGCAGCACAAGTAGTAGAGATGAGTTCGCCATTAATTTGCCCAGAAACAGCTATCATTTCAGCAGGATTC…
>TRINITY_DN33913_c0_g1_i1_2
TCTGAAATCTGTGAAGGAAGCTTGGGATTCCTGTTGGAGAGGTAACTCCCATATTAACCATGAGACTTTTGGTAGCTGTAGTTTCTAACACAGGTTGGAAGCATGGGAGTTTGAAACTCCTCACATGTACTGTGCTTACTGATACAAAGGCATTGCCCCCAAAAGCAACAAGCTCTTTGAGGTGCTCAAGCTCCATGGTCACTTTCTCAGCCTACATTACAGAAATTTTGTTTATCCAAACATATTTAAAACGATAGGCAAAGCAGATCTCGAAGACAAAAGTTCAGGATAGAATGGATTAAAGAATCCATTGCCAAGTGGAATGAAAAAGTATGTTTGAAGGATCCAGGCCTCTCACACATATTATTGATGACAAGGAAGGTTATATGATGGTGAGGC…
>TRINITY_DN33964_c0_g1_i1_2
ATTGCAAGCAAATTGAAGTGAAAAGCAAATTTATGATAGACTAAAAAGATAGCATATTTGTGAAATTGGATGAGCACAAATGGTAAATATGAAACAATTTTTTACAATGCTAAATCAATAACAAGAATAAAAGAAATAGAACAAGCACACAAGTGACAGAGACATTGATATACCTTGGATAAACTATTTTTGCGAAAACCCACCCTCTAAAGCTTCTTGGTGTGTACAATAAGGCTATAAGCTTCACTCACAATGAGCATGTACAAGATGATGTTAAACTTCACCCCAAGCCTTCTATTTATCAGCAAAAAAGCAATAAGAATGGAAAAACCTCTTAAGTTTTCTAGCCACTTTTAATTAATACACCAAAGTGACACTCCCAAGGTAGATGCCCAAGTT…
>TRINITY_DN33979_c0_g1_i1_2
CAATTAGATTAAATACAATTTCATACAAAATAAGAAAACCTTTAGAACTGATTGGCTGCAAGGTTTCTTTGAGTGTTTTCAATGTTAATGACTTATTGGATAGTTAGAAATGTTTGAAAACATGTTTGTTTAGATTGTCTTTCTCTATAATGGTTGGTTGTCGAAAACATGCTTTAAATTGGAACAAAGAATTCATGAAAATTTTATACATAGCTCTGTAAAGTGCATGGAGGGGATATCTTGTTTGGAAAACTTCATAAAATCCACTCCTACTCATGCCAGGCCTTTACAAAACTGATTTAGTAAATTTTCTTAGAACAAGACGCTGGCTCTGTAATCTTTCAGATTATTTTCATTCATCTTTCAGATTATATTCATTCTTGTGATGAATGTAGGAGA…
>TRINITY_DN33914_c0_g1_i1_2
TGCAATTAATCAAGTAAAAGGCTGCAACAAACATTGAAAGAGAACCAATACAAGAATTTGCCCTAGGAAAATTCAATGTGGAAAAATTCCATTAGAATGGGGTTGTGCTTCATCGCCTCTATCATAAATCATCATGCAAGATTTACAAGCCAATATCTCAAGTTGAGCTCCTAAAGAGACTGAAACATTTGCAGCACTTCTACAATCCTTTACAAGCTTGCTTTGCTCAGAAAATTTGTTTAAAGTTTAAACAATATGCATCTACACTCTCATTCAATCTAGATTATTTATAGATGACCTCTATGGATATTTAAAGAAGCAAATGAACAGTTGAACCACAGAGATATTCCAAACATAATTTCCATGAAAAGATGGAAAAAAAATGTTTCAAAATTTATC…
>TRINITY_DN33910_c0_g1_i1_2
TGATGGTTGATGTGGGAAGAAGTGGTTTTTGTGTGTTTTTCTGGTATTTTCCTAATATTTTGGTGCACTTTGTCTAAGGTAGACGTAGTAAAAGTACCAAGTTTGAAATGATTTGGAGGTGGGGTTTGTAAGTGGGTGTTGTGTTATAGAGCGAGCAATCCGGGACCGTCACAGTCAAGCTTCTTCCCAACATCCCTGCCCTGTACATTCATAGATTTGATTGTAGTATTGTCTTGGTTTGGTCTGTGATTTCTGATCTGTGAGTCAAGTTTTTTTGTTATGATGGGTCAAGGTGATGAGTTCAGAAGGAGGTCCGATTCTGAGCATGCAGGGGAGTGCATGGAGACTAATGGGAATAACCCCAGCTACAATAGTATGGAGCATGTTGCAGAGTTCCAG…
>TRINITY_DN33912_c0_g1_i1_2
TGAATTACTAATTTACCTCATTTTTTTTGTTAAAATTTGAAATGGGAAGAACTTTAAGCACACCTCATGAATGCATAAATCCACACATGAGCATAATCTCCTGCCAGTTCCTAATCCAATGTTTCAAACCCCATCAAATTTGTGCTCCATTTGCCCCCACAATCAACAAAATAAAAATTGCCTAAGGAAAGGGTTTTTGCCCTCCCAATTTTCTTCCCCAAAAACAAATTATGAAAATGAAAATGCCCTTTTTCCTATTTCACCCTTTTCCAATTCTTACTTTTTGAAAATAAATAAAATAATCCATTTCCTTT
>TRINITY_DN33944_c0_g1_i1_2
AAGTGTTTGGGATGTGCAGAGCCGTTGTTATCACTTAGCCATTTTCCTCAGAAACCGTTACTTTTCTTTGTCGAGCTATTGGTAGGTGATCACTGGCATTGAGGATTATTATTTAAAAACGTATCTTGAAACTGTGTACGACGTTGGGCAATTAATTTTGAGTGGCGTTAACTATATGCTAAAGGAACCAGAAGCAAAGCAATTGTTGTGTGGGTTAATGCAGCTGCGGTGCCAATTCAGAAGTTTACCTTGGTTTGTTGTTTTTCCTCCAAGCCGTTCAAGTTGGGCCGAACATCTGAAGTTTGAAAAATTCATAAAAGTATCGTGCCTTTCCACATATCGGGGCTGATTTACTGATGATGACTCCTCTATATTTGGCTCATATGATTGAAATAAATA…
>TRINITY_DN33908_c0_g1_i1_2
TTTTGGTTTTGTTCAATTGAAGCTACTATGATACAATATTACAAAGCATTGTTGGATGGCTCCTGTGATGCACATCAATCAATCAGGTGCCATTAGGAAGATGTTATGCATCTTGCAAGCTAAGGTAATTTCTTTTTATCTTTGGAACATGTTGCATGAGAAAATGTAGCTCAGTTGTCTCCAAATAATACTTGCTGAACTGTCCCAAAAATGAGAGAGTCTGCATATGCCCATCGAATGCTGTGAATGTTAGAAATTATTAATTAAAGCCTTCTATGCACAATCTGACTGTCAATGTGGCAGGAGTTACTGAATTTGTATGCATAGCTTGACCTTGTTTATCAGCAACACAAATTTCTCTTAAGTCTTTCAACCATAAAACTTGTAGATGACGT
>TRINITY_DN33988_c0_g1_i1_2
GTTTATGGCAACATTCTGACTCATAATGGCCAAAATTATCACAATGAAAACATGGAATTTATTTTGTCTCTACTTATCCTTGATTCTACCTTGGTCTCTAACTTTGAAGTTGTTACTTCCACCTGAAAATCTTAACCTTTTCCTCGATAGGTATGAACAGACCCCCCTCATTTTTAGGACGAGTCATTTCTTTATTCATCACGTTTGTGATAAATCATAGAAAAATTATACACTTACCTTTTATGCTGCCCTTAGGTGTAAATGCCTGCCCTAAATTTTCTACACTATTTTTCATTCTTTCTTTAACATTTAATAAAATAC
>TRINITY_DN33917_c0_g1_i1_2
ATGTGTTGCGGTCAATGAGATGCAACACACTATGTACCGCCACAAGCTTCTCTACCCTCTTAGAAGTAAGCCTATTCCTCGTAACAAAGTGGGTGAAGTTGCAAATAGACTAGTTCCTCTCTGAAGTAGAAGAACTAGAAACTTGGGAGAACAAATGAATGGCTAGAGTAGTTGTCAAATATCTAGGCCCATGCATAGTCCACCACAACTTGGGGTCCTCCTGTGACATAATCTCTAGATCTATCTTGACTACCTCTTAATATCCCCAAATAGTGGCAAATTTTGCCCACTTAGTACGAATCTAGC
>TRINITY_DN33909_c0_g1_i1_2
CACGAAGGAAATCATTGATAAAGAACATGATGCATGCGAGGCAATTCTGAAAGGCATGTAGGAACTTGGCAAGATAATCCTCCGATCTATGGTTTCGGGATGGGTAAATGACCAATCCGATGAAGTGATACAGCCAGATTGGGAGGAAAGATTGGGAACGGATAAGATCACCTATTCCGCTAAGGACTTAAGTTTTGCCGGTCAATTCCACTCAGACATGTTGTGCTTCGAGCGTAATCATTCTAGCTGGCGAAATGGTCTAAAGCACATAGACCAATACCTTGAAGGCATGCAATATAAAATTCGTCATCCTTCTATGCCTTCGTTCAATTTGCTATTCCAATTGTGCATCAGGTTCCAGGAATATGTTCGCGAAGAACGTGCAGCAGGTCGAGACCT…
>TRINITY_DN33906_c0_g1_i1_2
CTTTGAAGATTCTGTTAGTAGATTCAAAGATAGTATCTCTCAATTGATAACATCTACACTTGAATCAGTGAATCATAATGAACAAATTTAGTTTTAAAAAAATGAAACAGACTAATACTAAATTGGACCCATCACAGGGAGAAAATCGAGGCCATTGACTTCACACAAGATTTAAGGAAATGGTCATCGTTCATTGAAAGATTATGTAGAAAGACTTATCTGATGTTGTCAGAGTGTACGAAGTGTTTGAAACAATGGCCTTCTATAGAATTGCCTCCAATCTACCGATCTATTGGACATTGATCATATTTTCATGTGAATGATTTCATATTGCAGATAAATGATTGATCTCTACATGGTTAATTATTTTATTTGTGAGACTTATTAACAC
>TRINITY_DN33900_c0_g1_i1_2
TTATTTGTGTTTAAGTGCATTGGCAATGAATGCTTCCACGAAGCCAACTGTTGCATGGATGGCATTTGACAAGGATACTTGGTCCTTTTCGAATACGACATACAAGTTGCAGTATGTTTTAGATGCTGGCGGCTCAAATCTGGATGATTCGGTCTACATAAATACATTTAACATGTCATCGCCATCTGATGTAGAAAGCTTCCACTGCATTCTGTCTGGCCTGGATATTGCCATAGATGAGAGCTATGCGGCTGTACCATCAAATTACACACTATCAACATTCATTGAAAATGCCCTTGTATCCGAGAATGATAATTTTTCATTCGTAGCCAATCAAAACGTGTGGAGATATGATAAGCAAATTGGCAGCTCTTGTACCATTAGTAATGATTGGTTTGA…
>TRINITY_DN33958_c0_g1_i1_2
TAAAAACCAAATGTATGGTTGAAGGAATTTCTAATTGCCCATTCAACTTTGATTTTTGTGGACATTGTGTATTTGGGAAGCAAACTTGTGTGAAATTTTCTAGTAGCGCTATAAGATCATAAGGAATTTTACATTTAGCACACAAGTATGTTTTTGGACCAACAAAAGTTCTATCACTTAGAAAATCTATGACCTATGTTACTTTTATTCATAACTTCTCAAGAAAGACTTGGGTGAATTTTCTATTTTTGTGTAGACTGCAGGAATTGGGTATAGCACCCCTATAAACTGCAGTGTGCTGGGTAAACTTTTTAACGTGACC
>TRINITY_DN33961_c0_g1_i1_2
TGTTTCAATCACACTCTTTGATCCCTCATCAAATTGCATTTGAGAATAATCCTCAATGGAAATGGACTGGTTTGCCTGGTTATCCCAAACGGATTTGGAGCCCTCTCTGGTGTATGAATATGGGCTTTTGTTCGCTCAGAATGAGGTGGAGGAAGAGGATATGAACTTCTTCAATCATGATTTCTTGCAGAGCATGGGCATTGGAGTGGCCAAGCACAGGCTAGAGATTCTCAAGCTGGCCAAGCGGGAAGGGGGAAGAGCACCCTATGTTCATCGGCTCTTTGCTTCGCTCAAGAAAACTAACCGCCGGGTGAGGACTTTTGTCCATGCTTGGATACAGAACAGACCCATTGATCCGGCCCTCTTCATGGTCCCCTCTAAGGTTGTTTACAGAGGGCA…
>TRINITY_DN33933_c0_g1_i1_2
GTGCAAAACAAAGGCAAGTCCTAATAAAATATGGAAACCTAAGTTTGTAACTGGTATTGAGCAATCAATGATAGTGCAAACTGCATTTTTCTCAAATAAGAAATCTTTATGGGTGTTGGACAGTGGCTGTTCACACCATATGACAGGAGATAGAAATAAATTTCTGCATCTTGAAGACTTTAATGGTGGCTTTGTACGCTTTGGGGATAATTCAGGAGCTTATGTTCGAGGTAAAGGTACATTATTGCTAAATGATGATACTCCTATTCATGATGTGTACTTTGTTGAAGGGTTAAAGCACAATTTATTGAGTGTTAGTCAAATTTGTGATAGTGGTTACAGTGTATCTTTTAGCTCTTAAGACTGTACTATCAAAAATAAATCTGGTAAAACTGTTGC…
>TRINITY_DN33963_c0_g1_i1_2
TGAAGATATTGGAAGACTTTTCAGGATGTGGGCCTCAAACTCTTAAGTAACCATATTTTTCATGTATTAACAATGCTTATATCAAAAAAATGCCACATATTTTTACGCAGATTAGATCATTATTTTATTATTTTGTGAGGGGCTCATCCATGTCATGTTATGCGTTTCCTTTTTATCTGGATCCACATTTTGTGATGGTCTTTACTGTTTTCAATCCTGATATATCATCAAACTCGGACTCAAGGAAATCCTACTTTAACAAGTGTCAAAATTGTAATCTGATGTTTTATTGGAGTGCAAGTTTGGGGGGATATTGGGTGACAATCACAAAGAGAGCACATGCAATCAAAGTGAACACATCCCCATAAACAAGAATGAGTGCAATTGATTTTTTTTGGT…
>TRINITY_DN33954_c0_g1_i1_2
ATAGTATTCAGGAGTTGCCTATTGGTTTGTGACTTGTGGAAAAAATGGTGTTTGTATCTCCCTGCTTGATCTGTAGCTCCTTGGATCTATAGCACAGGCAGGACTCTTCTTTACATTGTATTTCAGTTAATTTGTATATGAAGTGCCGATCATGCTTATACATTTTCATAGCTGAAACCATTCTGTCTTGTTTTAGGTATCTACTCATATGCTCCTGTTTGCTTGTTATTTGGTTGAAACCATTTTTTCATTTACTTCTGAGATGGTGCAATTAAGCCACAATTCTGAACCTTATGCATCCCTGGACATGGGCAGCTTCTTTCCACCACTTCACAATGCAATTAGAAAATCAGTGCTTCATCCTCATATTGTCAAATTTGAATGTGCGGGTTGGTTTGA…
>TRINITY_DN33922_c0_g1_i1_2
TCATTCTTAGATTCAGGTTGTTGTATTCTAGATTTATTTTTATGTGCGTTCCCTTATTAAAAAAAAGATTTGCCATGATGAACTATCCTCTATTTTATCTCTTTAGAAAAACTGGTAGACCATAAAAAGTTTAATCTCACTTTGGACGGAATGTTGAAATGGTGTTCATATTTGATATAGCATTGGAAGGGTATGATTGAGTTTGTTTACAATCATGAATTGGTGTGCTTGAATCAGATAGGAAGCATGGTTATGAGTCCAAATAGTTATCACCTTCTGGGTTTAGTAGTTATCCTGCAGTATGTGTAGATGCTTAAGTAGGACGGCTGGTATGCTAGCCATATATGAGAAAATGTCTGTTACATTTTGAGCTTTAGTGTCTATATTCTTAGTTATGCT…
>TRINITY_DN33918_c0_g1_i1_2
ATCCGCCCCCGGTGCTCTTATATCTTCTTTTTTAACCCATTTTCACTCTCGCCGCACAAAACCCGAACATAGAAATACCTGCCCGTCCGTCGCAATGCCTTCTCAAGAACAGATCCCCCAGCAGCAGCCGATGGCTGCTACCAACCCCGAGGCCGGGGCCGCCCGCCCCAGCACCGAGCAGCCCCGCCTTGCCGAACCCATGACCGTCGGTCTTCGTGGTGGCGGCGGAGGCGAGGGAGAGGCTATCTGCTGCGGTCTTTGCGCTGGCCTCTGCTGCTTTGAGTGCTGCGAGTGCTGCTGCTAGGCGCACGCCGCCCGCATCCATCCTCCCCAC
>TRINITY_DN33948_c0_g1_i1_2
ATGGAATAAAAGTTTTCTAAGGGAGACTAGTTCATCTGCATTTTTAAAGCAGACATGTTTGTGCCTAGCACAGATACCCTTAAAAGAATTTTCAACTAACATTCCCTCTGTAAATTTCTAGAATCAGATTAGAATTTATTACGGTTAAATCTATAAAAGTTTCTTTTACAGTCAACACAGTAACTTGCTGAAACAGTAAATCCATTCTAGACCACTGCTGCCATCCGCCATCTACTCTCCTGACAACAGCCATTCCATGCATGTCAGTATGGCACATTTTGACAGACCAATGCAGGTACAAATACAATTTTACCGGCAAGTGCTTTGGATTTTGAACTGCAATTCCTAGTCTCATCTAAAAGGTGAAGCAACATTTCCAGATTACATCTTTCGGTAC
>TRINITY_DN33905_c0_g1_i1_2
CGCTGAGAAAAAGTATCGAACTCTTACTTAGTGTATCAACAAACTTTCAAATCTTTTCTATTCCACTGGAATCAACCGTGTAGGATGATAAGCGTCCAGGGTTTCTAAGCTTCTTCTTTTTCTTGAGGATCTTCATCCTATGCAGTTGATTGACGATTCTAGAAGCATTGAACATAACTTTCAAGCAGAAAGAAATTCCAGATCCACAACCTTACATGTTATTAGATTTGTTCATAGTTGCCAAGAAAACCCAATATTGTTATGAGGACCTCACCCATGTGCACACATTTTCTGGTGACTATACGTAGATATGAAATAACAGATCCCTTGTTCTTTTCTTCACATGCCTCGATATGAAATGGCATCACCAGACCTG
>TRINITY_DN33960_c0_g1_i1_2
TTGGAATTAGTTTAACTCATGAACTGAATACAAGAGAACTATAGGAAATTTGAGTCATGCAATTAAACCATGCATTCCAATGATTTTCAGAAAGGAAAAAAGACACAGCCAGAAAACTCCCTTCACAGCAAATTACCCCCAAAAATCAAAATAAAAAACTAACCAAAATCTGCCTCCCACCACCTAAAAACGAAAACAAATGCCAAAATTTGAATCTGCCCATAACGGACAGCTACAAGCCCAAAAAAGGTACGAGTCAGCAAGGAAACAACAGGGCAGCTGGGTAGTGGGCCCAGTAATTATTCAGCAGCTACACTATCTTTTATGGAACTACTTCATTAGTCACCCAACTCTTTTGCAGAC
>TRINITY_DN19827_c0_g1_i1_2
CTTTACAAGGGAAATACTAATTTATAATTTTGAATTTGCTAACAAGCTAAAATACCTACTAGGCTACTGGTATCTAATGCATGGAATTTAGAGAAGACAGCGGAGAGAGATAGATTCTTAGCTATTCAAAAGAAGGAAACAAAAAATGTCACAGGCTTTAAGTCCGCTGTACTTCAGTCATGGCAGTCATGGTCCCCGATTCACAGGCCGCACGAAAACACAAATGCTTTTGCCTTCCCTCCATGGTGCAATCCAGAGACCAACAATTGATAGAAAAATGGTTTTACAATCATTTTGTTGTCAACAACTATCAATTCAAACAGAGTCTTTCAAGCGAAGATTCTCACCGCCATCAATGAAATGGGCTTGGAAGAGAGGTCAACAACTGCAGCAGCAGTC…
>TRINITY_DN19823_c0_g1_i1_2
TGACATAATAGAGGCTCGAATTTGATGTTCTGATAAGAATTCCATGAAAAGTAGTTGGCAAATTTGCAGAGTTGTGATTTGACAATATCTAGATTATTCTGAAGCTCCCTGAAGAGAGCTGGTTTATTCACATCTGCAAATGTTGGAGAGGTGGTTATCTGCATATTGTCGTGCAGAACTCTCTTTGTAATCTCACGGGCCTTGGATGATGCTCCATTTGATACTAAAGACAACAGTTCACTTAAAATTTCTCCCATGGTATTGAGAGGGTTGAAGTCCGGAACACTTCCAGAGGTGGAAAGACGAACAGCTAAGTCAGGGGACAAATGCAATTGCAATGACATAATAGAGGCTCGAATTTGATGTTCATTCTCTGCACTCCATGGCACAGCTTCCAGG…
>TRINITY_DN19831_c1_g1_i1_2
GGGGCAAATGCTTCAAAATTTTTACCAAGTCCGATTCCTGGAATTTCATAAGTTAAATAAGAATTATTCTTTGGAAATTCCTTCAAGCTTTGTACTCTAGGTTGGGAGCAAACATCCAACCCCCTTACTGTTTTAAACTTAGAAAATTTTCATTATTTTCAAGTGGTATATGTCAACTCAAGGAGGGATTTCTAGAAAGATGAAGATGAAGGTAGACAATAAAGGACCAAAGTTGGAATTTGAGATCGTGATGGAATGGAAGAGGGTTGGGGATACCAACCTTTTGCCATGTGGACCTCGTGACTTCAAGAAAGAAGAAGGAAATCGTTTGAGATAGGGACCTGGATGTAGAGAACTTGAAGGCCAAAATTTAGAACAACTTCACTTCCGCAAATCCAA…
>TRINITY_DN19831_c1_g2_i2_2
AAATCTTGAAATGTTGACTCTTTCCATGCTAATATTAATCCTGTCTGTTTGCATCCTTCAAAGTACGTATATATCTTCAACCTCAAACCCTCATATATGCCATGAAAACCAACCCCATAATTCTGTAAAAGAATTTGCAGGTTTTAGCACAGCAGCGATCATGGGATCTAACTGGGCACAGAAAACAATTTCCCTTCCTCCCAAGAAAAGAGGCTGCCATCTCGTTACCTCTCAAGTGGTAGATGTCAACTCAAGGAGGGATTTCTAGAAAGACATGCGAAGTTCAAAGTTGGAGTCCAAGATCGTGACGAAATGGAAGAGAGTTGGGGATACCAACCTTGGCCATGTGGACCTCAGAGACTTCAAGGAAAGAAGAAGAAAAGAAGAAACGATCCAAGC…
>TRINITY_DN19883_c0_g1_i2_2
TCGTTTTTCAATGTTAAATCATTATAGGTATGTCATCAAGGTTTTCATCCTATCTTAAGAAAAGTTTATTGTAGCCACATAATGGCATAGTACAAGGAAATTGTTGTTGGGCTTTAGCCAATAGGAAGGGAGAGAGTCTTATCCAACCACATCTCATTTGATTCAACCATTATTCATCTCCAAGCAGGGGAGGAAGAGTAATCCATTCCGCATTACACAGGAGCTCGGAAAACACTGAAGCTCTGGAAATGGCTACTGCTACGCCTGCAACTCTGCTCCGTGCGACATCCTTCTCCTCTGGCAGAAGATCCTTCATCTCCTCCTCATCTGTTAAGCCCTCCTCTTCCAAACTTGTGGTCACATGCCGTGCACAGAAGCAAACCCCAACCCCTGAAGAGG…
>TRINITY_DN19898_c0_g1_i1_2
GCAAAAACTACCAATACATTCTTGAAGTTCTGTCCCCACAGAGCAATAGAAGTAAGAAAATTGGAAGTCAATTCAATGCTTTTATGGACGTTCTTTCATTCTTGTACTCTTCTTCTTGGAACTCTCTCGCTTTGACGCTAGCAAGTCGACGATACAATCCAACCATTTTTCCACAATATGTCGTCTGCAATGATTCAAAGCAAGAACGAAAAGACTATAAAAACGCAGAGCAGCTTACAAATGTCTCCTCCATCTGCTAAACCCAAGTTCAAAGCCAAATGGATGAAGCAGCCAAGCACCACGCTGAAAAAGCGGCTAAAATTTCCGCCAGATACATTGCTATTATTGTTTTTTGTGCACTTGCTCTGAGTCCCACAGGAGGGGAGGGTAGCTGCCCTG…
>TRINITY_DN19839_c0_g1_i4_2
TACAGTTAGCCCTGAATAGTCTTCCCTCAAAAGGAATATTTTTATTGGAAGTGAGTACCGACGCAAAACCTTTCGATTTTGGAGCCATTTACTCCAGAGAATTGAATCAAATTCTGGGACCTGCCATTTCTCAAAAGGGCGCATTACAAATCAAGGTTTCAAATGTCAGCAATGCAGGTAATGCCGATGAAGTTGGGTGTCAAGTCAGTCTTCATTCGGTTCCTAAGGTTTTAATGATCAGAATTATCTAACCACTAAAATGCAATAGACAATCAGAAATTATTGGGCAGGTTTTATGACGGAGAGCCAAAAACTATTTTTGTCACAGGTGATGCATCTTTTGTTGGTTTCTGCTGTCTTGGAGATTTCTAAAGATAGGTTCATGATTCTGGTCCGAGA…
>TRINITY_DN19877_c0_g1_i2_2
GGTCTACTACAAGGATTTGGCTCAGCTTAAACATGTTGGTCATGTGGAAACATATATTAATGAGTTTCAAAAGATTTCTGTCATGGTTCCTGATATTTCAAAAAGGAGAGTGACTATGCAGTTTAAAGGTTTGAGTGACAGTCTAAGGGGGTTGGTCATGGCGCATAAGCCTAGTACCTTGCATGATGCCATTGGGTTAGCTCTTGACCTGGATACCTCACCTTCTTTTCAGCCACAAAAAGAACTTCAGGAATAAGAAATCAGATGATGAATTGGATGGGAAGGCTCCTATTCAGCCCAAGGACACATCTCCTAAGGTAGAAAAAGAGTTAAGAAGAAAGAATCTTGGGAACCAGGACACAAATGTCTTGGTAAGGGCAAGGCTCATCTTATTGAGGT…
>TRINITY_DN19836_c0_g1_i2_2
TTACACAAAATTAGATCCTTCTCAACAATGTGCTGCTATGATTTTGTGGACTTGTAGGACAATTCAAAGGTTTTGACAGAGTCATCTATTGTTCTGTTGCCTAGGACTAATATTTTCACACATCATCGCAGAGCAAGCTGAGGAAGCGTTACCCAGATACAAATAAACAGAGGAGCCGATGATGAAAATGAAGATCTTCACCAAGGGATTGCCTGACCCTCTGGATGCTCCTGCATCAGTATGTGTGACAAAAGGTTGCATCATTTACCAGCAGATTTTATGAAGGAGATTAAAATGATCATCATCCATTGAAGAAGCAATATTAAAAAGGGCAAAAAGTTTGTTCATTTGGAGGTTGGTGTTTTCTAATACAAGAGATTGGTGTCTCTTGCTAAGTTG…
>TRINITY_DN19841_c0_g1_i1_2
AATTGCTAGTTAGCTTTAAAGGAAATTATTTTTTTCTTCCTCTCATATGGAAGAGAGGCAACTAGGTAGGAAGTGGCTTCTCCCATAACTTGCACCCTAAGAAATCTCGACAGGAAGAAATCCCTATTTTTTAAAGTTCAATTAAAAGAACCACCTAGCAAGCACCAAGTTTTAAAGCTGCATACGATCGCTAAATGTGACTTTTTTCTCTCCTTTTAACGCCGCGACGGGACAGGTTTCACTTTAGTTCCAGACCTGGTTTTCTTAAGGTAGCTTCTCTGAATCCTTGAGACCAAGGGCAGCAGCTTAACAACAACTCCATATTCTTGTTAATTGGATCATCTATTTACTCACTCTGAGAAGATCGTAGAATTATAATGGGCAGCATTGGAACCGGGT…
>TRINITY_DN19868_c0_g1_i2_2
GAGAAATGGGAAGTGAATTCTGGGTTATATTCTTAGCAGGGCCCTGAAAATAACAAGAAAAAGGAATGCAACTTTTCTTTCTTCAGTCATTTGATTAAAATGGGCCTGATCGAAGAAAATTACATAGAGCACCGTGCATATGCGAGAGTTGGATTGTTGGGCAATCCCAGCGATGTGTATTATGGGCGTACACTTTCATTCGGCCTGGCGAATTTCTGGGCAATCGCCCGCCTTAGGCCATCACAAGATCTCGTGATCGAGCCGCACCCATATCATGATTTGGTCCAATTCAACTCTCTCGAACACCTGGTCACTAGGGTGCAAAATGAAGGCTATTATGGTGGGGTAAGGCTGCTTATGGCAACTTGCAAGATTTTCTTCAATTATTGCATTGATCAC…
>TRINITY_DN19855_c0_g1_i2_2
TATGAAAAACGGACCGTCCTGAGTGAAAACGTTGAGAGCAGCAGTAAAATACACAGCCTGCCAGAGAGTTGTATGGTTTGGGCGTAGAGATAAAAACTTATTAAAGACGGAGAGGGAGAAAAGAATAGCTATCTCCGAAAGAAAGACAAGGACATCACTTAAAAATGGTGAATCCGGAACAAGTGTCGGAGATAGTACAGCACTTCTGTGGAGTCACGGCCTGCAACCCCGAGGAGGCCCATTTCTTTCTCGAAAGCTGTAACTGGGAGTTGGATTCTGCTATCCATTCTTTCTACGAGAACACTGGTAATTCGCAACCCAGTTCTCCCCTTGAGGAGGCTCTGCCAGCTTCGAATCCTGTACCTCCTGCCGCGCAGCTTGCGCCTGCGCCTTCCAGAG…
>TRINITY_DN19882_c2_g1_i1_2
TCTCCATCACCTCTCCTCGTTCAGTGGTCGTGTGTTCGAATCCCATTACAGCCAGACAAGGAGAAGAAAGTTGGAGAACAAGATCTTCAAGCAGCCATTACAGCCAAGCAGAGCAGCAGAGTAGAGCAGCATTACAGTGGTACTATATTCGAATCCCAAAATGGCCAGATCTGCAATAGTATTGGTTGTTCTCATGGCCCTAGTGGCGTTTTCTTCACAGCAGGCTCCTACAGCAACACCCACAACTTCCCCTGCACCTAAGGCTGCGGCCCCTGTTACCACCGCTACTCCTCCAACCACCACCGCCACACCTCCCACCACCACCGCCACACCTCCCACCACTGCCACTCCTCCCACCACCAAAGCCACACCACCAGCAGTAGCCCCAGTTGTCTCCTC…
>TRINITY_DN19814_c0_g1_i1_2
GCATTGTACCTCTCATGGTGCTCTTAATGGTTATGGCCCTGATATCAGTAGCCAATGCACAGGGCACTGTTGTGGGATTCTACAAACAGATTTGCCCATCTGCAGAGAGGCTTGTTCAGTTGAGGGTTCAGAAGAAATTTCAGACTGACAACACAATTGTCCCTGCACTCCTTCGCATGCATTTTCATGACTGCTTTGTAAGAGGGTGTGATGCATCACTGCTAATAGACAGTACAAGTGGGAATGCAGCAGAGAAAGAGGCAGGTCCTAATCAGACTGTGAGAGGATATGAATTCATTGATGAGATTAAGAAGGTGCTGGAAGCTGTTTGTCCCAACAAAGTCTCCTGTACTGATATTATTGCTCTTGCTACAAGAGATGCTGTGGCCCTGGCAGGTG…
>TRINITY_DN19867_c0_g2_i1_2
GAATGATTTGTGATAGGTAGGCCAGTTCTTTTGAAGAGAAAATTTCTGAAATGATCATTAATTTGTATGAAATCGACAACGTGATGATCATTATTAAATACTTGCCAATAATCATAATTGTTTGGCGCTGTCAAATGTGTCATGTCTCGATTCCAGTCAATTTAAGTTTGTACATATTAGATCTGCTCTTGTATCTCCCCTGGTCTTGTTTGTTGTGTGTTTTTTCCTTTTTGAGTATGCCTTTCCTTCCAACTCTTGTTTCTTTCTGTTGAAGTTTCAGATTTCTTCATTCCATCATGCCCTCCATTGCCTTATTTCCCCTATGTATTTGTCAGACTTTCGGACTTGTCTTTACCGGCATGCTCATAGCTCAATCCTCGATGCACCAATTTGTTGGAG…
[truncated: 49,992 more rows]
