# Supplementary material for: Integrated Four Comparative-Omics Reveals the Mechanism of the Terpenoid Biosynthesis in Two Different Overwintering Cryptomeria fortunei Phenotypes
Source: Front Plant Sci. 2021 Sep 29;12:740755. doi: 10.3389/fpls.2021.740755 (PMC8513690; doi:10.3389/fpls.2021.740755)
Supplement: Supplementary file 2 [file Data_Sheet_2.zip › Table S4.xlsx]

## Sheet: Supplementary Table S4
Supplementary Table S4. Differentially synthesized metabolites (DSMs) in Figure 1E.
IDs	GM_1	GM_2	GM_3	GM_4	GM_5	GM_6	YWt_1	YWt_2	YWt_3	YWt_4	YWt_5	YWt_6	GM	YWt
Hematoporphyrin IX	2.39839	2.47e-08	2.47e-08	2.47e-08	1.72242	4.64241	10.4058	12.01	8.11384	6.99376	9.83564	8.70988	1.46054	9.34482
Asparaginyl-Histidine	2.47e-08	2.47e-08	2.47e-08	2.47e-08	2.47e-08	2.47e-08	19.7991	22.4081	16.3365	11.6021	22.7322	4.8811	0	16.2932
BAY-u9773	0.203987	2.47e-08	0.0390595	2.47e-08	2.47e-08	2.47e-08	49.4908	66.2851	41.8486	34.1514	44.042	34.7031	0.0405077	45.0868
PA(20:3(8Z,11Z,14Z)/0:0)	49.1889	49.6693	42.8088	42.9799	65.5824	41.655	1436.45	1673.21	1240.74	987.52	1212.94	914.896	48.6474	1244.29
1alpha,25-dihydroxy-24-oxo-22-oxavitamin D3	1.20034	2.95731	4.21109	4.14936	1.76131	2.89125	136.448	186.095	143.58	103.649	113.164	83.4388	2.86178	127.729
10-oxo-nonadecanoic acid	14.5362	15.7764	16.6224	16.5736	20.4684	14.752	306.657	357.493	302.869	224.681	247.029	195.287	16.4548	272.336
PG(18:3(9Z,12Z,15Z)/0:0)	92.3219	98.5808	98.7981	95.9965	101.917	88.5187	1545.41	1864.21	1538.53	1158.61	1239.39	945.941	96.0221	1382.02
PHHdiA-PA	6.60335	4.39653	8.93462	4.61814	6.84234	7.26639	194.596	138.399	107.729	121.608	90.103	111.05	6.44356	127.248
mLPA(O-18:0)	6.45032	3.77283	1.62321	4.30773	2.47e-08	2.47e-08	57.9283	32.4185	34.3983	30.473	35.6923	30.9233	2.69235	36.9723
(9Z)-3-hydroxyoctadecenoylcarnitine	7.10447	9.68908	4.18195	6.30775	3.77799	2.67591	73.9184	42.3316	45.8156	43.0605	43.9634	43.8784	5.62286	48.828
6Z-undecenoic acid	24.6757	28.4996	23.9486	25.401	25.1416	23.5129	257.788	172.39	155.34	150.215	158.129	171.94	25.1966	177.634
2-Methoxy-estradiol-17beta 3-glucuronide	107.955	133.99	134.41	114.109	136.775	124.827	1172.49	767.439	758.78	732.56	768.676	814.952	125.345	835.816
3,4,5-trihydroxy-6-[3-(2-phenylcyclobutyl)phenoxy]oxane-2-carboxylic acid	47.8461	54.49	53.6173	52.2155	56.3334	44.5888	455.102	313.084	314.811	287.791	316.945	336.263	51.5152	337.333
Androstenol	1328.22	1533.9	1466.51	1381.96	1517.84	1467.58	11798.4	8196.79	8159.14	7670.3	8265.81	8654.5	1449.34	8790.82
Cappariloside B	2.47e-08	2.47e-08	2.47e-08	2.47e-08	2.87041	2.47e-08	63.8112	42.654	40.7256	41.9675	42.53	41.3916	0.478402	45.5133
19S-HETE	1626.14	1756.02	1621.17	1659.75	1814.78	1726.93	15758.2	11311.5	10704.3	10031.8	11197.9	10978.3	1700.8	11663.7
PA-PI	2.47e-08	4.01303	3.42733	2.47e-08	1.48402	2.47e-08	63.2866	38.1525	39.1831	42.7876	37.6631	42.7351	1.4874	43.968
PA(P-16:0/15:1(9Z))	5.09119	9.58171	6.79297	5.59792	6.04782	6.90819	377.71	240.464	267.046	249.107	271.165	271.882	6.66997	279.562
12-keto-10,11,14,15-tetrahydro-LTB4	2282.08	2724.42	2603.27	2650.14	2614.47	2754.68	24290.7	15618.2	16861.6	15407.5	17115.2	18781.3	2604.84	18012.4
2,5-Dibenzyl-3-hydroxy-6-methoxypyrazine	0.924981	0.432564	0.388409	0.702862	0.309173	0.639329	26.5365	19.8167	25.7959	16.0798	19.2647	17.7533	0.56622	20.8745
20-oxo-22,23,24,25,26,27-hexanorvitamin D3	5.28165	5.38379	8.03797	3.59542	7.33217	3.64823	49.0192	37.794	39.8711	31.9913	36.7529	28.9726	5.54654	37.4002
(8)-Gingerol	1.80857	2.47e-08	0.0325598	3.24735	2.47e-08	2.30088	57.7255	52.9663	53.5215	48.1028	38.6922	46.1825	1.23156	49.5318
Glucosamine 6-sulfate	2.47e-08	2.47e-08	2.47e-08	2.47e-08	2.47e-08	2.47e-08	96.6812	93.3644	94.2864	67.1996	78.2138	78.3061	0	84.6752
Khelmarin D	38.5395	40.3409	27.7361	34.8583	51.3663	29.8895	429.233	395.875	345.557	316.836	367.765	351.529	37.1218	367.799
4Z,7Z,9E,11E,13Z,16Z,19Z-docosaheptaenoic acid	10.4632	13.4563	9.59708	11.2483	11.163	10.9017	132.136	96.087	82.1391	75.6742	97.9792	88.3138	11.1383	95.3883
Tetrahydrodeoxycorticosterone	61.3051	80.8112	75.0818	72.0055	75.7885	73.7376	659.352	527.225	454.043	418.237	546.572	533.635	73.1216	523.177
6Z,9Z,12Z-Heptadecatriene	40.5239	51.3417	46.3019	44.2877	48.5654	45.726	369.208	286.095	244.767	237.537	304.93	293.766	46.1244	289.384
Echinasteroside C 15-O-sulfate	0.123163	0.83665	0.0837465	2.47e-08	0.30867	0.00149771	30.0598	29.3516	23.9242	19.6196	29.6006	16.6742	0.225621	24.8717
Glucosyl (2E,6E,10x)-10,11-dihydroxy-2,6-farnesadienoate	3.8635	3.91782	3.40283	3.9687	2.84632	3.90693	50.9685	45.8049	37.2525	40.5219	39.4936	33.9565	3.65102	41.333
Pregnanediol	5.78299	8.91771	4.62292	6.34089	14.6064	4.95167	115.582	95.4398	68.8323	68.1521	89.209	67.9728	7.5371	84.1981
6-[6-(2-{2,6-dihydroxy-4-[6-hydroxy-7-(3-methylbut-2-en-1-yl)-1-benzofuran-2-yl]phenyl}-6-(2,4-dihydroxyphenyl)-4-methylcyclohex-3-ene-1-carbonyl)-3-hydroxy-2-(3-methylbut-2-en-1-yl)phenoxy]-3,4,5-trihydroxyoxane-2-carboxylic acid	5.44093	11.0137	9.36573	17.5889	5.12852	3.47767	214.801	221.797	110.599	107.417	86.636	90.1659	8.66923	138.569
Pelargonidin 3-(4'''-p-coumarylrutinoside)	36.9222	30.3388	50.1588	31.3392	35.9786	34.9893	394.497	503.802	296.819	293.616	241.181	206.801	36.6212	322.786
Oxandrolone	10.6708	16.0885	15.6921	10.9013	14.7476	14.7943	122.083	145.533	85.3307	82.1191	69.1668	79.171	13.8158	97.234
PA(20:2(11Z,14Z)/0:0)	24.8276	24.5119	40.2793	24.5434	33.0966	25.2808	1608.21	1019.68	1036.33	679.955	789.456	535.766	28.7566	944.9
4-epi-clavulone III	0.604782	2.47e-08	2.47e-08	2.49338	1.23164	0.933359	107.317	102.127	81.8274	85.6195	40.2987	53.1386	0.877194	78.388
3-Methyl-5-pentyl-2-furanundecanoic acid	5.00914	5.87988	2.95776	2.32587	6.86971	4.63061	255.849	247.09	265.734	189.625	170.836	144.137	4.61216	212.212
PA(19:1(9Z)/0:0)	2.47e-08	2.47e-08	2.47e-08	2.47e-08	2.47e-08	2.47e-08	220.108	200.821	163.57	134.876	140.921	102.002	2.47469e-08	160.383
PG(18:2(9Z,12Z)/0:0)	31.2982	40.2459	52.7102	36.4732	37.7341	40.1584	1380.62	1364.87	1222.09	935.657	933.535	762.069	39.77	1099.81
Metazachlor	2.47e-08	2.47e-08	2.47e-08	2.47e-08	5.2993	2.47e-08	51.0289	16.6921	22.3484	16.5243	24.6063	21.9001	0.883216	25.5167
Chrysosplenoside C	2.47e-08	2.47e-08	5.38118	2.47e-08	4.9389	2.47e-08	42.2747	12.3907	18.2563	19.0637	28.2406	21.0548	1.72001	23.5468
Apetalolide	2.47e-08	6.93644	2.9752	9.02122	2.47e-08	5.79274	46.572	29.6533	31.1539	23.4669	11.3074	26.8246	4.12093	28.163
9-tetradecynoic acid	2.47e-08	2.47e-08	2.47e-08	2.47e-08	2.47e-08	2.47e-08	22.3256	17.2628	12.9586	11.8445	7.97458	19.4859	0	15.3086
OA-PG	2.1207	4.08442	1.7981	2.47e-08	3.84728	2.47e-08	48.4032	29.9118	28.5572	25.4611	24.5296	36.396	1.97508	32.2098
4Z,8Z,11Z-Heptadecatriene	15.5881	20.4059	19.1299	12.1834	21.2365	18.2505	290.62	176.768	170.87	134.578	129.523	192.8	17.7991	182.526
Isopimaric acid	2.47e-08	2.47e-08	2.47e-08	2.47e-08	2.47e-08	2.47e-08	122.964	99.1679	91.089	56.227	45.33	83.0587	0	82.9728
6-Hydroxyrotenone	475.392	501.898	231.394	270.593	332.429	252.915	3038.05	2639.66	2640.52	1174.59	1853.9	2371.71	344.104	2286.41
3,4,5-trihydroxy-6-{2-[(E)-2-(3-hydroxy-5-{[3,4,5-trihydroxy-6-(hydroxymethyl)oxan-2-yl]oxy}phenyl)ethenyl]-5-{[3,4,5-trihydroxy-6-(hydroxymethyl)oxan-2-yl]oxy}phenoxy}oxane-2-carboxylic acid	2.47e-08	2.47e-08	2.47e-08	2.47e-08	2.47e-08	2.47e-08	24.4995	26.2962	19.0042	16.8761	2.47e-08	2.47e-08	0	14.446
PC(P-18:1(9Z)/0:0)	2.47e-08	2.47e-08	2.47e-08	2.47e-08	2.47e-08	2.47e-08	62.4019	67.5462	39.518	29.6878	18.3965	14.5721	0	38.6871
(4S,8S,11S)-d5-7-NeuroF[7R,10S]	2.47e-08	2.47e-08	2.47e-08	2.47e-08	2.47e-08	2.47e-08	62.2605	52.3493	38.7837	30.6333	12.2449	10.7183	0	34.4983
Dichotosinin	2.47e-08	2.47e-08	2.47e-08	2.47e-08	2.47e-08	2.47e-08	35.7432	20.6181	4.49663	3.03786	6.65157	4.56119	0	12.5181
TG(14:0/14:0/17:1(9Z))[iso3]	1.83748	2.47e-08	2.34514	2.47e-08	2.47e-08	2.15701	5.40094	5.61998	2.08511	2.9868	3.74712	2.10646	1.0566	3.65773
Triptohypol F	0.795183	2.47e-08	2.36735	2.47e-08	2.47e-08	3.12386	2.66311	1.58414	4.27315	5.76957	4.00239	0.877376	1.04773	3.19496
15-hydroxy-tetracosa-6,9,12,16,18-pentaenoic acid	2.47e-08	2.47e-08	2.47e-08	2.47e-08	2.47e-08	2.47e-08	14.0586	7.81605	36.4041	39.1115	2.47e-08	0.890666	0	16.3802
3-(2,4-dihydroxyphenyl)-1-{3-[5-(2,4-dihydroxyphenyl)-6-(5-hydroxy-2,2-dimethyl-2H-chromene-6-carbonyl)-3-methylcyclohex-2-en-1-yl]-2,4-dihydroxyphenyl}propan-1-one	2.47e-08	2.47e-08	2.47e-08	2.47e-08	2.47e-08	2.47e-08	3.26376	8.09431	23.9996	30.3265	5.84276	11.7881	0	13.8858
Perfoliatumin B	2.47e-08	2.47e-08	2.47e-08	2.47e-08	2.47e-08	2.47e-08	0.000151451	5.06014	5.71718	9.51617	3.07422	2.68191	0	4.34163
2-Hexenoylcholine	2.47e-08	2.47e-08	117.606	1.07268	1.44233	2.47e-08	33.6557	86.1626	163.924	41.74	81.2822	83.5674	20.0202	81.722
Propinol adenylate	2.47e-08	1.08776	2.12699	0.775269	0.657849	1.29123	1.68069	5.61648	17.8222	6.29508	6.71725	11.8384	0.989851	8.32836
Istamycin A2	1.72981	2.92143	2.19953	1.96241	0.938413	2.47e-08	2.43856	7.43794	31.6933	17.8572	8.10349	9.93097	1.62527	12.9102
Cavipetin A	2.47e-08	2.47e-08	2.47e-08	2.47e-08	2.47e-08	2.47e-08	9.49443	22.7359	143.456	105.895	53.3619	65.9861	0	66.8216
Arg Ile Phe Cys Cys	2.20958	4.32849	4.30804	4.37616	3.2879	3.10209	15.7714	41.1058	144.861	86.6276	52.3358	62.1105	3.60205	67.1354
Isoquercitrin	5.26839	6.03503	5.80903	4.77864	2.99689	4.7633	21.2044	27.3611	112.053	62.0744	44.9392	49.888	4.94188	52.9199
campest-22E-en-3beta,4beta,5alpha,6alpha,8beta,14alpha,15alpha,25,28-nonol	2.47e-08	2.47e-08	2.47e-08	2.47e-08	2.47e-08	2.47e-08	14.975	10.3993	24.7278	5.15343	11.2576	9.56572	0	12.6798
(-)-alpha-Bisabolol	2.47e-08	2.47e-08	2.47e-08	2.47e-08	2.47e-08	2.47e-08	37.0944	27.8277	58.6146	25.8327	18.9221	37.5121	0	34.3006
(E)-8-methyl-5-(oct-5-en-7-yn-1-yl)octahydroindolizine	2.47e-08	2.47e-08	2.47e-08	2.47e-08	2.47e-08	2.47e-08	10.5708	7.22676	11.4681	6.45	1.58129	6.419	0	7.286
N-(17-hydroxy-9,12-octadecadienoyl)-glutamine	11.2094	11.54	20.0131	53.2709	11.7224	4.33353	81.36	129.237	134.864	143.647	112.268	85.0181	18.6815	114.399
PE(0:0/22:5(4Z,7Z,10Z,13Z,16Z))	3.00184	1.80224	2.89309	7.91836	2.63741	0.0534535	18.7691	38.039	48.7285	52.8304	23.2891	27.9019	3.05107	34.9263
Delphinidin 3-neohesperidoside-7-(6-malonylglucoside)	14.8087	6.13572	7.05284	6.63964	6.46404	6.50748	68.5926	70.4118	117.79	119.55	67.0753	67.6674	7.93474	85.181
Vincristine	36.4969	55.0273	55.3761	40.0713	40.4407	44.45	486.075	526.728	990.256	1010.85	614.096	571.15	45.3104	699.859
OKOHA-PA	54.2716	54.7787	62.4167	57.5066	56.996	62.0483	737.046	806.068	1469.51	1560.92	909.657	842.586	58.003	1054.3
PA(17:1(9Z)/0:0)	53.6369	61.824	69.193	49.8365	60.289	53.6005	617.522	694.681	1300.34	1376.12	784.899	756.664	58.0633	921.704
14-chlorotetracosane-1,15-disulfate	2.47e-08	2.47e-08	2.47e-08	2.47e-08	2.47e-08	2.47e-08	52.2858	65.0655	133.177	148.937	80.5141	71.7118	0	91.9487
Herbimycin	101.3	115.397	123.896	126.452	109.753	109.906	1208.75	1430.94	2812.96	2939.61	1610.41	1612.26	114.451	1935.82
Akeboside Ste	2.47e-08	2.47e-08	10.4572	8.97334	3.74207	2.47e-08	13.167	35.0634	78.4793	41.2475	34.1159	20.1357	3.86211	37.0348
PI(18:1(9Z)/0:0)	2.47e-08	2.47e-08	2.47e-08	2.47e-08	2.47e-08	2.47e-08	3.13369	4.28587	7.71842	5.2768	5.28631	4.34372	0	5.00747
Pentamidine	11.0565	4.94354	9.57804	10.0204	8.10545	8.95366	64.0259	87.7712	181.021	131.307	91.2913	69.8263	8.77626	104.207
Corchorosol A	7.03604	9.96458	10.4721	7.73041	3.99568	5.86331	64.4327	97.6099	224.082	174.647	105.097	120.109	7.51036	130.996
rhodexin A	22.818	25.7308	24.4771	22.1919	23.2611	17.2197	157.685	247.429	548.799	401.102	253.794	296.751	22.6164	317.593
CAY10444	2.47e-08	2.47e-08	2.47e-08	2.47e-08	0.78458	2.47e-08	2.47e-08	1.03936	2.47e-08	1.38037	1.38807	0.919217	0.130763	0.787838
6-Hydroxymyricetin 6,3',5'-trimethyl ether 3-glucoside	2.47e-08	2.47e-08	2.47e-08	6.6501	3.48739	2.47e-08	2.47e-08	16.7408	12.1953	22.7472	20.3089	13.745	1.68958	14.2896
Kaempferol 3-rhamnoside-7-alpha-L-arabionopyranoside	1.60567	1.68667	2.47e-08	9.10542	0.234999	0.295253	7.9741	55.3481	15.0502	47.7452	48.2158	24.5897	2.15467	33.1539
Taurolithocholic acid 3-glucuronide	2.47e-08	3.28356	5.4763	4.43487	5.00725	2.47e-08	7.49112	15.6207	9.29717	16.1171	15.6608	7.50774	3.03366	11.9491
(+)-Lyoniresinol 9-glucoside	1.65336	2.70874	4.84019	2.34189	6.31202	2.47e-08	9.34266	18.2599	8.8861	29.8705	15.251	9.03656	2.97604	15.1078
17alpha-(N-Acetyl-D-glucosaminyl)-estradiol 3-D-glucuronide	2.47e-08	2.47e-08	2.47e-08	2.47e-08	2.47e-08	2.47e-08	2.12433	3.87547	2.47e-08	1.6597	3.60907	2.47e-08	0	1.87809
Methyl Arachidonyl Fluorophosphonate	0.605336	2.47e-08	2.8857	2.47e-08	2.47e-08	2.47e-08	3.88076	19.8717	2.47e-08	10.4211	3.27503	7.3557	0.581839	7.46738
16,23-epoxy-5beta-cholestane triglycoside	2.47e-08	2.47e-08	2.47e-08	2.47e-08	2.47e-08	2.47e-08	2.47e-08	3.12004	3.44434	2.44801	6.211	2.47e-08	0	2.53723
Chitin	2.47e-08	2.47e-08	2.47e-08	0.388419	1.14385	0.926315	1.87831	3.20442	4.01283	1.25018	3.21656	2.47e-08	0.409764	2.26038
Pivampicillin	2.47e-08	2.15516	2.47e-08	2.47e-08	0.196838	2.88318	2.47e-08	5.72358	6.23767	5.65758	8.70337	7.02813	0.87253	5.55839
punaglandin 4	2.47e-08	2.47e-08	2.47e-08	2.47e-08	2.47e-08	2.47e-08	2.47e-08	3.23759	3.29672	4.21974	4.98769	5.04398	0	3.46429
D-Glycerate 3-phosphate	2.47e-08	5.00744	3.00747	2.47e-08	3.24335	2.47e-08	2.47e-08	14.0516	21.9111	22.6455	31.596	27.2056	1.87638	19.5683
ANTIMYCIN A (A1 shown)	2.47e-08	2.47e-08	2.47e-08	2.47e-08	2.47e-08	2.47e-08	2.47e-08	4.5713	3.87308	1.22078	2.86126	1.89626	0	2.40378
PA(12:0/15:0)	1.98846	3.83482	2.03189	2.47e-08	2.47e-08	2.35863	2.85551	11.235	6.66684	4.25082	10.1401	10.3787	1.7023	7.58783
Didymocalyxin B	2.87239	2.47e-08	4.95546	2.47e-08	2.47e-08	2.47e-08	6.07201	7.80713	3.61942	10.1961	2.47e-08	7.25087	1.30464	5.82425
Elephantorrhizol	2.47e-08	1.20564	2.47e-08	2.47e-08	2.47e-08	2.47e-08	13.7102	12.7568	6.11393	15.7591	5.1471	10.5863	0.20094	10.6789
(7R)-7-(4-Carboxybutanamido)cephalosporanate	2.47e-08	2.47e-08	2.47e-08	2.47e-08	2.47e-08	2.47e-08	24.575	19.0954	15.4591	36.6261	9.4324	16.7227	0	20.3185
Platanoside	2.47e-08	2.08778	8.74e-05	2.47e-08	2.47e-08	1.81186	14.1295	10.6618	12.7549	29.4458	9.76392	13.4253	0.649955	15.0302
15-methyl-15S-PGE1	2.47e-08	2.47e-08	4.19513	1.53098	3.81654	1.42114	98.3073	77.4447	54.3377	187.555	69.8062	91.2402	1.8273	96.4485
Prunin 3'',6''-di-p-coumarate	3.15799	3.31833	11.011	2.47e-08	4.83148	2.47e-08	51.7664	52.9334	41.0843	108.584	31.2352	59.8697	3.7198	57.5789
Elaidic carnitine	2.47e-08	2.47e-08	6.87158	2.47e-08	9.28698	6.18668	20.9506	59.0035	33.4186	55.6223	20.2074	38.1392	3.72421	37.8903
22-methyl-tricosanyl oleate	2.47e-08	2.47e-08	2.47e-08	2.47e-08	2.47e-08	2.47e-08	5.5777	7.80833	5.95765	11.9443	2.76401	8.47177	0	7.08729
Epicalyxin J	2.47e-08	2.47e-08	2.47e-08	2.47e-08	2.47e-08	2.47e-08	2.61016	4.14471	3.83585	7.31095	2.47e-08	7.11941	0	4.17018
3Z,6Z,9Z-Docosatriene	2.47e-08	4.53606	3.14382	2.47e-08	5.30897	5.56322	140.919	24.783	107.155	142.024	19.1527	135.589	3.09201	94.9372
3-oxopimeloyl-CoA	3.67407	2.47e-08	2.47e-08	1.65948	0.988062	1.346	12.4548	5.99476	5.26906	11.1754	6.06544	8.36836	1.27794	8.2213
N-palmitoyl glycine	2.24832	1.26698	0.982306	1.18803	1.73894	2.47e-08	10.2439	3.17755	5.14708	7.08198	5.90196	5.90736	1.23743	6.24331
Ikarisoside F	2.47e-08	2.47e-08	2.47e-08	2.47e-08	1.52389	2.47e-08	2.79765	1.9968	2.47e-08	4.52627	2.65972	1.52393	0.253981	2.25073
Glycochenodeoxycholic acid 3-glucuronide	2.47e-08	2.47e-08	2.47e-08	8.38953	10.4903	2.47e-08	94.6585	89.2191	85.2971	167.698	85.5088	46.3616	3.14663	94.7905
17beta-Estradiol 3-sulfate-17-(beta-D-glucuronide)	2.47e-08	2.62122	3.8418	3.10616	2.47e-08	3.81	24.3769	22.2204	23.1514	34.4023	23.0517	15.1425	2.22986	23.7242
ferulic acid	2.47e-08	2.47e-08	2.47e-08	2.47e-08	2.47e-08	0.661841	37.109	30.7192	36.5453	97.2601	74.3994	27.9015	0.110307	50.6557
4'-Hydroxy-5,7-dimethoxyflavan	2.47e-08	2.47e-08	2.69029	2.47e-08	2.47e-08	2.47e-08	16.0171	6.23895	17.5819	39.9625	19.871	13.8888	0.448381	18.9267
2-Palmitoylglycerophosphocholine	2.47e-08	2.47e-08	4.02285	1.13538	2.47e-08	2.47e-08	3.36163	2.47e-08	3.09785	5.66861	4.17381	4.72442	0.859705	3.50439
Decarbamoylgonyautoxin III	2.47e-08	2.47e-08	3.03688	2.70379	1.11911	2.47e-08	61.8579	20.6592	40.5861	43.4575	99.039	49.4426	1.1433	52.5071
Repenol	2.47e-08	2.47e-08	1.38472	2.47e-08	2.47e-08	2.47e-08	2.06968	2.47e-08	2.47e-08	2.97573	4.67472	2.14941	0.230786	1.97826
(R)-6'-O-(4-Geranyloxy-2-hydroxycinnamoyl)-marmin	0.0295684	2.47e-08	2.47e-08	0.00306625	2.47e-08	2.47e-08	4.36679	3.29262	5.46242	0.717927	5.34175	9.41203	0.00543913	4.76559
5-(6-{2,4-dihydroxy-3-[(1E)-3-methylbut-1-en-1-yl]benzoyl}-5-(2,6-dihydroxyphenyl)-3-methylcyclohex-3-en-1-yl)benzene-1,2,4-triol	2.47e-08	2.47e-08	2.47e-08	2.47e-08	2.47e-08	2.47e-08	5.97003	2.74474	3.41262	1.77535	4.98296	7.3946	0	4.38005
21-hydroxyallopregnanolone	0.00347216	0.00113411	2.47e-08	2.47e-08	2.47e-08	2.47e-08	5.27512	2.27727	5.15276	1.53067	4.83287	7.10838	0.00076773	4.36285
Apiin	2.47e-08	2.47e-08	4.46988	2.47e-08	1.6571	2.47e-08	3.74776	6.95313	2.4292	5.53834	4.79611	13.0179	1.02116	6.0804
Picrotoxin	2.47e-08	0.545475	2.47e-08	2.47e-08	2.47e-08	2.47e-08	7.9508	14.4605	11.1739	14.2396	8.53773	26.824	0.0909125	13.8644
PHHdiA-PC	3.9897	2.47e-08	3.08418	5.01531	2.47e-08	5.38245	11.066	25.2013	9.96781	14.8567	13.6184	30.2659	2.91194	17.496
Fluphenazine Sulfoxide	4.45855	2.52397	2.47e-08	11.358	2.47e-08	4.24736	12.5775	22.1406	25.3278	20.3335	17.0007	25.1211	3.76466	20.4169
14,15-HxA3-C(11S)	2.47e-08	2.47e-08	2.30114	2.47e-08	2.47e-08	2.47e-08	5.17468	12.2126	17.2496	10.0791	14.9279	18.1043	0.383524	12.958
Phosphonoacetate	0.59453	1.2937	3.6223	2.19056	0.738184	0.720158	6.19554	9.18255	23.6697	13.7059	13.5845	24.1244	1.52657	15.0771
6-(4-carboxy-2-hydroxyphenoxy)-3,4,5-trihydroxyoxane-2-carboxylic acid	0.81187	2.47e-08	2.47e-08	2.47e-08	2.47e-08	2.47e-08	24.6616	22.037	89.513	69.4821	77.054	71.8388	0.135312	59.0977
Petunidin 3-rhamnoside 5-glucoside	11.3425	16.5427	12.5286	12.5467	9.61162	15.0143	45.2218	64.5013	129.041	120.647	118.496	133.755	12.9311	101.944
6-beta-D-Glucopyranosyl-4',5-dihydroxy-3',7-dimethoxyflavone	2.47e-08	2.47e-08	2.92431	2.39803	2.52886	2.47e-08	67.1991	54.9322	115.384	146.057	136.04	122.33	1.30853	106.99
1-(2-methoxy-tetradecanyl)-sn-glycero-3-phosphoserine	198.923	207.624	184.572	199.77	199.979	197.841	912.161	824.413	2616.08	2776.13	2587.04	2465.58	198.118	2030.23
1-Octen-3-ol-3-o-beta-D-xylopyranosyl(1->6)-beta-D-glucopyranoside	1402.02	1459.23	1423.66	1402.91	1378.47	1365.77	5183.73	4917.53	12949.7	12857.4	12687.3	12245.1	1405.34	10140.1
6-(4-carboxy-3-hydroxyphenoxy)-3,4,5-trihydroxyoxane-2-carboxylic acid	29.397	19.5809	24.1437	20.2943	19.7065	19.6794	149.941	196.002	414.835	510.075	416.518	439.554	22.1337	354.487
6-C-Glucosylquercetin	56.8608	52.3396	51.9681	47.0436	42.1829	44.1191	327.14	365.702	898.955	1069.36	915.016	981.442	49.0857	759.602
Bractein	1.82599	0.958816	2.44614	2.47e-08	0.870134	2.47e-08	56.4644	70.8231	215.028	222.927	185.471	202.206	1.01685	158.82
Limocitrin	7.03331	6.3218	13.1576	4.5464	5.92112	5.47	129.504	125.177	439.11	516.37	391.877	459.605	7.07503	343.607
Lethedioside B	0.00116078	2.47e-08	0.0167052	3.33913	2.47e-08	2.47e-08	8.86086	7.33945	12.0012	20.9789	11.8327	13.2564	0.559499	12.3782
Torosaflavone B	6.72562	2.47e-08	4.8719	2.59164	2.79377	2.47e-08	155.163	121.454	272.909	520.625	272.887	355.147	2.83049	283.031
Luteoforol	2.47e-08	2.47e-08	2.47e-08	2.47e-08	2.47e-08	2.47e-08	30.9246	39.2688	111.577	101.395	59.3688	73.7518	0	69.3811
ent-Robinetinidol	0.51539	2.47e-08	2.47e-08	0.0278327	2.47e-08	0.00382118	20.6236	29.3409	89.9244	86.0908	64.7762	55.9509	0.091174	57.7845
Isovitexin 2''-O-(6'''-(E)-p-coumaroyl)glucoside 4'-O-glucoside	9.32773	33.0781	34.8423	11.4433	17.1159	14.5811	63.2338	109.842	201.985	243.644	137.966	197.215	20.0647	158.981
6-Methoxykaempferol 3-(6''-acetylglucoside)	0.996251	4.57944	2.55358	3.58345	3.23918	2.81552	10.5921	21.7494	52.3873	67.3441	32.8615	38.4181	2.96124	37.2254
Etoposide sulfate	43.179	37.9752	49.4555	41.421	37.3992	47.8106	148.01	180.704	657.278	775.203	482.808	564.401	42.8734	468.067
Pentahydroxyflavanone	2.47e-08	2.47e-08	2.47e-08	2.47e-08	2.47e-08	2.47e-08	1.53968	5.44942	6.88045	9.76038	1.90906	7.48784	0	5.50447
Scutellarein 6,4'-dimethyl ether 7-(2'''-acetylrutinoside)	2.47e-08	2.47e-08	0.183561	0.0895898	2.47e-08	2.47e-08	1.71555	6.25363	7.32596	10.2311	4.56239	7.65129	0.0455252	6.28999
Decarbamoylsaxitoxin	7.54786	4.0492	3.42452	2.47e-08	3.93135	1.83624	13.7377	21.9932	31.6308	43.7643	20.1158	49.6367	3.46486	30.1464
Caloxanthin sulfate	2.47e-08	2.47e-08	2.47e-08	2.47e-08	2.47e-08	2.47e-08	1.49124	5.17172	7.81055	14.4273	6.85255	13.7277	0	8.24684
Kaempferol 3-(3''-acetylrhamnoside)	5.19607	1.00137	7.66997	5.07704	1.60952	7.04544	17.7724	22.2083	56.1297	76.7905	40.535	70.0285	4.5999	47.2441
Xanthoxin	2.47e-08	2.47e-08	1.91989	2.47e-08	0.779833	1.75758	13.0739	20.0414	17.2844	24.725	20.3723	28.0246	0.742883	20.5869
Centellasaponin B	28.3847	26.5765	13.2429	16.2076	18.9334	17.0535	91.7041	180.768	124.907	198.121	164.872	197.031	20.0664	159.567
5-O-Methyleriodictyol 7-glucosyl-(1->4)-galactoside	0.0187982	1.61647	3.26137	2.47e-08	1.93737	0.0754833	6.47844	9.46119	10.0155	14.569	8.79999	12.9403	1.15158	10.3774
Edulenol	2.47e-08	2.47e-08	2.47e-08	2.47e-08	2.47e-08	2.47e-08	25.711	33.4687	33.2185	63.1818	31.521	55.4953	0	40.4327
Silidianin	2.47e-08	2.47e-08	1.13439	2.89395	1.26253	1.45188	71.3448	92.8142	111.241	203.512	103.728	155.129	1.12379	122.962
Pentacarboxylporphyrin I	1.60501	5.79674	4.04974	4.97127	2.93664	4.84056	31.22	45.5224	38.1234	65.8773	42.3242	56.6148	4.03333	46.6137
Bn-NCC-1	2.47e-08	2.47e-08	2.47e-08	1.27691	2.47e-08	2.47e-08	12.4684	16.1656	13.4999	23.8742	10.8204	22.154	0.212819	16.4971
Hv-NCC-1	2.47e-08	6.18723	10.8625	1.31003	2.77209	0.981636	231.519	291.363	266.619	444.654	206.676	419.322	3.68558	310.026
5-Hydroxyfluvastatin	5.51251	18.2889	5.02994	9.13816	4.61921	2.08703	51.5816	50.1082	42.9473	80.8902	56.3902	78.1055	7.44596	60.0038
1-Acetoxy-2-hydroxy-16-heptadecen-4-one	64.5914	60.5152	56.7069	57.8973	51.6545	55.4056	521.145	463.212	470.524	831.68	505.828	739.171	57.7951	588.593
6-[3]-ladderane-1-hexanol	30.3431	32.9227	28.7989	28.0479	28.9916	28.9852	299.914	256.115	240.115	416.513	261.631	353.692	29.6816	304.663
8-methoxy-13-hydroxy-9,11-octadecadienoic acid	287.534	294.413	275.005	267.168	281.682	261.336	2581.07	2275.66	2091.28	3703.44	2386.89	3299.24	277.856	2722.93
Physalolactone C	2.47e-08	2.47e-08	2.47e-08	2.47e-08	2.47e-08	2.47e-08	92.72	146.022	102.956	238.127	120.548	108.387	0	134.793
(2b,3b)-Dihydroxy-30-nor-12,20(29)-oleanadiene-28-glucopyranosyloxy-23-oic acid 3-glucuronide	0.19259	2.47e-08	0.487198	1.48506	2.47e-08	2.47e-08	13.4085	26.4369	17.416	47.8896	20.6064	28.5822	0.360808	25.7233
Coenzyme F420-1	2.83835	1.49112	3.64962	2.3314	1.60396	2.47e-08	8.46579	15.4472	10.902	25.0605	11.1694	14.1297	1.98574	14.1958
7alpha-Hydroxy-3,12-dioxochol-4-en-24-oic Acid	3.61128	3.68937	0.215891	1.63186	2.47e-08	0.438611	7.28104	20.2095	19.6473	31.7642	19.9141	22.5073	1.59784	20.2206
4-Glucosyl gallate	8.2866	10.3776	10.1051	6.35451	9.5007	7.2802	131.732	186.528	230.647	324.274	226.749	255.236	8.65078	225.861
5,7-Dihydroxy-3',4'-dimethoxy-6,8-dimethylflavone	84.6016	19.9906	24.7362	84.0515	31.7437	39.8195	319.326	467.175	636.219	869.173	566.823	701.589	47.4905	593.384
Capsianoside IV	10.2512	14.8941	15.5016	12.2012	11.8913	11.4387	124.706	211.921	267.945	417.803	260.523	280.163	12.6963	260.51
Quercetin 3-glucosyl-(1->2)-glucuronide	9.47224	7.63546	9.79092	7.70472	10.1276	9.06877	31.5539	68.1109	70.5458	104.115	68.8939	80.8305	8.96662	70.6751
LPIM1(18:0/0:0)	2.47e-08	2.47e-08	2.47e-08	2.47e-08	2.47e-08	2.47e-08	11.1842	35.8705	28.2452	40.5387	24.4639	34.7042	0	29.1678
5beta-cholestan-3alpha,4alpha,11beta,12beta,21-pentol-3,21-disulphate	2.47e-08	2.47e-08	2.47e-08	2.47e-08	0.70705	2.47e-08	24.9828	54.9435	39.546	67.7155	35.9303	42.6366	0.117842	44.2924
6-{4-[5,7-dihydroxy-3-(8-hydroxy-3,7-dimethylocta-2,6-dien-1-yl)-6-(3-methylbut-2-en-1-yl)-4-oxo-3,4-dihydro-2H-1-benzopyran-2-yl]-3-hydroxyphenoxy}-3,4,5-trihydroxyoxane-2-carboxylic acid	3.7972	5.67444	4.97122	4.82251	4.86191	5.37817	33.8342	59.0835	55.3456	80.594	47.6444	56.7731	4.91758	55.5458
PHODiA-PI	2.47e-08	2.47e-08	2.47e-08	2.47e-08	2.47e-08	2.47e-08	37.0947	64.5487	64.0767	87.5262	51.8965	63.1888	0	61.3886
6-{2-[3-(3,7-dimethylocta-2,6-dien-1-yl)-6-[(3,3-dimethyloxiran-2-yl)methyl]-5,7-dihydroxy-4-oxo-3,4-dihydro-2H-1-benzopyran-2-yl]-5-hydroxyphenoxy}-3,4,5-trihydroxyoxane-2-carboxylic acid	5.89381	4.32828	4.94064	5.38519	5.51292	5.58064	28.4529	50.302	49.8897	66.4934	42.3343	50.0623	5.27358	47.9224
Wanepimedoside A	2.47e-08	0.945219	2.14802	2.47e-08	2.47e-08	2.47e-08	15.4678	27.0029	26.7958	36.4776	25.5552	26.7556	0.51554	26.3425
PHOHA-PI	0.975438	1.96097	1.72337	0.757625	2.47e-08	2.47e-08	38.8439	63.9334	61.0455	86.2694	60.0718	68.5559	0.902901	63.12
PS(18:3(9Z,12Z,15Z)/0:0)	12.3347	13.6526	15.9894	6.59516	2.47e-08	10.6984	73.6618	126.261	111.158	166.617	112.878	94.4122	9.87837	114.165
12a-Methoxyrotenone	14.3788	18.8038	13.4765	15.8912	16.7575	16.3436	71.2184	102.876	90.813	133.613	107.751	99.3968	15.9419	100.945
Chrysoeriol	2.47e-08	2.47e-08	2.47e-08	2.47e-08	2.47e-08	0.412278	6.86561	5.63987	5.23416	12.9814	6.54641	14.9356	0.068713	8.70049
Pyranocyanin B	1.60534	4.08402	2.47e-08	1.23738	0.91669	1.87383	10.5897	8.86951	7.81633	11.8687	11.5974	14.6005	1.61955	10.8904
BMPN-benzoic acid glucuronide	19.9797	14.8049	19.7439	11.0378	26.9826	13.5164	115.493	103.473	164.552	141.828	138.349	163.747	17.6776	137.907
16-methyl-octadeca-5Z,9Z,12Z-trienoic acid	0.419213	0.521155	0.803442	2.47e-08	0.832891	0.702479	13.5807	13.1849	18.3899	14.1149	12.6328	19.5784	0.54653	15.2469
(+/-)5,6-DiHETrE	6.09654	4.63176	5.25403	3.53847	4.78243	5.48072	41.5064	39.2469	58.9125	39.0881	46.9074	57.4173	4.96399	47.1798
Kanzonol S	3.20825	4.79839	2.20257	4.69863	4.09397	2.79362	81.1502	66.0525	88.3102	67.1864	81.3004	91.0486	3.63257	79.1747
OS-PE	1.15943	1.21338	1.64092	2.76358	1.4928	1.22999	36.1884	40.0517	47.3874	35.3121	44.0508	49.6175	1.58335	42.1013
Helichrysoside	16.5424	5.03304	4.60089	1.7388	9.90152	6.25771	146.458	186.161	200.313	146.828	198.55	205.292	7.34572	180.6
Pseudosemiglabrin	1.09559	1.66245	2.47e-08	1.04038	2.47e-08	1.08548	16.3725	19.7773	26.1585	25.2324	24.0066	28.582	0.813984	23.3549
3-(3,4-dihydroxyphenyl)-2-oxopropanoic acid	13.6832	3.01154	6.46131	10.496	6.03738	11.5748	64.95	75.454	85.8274	94.375	85.5624	96.1524	8.54404	83.7202
(+)-Catechin	27.7286	17.0442	27.2545	21.3194	14.0367	16.8303	190.699	212.071	238.426	247.049	234.514	258.809	20.7023	230.261
3,4,5-trihydroxy-6-{[(4E)-5-(4-methoxyphenyl)-3-oxopent-4-en-1-yl]oxy}oxane-2-carboxylic acid	181.233	158.847	156.003	194.378	147.931	148.372	3055.1	3796.11	4150.37	4383.04	4040.31	4375.79	164.461	3966.79
Traumatic acid	12.8928	8.06551	7.78396	10.0129	3.567	9.05616	78.9871	96.5803	103.43	114.561	108.639	113.528	8.56305	102.621
8'-Hydroxyabscisate	1.25908	0.637654	0.551784	1.44292	1.13649	2.04218	47.4278	64.6707	82.5356	81.0335	96.5705	88.5079	1.17835	76.791
Dicliripariside C	240.986	153.787	190.585	136.514	90.6244	96.9922	2600.06	2585.96	4099.87	3508.63	4036.72	3644.44	151.582	3412.61
Parthenin	116.382	121.636	112.487	121.304	118.245	115.691	561.809	683.86	876.588	770.373	859.511	795.545	117.624	757.948
Lys Thr Gly Asn Ala	65.6211	51.7036	54.3908	60.6229	55.8831	53.2396	367.355	330.49	575.48	554.457	616.896	716.209	56.9102	526.815
beta-penteic acid	237.131	173.083	163.6	183.105	146.723	139.173	1546.43	1317.17	1947.08	2051.99	1922.68	2090.76	173.802	1812.69
Acacetin 7-(2''-acetylglucoside)	13.3114	18.4505	12.9531	9.35851	9.36376	10.4512	93.7356	84.6977	126.003	138.108	126.788	145.449	12.3147	119.13
Chalconaringenin 2'-(6''-p-coumarylglucoside)	123.111	76.5652	58.6333	39.749	71.0171	81.5647	3394.47	2630.66	4439.48	5400.53	4984.69	5741.61	75.1067	4431.91
8,9,10,11-Tetrafluoro-8E,10E-dodecadien-1-ol	7.8854	8.46288	6.59593	12.0032	13.1215	6.72389	139.666	122.273	209.228	251.043	215.307	229.883	9.13214	194.567
5-((E)-hept-4-en-2-yne-1-one-1-yl)-2-furanacrylic acid	613.533	431.132	437.859	400.339	423.242	395.602	6413.58	4860.87	8341.04	9904.17	8265.02	8905.13	450.285	7781.63
20-hydroxyecdysone 22-phosphate	6.99251	8.70775	7.5232	8.32847	8.95461	9.94707	88.6324	124.935	122.4	141.959	126.491	120.072	8.40894	120.749
PS(17:1(9Z)/0:0)	25.2709	26.1458	21.9556	23.204	21.7792	26.4658	122.37	167.702	179.1	200.846	179.108	188.823	24.1369	172.992
Scillaren A	7.14275	6.55291	5.73495	7.27479	3.99181	5.13493	84.8197	124.608	155.492	151.402	130.234	124.368	5.97202	128.487
8-[3,7-dihydroxy-2-(3-hydroxyphenyl)-3,4-dihydro-2H-1-benzopyran-4-yl]-2-(3,4-dihydroxyphenyl)-3,4-dihydro-2H-1-benzopyran-3,5,7-triol	5.98421	6.98258	7.61327	8.8168	9.26703	6.10287	33.5023	56.3832	57.8608	56.0242	52.1016	52.4554	7.46113	51.3879
Lophirone E	31.1959	33.2457	31.4015	31.3535	27.4948	28.362	158.115	231.952	236.884	242.358	231.434	227.242	30.5089	221.331
Lophirone I	84.4099	86.7607	80.9686	91.7928	76.8838	74.1878	353.102	519.561	558.028	557.631	524.982	525.627	82.5006	506.489
PE(0:0/18:4(6Z,9Z,12Z,15Z))	5.03996	0.00334834	4.33485	14.6606	2.47e-08	0.0386943	47.7675	80.2893	79.0644	81.0124	59.0457	72.5412	4.01291	69.9534
Luteolin 3'-methyl ether 7-glucuronide	9.01085	8.84299	5.87809	5.82238	5.63889	6.66307	122.086	185.382	214.685	210.379	145.075	160.672	6.97605	173.047
Glucosylgalactosyl hydroxylysine	2.47e-08	2.47e-08	5.14816	0.0347613	2.47e-08	2.47e-08	13.2664	17.9704	19.2773	21.4185	12.8047	20.504	0.863821	17.5402
2H-Indol-2-one, 4-[2-(dipropylamino)ethyl]-1,3-dihydro-7-hydroxy- glucuronide	0.115099	0.105824	0.343926	0.357838	0.0803218	0.268234	8.98994	16.4869	15.9183	17.8807	13.6905	17.2648	0.211874	15.0385
6-C-Glucopyranosylepicatechin	3.6874	4.85729	4.7122	3.8974	5.10333	3.95175	19.9756	30.9535	33.9047	39.9058	29.1526	35.1331	4.36823	31.5042
Dopaquinone	18.8437	14.9136	18.6927	23.0536	18.3984	12.8799	339.691	456.616	464.301	551.333	386.505	547.789	17.797	457.706
4-Coumaroylshikimate	5.80349	5.29095	3.98719	3.99709	2.63269	9.03137	53.3495	72.2639	80.6349	98.1603	59.4625	86.8282	5.1238	75.1166
2-O-(beta-D-galactopyranosyl-(1->6)-beta-D-galactopyranosyl) 2S-hydroxytridecanoic acid	2.47e-08	2.47e-08	2.47e-08	2.47e-08	2.47e-08	2.47e-08	45.3554	71.0704	57.0473	72.7742	50.1958	70.5436	0	61.1644
Rhamnellaflavoside A	32.3075	34.6356	59.5527	36.3637	45.8509	39.9582	331.723	441.198	410.683	540.204	384.283	426.799	41.4447	422.482
Myricanol 5-glucoside	12.1171	17.4309	17.8702	19.0877	9.97772	12.166	105.055	149.123	137.414	195.459	139.852	149.215	14.7749	146.02
Limocitrol 3-glucoside	45.5313	47.0609	50.7816	50.3006	49.4594	45.2871	307.273	397.954	391.302	527.975	387.665	437.68	48.0701	408.308
3-aminobutyryl-CoA	4.29086	2.80679	0.552123	2.74373	22.4369	0.5072	212.999	319.478	269.947	380.669	239.379	307.052	5.55626	288.254
Marshdimerin	2.47e-08	2.47e-08	2.47e-08	2.47e-08	2.47e-08	2.47e-08	112.354	155.867	124.603	205.408	115.743	172.203	0	147.697
20-acetoxy-clavulone III	2.47e-08	0.94772	2.47e-08	0.523067	2.47e-08	2.47e-08	160.742	238.305	198.699	329.827	203.738	249.881	0.245131	230.199
Quercetin 7-O-(6-trans-caffeoyl)-beta-glucopyranosyl-(1->3)-alpha-rhamnopyranoside-3-O-beta-glucopyranoside	52.2751	64.1429	47.4102	45.2384	71.2814	42.8211	393.897	511.275	565.411	755.373	564.774	610.69	53.8615	566.903
1a,1b-dihomo-PGD2	22.8593	18.3443	19.515	19.5817	20.4196	18.5203	116.097	124.559	148.639	187.902	146.416	161.112	19.8734	147.454
Acacetin 7-(6''-acetylglucoside)	9.12534	6.86911	16.9111	13.3456	9.58412	12.7519	80.3325	87.5315	111.134	124.914	87.8457	104.558	11.4312	99.386
Pelargonidin 3-sambubioside-5-glucoside	3.65339	7.0506	7.7588	9.00378	8.0089	6.59482	60.3708	64.7671	87.5494	101.531	76.1718	80.2949	7.01172	78.4474
Diosmetin	15.1492	12.7443	10.3903	18.7687	11.195	18.1449	69.3826	71.7486	96.8094	113.445	84.9966	95.8215	14.3987	88.7006
17beta-(Acetylthio)estra-1,3,5(10)-trien-3-ol acetate	3.08519	4.19733	4.27089	3.27776	2.81015	3.32794	52.6737	62.1925	103.03	107.659	92.56	97.8993	3.49488	86.0025
AM694 3-iodo isomer	4.92245	7.06766	9.91087	5.6208	7.98152	5.14635	29.637	46.6517	55.7739	66.7534	52.0894	53.5833	6.77494	50.7481
16-carboxy-17,18,19,20-tetranor-leukotriene E3	2.47e-08	2.47e-08	2.99559	2.47e-08	2.47e-08	2.47e-08	36.4039	30.9343	42.2073	47.268	35.9954	51.1324	0.499265	40.6569
(-)-Ceriferol 1	2.47e-08	2.47e-08	2.47e-08	2.47e-08	2.47e-08	2.47e-08	68.9332	72.3095	106.065	110.062	70.6684	104.541	0	88.7633
26,27-bisnor-22-dehydro-cholesterol	2.47e-08	2.47e-08	2.47e-08	2.47e-08	2.47e-08	2.47e-08	11.2859	11.2464	18.9703	19.186	14.4638	19.5806	0	15.7888
6-({3-[5,7-dihydroxy-2-(3-hydroxyphenyl)-4-oxo-3,4-dihydro-2H-1-benzopyran-8-yl]-5-hydroxy-4-oxo-2-phenyl-3,4-dihydro-2H-1-benzopyran-7-yl}oxy)-3,4,5-trihydroxyoxane-2-carboxylic acid	6.89948	4.43324	13.0513	12.8515	5.82222	6.60035	172.626	209.865	246.706	216.624	180.481	205.865	8.27635	205.361
3,4,5-trihydroxy-6-{[3-(4-methoxyphenyl)oxiran-2-yl]methoxy}oxane-2-carboxylic acid	30.0316	24.0539	35.5507	25.5836	32.5128	38.7669	359.941	365.941	512.949	429.982	335.667	401.243	31.0833	400.954
Pelargonidin 3-(4'''-p-coumarylrutinoside)-5-glucoside	15.0763	7.28711	13.9321	12.3899	9.31511	5.35579	223.054	239.423	333.958	313.554	269.331	296.282	10.5594	279.267
Kaempferide 5-glucoside-7-glucuronide	7.30154	2.80852	5.75924	8.33418	8.77116	3.24347	36.8248	42.395	48.8726	50.7552	41.0208	48.3328	6.03635	44.7002
Styrene	23.3792	7.69882	16.0374	21.7526	16.8159	12.2889	116.648	178.936	212.72	186.265	199.958	231.15	16.3288	187.613
Valaciclovir	2.47e-08	0.132121	2.47e-08	0.2632	0.00627971	2.47e-08	13.1294	19.7328	21.2282	17.6441	21.9246	24.4957	0.0669335	19.6925
2E,4E,6Z,8Z-Decatetraenedioic acid	1.8108	2.73849	3.02998	8.86588	2.47e-08	2.47e-08	2730.06	3880.58	4384.03	3614.26	4196.88	4547.96	2.74086	3892.3
(3b,5b,22a,25R)-Furostane-22-methoxy-3,26-diol 3-[glucosyl-(1->2)-glucoside] 26-glucoside	28.2754	36.1303	33.6686	25.6513	37.0832	30.1561	391.939	797.231	864.517	663.83	803.593	801.131	31.8275	720.373
6-({3,5-dihydroxy-2-[hydroxy({2,3,4-trihydroxy-6-oxo-3-[3,4,5-trihydroxy-6-(hydroxymethyl)oxan-2-yl]cyclohexa-1,4-dien-1-yl})methyl]oxan-4-yl}oxy)-3,4,5-trihydroxyoxane-2-carboxylic acid	11.9748	14.7018	10.8426	10.5291	11.6133	14.6526	59.0987	109.546	107.359	104.807	120.262	113.516	12.3857	102.431
Mesquitol-4beta-ol	2.47e-08	2.47e-08	0.0074623	2.47e-08	1.52136	0.092191	23.299	38.642	45.7109	34.0656	31.9599	39.8252	0.270168	35.5838
Kushenol S	12.3168	10.0342	22.519	13.0583	21.855	12.1701	88.8528	134.756	166.709	147.25	134.64	166.866	15.3256	139.846
Aspecioside	2.47e-08	2.47e-08	2.47e-08	2.47e-08	2.47e-08	2.47e-08	27.2078	53.7037	45.8769	48.7915	45.501	53.574	0	45.7758
beta-vinyl acrylic acid	2.47e-08	2.15681	0.476716	3.33259	2.19385	2.47e-08	42.5563	60.1644	61.4231	55.6432	54.5351	67.6516	1.36	56.9956
6-(2-amino-2-carboxyethyl)-4-hydroxybenzothiazole	2.47e-08	2.43304	2.47199	2.94329	2.91341	2.11911	20.138	30.2816	28.5174	24.6942	26.8671	31.3574	2.14681	26.976
3-oxo-4-methyl-pentanoic acid	5.63946	2.30155	5.20537	5.49061	3.65179	3.85771	91.0639	114.232	98.1893	99.1358	96.6818	132.061	4.35775	105.227
Nigellic acid	9.77269	8.12181	6.28783	3.04282	8.0183	3.80829	78.3115	84.5636	76.1731	90.3554	73.3618	102.832	6.50862	84.2662
Norflurazon	0.858816	2.33924	0.609687	0.0287281	3.2705	2.47e-08	51.0112	52.3711	50.924	55.177	59.6018	60.5693	1.18449	54.9424
Epinephrine sulfate	8.36211	13.4357	0.561203	2.27762	2.47e-08	2.92048	2803.62	3040.33	2936.67	2891.48	3215.86	2996.89	4.59285	2980.81
Gibberellin A34	15.8691	17.7064	15.5738	13.9029	17.7908	19.0532	129.221	139.514	141.759	142.257	146.462	140.259	16.6494	139.912
Chlorogenoquinone	4.47089	2.47e-08	2.47e-08	2.47e-08	3.04771	2.47e-08	358.979	356.286	354.081	356.654	357.584	385.923	1.2531	361.584
N-(3-oxo-heptanoyl)-homoserine lactone	0.130057	1.01956	2.05973	2.47e-08	0.972353	3.34591	124.643	133.117	138.844	133.46	134.756	144.975	1.2546	134.966
Quercetin 3-sophorotrioside	2.55819	7.4102	6.60523	3.29669	8.43753	7.3009	75.2793	88.7812	79.012	81.3575	83.4552	94.1218	5.93479	83.6678
Isoscutellarein 4'-methyl ether 8-(2''-sulfatoglucoside)	4.31465	9.24775	6.53274	4.73308	7.55238	6.71294	64.055	73.7485	65.5911	64.4458	73.5819	69.3967	6.51559	68.4698
11beta-PGF2	3.00823	6.5207	5.17939	5.43667	2.47e-08	2.47e-08	165.451	180.217	163.579	170.369	207.285	198.846	3.3575	180.958
Bilobetin	377.766	480.779	469.873	482.164	456.745	430.849	2974.83	3374.42	2844.81	2837.98	3538.38	3354.47	449.696	3154.15
Hydroxytetrabenazine glucuronide	1.71458	3.46428	0.610899	0.902809	2.47e-08	3.08653	47.5051	53.5003	47.7767	49.5349	56.8721	64.5835	1.62985	53.2954
I-BOP	10.9126	8.92128	8.51417	12.4806	7.95192	10.3771	62.7105	74.0589	67.9926	74.4981	81.3149	80.4733	9.85961	73.508
PISCIDIC ACID	2.47e-08	2.47e-08	2.47e-08	2.47e-08	2.47e-08	2.47e-08	52.6637	60.4704	59.8964	47.7879	51.3469	63.8801	2.47469e-08	56.0076
5,6,7,8-Tetrahydromethanopterin	28.8748	17.1	16.4686	19.8072	20.1091	21.5692	138.149	154.152	147.514	126.896	133.022	139.028	20.6548	139.794
6-(3,4-dihydroxyphenyl)-13-hydroxy-12-(4-hydroxy-3-methoxyphenyl)-8-{[3,4,5-trihydroxy-6-(hydroxymethyl)oxan-2-yl]oxy}-3,11-dioxatricyclo[8.4.0.0虏,鈦穄tetradeca-1,7,9-trien-4-one	102.886	107.761	105.306	132.689	105	86.8054	1110.25	1374.12	1370.29	1374.86	1227.18	1485.13	106.741	1323.64
LPIM1(19:1(9Z)/0:0)	2.47e-08	2.47e-08	2.47e-08	2.47e-08	2.47e-08	2.47e-08	58.8215	69.8412	68.4376	76.324	61.2694	74.1256	0	68.1366
trans-Chlorogenic acid	4648.79	3810.23	3796.54	3825.18	3491.09	3364.24	23060.8	25365.7	26409.6	28570	25272.4	29011.7	3822.68	26281.7
11beta-hydroxyandrost-4-ene-3,17-dione	2.47e-08	0.201564	0.0355214	2.47e-08	0.665452	0.000550028	35.9231	42.6023	42.9129	41.8137	37.3279	40.2285	0.150515	40.1347
Lanceotoxin A	2.45075	3.34686	3.71712	3.85935	3.61847	2.40961	80.9232	92.1502	100.683	89.1729	85.4908	96.1836	3.23369	90.7673
Myrtillin	11.218	16.7392	4.47392	8.32282	11.0618	13.0289	147.042	142.364	165.864	154.601	150.446	154.511	10.8074	152.472
Dattelic acid	734.917	542.581	583.693	551.301	545.023	540.708	5075.68	4865.04	5543.63	5322.85	4901.87	5616.46	583.037	5220.92
Pseudoargiopinin III	4.67107	5.30353	5.24904	5.79774	5.05989	2.47e-08	26.1585	31.0295	30.041	36.9706	33.4305	33.6582	4.34688	31.8814
9,9-dimethoxy-nonanoic acid	5.79409	4.42357	5.39148	5.15782	7.58559	1.57177	26.8327	32.489	35.3097	36.9952	35.2213	34.8294	4.98739	33.6129
PHOOA-PI	2.47e-08	2.47e-08	2.47e-08	2.47e-08	2.47e-08	2.47e-08	151.007	187.014	155.267	220.877	178.52	191.221	0	180.651
6-{3-[8-(5,7-dihydroxy-4-oxo-2-phenyl-3,4-dihydro-2H-1-benzopyran-3-yl)-5,7-dihydroxy-4-oxo-3,4-dihydro-2H-1-benzopyran-2-yl]phenoxy}-3,4,5-trihydroxyoxane-2-carboxylic acid	10.0012	13.3418	10.1004	14.064	8.69641	8.5099	171.913	212.82	197.586	250.284	194.739	213.777	10.7856	206.853
Isoorientin 7,3',4'-trimethyl ether	1.01194	0.111831	3.1059	3.34088	0.988941	0.723434	61.3735	73.8556	64.5456	75.2679	61.0351	69.2187	1.54716	67.5494
(R)-1-O-b-D-glucopyranosyl-1,3-octanediol	48.8305	59.2164	49.7676	52.1599	66.0007	51.7144	391.946	441.003	400.424	487.526	395.162	414.511	54.6149	421.762
Abyssinone V 4'-methyl ether	368.138	366.95	389.833	401.081	394.534	386.467	2217.95	2639.65	2286.09	2909.63	2266.21	2378.61	384.5	2449.69
3Z,6E,8E-Dodecatrien-1-ol	2.47e-08	2.47e-08	1.84687	0.00973465	4.347	4.76408	666.761	828.08	751.201	981.576	749.212	742.492	1.82795	786.554
17S-HDHA	63.7629	75.9647	75.6321	69.091	64.3973	62.2717	9861.38	12455.6	11371.8	14751.7	11477.1	11095.2	68.52	11835.5
Folitenol	2.8069	3.331	2.6412	2.83307	3.84363	5.11447	72.8885	85.6456	85.6534	97.8006	81.2021	81.7576	3.42838	84.158
12-hydroxy-3Z,6Z-dodecadienoic acid	9.29908	11.7565	6.99453	10.4707	9.9752	8.56157	241.55	300.91	287.571	327.757	287.322	270.917	9.50961	286.004
3,4,5-trihydroxy-6-{[3-hydroxy-2-(phenylmethylidene)heptyl]oxy}oxane-2-carboxylic acid	24.0055	27.6683	21.7593	27.2973	21.7819	24.0645	223.181	268.229	256.293	288.668	250.187	255.085	24.4295	256.941
20-epi-20-A4-NeuroP	19.6641	17.0864	11.6917	22.0262	15.2707	13.6711	285.764	340.088	326.337	346.385	343.305	302.665	16.5684	324.091
forskolin	33.1325	19.3261	18.0608	24.7685	21.5148	18.5156	454.51	523.54	483.908	569.253	509.393	435.117	22.5531	495.953
17R-HDHA	25.027	22.3053	24.7156	23.07	22.1169	18.2019	3999.14	5132.15	4496.59	5461.55	4624.05	4286.57	22.5728	4666.68
Tetradecan-7,9-diynoic acid	79.0463	73.6176	76.9684	77.1146	81.1863	72.5686	4067.25	5136.98	4374.99	5421.78	4646.34	4246.58	76.7503	4648.99
PS(O-20:0/0:0)	6.31202	4.84744	2.48033	2.57916	5.31099	3.43816	74.3586	100.394	84.9611	100.326	90.2201	86.8816	4.16135	89.5235
Beiwutine	4.31483	5.95869	4.67632	3.41237	4.35973	4.24129	50.17	69.5541	62.3976	70.0637	65.3038	63.8421	4.49387	63.5552
8-Epiiridodial glucoside	2.34896	3.11546	1.35241	4.06607	1.83326	4.32185	73.4037	93.8333	74.5948	92.6097	90.3338	87.6973	2.83967	85.4121
Linalool 3,7-oxide beta-primeveroside	25.6261	52.1414	33.1298	36.7447	25.7737	42.415	258.095	314.772	292.292	310.435	310.247	313.218	35.9718	299.843
LPIM1(19:2(9Z,12Z)/0:0)	2.10375	3.9461	2.3714	3.41446	2.30346	4.33953	197.477	219.699	204.083	237.677	223.026	221.257	3.07978	217.203
1-dimethylarsinoyl-(3Z,6Z,9Z,12Z,15Z,18Z)-docosahexaene	34.0075	47.5732	34.0664	42.6072	45.6446	41.3891	399.268	459.11	432.712	471.576	462.448	481.167	40.8813	451.047
Coriandrone D	10.6631	7.19472	12.7652	2.47e-08	9.46018	12.8554	38.6346	54.0688	48.9652	52.3926	56.086	49.7005	8.8231	49.9746
6E-Octene-2,4-diynoic acid	9.3387	6.8992	5.09072	4.34649	2.60241	12.6478	46.3474	54.8848	56.5284	55.4208	58.1883	53.35	6.82089	54.1199
testolic acid	2.54958	4.70986	3.43736	4.981	2.69249	2.9172	46.1558	69.5161	67.7079	64.0807	70.7936	62.138	3.54792	63.3987
PA(17:2(9Z,12Z)/0:0)	53.5032	56.476	59.1463	57.125	54.2334	57.6987	256.505	366.556	358.926	342.342	386.093	372.188	56.3638	347.102
Aleprylic acid	0.398297	2.47e-08	2.47e-08	2.47e-08	2.47e-08	2.47e-08	116.828	140.772	154.481	139.096	152.313	153.485	0.0663829	142.829
Eremopetasidione	30.5691	25.6703	28.8108	34.9096	27.8664	23.4518	274.868	309.091	320.81	316.874	356.602	333.548	28.5463	318.632
Erythromycin ethylsuccinate	5.34207	9.36934	13.7457	6.45661	4.56261	7.58395	78.1998	95.926	94.5677	106.276	103.5	101.485	7.84338	96.659
6E,8E,12E,14E-Hexadecatetraen-10-ynoic acid	7.3316	6.65047	11.6193	9.20718	8.84622	6.1084	58.5791	74.3877	79.262	76.1728	76.4874	70.6065	8.29386	72.5826
Rhodin G7	0.00239587	4.06039	5.98931	0.0156965	5.31647	1.94703	72.3761	99.7609	108.169	104.667	113.663	99.5158	2.88855	99.6919
Monotropein	48.6266	46.3145	41.3506	40.1419	35.4399	42.3034	226.015	301.647	324.21	324.16	324.971	302.583	42.3628	300.598
Tetranor-8-NO2-CLA	2.08904	2.47e-08	4.67301	2.41673	4.09121	3.49629	9.27884	14.3076	9.92002	16.0132	12.6702	11.3099	2.79438	12.2499
8-hydroxy-13Z-octadecene-9,11-diynoic acid	0.00241992	2.47e-08	1.92409	2.47e-08	0.283483	0.138067	71.7309	79.3591	52.257	89.1407	98.9058	75.6505	0.391344	77.8407
Epimedoside C	83.5283	108.304	99.8321	105.344	90.8712	100.831	557.42	681.813	474.972	604.09	632.095	615.212	98.1183	594.267
1'',2''-Dihydro-O-methylcyclopomiferin	21.6112	28.298	24.8865	37.167	6.46637	20.862	356.029	354.731	185.776	430.075	308.372	338.408	23.2152	328.898
Gossypetin 8-glucuronide	5.91131	5.56852	9.14285	5.43809	7.0565	6.72183	51.9343	49.521	37.9166	62.4597	44.4881	45.0252	6.63985	48.5575
8-Hydroxypinoresinol 8-glucoside	8.44638	14.1903	14.1188	14.6521	16.0567	13.2557	89.4281	85.4884	63.9696	114.472	70.0301	88.4352	13.4533	85.3039
Cinncassiol A 19-glucoside	1.64723	3.40504	4.82006	2.84113	6.22594	1.97632	19.9863	26.7028	19.985	33.1961	24.2008	27.3381	3.48595	25.2349
3'-Sialyl-3-fucosyllactose	4.35785	3.42888	10.0082	8.2187	6.17347	2.55757	31.2265	32.5218	27.3914	47.1379	34.519	38.2589	5.79078	35.1759
catechin(3',4',5,7-tetraacetate)-3-dodecanoate	28.581	36.4883	34.8687	37.9276	32.9133	35.3155	326.803	468.673	422.324	637.769	401.926	438.395	34.3491	449.315
(1S)-1-hydroxy-23-oxo-24,25,26,27-tetranorcalciol	81.1819	91.3616	87.4707	91.042	86.0045	81.5049	526.221	741.273	640.225	1023.31	660.116	648.911	86.4276	706.676
methyl 6,8-epidioxy-5,15-dihydroperoxy-9,11,13-eicosatrienoate	2.47e-08	2.47e-08	2.47e-08	2.47e-08	2.47e-08	2.47e-08	52.0836	66.4054	54.3166	100.788	64.6411	60.9079	0	66.5238
Dynorphin B (6-9)	0.70669	0.99018	1.19197	2.47e-08	2.47e-08	2.47e-08	135.444	185.348	147.463	271.965	146.544	146.188	0.481473	172.159
N-arachidonoyl GABA	2.47e-08	2.47e-08	2.47e-08	2.47e-08	2.47e-08	2.47e-08	115.052	150.922	166.099	235.507	124.52	139.908	0	155.335
Gln Val Tyr Ser Val	2.47e-08	2.47e-08	2.47e-08	2.47e-08	2.47e-08	2.47e-08	266.694	398.694	381.476	552.595	270.046	349.405	0	369.818
OOB-PG	2.13753	8.37013	5.46748	8.42281	2.86416	4.15175	570.741	795.525	771.316	1143.3	581.369	746.014	5.23564	768.044
4,2'-Dihydroxy-4',6'-dimethoxychalcone 4-glucoside	7.17945	26.1724	20.5492	9.929	5.16721	0.0251331	124.434	165.279	193.61	289.742	167.687	160.877	11.5037	183.605
Diospyrin	19.2183	30.9244	39.8736	27.5693	37.0557	28.7831	233.57	230.649	271.742	431.073	219.553	264.418	30.5707	275.168
Kolaflavanone	24.588	10.4884	24.8377	21.1725	28.2386	22.0002	189.302	139.224	174.18	283.76	181.569	167.524	21.8876	189.26
Luteolin 7-methyl ether	169.557	158.243	197.651	161.614	136.543	152.136	946.359	810.619	1039.83	1516.86	985.509	1190.06	162.624	1081.54
Cinchonain Ib	895.055	872.583	1047.51	965.529	786.462	796.581	5278.4	4415.1	5811.99	8517.02	5340.37	6375.4	893.954	5956.38
GW 6471	2.47e-08	0.0460325	2.47e-08	1.84186	2.47e-08	2.47e-08	57.3914	58.2116	76.3297	128.075	79.2139	80.1409	0.314649	79.8938
Quercetin 3-(6'''-p-coumaryl-gentiobioside)-7-rhamnoside	551.259	570.53	659.475	624.628	486.548	499.495	3340.93	4049.56	4658.75	7020.46	4247.73	5271.35	565.323	4764.8
OKHdiA-PE	7.78933	9.0113	11.7211	7.11417	9.72064	9.45545	313.04	333.329	311.963	364.455	269.539	276.553	9.13533	311.48
6-(2-{6-[2,4-dihydroxy-3-(3-methylbut-2-en-1-yl)benzoyl]-5-{2,6-dihydroxy-4-[6-hydroxy-7-(3-methylbut-2-en-1-yl)-1-benzofuran-2-yl]phenyl}-3-methylcyclohex-3-en-1-yl}-5-hydroxyphenoxy)-3,4,5-trihydroxyoxane-2-carboxylic acid	323.585	315.641	351.798	259.549	323.814	269.963	3245.62	3996.75	3709.25	4065.71	3096.8	2946.66	307.391	3510.13
13-Nor-6-eremophilene-8,11-dione	111.623	99.9029	101.852	104.667	103.897	95.55	895.682	1018.72	889.851	1280.23	918.767	899.511	102.915	983.794
Grossamide	7.10136	3.19514	4.16673	5.42572	4.60227	4.30609	493.465	616.664	646.201	853.702	514.253	499.548	4.79955	603.972
PG(14:1(9Z)/0:0)	128.585	101.327	118.407	98.8079	102.48	102.039	3951.84	4698.64	4887.81	6029.03	3974.52	3705.69	108.608	4541.26
12-Dihydrodalbinol	38.292	28.4947	33.6816	29.4416	27.7235	30.1687	1016.85	1223.56	1264.41	1535.88	1032	949.148	31.3004	1170.31
(1Z,6E)-gamma-humulene	0.766609	0.685842	0.791794	2.76344	2.39426	4.32167	12.6989	13.9075	11.299	16.7385	13.0876	11.8916	1.95393	13.2705
PC(2:0/0:0)	2.47e-08	2.47e-08	2.47e-08	2.47e-08	2.47e-08	2.47e-08	57.7322	53.8305	51.0884	61.1157	51.5759	37.2374	0	52.0967
Myricanol 5-(6-galloylglucoside)	2.33742	3.95911	1.10528	2.52884	2.92969	3.09782	32.5079	34.2451	33.5341	39.225	30.4498	26.0272	2.65969	32.6649
13-hydroxy-tridecanoic acid	189.881	196.111	197.666	192.539	193.311	189.116	1352.44	1437.48	1296.38	1548.61	1322.7	1333.71	193.104	1381.89
2'-O-Methylcajanone	0.0282482	0.103665	0.0236648	0.0213842	0.0542456	0.0918369	204.077	196.68	183.368	236.904	194.839	186.319	0.0538408	200.364
beta-Ionol	314.881	322.7	323.53	349.592	323.689	308.416	1898.63	2004.67	1872.06	2295.62	1936.65	1823.81	323.801	1971.91
Protoporphyrin IX	38.7121	12.2121	5.19583	15.9582	11.7277	2.07577	903.518	764.929	791.029	933.432	805.46	762.049	14.3136	826.736
Pectolinarigenin 7-rutinoside	8.39218	5.40062	2.43365	2.62564	2.80021	1.65797	104.073	99.3315	101.923	113.66	106.458	96.9158	3.88505	103.727
5-Androstene-3b,16b,17a-triol	0.769421	2.34945	2.84559	3.39677	0.995592	3.6905	15.2389	13.9241	16.9387	15.9841	16.2218	13.7818	2.34122	15.3483
5beta-scymnol sulfate	795.459	611.781	535.809	511.15	444.657	396.722	19864	19626.3	21894.3	25145.8	20613.5	18839.8	549.263	20997.3
(-)-11-hydroxy-9,10-dihydrojasmonic acid 11-beta-D-glucoside	45.7588	54.598	58.9883	52.987	57.8616	43.2139	956.585	1026.84	1094	1181.24	1147.36	1062.58	52.2346	1078.1
6-(5-ethyl-2,3-dihydroxyphenoxy)-3,4,5-trihydroxyoxane-2-carboxylic acid	98.8706	92.9433	97.8082	73.5588	77.7309	86.1496	864.521	908.845	986.053	1094.49	1052.48	964.705	87.8435	978.517
4-(2-amino-3-hydroxyphenyl)-4-oxobutanoic acid O-glucoside	46.0355	40.6056	38.9894	26.0661	32.9532	44.7262	704.781	730.035	824.122	822.643	800.062	752.712	38.2293	772.392
2-oxo-4-hydroxy-hexanoic acid	21.4613	14.648	9.77734	12.2854	11.8195	13.884	222.048	248.183	268.66	279.545	271.58	248.478	13.9793	256.416
5E,7E-dodecadienoic acid	2.47e-08	2.47e-08	2.47e-08	0.00840203	0.116879	0.00800114	62.234	72.789	76.879	79.1342	71.4053	75.3191	0.0222136	72.9601
11,11,11,12,12-Pentafluoro-9Z-dodecenyl acetate	1.0812	4.18355	5.5085	4.18022	2.6436	3.62465	80.1339	94.764	103.359	105.491	98.6074	99.2926	3.53695	96.9413
2-(Formamido)-N1-(5-phospho-D-ribosyl)acetamidine	2.47e-08	2.47e-08	2.47e-08	2.47e-08	2.47e-08	2.47e-08	176.85	193.05	230.163	243.953	208.346	214.015	0	211.063
Dynorphin B (10-13)	2.47e-08	4.55847	2.47e-08	5.25965	2.47e-08	3.74376	99.5304	120.086	128.484	142.619	114.314	121.512	2.26031	121.091
Isoscutellarein 4'-methyl ether 8-(6''-n-butylglucuronide)	2.47e-08	2.47e-08	2.47e-08	2.47e-08	2.47e-08	2.47e-08	95.6632	100.683	113.663	107.088	95.0221	92.3443	0	100.744
Pratensin A	13.8586	14.5759	12.2468	13.9298	21.5456	9.60135	132.416	143.625	147.713	158.311	135.344	133.757	14.293	141.861
Quercetin 3-glucosyl-(1->2)-galactosyl-(1->2)-glucoside	3.3385	4.22611	5.86332	2.47e-08	2.47e-08	2.47e-08	68.2509	51.1903	53.9742	80.3339	76.407	62.1933	2.23799	65.3916
PI(16:0/0:0)	2.47e-08	2.47e-08	2.47e-08	2.47e-08	2.47e-08	2.47e-08	79.0316	78.4145	102.052	123.431	108.571	78.8844	0	95.0641
MARMESIN	6.70299	6.17647	6.75601	2.8246	4.73707	3.8751	110.023	77.0583	132.069	156.809	130.688	128.645	5.1787	122.549
Alternanthin	72.5162	59.1873	71.1398	53.0734	47.9445	57.9339	437.306	412.69	478.91	647.304	524.476	521.053	60.2992	503.623
Methyl (3b,11x)-3-Hydroxy-8-oxo-6-eremophilen-12-oate	0.777323	0.722771	1.08641	1.54473	2.47e-08	0.0565403	143.724	141.962	171.041	213.923	174.327	178.673	0.697962	170.608
7E,9Z-Dodecadienal	32.284	31.2446	34.2932	29.7916	34.6367	31.7894	180.244	164.771	201.231	228.712	197.818	205.987	32.3399	196.461
Epicatechin	7855.38	6284.88	6315.78	5971.12	5293.97	5826.93	59340.6	58327.8	77758.5	91612.6	77473.8	81824.6	6258.01	74389.6
5-oxo-pentanoic acid	634.395	518.182	550.082	516.375	458.703	495.524	3976.52	3724.78	4942.78	5339.91	4956.93	5060.09	528.877	4666.83
4,5-(methanoxy-2-methylethano)isolongifol-4-ene	1.86556	0.692836	0.0764145	0.0158481	1.28039	2.47e-08	5.44265	6.80863	6.34065	4.90016	5.90197	8.25277	0.655176	6.27447
Artonin O	3.19056	0.812167	2.47e-08	0.319458	3.2798	2.28731	10.8961	13.7508	11.8781	7.08472	10.8392	13.3143	1.64822	11.2939
Diphemanil Methylsulfate	0.680303	0.00413943	0.403664	2.47e-08	0.0101951	2.47e-08	11.9501	13.4371	13.3852	6.63909	14.4009	14.3502	0.18305	12.3604
Medicarpin 3-O-glucoside	1.1704	2.29866	2.47e-08	1.40649	2.47e-08	2.35988	54.2606	77.828	63.2908	45.2373	73.4948	81.5139	1.20591	65.9376
Patuletin 3-(6''-acetylglucoside)	5.07301	8.16502	10.2938	9.66987	7.90388	7.69596	36.7986	53.5125	53.1364	42.4686	59.4643	63.2562	8.13359	51.4394
Cytochalasin Ppho	2.94264	3.48281	1.94547	2.52771	0.2179	0.916625	53.4064	78.4604	79.3936	54.2875	74.3249	89.3273	2.00552	71.5334
Miconioside B	173.023	112.695	125.137	124.863	135.845	124.732	617.274	875.422	865.014	697.375	912.735	1101.27	132.716	844.848
methyl 10,13-dihydroxy-9-oxo-11-octadecenoate	1.81552	2.47e-08	2.47e-08	2.47e-08	0.650716	2.47e-08	4.207	8.81729	8.40203	6.01131	9.81913	8.10341	0.41104	7.56003
Deoxypodophyllotoxin	17.5884	9.49938	11.1556	10.0349	11.8215	2.47e-08	29.8114	56.0066	50.1196	42.4621	43.4744	40.7161	10.0166	43.765
2,6-di-tert-butylbenzoquinone	4.67012	10.0209	0.216504	2.90152	3.2029	4.29385	27.8024	33.762	40.878	22.6901	31.9171	26.1708	4.21763	30.5367
Benzoylagmatine	1.07257	2.94007	2.47e-08	2.52192	1.16544	2.47e-08	18.4636	28.709	27.095	23.6773	26.5412	17.9631	1.28333	23.7415
Epilumaflavanone A	17.9303	17.8681	11.5621	17.851	26.2248	26.9478	143.491	204.718	244.678	214.954	207.518	169.823	19.7307	197.53
5alpha-androst-16-en-3-one	170.844	177.596	209.804	319.686	165.124	169.197	1237	1673.31	1898.15	1647.3	1584.77	1459.6	202.042	1583.35
Dehydro-L-(+)-ascorbic acid dimer	0.23232	2.47e-08	0.293778	2.47e-08	0.289927	2.47e-08	3.14816	3.34996	4.44469	2.60993	3.86027	2.79333	0.136004	3.36772
4-Vinylphenol sulfate	2.47e-08	2.47e-08	2.47e-08	2.47e-08	2.47e-08	2.47e-08	81.0589	75.266	108.11	93.9086	114.384	81.9466	0	92.4456
Congo red	22.5412	21.5861	19.278	15.4549	19.203	17.7995	125.953	138.138	158.628	119.688	163.507	134.767	19.3105	140.114
(1E,6Z)-gamma-humulene	4.14001	8.11515	7.51824	6.14637	3.21966	3.27303	35.5736	37.519	41.1154	33.4129	42.1733	34.7822	5.40208	37.4294
PC(20:3(8Z,11Z,14Z)/0:0)	2.47e-08	2.47e-08	2.47e-08	2.47e-08	2.47e-08	1.56781	6.25781	15.2845	4.45691	10.3814	11.3742	10.2521	0.261301	9.66782
3,7-Dihydroxy-5,4'-dimethoxyflavone	13.0753	11.1866	10.6301	11.4415	11.4584	10.7861	178.422	290.407	115.23	145.917	216.247	202.471	11.4296	191.449
Exiguaflavanone D	55.2331	59.9426	73.8324	56.5147	49.4657	46.9118	416.085	536.132	368.683	417.87	280.521	262.524	56.9834	380.303
Neoarctin B	14.8648	17.9353	18.1331	15.2421	11.0281	11.0708	238.048	316.33	236.798	307.01	169.71	168.702	14.7124	239.433
6-(4-{6-[2,4-dihydroxy-3-(3-methylbut-2-en-1-yl)benzoyl]-5-{2,6-dihydroxy-4-[6-hydroxy-7-(3-methylbut-2-en-1-yl)-1-benzofuran-2-yl]phenyl}-3-methylcyclohex-3-en-1-yl}-3-hydroxyphenoxy)-3,4,5-trihydroxyoxane-2-carboxylic acid	11.2749	12.7536	23.1388	12.3739	18.204	9.18944	396.038	460.45	389.734	451.44	306.738	306.731	14.4891	385.189
Neoarctin A	14.6081	11.728	18.3104	14.4404	12.4445	20.7954	140.886	186.768	144.042	168.74	119.725	111.247	15.3878	145.235
clathsterol disulfonic acid	70.8542	54.9976	70.328	68.2818	78.7417	77.0288	521.116	666.763	549.026	619.316	460.675	397.06	70.0387	535.659
Dihydroconiferin	2.97368	5.49321	2.83081	2.47e-08	5.18711	6.93207	32.9309	58.7019	36.7878	41.9742	51.2154	41.6985	3.90281	43.8848
Dehydrodiferulic dilactone	36.9185	36.2933	38.1901	41.214	33.1283	30.1516	173.537	278.693	223.672	215.555	200.981	213.605	35.9827	217.674
Cyanidin 3-O-(6''-O-succinyl-beta-glucopyranoside)	1.81248	2.47e-08	1.45401	1.30316	2.47e-08	2.47e-08	47.504	60.1213	53.342	51.5876	53.5461	39.0038	0.761608	50.8508
6-Methoxyluteolin 7-rhamnoside	24.6941	29.0918	28.1921	34.1501	26.2785	21.1668	171.825	207.997	183.041	176.212	162.128	121.751	27.2622	170.492
1-(2-methoxy-hexadecanyl)-sn-glycero-3-phosphoserine	1.86087	2.24541	2.92494	1.5045	1.82893	2.47e-08	36.126	41.1105	35.7515	28.3614	34.6266	29.6471	1.72744	34.2705
PKOOA-PI	45.3445	43.5263	53.6417	45.1551	48.4636	49.0994	384.342	466.481	445.318	369.517	438.909	370.401	47.5384	412.495
Poinsettifolin A	11.4417	15.608	14.8247	15.2022	15.3911	14.3764	151.924	192.019	180.866	163.543	148.056	148.093	14.474	164.083
7alpha-(Thiomethyl)spironolactone sulfoxide	17.9523	18.4991	17.101	19.7358	21.6167	15.6979	101.57	136.587	120.318	119.365	115.307	110.99	18.4338	117.356
5-(2-hydroxyethyl)isolongifol-4-ene	1.54309	2.47e-08	2.47e-08	2.17428	2.47e-08	2.47e-08	39.512	51.7036	45.9187	45.9049	48.735	40.3956	0.619562	45.3616
3,4,5-trihydroxy-6-({15-hydroxy-13-oxo-6,8,20-trioxapentacyclo[10.8.0.0虏,鈦?0鲁,鈦?0鹿鈦?鹿鈦筣icosa-1,9,11,14,16,18-hexaen-11-yl}oxy)oxane-2-carboxylic acid	43.0035	38.4639	34.2803	34.9464	35.1728	37.5813	272.923	342.14	306.118	298.01	314.439	297.67	37.2414	305.217
Malvidin 3-(6''-acetylglucoside)	1.94637	4.80963	6.07714	1.63934	1.96278	2.82992	129.173	155.158	146.318	139.084	135.852	130.283	3.21086	139.311
5,7,3',6'-Tetrahydroxy-8,2'-dimethoxyflavone 6'-glucoside	48.0222	60.6368	59.4109	59.9782	56.6604	57.2702	387.891	457.131	445.822	394.728	416.772	414.03	56.9965	419.395
N-Guanylhistamine	4.31601	1.64991	2.55516	3.50554	2.96135	2.48419	24.4955	27.939	29.6337	27.0352	27.2513	25.8341	2.91203	27.0315
1-(2-methoxy-6Z-hexadecenyl)-sn-glycero-3-phosphoserine	273.842	266.733	277.189	231.334	245.467	255.727	1362.08	1641.36	1678.39	1531.67	1641.92	1479.63	258.382	1555.84
(23R)-3alpha,5beta,7alpha,23-Tetrahydroxycholan-24-oic Acid	2.47e-08	2.18135	0.0166236	1.97568	0.118359	4.65788	4.55815	4.90223	4.51365	4.99444	5.59118	5.18125	1.49165	4.95681
Lysyl-Tryptophan	1.37863	4.40181	3.67305	4.89524	4.10699	4.63641	61.2267	37.7506	45.6482	43.2962	40.3788	54.4317	3.84869	47.122
Safynol	84.0782	67.3063	79.1991	72.8207	54.9031	91.4809	563.809	313.818	508.878	548.783	441.192	566.603	74.9647	490.514
bishomo-gamma-linolenic acid	5.07528	6.0766	3.69993	2.82463	2.96008	4.50867	31.722	27.035	26.2036	36.9727	28.9234	36.2395	4.19086	31.1827
D-tagaturonic acid	17.6171	30.1158	9.3221	21.1745	9.2891	21.6557	206.733	186.349	196.017	198.931	168.534	226.098	18.1957	197.11
Licoricesaponin E2	2.47e-08	2.47e-08	2.47e-08	2.47e-08	2.47e-08	2.47e-08	268.535	260.636	230.743	310.185	235.101	298.634	0	267.306
Phloretin 2'-O-(6''-O-acetylglucoside)	11.1177	12.554	12.2195	12.1463	10.938	17.3106	106.491	112.406	98.4539	119.432	100.653	115.727	12.7143	108.86
2-(8-[3]-ladderane-octanyl)-sn-glycero-3-phosphoethanolamine	0.636224	1.10835	0.349539	1.8615	1.58535	2.47671	120.015	117.714	85.5743	118.548	105.965	102.395	1.33628	108.369
Delphin	10.4606	12.7032	8.98703	6.00809	8.63251	14.0691	189.878	183.144	134.405	159.197	159.195	170.223	10.1434	166.007
Quercetin 3-(2''-caffeoylglucoside)-(1->2)-(6''-malonylglucoside)	60.5497	31.2483	49.0902	41.8283	35.507	65.6329	747.222	676.462	549.471	781.737	592.879	692.579	47.3094	673.392
Strigolactone ABC-rings	1.63936	1.75492	2.47e-08	2.47e-08	2.47e-08	2.47e-08	39.4516	36.3936	28.6187	36.6083	29.3679	36.0985	0.565714	34.4231
Lipomycin	0.0184544	1.17892	0.819825	2.47e-08	2.47e-08	1.95198	36.2844	31.5491	26.9338	31.9932	24.9836	29.4445	0.661529	30.1981
Bisibuthiamine	2.5649	5.87956	3.4018	3.89521	4.93531	3.33956	74.1944	59.2682	65.1817	56.3539	60.4489	59.6584	4.00272	62.5176
Salicin 6-phosphate	2.47e-08	2.47e-08	2.29792	2.47e-08	2.47e-08	2.47e-08	57.3194	41.2532	47.1627	46.011	46.4646	40.5217	0.382986	46.4554
Flavidulol D	317.721	346.242	283.248	338.621	382.254	347.283	3540.22	2481.58	3122.01	3039.61	2881.27	2922.31	335.895	2997.83
Resolvin D6	1.00442	2.47e-08	2.47e-08	0.75258	2.47e-08	2.47e-08	13.1349	11.7231	12.5841	12.8945	14.1355	11.1714	0.292834	12.6072
Vardenafil	3.17219	3.97749	4.43026	2.47e-08	4.52799	4.03247	87.0543	81.6258	86.4562	77.8553	89.1614	81.1815	3.35673	83.8891
6-{[2-(2,4-dihydroxyphenyl)-3-(8-hydroxy-3,7-dimethylocta-2,6-dien-1-yl)-4-oxo-4H-chromen-7-yl]oxy}-3,4,5-trihydroxyoxane-2-carboxylic acid	2.47e-08	2.47e-08	2.47e-08	2.47e-08	2.47e-08	2.47e-08	18.8784	11.2691	6.93232	14.0855	19.1657	14.6812	0	14.1687
PG(12:0/20:5(5Z,8Z,11Z,14Z,17Z))	2.47e-08	3.7921	2.47e-08	2.47e-08	1.74493	2.47e-08	261.197	182.138	130.285	183.094	217.817	161.918	0.92284	189.408
PI(17:2(9Z,12Z)/0:0)	2.65336	2.67296	7.42535	7.3956	8.8941	7.37507	188.941	147.545	99.5906	170.301	163.359	125.021	6.06941	149.126
5,11-dodecadiynoic acid	2.47e-08	2.47e-08	3.61633	4.67646	3.27281	2.47e-08	70.7775	63.5529	49.571	50.1984	62.6236	69.7949	1.9276	61.0864
N-pentacosanoyl taurine	2.47e-08	2.47e-08	0.0282811	2.47e-08	0.00186166	2.47e-08	12.7283	10.9236	8.51163	6.79102	12.8732	13.8268	0.00502382	10.9424
Dalpanin	3.5757	3.35993	1.7108	2.47e-08	2.47e-08	2.64266	46.2963	42.1128	37.8881	25.6216	44.7009	48.4131	1.88152	40.8388
undecanal	5.53201	5.10226	5.25496	4.19257	3.8463	2.27261	42.5871	31.269	34.5377	37.6727	58.1067	44.8813	4.36678	41.5091
Isovitexin 7-O-(6'''-O-E-p-coumaroyl)glucoside	57.0667	46.7623	50.1893	62.0839	39.4562	50.8015	398.797	245.679	305.308	255.194	401.755	281.575	51.06	314.718
Normetanephrine	0.195787	0.0931792	1.50492	0.716704	0.333917	6.74467	93.402	109.573	73.5609	101.562	196.425	110.145	1.5982	114.111
Flurandrenolide	1.61988	6.63879	2.86102	2.47e-08	4.21666	9.94454	20.9551	22.144	23.5143	19.387	31.1943	25.5526	4.21348	23.7912
Viscutin 2	26.4986	29.2195	56.4057	51.6942	16.9539	25.1874	149.02	226.442	297.489	322.421	388.066	238.027	34.3266	270.244
3-(5'-Methylthio)pentylmalic acid	2.47e-08	2.47e-08	2.36831	0.692691	2.47e-08	2.47e-08	5.17867	8.35456	8.75285	9.31501	9.96911	9.05484	0.510167	8.43751
DIHYDRO-beta-TUBAIC ACID	2.47e-08	1.21093	5.28759	4.15774	2.47e-08	2.47e-08	16.3865	20.6168	19.6216	17.095	22.3378	20.4509	1.77604	19.4181
Tetradecanedioic acid	14.0752	10.5295	14.2518	12.1977	11.3267	10.3353	110.413	122.3	129.906	119.953	166.218	135.301	12.1194	130.682
(23R,25R)-1alpha,25-dihydroxyvitamin D3 26,23-lactone	5.78685	3.24736	2.56253	8.20648	2.72834	4.57169	27.1226	39.2781	44.0472	33.9017	52.826	40.0956	4.51721	39.5452
6-{4-[3-(3,7-dimethylocta-2,6-dien-1-yl)-5,7-dihydroxy-6-(3-methylbut-2-en-1-yl)-4-oxo-3,4-dihydro-2H-1-benzopyran-2-yl]-3-hydroxyphenoxy}-3,4,5-trihydroxyoxane-2-carboxylic acid	3.91089	1.67276	1.96488	4.58871	4.77778	2.29113	24.7697	34.0125	29.8669	39.6032	44.7209	37.0034	3.20103	34.9961
15-methyl-15S-PGD2	2.47e-08	2.47e-08	1.98888	3.03747	1.29828	2.78004	13.3388	15.161	16.8452	17.5234	18.5325	14.0132	1.51744	15.9023
Dehydroandrosterone	2.11766	0.869764	0.404336	9.2193	7.16791	4.35867	30.5146	41.1035	42.4638	41.2662	42.4227	36.9421	4.02294	39.1188
2',4'-Dihydroxy-6'-methoxy-3'-(2-hydroxybenzyl)-5'-(3 x 2-hydroxybenzyl)dihydrochalcone	2.47e-08	3.86188	2.46539	5.20575	2.47e-08	6.07606	2.47e-08	2.47e-08	1.25297	2.47e-08	1.16455	2.47e-08	2.93485	0.40292
indocyanine green	1.11374	1.17954	2.47e-08	2.31416	2.47e-08	1.04447	2.47e-08	2.47e-08	2.47e-08	2.47e-08	2.47e-08	2.47e-08	0.941985	0
Afzelechin	0.998465	2.52487	2.47e-08	1.18903	2.47e-08	0.911786	2.47e-08	2.47e-08	2.47e-08	2.47e-08	2.47e-08	2.47e-08	0.937358	0
Isoorientin 4'-O-glucoside-2''-(4-glucosyloxy-2,5-dihydroxycinnamante)	6.01685	3.92083	7.79872	4.52174	2.56885	5.31946	3.65839	2.47e-08	3.76417	2.47e-08	2.47e-08	2.78987	5.02441	1.70207
Amurensin	6.15156	5.05725	7.08848	7.39467	2.59091	5.09547	0.502737	2.47e-08	2.81323	1.34782	1.78541	1.47254	5.56306	1.32029
Hexandraside E	26.2188	29.2329	31.23	33.3785	12.2463	21.874	2.47e-08	2.2817	1.33719	8.78639	1.33557	4.30382	25.6968	3.00744
OHODiA-PS	19.5737	26.8481	39.8079	37.4481	7.9139	25.6559	2.47e-08	3.08933	2.55127	7.09615	2.72782	5.06224	26.2079	3.42114
LPIM1(16:0/0:0)	2.52269	2.47e-08	7.94659	6.51842	2.81747	5.21813	2.47e-08	2.47e-08	2.47e-08	2.47e-08	2.47e-08	2.47e-08	4.17055	0
PE(6:0/6:0)	2.25582	2.83518	5.45381	7.16399	1.38058	5.67485	2.47e-08	2.47e-08	2.47e-08	1.06025	2.47e-08	3.12315	4.12737	0.697233
6-(1-hydroxy-3-oxobutyl)-7-methoxy-2H-chromen-2-one	0.819719	0.904769	5.09283	3.52913	2.20565	2.47e-08	2.47e-08	2.47e-08	2.47e-08	2.47e-08	2.47e-08	2.47e-08	2.09202	0
Didymin	0.702709	0.991571	2.09602	0.871581	2.47e-08	2.47e-08	2.47e-08	2.47e-08	2.47e-08	2.47e-08	2.47e-08	2.47e-08	0.77698	0
Chorismate	2.63493	2.16637	3.02926	1.21249	2.84502	1.49933	2.47e-08	1.04135	2.47e-08	1.12208	2.47e-08	1.11998	2.23123	0.547236
Methyl jasmonate	29.5465	30.0025	52.1496	22.5764	36.2989	15.2705	3.09061	13.0585	6.7578	30.4151	2.47e-08	2.47e-08	30.9741	8.887
4-methyl-5-carboxyethyl-2-furanpentanoic acid	8.26618	5.84083	7.64181	5.26353	4.66603	1.92293	2.47e-08	2.47e-08	3.20376	2.47e-08	2.47e-08	2.47e-08	5.60022	0.53396
2-{6-[2,4-dihydroxy-3-(3-methylbut-2-en-1-yl)benzoyl]-5-(2,4-dihydroxyphenyl)-3-methylcyclohex-2-en-1-yl}-5-[(E)-2-(2,4-dihydroxyphenyl)ethenyl]-4-methoxybenzene-1,3-diol	2.26027	1.01492	3.26357	0.85512	1.47742	0.973886	2.47e-08	2.47e-08	2.47e-08	2.47e-08	2.47e-08	2.47e-08	1.64086	0
Quercetin 3-(2'',6''-digalloylgalactoside)	5.18376	4.60727	6.2624	2.90756	3.53297	2.31217	2.47e-08	2.47e-08	2.47e-08	2.06932	2.47e-08	2.47e-08	4.13436	0.344887
PE(20:4(8Z,11Z,14Z,17Z)/0:0)	23.9312	28.3483	47.6302	23.5663	19.2433	24.9093	2.47e-08	8.44616	2.47e-08	2.47e-08	2.47e-08	2.47e-08	27.9381	1.40769
Dracorubin	59.7204	82.6356	110.679	69.6623	48.5839	67.2227	2.47e-08	0.0138512	0.0295937	0.0167223	0.0240758	2.4792	73.0839	0.42724
bis(7)-Tacrine	21.926	37.5958	48.7279	29.2877	29.7009	34.0838	2.47e-08	2.47e-08	2.47e-08	2.47e-08	2.47e-08	2.47e-08	33.5537	0
Pelargonidin 3-O-[2-O-(beta-D-xylopyranosyl)-6-O-(methyl-malonyl)-bata-D-galactopyranoside]	25.9373	31.0996	52.2093	30.2368	28.3912	32.2394	2.47e-08	2.47e-08	2.47e-08	2.47e-08	2.47e-08	2.47e-08	33.3523	0
OA-PS	99.6762	160.047	261.96	120.642	199.527	97.6397	33.6308	18.7369	16.6163	21.4579	14.6908	8.75064	156.582	18.9806
Piceatannol	9.81492	15.3802	23.1516	13.2335	20.3878	15.1028	2.47e-08	2.47e-08	2.47e-08	2.47e-08	2.47e-08	0.746533	16.1785	0.124422
Pimozide	34.1788	35.9109	56.8246	42.5215	45.2472	29.6713	2.47e-08	2.47e-08	2.47e-08	2.47e-08	2.47e-08	2.47e-08	40.7257	0
Myricanol 5-beta-sophoroside	4.5905	4.96482	8.22849	5.19785	6.93012	5.00964	2.47e-08	2.47e-08	2.47e-08	2.47e-08	2.47e-08	2.47e-08	5.82023	0
Kaempferol 7,4'-dimethyl ether 3-(6''-(E)-p-coumarylglucoside)	31.0961	31.7768	42.137	42.38	37.9876	24.7446	2.47e-08	15.9231	11.889	8.0833	5.62019	14.0445	35.0204	9.26001
6-{2-[6-carboxy-5-(2,4-dihydroxyphenyl)-3-methylcyclohex-2-en-1-yl]-6-[(2E)-3-(2,4-dihydroxyphenyl)prop-2-enoyl]-3-hydroxyphenoxy}-3,4,5-trihydroxyoxane-2-carboxylic acid	5.54828	3.86092	10.3719	5.6104	5.59055	5.19414	2.47e-08	0.394876	2.47e-08	2.47e-08	2.47e-08	2.47e-08	6.02936	0.0658127
Quercetin 3-(6''-malonylglucoside)-7-rhamnoside	36.5116	31.5908	62.7571	48.6419	34.9918	37.1143	2.47e-08	2.47e-08	2.47e-08	2.47e-08	2.47e-08	2.47e-08	41.9346	0
PC(2:0/16:0)	8.92914	7.26844	14.9715	10.8885	8.69054	6.69933	2.47e-08	2.47e-08	2.47e-08	2.47e-08	2.47e-08	2.47e-08	9.57456	0
Azaleatin 3-glucoside	7.0895	4.27256	10.748	7.89928	8.18115	4.08059	2.47e-08	2.47e-08	2.47e-08	2.47e-08	2.47e-08	2.47e-08	7.04518	0
Epicatechin 3',4'-dimethyl ether	6.25343	3.43298	7.95014	6.73869	4.34064	3.92068	2.47e-08	2.47e-08	0.318325	0.342701	2.47e-08	2.47e-08	5.43943	0.110171
FISSINOLIDE	2.17984	7.28066	6.63334	2.47e-08	2.27204	7.7257	2.47e-08	2.47e-08	2.47e-08	2.52611	2.20148	2.47e-08	4.3486	0.787932
20-COOH-leukotriene E4	4.22313	3.81898	4.50117	2.47e-08	3.67197	8.95323	2.47e-08	2.47e-08	2.47e-08	2.47e-08	2.47e-08	2.47e-08	4.19475	0
Sempervirenoside A	8.88335	12.1243	7.65694	5.9495	9.919	17.566	2.47e-08	2.47e-08	2.47e-08	2.47e-08	2.47e-08	2.47e-08	10.3499	0
Gossypetin	15.1307	20.9769	17.631	16.7219	17.1317	27.3384	2.47e-08	3.3171	4.05229	4.62911	4.9451	4.06576	19.1551	3.50156
5-(2,3-Dihydroxy-3-methylbutyl)-4-(3,4-epoxy-4-methylpentanoyl)-3,4-dihydroxy-2-isopentanoyl-2-cyclopenten-1-one	7.55221	7.40635	5.52927	4.31187	2.57053	9.66722	2.47e-08	2.47e-08	2.47e-08	2.47e-08	2.47e-08	2.47e-08	6.17291	0
Trilobolide	2.88678	3.52626	3.20807	1.00103	1.91203	3.99652	2.47e-08	2.47e-08	2.47e-08	2.47e-08	2.47e-08	2.47e-08	2.75512	0
5-oxo-7E-decenoic acid	16.5771	16.8156	16.3503	13.4876	14.0849	9.75362	13.4033	7.53786	2.47e-08	2.47e-08	2.47e-08	2.47e-08	14.5115	3.4902
TG(16:0/16:0/18:1(9Z))	75.8993	76.0838	58.5042	66.0136	80.051	51.1706	100.629	41.8452	5.85957	2.47e-08	2.47e-08	2.47e-08	67.9537	24.7222
Austin	2.47e-08	11.2567	6.11844	8.82578	2.47e-08	2.61016	2.47e-08	2.47e-08	2.47e-08	2.47e-08	2.47e-08	2.47e-08	4.80184	0
3,4-dihydroxy-5-{[(2E)-3-[4-hydroxy-3-(sulfooxy)phenyl]prop-2-enoyl]oxy}cyclohex-1-ene-1-carboxylic acid	1.70715	3.0345	3.02087	2.77064	1.2632	1.27989	2.47e-08	1.17482	2.47e-08	0.962036	2.47e-08	1.36951	2.17938	0.584394
SECO-ISOLARICIRESINOL DIGLUCOSIDE	2.47e-08	6.51556	2.65534	2.39224	4.23341	1.85258	2.47e-08	2.47e-08	2.47e-08	2.47e-08	2.14112	2.47e-08	2.94152	0.356853
6-({2-[4,6-dihydroxy-2-methoxy-3-(3-methylbut-2-en-1-yl)phenyl]acetyl}oxy)-3,4,5-trihydroxyoxane-2-carboxylic acid	2.05972	5.58945	1.74502	4.83429	3.98707	3.22486	2.47e-08	2.47e-08	2.47e-08	2.47e-08	2.47e-08	2.47e-08	3.5734	0
Deoxypumiloside	1.88175	6.39415	2.47e-08	4.1395	2.89312	2.43762	2.47e-08	2.47e-08	2.47e-08	2.47e-08	2.47e-08	2.47e-08	2.95769	0
(+)-Galeon	15.7401	18.6577	27.0353	17.3544	18.181	23.5265	2.47e-08	13.3622	8.38379	19.841	2.47e-08	2.47e-08	20.0825	6.93116
2E,4E,6Z-Decatrienoic acid	3.85373	9.68904	4.12751	9.09058	7.83742	6.71754	2.47e-08	2.47e-08	3.46368	6.55571	2.47e-08	2.47e-08	6.88597	1.6699
Hexacarboxylporphyrin I	3.44709	4.05344	3.65843	4.49527	4.37427	5.435	2.47e-08	2.47e-08	0.8274	2.99019	1.69371	0.895649	4.24392	1.06782
Orientin 7,3'-dimethyl ether	13.5959	19.0291	23.4383	16.6713	17.6824	20.5427	2.47e-08	0.133689	8.57312	13.6774	4.37337	2.83856	18.4933	4.93268
Citflavanone	2.54916	3.66087	4.68856	2.73001	3.45394	2.47e-08	2.47e-08	2.47e-08	2.47e-08	2.47e-08	2.47e-08	2.47e-08	2.84709	0
2-Keto-n-heptylic acid	342.952	568.046	422.234	403.872	462.346	211.593	2.47e-08	106.622	262.416	3.56441	70.6711	129.475	401.84	95.4581
6,9,12,15,18,21-Tetracosahexaynoic acid	5.17865	11.3316	6.14298	1.31272	3.75187	2.37132	2.47e-08	2.47e-08	2.47e-08	2.47e-08	2.47e-08	2.47e-08	5.01486	0
Dasatinib	41.0336	63.6785	57.0242	31.0417	46.7962	42.8015	11.6026	4.2256	2.47e-08	2.47e-08	3.75061	2.47e-08	47.0626	3.26314
N-Acetyl-leu-leu-tyr-amide	16.0132	18.3677	16.243	6.70539	12.486	9.24098	2.47e-08	2.47e-08	2.47e-08	2.47e-08	2.47e-08	2.47e-08	13.1761	0
Hexazinone	5.43238	6.25729	7.05812	2.97793	6.21795	3.44698	2.47e-08	2.47e-08	2.47e-08	2.47e-08	2.47e-08	2.47e-08	5.23177	0
PG(14:1(9Z)/14:1(9Z))	20.991	31.275	22.2701	15.2226	10.6935	13.4896	2.47e-08	2.47e-08	2.47e-08	2.47e-08	2.47e-08	2.47e-08	18.9903	0
3,4-Dihydroxyphenylvaleric acid	5.18859	8.19135	7.25207	4.88933	4.64647	2.34	2.47e-08	2.47e-08	2.47e-08	2.47e-08	2.47e-08	2.47e-08	5.41797	0
PI(18:0/0:0)	43.3044	56.3114	49.5786	37.9792	40.247	32.3997	2.47e-08	2.47e-08	1.04521	2.73077	0.847997	2.02068	43.3034	1.10744
Clivoline	16.3188	22.3345	20.5669	17.3912	15.5321	12.614	2.47e-08	2.47e-08	2.47e-08	2.47e-08	2.47e-08	2.47e-08	17.4596	0
corticosterone	159.588	252.164	204.27	170.809	165.658	118.782	3.14732	2.47e-08	2.47e-08	2.47e-08	2.47e-08	2.47e-08	178.545	0.524553
Cyanidin 3-(2,3-di-galloylglucoside)	6.78869	9.0191	10.3737	6.74009	15.1509	5.81059	2.47e-08	1.11992	2.47e-08	2.06378	2.50741	3.83201	8.98051	1.58719
Leu-Gly-Pro	0.629431	1.76282	1.65779	1.48628	2.11741	1.01672	2.47e-08	0.520009	2.47e-08	0.507308	0.866472	0.985533	1.44508	0.479887
Cancentrine	2.47e-08	5.42454	8.25942	5.96608	5.61985	2.47e-08	2.47e-08	2.47e-08	2.47e-08	2.47e-08	2.47e-08	2.47e-08	4.21165	0
asukamycin	0.0495953	1.52966	1.5532	1.35875	1.48266	0.899707	0.140282	0.0778996	2.47e-08	0.0489849	2.47e-08	0.0336999	1.1456	0.0501443
Epimesquitol-4alpha-ol 4-ethyl ether	2.47e-08	2.47e-08	2.72243	2.47e-08	2.588	2.57935	2.47e-08	2.47e-08	2.47e-08	2.47e-08	2.47e-08	2.47e-08	1.31496	0
LY171883	10.7637	4.62526	16.8911	5.46079	15.874	12.3579	2.47e-08	2.47e-08	2.47e-08	0.0283749	2.47e-08	2.47e-08	10.9955	0.00472918
3alpha,7alpha,12alpha-trihydroxy-5alpha-cholan-24-yl sulfate	9.88685	9.49034	18.5183	6.97223	15.4375	14.6697	0.429684	3.64885	0.618335	0.0811537	1.20447	4.03963	12.4958	1.67035
Rifamycin	14.69	6.12921	7.58932	7.13571	22.2279	12.1572	7.53482	2.47e-08	5.09656	2.47e-08	7.16777	2.47e-08	11.6549	3.29986
Hypusine	11.0896	11.0318	10.4277	18.335	61.57	27.6365	2.47e-08	3.07766	6.83761	3.38585	7.69974	4.6399	23.3484	4.27346
podocarpic acid	6.07465	2.47e-08	7.94063	9.32621	9.22709	3.9142	2.47e-08	2.47e-08	6.27443	2.47e-08	2.47e-08	2.47e-08	6.08046	1.04574
dADP	2.84425	3.34587	7.15838	7.86144	14.1766	8.95493	6.31249	2.47e-08	2.47e-08	2.47e-08	2.47e-08	2.47e-08	7.39025	1.05208
2-hydroxy-decanedioic acid	4.41035	2.78764	5.81122	5.1734	7.40954	2.29081	4.02727	2.47e-08	2.47e-08	2.47e-08	2.47e-08	2.47e-08	4.64716	0.671212
Zanthodioline	17.1858	11.362	19.8555	28.9273	42.2171	10.5673	2.47e-08	2.47e-08	2.47e-08	2.47e-08	2.47e-08	2.47e-08	21.6858	0
Glucoscilliroside	7.97291	4.47927	11.3421	6.9565	16.594	5.42784	2.47e-08	2.47e-08	2.47e-08	2.47e-08	2.47e-08	2.47e-08	8.79543	0
(3x,5x,10x)-9,10-Didehydroisohumbertiol O-[rhamnosyl-(1->4)-rhamnosyl-(1->2)-[rhamnosyl-(1->6)]-glucoside]	6.33867	6.58088	2.47e-08	5.43948	6.01042	4.21968	2.47e-08	2.2952	2.47e-08	2.47e-08	2.47e-08	2.47e-08	4.76485	0.382533
Aspartyl-Tryptophan	6.54594	5.95266	2.49599	5.07003	4.75081	4.92061	2.47e-08	3.4346	1.95032	2.47e-08	1.26289	2.21723	4.95601	1.47751
5-hydroxy caproic acid	8.15812	4.26495	2.47e-08	5.50026	7.41603	8.40803	2.47e-08	2.47e-08	2.47e-08	2.47e-08	2.47e-08	2.47e-08	5.62457	0
N-(1-Deoxy-1-fructosyl)methionine	5.54779	3.23522	1.33176	2.23254	2.39339	4.90203	2.47e-08	2.47e-08	2.47e-08	2.47e-08	2.47e-08	2.47e-08	3.27379	0
DG(11M3/9D3/0:0)	426.199	256.142	183.227	145.384	233.947	285.299	2.47e-08	2.47e-08	2.47e-08	2.47e-08	2.47e-08	2.47e-08	255.033	0
Aquayamycin	17.1074	10.6574	6.65077	7.47753	14.0199	11.0941	2.47e-08	2.47e-08	2.47e-08	2.47e-08	2.47e-08	2.47e-08	11.1678	0
2-(hexa-5-en-1,3-diyn-1-yl)-5-(prop-1-yn-1-yl)thiophene	12.4038	8.68394	6.7691	6.81746	10.3227	9.08833	2.47e-08	2.47e-08	2.47e-08	2.47e-08	2.47e-08	2.47e-08	9.01423	0
trans-3-Hydroxycotinine glucuronide	67.8182	75.7399	60.9863	83.988	57.3524	72.3832	2.47e-08	6.82168	2.47e-08	23.7417	13.0627	28.3312	69.7113	11.9929
6-C-Glucopyranosylcatechin	16.6688	16.0181	14.151	19.2715	12.4975	16.994	2.47e-08	1.08359	1.34488	9.09169	0.896358	2.98949	15.9335	2.56767
Quassimarin	41.8906	41.6917	35.3487	30.5524	24.2281	35.2512	2.47e-08	2.47e-08	2.47e-08	8.09228	2.47e-08	2.47e-08	34.8271	1.34871
Carthamone	21.0038	16.7342	17.2359	20.3759	10.116	18.3448	2.47e-08	2.47e-08	2.47e-08	3.61482	3.08798	2.47e-08	17.3018	1.11713
LysoPE(0:0/24:6(6Z,9Z,12Z,15Z,18Z,21Z))	22.1887	26.5176	20.8022	26.2359	16.5036	24.028	2.47e-08	2.47e-08	1.16774	4.65366	4.92679	2.37837	22.7126	2.18776
Flurazepam	17.9977	20.0188	15.8439	18.7067	11.3272	15.9026	2.47e-08	2.47e-08	2.47e-08	2.47e-08	2.47e-08	2.47e-08	16.6328	0
4,21-Dehydrogeissoschizine	12.136	12.1257	10.3037	13.5712	8.3442	10.9995	2.47e-08	2.47e-08	2.47e-08	2.47e-08	2.47e-08	2.47e-08	11.2467	0
Ethychlozate	5.23633	6.69568	3.17094	6.06413	4.22451	6.01418	2.45813	2.47e-08	1.42307	1.86876	2.47e-08	1.40206	5.2343	1.192
Disperse Yellow 3	54.874	80.7127	51.8006	72.8922	25.6	69.1152	2.47e-08	2.47e-08	2.47e-08	2.47e-08	2.47e-08	2.47e-08	59.1658	0
(3S)-7-hydroxy-2',3',4',5',8-pentamethoxyisoflavan	41.9786	48.6929	37.4836	41.7495	36.3976	53.6931	11.05	15.2211	4.48247	5.41063	2.47e-08	6.79584	43.3326	7.16002
1,2,2'-Trisinapoylgentiobioside	53.5913	59.9099	30.9031	55.5196	32.5856	63.8341	2.47e-08	2.47e-08	2.47e-08	2.47e-08	2.47e-08	2.47e-08	49.3906	0
2-amino-4-({1-[(carboxymethyl)-C-hydroxycarbonimidoyl]-2-{[1-hydroxy-1-(7-methoxy-2-oxo-2H-chromen-6-yl)-3-oxobutan-2-yl]sulfanyl}ethyl}-C-hydroxycarbonimidoyl)butanoic acid	21.9097	27.5682	14.6879	28.4046	20.7324	31.9707	2.47e-08	2.47e-08	2.47e-08	2.47e-08	2.47e-08	2.47e-08	24.2122	0
PKC 412	48.8845	49.0277	32.4596	58.5901	23.4805	42.3446	2.47e-08	5.04157	29.6791	8.56675	2.47e-08	4.5654	42.4645	7.97546
17-alpha, 21-dihydroxy-11,20-dioxo-5-beta-pregnan-3-alpha-yl-beta-d-glucuronide	16.293	13.0878	5.0787	12.9675	6.52723	4.28024	2.47e-08	2.47e-08	2.47e-08	0.0106582	2.47e-08	2.47e-08	9.70574	0.00177639
2-hydroxyphenylpropionylglycine	821.415	672.267	395.742	487.761	161.646	550.79	2.47e-08	2.47e-08	2.47e-08	2.47e-08	2.47e-08	2.47e-08	514.937	0
Ononin	6.51004	6.02787	3.41646	6.43337	3.77721	3.95045	2.47e-08	2.47e-08	2.47e-08	2.47e-08	2.47e-08	2.47e-08	5.01924	0
Naringin 6''-rhamnoside	5.32542	5.42694	3.45348	4.82164	3.1569	3.93499	2.47e-08	2.47e-08	2.47e-08	2.47e-08	2.47e-08	2.47e-08	4.35323	0
Liquiritigenin 4'-O-apiosyl(1->2)-glucoside	103.693	65.2472	56.2771	83.1694	52.9385	56.1685	2.47e-08	2.47e-08	2.47e-08	2.47e-08	2.47e-08	2.47e-08	69.5822	0
Jasmolone glucoside	4.38044	2.7913	2.22162	2.86893	1.65579	1.99862	2.47e-08	2.47e-08	2.47e-08	0.0358877	2.47e-08	2.47e-08	2.65278	0.0059813
Methyl (R)-3-methyl-2-oxopentanoate	10.6258	12.1085	13.9207	12.5407	13.3691	12.2446	2.47e-08	2.93776	2.47e-08	2.97442	12.5176	0.126092	12.4682	3.09264
threo-Syringoylglycerol	11.6408	17.9564	20.6548	21.55	18.7714	17.0205	2.47e-08	9.721	2.47e-08	10.0692	7.86969	2.14545	17.9323	4.96755
Convolvulinolic acid	29.8943	36.6888	33.295	33.6196	26.7607	27.1486	2.47e-08	2.47e-08	2.47e-08	4.80685	2.47e-08	9.9564	31.2345	2.46054
PG(12:0/14:1(9Z))	17.7843	19.2105	19.5442	19.8844	13.1583	15.565	3.12777	2.47e-08	2.47e-08	1.5317	1.34759	1.94996	17.5245	1.32617
1alpha-hydroxy-24,25,26,27-tetranorvitamin D3 23-carboxylic acid	44.5995	54.635	46.0417	50.4544	35.0031	40.1438	3.77637	2.62585	1.3158	1.44704	1.64652	1.06998	45.1463	1.98026
LysoPA(a-25:0/0:0)	14.6834	33.7643	28.0598	28.5913	26.1305	20.9375	2.47e-08	2.47e-08	2.47e-08	2.47e-08	2.47e-08	2.47e-08	25.3611	0
Canavalioside	3.24588	6.23511	6.39217	6.91324	5.07207	3.50243	2.47e-08	2.47e-08	2.47e-08	2.47e-08	2.47e-08	2.47e-08	5.22682	0
Taurocholic acid	6.82944	9.2537	9.47971	10.544	7.49844	7.59875	2.47e-08	1.77665	2.11991	3.48958	0.157319	1.05883	8.53401	1.43371
Tomentin 6,4'-diglucoside	8.50281	10.5725	16.3752	14.653	11.5141	11.4766	2.47e-08	0.555344	2.47e-08	0.902157	2.47e-08	2.47e-08	12.1824	0.242917
TMC 126	9.29508	10.8929	12.8131	14.4664	9.91219	8.88911	2.47e-08	1.80724	2.47e-08	0.793853	0.699703	2.47e-08	11.0448	0.550133
7-Drimene-11,12,14-triol	27.867	29.1868	27.3064	22.4941	27.3892	25.6335	2.86397	2.47e-08	6.99934	8.21836	2.06245	2.47e-08	26.6462	3.35735
8-C-Glucosylorobol	10.5147	9.96949	12.2686	8.94942	11.0281	9.93366	2.47e-08	1.28756	1.45032	4.1897	2.47e-08	1.14837	10.444	1.34599
4-Pregnene-16alpha,21-diol-3,20-dione	29.1792	25.4738	30.1206	26.5467	23.56	23.927	0.711928	2.34541	0.57191	3.4163	1.12552	3.59947	26.4679	1.96176
7-F4-NeuroP	32.0733	30.5968	32.6768	31.6984	26.1944	26.8115	0.503206	0.0028014	2.47e-08	1.04466	2.47e-08	0.265717	30.0085	0.302731
6,9,12-Eicosatriynoic acid	193.542	176.674	195.186	184.013	167.084	175.052	28.0059	27.4858	21.6209	37.4179	34.2836	15.4383	181.925	27.3754
5,5'-Dihydroxy-3,6,7,2',4'-pentamethoxyflavone 5'-glucoside	98.596	89.805	109.787	107.755	94.504	91.2745	1.10683	10.5186	4.3327	8.57126	4.36191	4.04165	98.6203	5.48882
Oxidized dinoflagellate luciferin	66.1498	53.1311	64.6717	62.9163	55.7978	56.1943	2.47e-08	2.45958	3.48447	2.30737	3.41521	4.29588	59.8102	2.66042
3,4-dimethyl-5-carboxyethyl-2-furanpentanoic acid	61.2439	50.688	64.2842	57.4715	54.8808	52.0812	3.91235	5.96952	6.14207	5.16963	5.38067	4.49269	56.7749	5.17782
1alpha,26,26,26,27,27,27-heptafluoro-25-hydroxy-16,17,23,23,24,24-hexadehydrovitamin D3	15.5541	12.1411	15.1023	14.0351	11.9369	9.91197	2.47e-08	2.47e-08	2.47e-08	2.47e-08	2.47e-08	2.47e-08	13.1136	0
N-Acetyl-D-phenylalanine	15.0031	11.0936	15.962	13.3711	11.2398	12.2329	2.47e-08	2.47e-08	2.47e-08	2.47e-08	2.47e-08	2.47e-08	13.1504	0
Gibberellin A53 aldehyde	1463.01	1114.91	1556.94	1319.21	1195.77	1141.35	206.479	185.194	132.94	154.083	115.803	126.607	1298.53	153.518
15-trans-Neuroprotectin-D1	26.2773	20.8098	30.3047	21.9782	18.0541	18.4378	2.47e-08	2.47e-08	2.47e-08	2.47e-08	2.47e-08	2.47e-08	22.6437	0
2-(6-{2,4-dihydroxy-3-[(1E)-3-methylbut-1-en-1-yl]benzoyl}-5-(2,4-dihydroxyphenyl)-3-methylcyclohex-2-en-1-yl)benzene-1,3-diol	59.5484	51.0186	66.5807	48.5393	44.5011	50.3745	2.47e-08	2.47e-08	2.47e-08	2.47e-08	2.47e-08	2.47e-08	53.4271	0
Raffinose	188.34	183.219	216.791	172.547	144.671	155.002	9.17831	13.7732	12.5952	8.54748	10.2618	6.75734	176.762	10.1856
5-amino-pentanoic acid	24.8832	21.173	32.4697	23.58	24.347	21.7903	2.47e-08	2.47e-08	2.47e-08	2.47e-08	2.47e-08	3.03262	24.7072	0.505437
1alpha,25-dihydroxy-2beta-(5-hydroxypentyl)vitamin D3	56.7273	55.5035	72.2797	57.1297	52.0133	43.1973	2.47e-08	6.7511	2.47e-08	4.99608	2.47e-08	6.39856	56.1418	3.02429
5-((8Z,11Z)-heptadeca-8,11-dien-1-yl)resorcinol	36.6938	36.7659	49.096	37.3347	37.3807	34.3824	0.00586751	2.47e-08	2.47e-08	2.47e-08	1.09216	2.47e-08	38.6089	0.183005
Quercetin 7-[xylosyl-(1->2)-rhamnosyl-(1->2)-rhamnosyl]-(1->6)-glucoside	23.8259	24.5337	30.2144	25.5795	23.1543	18.6933	2.47e-08	2.47e-08	2.47e-08	2.47e-08	2.47e-08	2.47e-08	24.3335	0
PG(12:0/15:1(9Z))	77.7766	78.4862	99.1359	80.4031	83.6244	65.1603	5.80219	3.22674	2.03325	2.47e-08	2.47e-08	1.72085	80.7644	2.1305
Hordatine A glucoside	12.0425	12.2171	18.4818	12.8336	12.151	12.4986	2.47e-08	3.13152	2.47e-08	3.93563	2.47e-08	2.47e-08	13.3708	1.17786
Zaragozic acid C	18.9969	18.1132	25.464	16.3299	19.2036	17.5428	2.47e-08	3.48048	4.25573	3.79002	3.87491	2.59519	19.2751	2.99939
3beta,5alpha-Tetrahydronorethindrone disulfate	39.4963	32.8135	45.9099	36.4208	42.2277	30.4481	0.445698	11.7951	6.83703	6.65969	3.45581	5.91138	37.886	5.85078
19-HOME(9Z)	15.7972	16.9664	15.2847	15.9964	23.2689	12.577	2.47e-08	3.74787	2.47e-08	2.47e-08	2.47e-08	2.47e-08	16.6484	0.624645
PS(20:4(5Z,8Z,11Z,14Z)/0:0)	6.29666	6.0228	7.3594	7.37193	10.0781	5.29111	2.47e-08	2.47e-08	2.47e-08	2.47e-08	2.47e-08	2.47e-08	7.07	0
Alanyl-Arginine	6.80408	6.44745	7.05389	6.10453	9.13478	5.51693	2.47e-08	2.47e-08	2.47e-08	2.47e-08	2.47e-08	2.47e-08	6.84361	0
(2R,6x)-7-Methyl-3-methylene-1,2,6,7-octanetetrol 2-glucoside	115.579	180.047	148.628	131.88	197.652	103.219	4.36627	4.49605	10.3851	6.46072	1.13396	3.62916	146.168	5.07854
10-hydroxy-2Z,8Z-Decadiene-4,6-diynoic acid	68.9286	92.3622	79.0939	91.0385	114.029	73.8934	2.47e-08	2.40425	2.47e-08	2.47e-08	2.47e-08	3.57543	86.5577	0.996613
5alpha-Androst-16-en-3alpha-ol	28.8114	36.5437	31.5734	36.7872	41.5993	29.1264	3.85971	2.47e-08	2.47e-08	2.14869	1.33736	1.99107	34.0736	1.55614
Lupinate	6.63449	8.7032	9.38385	6.48657	13.3802	8.07459	1.6561	2.47e-08	2.47e-08	2.47e-08	2.47e-08	2.47e-08	8.77715	0.276017
Physagulin G	5.27563	6.23202	6.46153	4.43811	9.28954	6.4483	2.47e-08	2.47e-08	2.47e-08	2.47e-08	2.47e-08	2.47e-08	6.35752	0
Dehydroepiandrosterone sulfate	26.9351	28.8842	34.3076	20.36	42.8887	26.5519	2.47e-08	1.99758	2.47e-08	2.47e-08	2.47e-08	2.47e-08	29.9879	0.332929
Cyanidin 3,5-diglucoside (6'',6'''-malyl diester)	14.0389	19.009	20.4797	20.9725	26.8123	18.1013	2.47e-08	2.57442	2.47e-08	4.98047	2.47e-08	2.47e-08	19.9023	1.25915
2'-Hydroxy-4',6'-dimethoxy-3'-methylacetophenone	22.9442	22.0056	32.648	27.1873	36.4904	25.5683	2.47e-08	2.47e-08	2.47e-08	2.47e-08	2.47e-08	2.47e-08	27.8073	0
2-{2,6-dihydroxy-4-[6-hydroxy-7-(3-methylbut-2-en-1-yl)-1-benzofuran-2-yl]phenyl}-6-(2,4-dihydroxyphenyl)-5-hydroxy-4-methylcyclohex-3-ene-1-carboxylic acid	5.81442	7.82386	9.16647	8.89201	10.0919	7.50588	2.47e-08	2.47e-08	2.47e-08	2.47e-08	2.47e-08	2.47e-08	8.21575	0
Xanthoxylol	4.63679	6.06137	6.92924	6.22904	6.99886	6.22432	2.47e-08	2.47e-08	2.47e-08	2.47e-08	2.47e-08	2.47e-08	6.17994	0
Deoxyloganin tetraacetate	15.42	11.2466	17.9883	9.31926	17.8132	7.63164	2.47e-08	2.47e-08	2.47e-08	2.47e-08	2.47e-08	2.47e-08	13.2365	0
GRAYANOTOXIN I	20.7836	14.9046	18.1129	15.2955	23.6718	12.9412	2.47e-08	2.47e-08	2.47e-08	2.47e-08	1.09629	2.47e-08	17.6183	0.182715
Pinnasterol	19.3861	13.3908	19.8526	18.2748	25.6842	15.7659	2.47e-08	2.47e-08	2.47e-08	3.55801	3.43949	3.36109	18.7257	1.72643
Glycosides	3.38232	5.01686	2.95071	4.8632	4.84353	2.38999	2.47e-08	1.03636	2.47e-08	2.47e-08	2.47e-08	2.47e-08	3.90777	0.172727
5-O-Methylvisamminol	9.22822	12.1986	8.93338	10.3184	9.79232	8.20082	0.731991	0.859886	2.47e-08	2.47e-08	2.47e-08	2.47e-08	9.77862	0.265313
Epiandrosterone	31.9807	39.6193	33.8045	39.5362	36.2927	29.0524	2.55961	6.8479	1.51849	1.29489	1.35211	0.11692	35.0476	2.28165
4-Hydroxy-5-(3',4'-dihydroxyphenyl)-valeric acid-O-methyl-O-glucuronide	87.844	106.783	88.8566	100.094	102.549	64.9608	1.10244	1.56679	10.5137	6.81219	6.22309	4.63913	91.8478	5.1429
2,6-Dimethyl-7-octene-1,6-diol 8-O-glucoside	44.7335	50.6455	39.765	48.6683	55.1837	32.4144	2.47e-08	5.16288	2.47e-08	2.47e-08	2.47e-08	2.47e-08	45.2351	0.86048
Gravolenic acid	27.1955	30.0978	24.7598	26.708	32.9164	21.8156	2.47e-08	2.90508	0.0564078	0.0494317	2.47e-08	2.0093	27.2489	0.836704
2-Hydroxy-6-oxonona-2,4-diene-1,9-dioate	17.1691	18.5378	14.8883	14.7869	17.6726	15.8993	2.47e-08	3.42617	2.47e-08	2.11989	6.95567	6.38568	16.4923	3.1479
Umbelliferyl Arachidonate	16.1637	20.8065	15.2202	12.7965	15.0338	13.7946	2.47e-08	2.67252	2.47e-08	3.87104	2.49214	5.60088	15.6359	2.43943
PS(O-20:0/20:3(8Z,11Z,14Z))	88.115	145.133	97.9048	103.484	111.709	94.6104	2.47e-08	25.3595	23.4793	25.6675	24.3199	27.8633	106.826	21.1149
16-Methoxy-2,3-dihydro-3-hydroxytabersonine	27.8955	39.7785	27.7681	24.2698	39.7022	27.3908	2.47e-08	2.47e-08	2.47e-08	2.47e-08	2.47e-08	2.47e-08	31.1341	0
1-Hydroxytetrahydrocannabinol	304.797	394.011	265.697	228.814	395.154	269.461	22.3758	23.8381	33.5984	34.7787	33.3246	30.8312	309.656	29.7911
Okanin 3,4-dimethyl ehter 4'-glucoside	69.6501	84.6673	78.1561	63.5285	81.9427	74.0686	3.65419	8.76146	9.8419	17.0501	13.9044	2.47e-08	75.3355	8.86868
7-Acetylbaccatin III	16.5938	24.5302	20.2092	15.9799	22.0213	16.9577	2.47e-08	2.47e-08	2.47e-08	2.47e-08	2.47e-08	2.47e-08	19.382	0
Pentalenic acid	32.6011	42.1136	39.0658	31.8314	34.7132	30.913	0.00324568	0.248161	2.47e-08	0.485881	0.682669	2.47e-08	35.2063	0.236659
Brevicornin	21.5494	25.3987	24.0112	19.047	22.1087	19.3865	0.804338	1.11248	2.4843	1.9469	3.11322	1.60303	21.9169	1.84404
Dideoxymycobactin	39.9254	55.1158	39.8088	43.4277	53.0778	45.282	3.76154	10.7995	6.00471	8.9772	9.27726	6.21212	46.1062	7.50539
3-O-(alpha-L-arabinopyranosyl-(1->6)-beta-D-glucopyranosyl) butyl 3R-hydroxybutanoate	69.7512	94.6634	61.6805	58.3443	79.2904	74.6401	2.47e-08	2.47e-08	2.47e-08	2.47e-08	2.47e-08	2.47e-08	73.0616	0
Caproic acid	3.04365	4.55286	3.27738	3.11365	3.98796	4.19437	2.47e-08	2.47e-08	2.47e-08	2.47e-08	2.47e-08	2.47e-08	3.69498	0
(1a,5b,6a)-7-Protoilludene-1,5,6,14-tetrol 14-(2,4-dihydroxy-6-methylbenzoic acid)	6.05064	8.39574	5.76182	5.8067	6.58973	7.02205	0.21268	2.47e-08	2.47e-08	2.47e-08	0.0268359	2.47e-08	6.60444	0.0399193
Podospicatin	17.9828	24.5494	18.6557	18.5898	20.2315	20.2669	2.47e-08	2.47e-08	2.47e-08	2.47e-08	2.47e-08	2.47e-08	20.046	0
(2S)-4'-Hydroxy-5,7,3'-trimethoxyflavan	108.931	137.78	105.952	103.756	119.524	116.759	9.46194	10.324	10.3479	6.84334	8.75582	7.61859	115.45	8.89193
PE(18:3(9Z,12Z,15Z)/0:0)	44.0021	24.2765	25.767	21.0376	21.1196	27.4989	4.48805	6.08821	2.47e-08	9.50443	4.40086	2.47e-08	27.2836	4.08026
N,O-Didesmethylvenlafaxine glucuronide	8.08195	5.20485	5.56796	4.45287	2.79777	2.35061	2.47e-08	2.47e-08	2.47e-08	2.47e-08	2.47e-08	2.47e-08	4.74267	0
Ile Glu Leu Asn Glu	3.09196	1.82063	3.02344	1.56783	1.61652	1.68409	0.0221036	0.000651033	2.47e-08	2.47e-08	2.47e-08	0.00744611	2.13408	0.00503348
11-Dehydrocorticosterone	189.265	114.952	157.445	110.136	97.977	110.434	18.143	5.49236	6.72642	13.1374	8.97845	7.16643	130.035	9.94069
Stercurensin	18.4113	8.22961	13.519	6.90963	13.6066	5.2288	2.47e-08	2.92564	2.47e-08	2.47e-08	0.184485	2.47e-08	10.9842	0.518354
Triphyllin B	12.8739	9.59206	8.99511	8.1353	10.9343	8.60028	2.47e-08	6.72302	2.47e-08	1.73842	0.325701	2.47e-08	9.85514	1.46452
C17 Sphingosine-1-phosphate	7.72605	6.48536	3.77103	9.01755	10.2314	0.391899	2.47e-08	2.47e-08	2.47e-08	2.47e-08	2.47e-08	2.47e-08	6.27055	0
Poncirin	9.36936	5.44603	4.30898	13.4303	9.64978	4.16179	0.724304	0.307112	0.448192	0.861946	0.0861439	0.698766	7.72771	0.521077
Chrysosplenoside D	2.4629	2.05661	2.12365	2.90053	1.37568	1.34038	2.47e-08	2.47e-08	2.47e-08	2.47e-08	2.47e-08	2.47e-08	2.04329	0
3,4,5-trihydroxy-6-[(3-methoxy-3-oxopropanoyl)oxy]oxane-2-carboxylic acid	20.2463	19.2665	15.9173	30.3419	13.7603	14.7211	2.47e-08	2.47e-08	2.47e-08	2.47e-08	2.47e-08	2.47e-08	19.0422	0
Gibberellin A15	107.444	159.134	111.008	205.633	102.874	101.452	2.47e-08	1.53658	2.47e-08	2.47e-08	2.47e-08	2.47e-08	131.257	0.256097
Toxin T2 tetrol	52.1095	62.375	37.8725	84.889	47.0304	37.5267	2.98916	2.47e-08	1.53097	2.70002	1.25062	3.14796	53.6339	1.93646
Ginsenoyne A linoleate	75.7915	76.7064	97.0493	89.5855	88.2543	64.8922	2.47e-08	2.47e-08	2.47e-08	2.47e-08	2.47e-08	2.47e-08	82.0465	0
Isorhamnetin 3-(6'''-p-coumaroylglucosyl)-(1->2)-rhamnoside	12.6672	11.0521	14.4164	14.0843	13.742	10.5999	2.47e-08	2.47e-08	2.47e-08	2.47e-08	2.47e-08	2.47e-08	12.7603	0
Oxytetracycline	36.6026	34.6131	38.2441	38.6669	41.3635	24.5174	2.47e-08	2.47e-08	2.47e-08	2.47e-08	2.47e-08	2.47e-08	35.6679	0
2Z,13Z-Octadecadien-1-ol	26.8787	23.0935	28.2169	27.3759	27.3431	19.5183	4.5903	3.0541	4.08574	5.93414	2.79848	3.01534	25.4044	3.91302
Labriformin	14.8367	10.7833	17.1021	21.1554	17.2576	13.3097	2.47e-08	2.47e-08	1.99144	2.47e-08	2.47e-08	2.47e-08	15.7408	0.331906
18S-HEPE	51.6647	50.8878	59.3024	86.2597	71.0521	57.0362	2.47e-08	2.47e-08	2.47e-08	2.47e-08	2.47e-08	2.47e-08	62.7005	0
Labriformidin	5.79473	5.70003	7.16145	8.66838	7.04672	4.81867	2.47e-08	2.47e-08	2.47e-08	2.47e-08	2.47e-08	2.47e-08	6.53166	0
Methoxyhydroxymethylhydrocinnamic acid	9.41896	12.1759	9.65918	16.4646	13.6611	7.94146	2.47e-08	2.47e-08	2.47e-08	2.47e-08	2.47e-08	2.47e-08	11.5535	0
Isovestitol	3.49052	3.75933	3.27397	5.43081	4.93955	3.08689	2.47e-08	2.47e-08	2.47e-08	2.47e-08	2.47e-08	2.47e-08	3.99684	0
PG-PI	6.91106	6.47183	5.6616	7.81575	7.24967	4.70798	2.47e-08	2.47e-08	2.47e-08	2.47e-08	2.47e-08	2.47e-08	6.46965	0
Methyl (R)-9-hydroxy-10-undecene-5,7-diynoate glucoside	20.8246	22.2095	21.7619	27.984	24.7099	18.2284	2.47e-08	2.47e-08	2.47e-08	2.47e-08	2.47e-08	2.47e-08	22.6197	0
(卤)-Pandamarine	91.8858	88.4494	80.7008	110.663	96.379	80.8841	3.46161	3.97157	6.67072	7.18942	3.01855	4.43064	91.4936	4.79042
6-[4-(6-carboxy-5-{4-[(E)-2-(2,4-dihydroxyphenyl)ethenyl]-2,6-dihydroxyphenyl}-3-methylcyclohex-3-en-1-yl)-3-hydroxyphenoxy]-3,4,5-trihydroxyoxane-2-carboxylic acid	99.3788	86.6131	64.5661	125.643	85.9997	89.5846	2.47e-08	2.47e-08	2.47e-08	2.47e-08	2.47e-08	2.47e-08	91.9642	0
Pateamine	49.6198	50.5963	34.1919	66.4647	51.7441	40.8737	2.47e-08	2.47e-08	3.92866	0.575126	2.47e-08	1.36225	48.9151	0.977673
Spinochalcone A	10.6533	11.7347	9.84835	15.1724	10.9358	11.1337	0.122142	3.21316	0.467171	1.54955	0.796694	0.152881	11.5797	1.05027
4S-aminopentanoic acid	13.2172	11.7584	11.9418	16.2523	13.2835	12.4934	2.47e-08	2.10242	2.57041	3.16658	0.684587	2.54054	13.1578	1.84409
Norbinaltorphimine	5.61112	3.93295	3.52127	3.16237	9.33161	8.45319	2.47e-08	2.47e-08	2.47e-08	2.47e-08	2.47e-08	3.20697	5.66875	0.534494
Isotriuvaretin	13.9502	14.5962	6.26302	15.8487	20.8847	15.4472	0.617412	0.00538202	2.47e-08	0.0568827	1.47007	2.56221	14.4984	0.785327
N-Methylcalystegine B2	1.45512	2.27313	1.49052	1.38402	2.70846	2.79579	2.47e-08	2.47e-08	2.47e-08	2.47e-08	2.47e-08	2.47e-08	2.01784	0
Molludistin 2''-O-xyloside	10.6444	14.1515	9.74905	11.4739	15.7417	15.9259	2.47e-08	2.36092	2.47e-08	2.47e-08	2.27416	1.55357	12.9477	1.03144
Ephedroidin	52.3055	55.3234	33.6065	40.2404	81.0015	65.9052	2.47e-08	2.03298	3.10549	0.989089	2.97196	1.09286	54.7304	1.69873
Ursodeoxycholic acid 3-sulfate	21.8902	27.9266	19.0628	15.3269	33.2329	25.7002	2.47e-08	4.48765	2.47e-08	2.47e-08	2.47e-08	2.47e-08	23.8566	0.747941
2-{6-[2,4-dihydroxy-3-(3-methylbut-2-en-1-yl)benzoyl]-5-(2,4-dihydroxyphenyl)-4-hydroxy-3-methylcyclohex-2-en-1-yl}-5-[(E)-2-(2,4-dihydroxyphenyl)ethenyl]benzene-1,3-diol	39.743	43.5312	35.4642	34.0238	58.6499	43.2189	3.77488	7.6475	6.56734	6.613	6.47422	5.93615	42.4385	6.16885
5-(3',4'-dihydroxyphenyl)-gamma-valerolactone-3'-O-glucuronide	32.3866	21.3032	40.1526	29.8756	38.9106	36.0734	2.47e-08	6.59089	8.74914	11.2871	2.47e-08	2.47e-08	33.117	4.43786
Physalin C	22.3014	12.8882	30.3661	22.6871	26.6302	24.053	1.25635	4.7626	2.72035	2.47e-08	2.47e-08	2.47e-08	23.1543	1.45655
3-Ethyl-1,2-benzenediol	9.06836	6.09314	11.9545	9.0168	11.0256	10.694	2.47e-08	5.0169	1.18719	1.80252	0.674112	1.15043	9.64207	1.63853
13R-HOME(11E)	6.16253	6.77964	5.76437	6.5954	8.3566	8.19963	2.47e-08	2.40685	2.47e-08	0.669233	2.47e-08	2.47e-08	6.97636	0.512681
punaglandin 2	13.6225	15.7084	17.0517	17.0915	19.1161	26.0405	2.47e-08	7.33257	2.85056	3.2237	2.7635	2.33667	18.1051	3.0845
3-Hydroxypromazine glucuronide	21.7458	16.7123	29.5054	21.2246	34.1522	28.9213	3.39463	4.01914	2.97364	4.35541	7.29901	2.28453	25.3769	4.05439
2-Fucosyllactose	14.2367	16.335	23.0243	21.7199	38.1817	27.8524	2.47e-08	2.47e-08	2.47e-08	2.47e-08	0.0045708	2.47e-08	23.5583	0.00076182
Teasterone	10.9521	13.4196	16.7201	16.5245	25.9935	20.4138	2.47e-08	1.98106	1.76514	2.78056	2.47e-08	2.47e-08	17.3373	1.08779
dolichyl beta-D-glucosyl phosphate	35.4751	82.312	113.625	36.6931	99.3202	121.757	2.47e-08	2.47e-08	2.47e-08	2.47e-08	2.47e-08	2.47e-08	81.5303	0
Nepetariaside	1.10938	2.46654	3.05835	1.06482	2.72864	3.38947	2.47e-08	2.47e-08	2.47e-08	2.47e-08	2.47e-08	2.47e-08	2.30286	0
Carissanol	21.3587	25.327	23.0452	14.6481	29.9095	27.9332	4.03167	4.59001	3.93777	2.47e-08	2.98959	2.47e-08	23.7036	2.59151
6-[(6-carboxy-3,4,5-trihydroxyoxan-2-yl)oxy]-2-(3,4-dihydroxyphenyl)-3,5,7-trihydroxy-1位鈦?chromen-1-ylium	15.323	18.2317	20.5232	12.4806	19.5328	22.2449	1.30519	2.08625	4.77646	2.47e-08	4.29906	4.54967	18.056	2.8361
Brusatol	18.8445	20.3295	25.1908	12.7415	21.9284	20.5357	2.47e-08	2.47e-08	2.47e-08	2.47e-08	2.47e-08	2.47e-08	19.9284	0
Istamycin AP	4.1762	4.48176	6.01305	2.1421	4.99561	4.47311	2.47e-08	2.47e-08	2.47e-08	2.47e-08	2.47e-08	2.47e-08	4.3803	0
PI(18:4(6Z,9Z,12Z,15Z)/15:1(9Z))	21.8658	25.4863	27.1441	14.0047	17.9213	29.6352	2.47e-08	2.47e-08	2.47e-08	2.47e-08	2.47e-08	2.47e-08	22.6763	0
Bartericin B	14.4941	19.7552	20.4621	11.7865	14.5105	18.0555	2.47e-08	2.47e-08	2.47e-08	2.47e-08	2.47e-08	2.47e-08	16.5106	0
Sinapyl alcohol	13.6753	16.9984	15.0123	9.38769	12.7191	14.7711	2.47e-08	2.47e-08	2.47e-08	2.47e-08	2.47e-08	2.47e-08	13.7606	0
PS(14:1(9Z)/13:0)	16.8378	12.1052	12.6359	8.18132	14.4012	12.5462	2.47e-08	2.47e-08	5.68391	6.5688	10.4067	7.71162	12.7846	5.06184
6-Dehydrotestosterone glucuronide	29.0637	17.3036	12.6536	11.3987	23.7079	20.1323	6.57942	0.0410539	0.912584	14.1991	2.47e-08	2.47e-08	19.0433	3.62202
Androsterone sulfate	7.38334	5.21458	5.90895	1.05705	10.9216	5.21425	2.47e-08	2.47e-08	2.47e-08	2.88291	2.47e-08	2.47e-08	5.94997	0.480485
Moxifloxacin	3.08881	1.68608	1.94621	2.47e-08	3.34608	1.42837	2.47e-08	2.47e-08	2.47e-08	2.47e-08	2.47e-08	2.47e-08	1.91592	0
Abscisic acid glucose ester	2.31279	1.54807	1.38311	2.47e-08	1.71486	1.25654	2.47e-08	2.47e-08	2.47e-08	2.47e-08	2.47e-08	2.47e-08	1.36923	0
6-{4-[5-(2,6-dihydroxyphenyl)-6-(5-hydroxy-2,2-dimethyl-2H-chromene-6-carbonyl)-3-methylcyclohex-3-en-1-yl]-3-hydroxyphenoxy}-3,4,5-trihydroxyoxane-2-carboxylic acid	8.77085	12.7399	6.925	4.74553	7.63712	7.40034	2.47e-08	3.37106	7.83273	2.52758	2.47e-08	3.96437	8.03645	2.94929
Estra-1,3,5(10)-triene-3,6beta,17beta-triol triacetate	15.9929	31.6387	21.5499	16.8627	42.4041	12.2609	13.8076	2.47e-08	2.47e-08	2.47e-08	2.47e-08	2.47e-08	23.4515	2.30126
KB 2	4.51718	10.2012	4.85249	4.36364	9.8538	6.26081	3.27495	0.722623	2.47e-08	1.42501	2.47e-08	3.05979	6.67485	1.41373
Gibberellin A39	6.13861	7.20092	5.18684	4.51546	7.78722	1.6124	2.47e-08	2.47e-08	2.47e-08	2.47e-08	2.47e-08	2.47e-08	5.40691	0
5,8,11,14-Octadecatetraynoic acid	12.6182	13.7112	6.34195	7.81015	12.1841	6.30139	2.47e-08	4.07596	3.76101	2.47e-08	2.85839	2.47e-08	9.82784	1.78256
3,4,5-trihydroxy-6-[(5-oxo-1,7-diphenylhept-3-en-1-yl)oxy]oxane-2-carboxylic acid	41.1278	31.9135	17.9313	22.0287	35.4643	18.2366	2.47e-08	4.28473	8.73625	8.68182	5.25413	6.16628	27.7837	5.52053
alatolide	3.5374	6.09557	2.36406	1.94232	5.44149	5.14614	2.47e-08	2.47e-08	1.05117	0.977851	0.903811	2.47e-08	4.08783	0.488806
Elaterinide	5.57891	6.85662	3.94525	3.70278	4.88347	6.09529	2.24304	2.47e-08	2.47e-08	2.47e-08	1.74008	2.47e-08	5.17705	0.663853
Uzarigenin 3-[xylosyl-(1->2)-rhamnoside]	140.301	308.12	131.429	151.459	175.938	193.308	2.47e-08	9.00871	2.47e-08	39.8389	16.3559	2.47e-08	183.426	10.8673
Kurilensoside J	216.523	361.395	202.454	189.256	177.91	190.978	2.47e-08	2.47e-08	2.47e-08	2.47e-08	2.47e-08	2.47e-08	223.086	0
Glycinoprenol 11	18.5838	30.0167	15.4748	14.8818	15.5419	19.0724	2.47e-08	2.47e-08	2.47e-08	2.47e-08	2.47e-08	2.47e-08	18.9286	0
Momordicoside K	147.743	201.594	135.517	119.544	118.77	111.731	2.47e-08	2.47e-08	2.47e-08	2.47e-08	2.47e-08	2.47e-08	139.15	0
progesterone	283.681	352.338	218.129	170.469	207.602	199.357	1.40265	1.54171	1.12319	5.53318	2.47e-08	2.95154	238.596	2.09204
Gentamicin X2	12.9965	21.368	11.6053	10.2236	11.03	14.0815	2.47e-08	2.5933	2.4514	2.47e-08	2.45093	1.37894	13.5508	1.47909
Khellin	20.752	33.4507	19.1291	19.3216	21.4989	25.8759	1.59003	1.07079	2.47e-08	2.47e-08	2.47e-08	2.47e-08	23.3381	0.443471
16-carboxy-Delta(13)-17,18,19,20-tetranor-leukotriene E4	85.7524	109.619	74.1195	67.9387	74.7584	87.463	13.5165	18.957	4.98296	11.5515	10.2001	8.13207	83.2752	11.2234
Quinine sulfate	34.242	27.196	29.3176	33.0884	27.8417	34.8854	2.47e-08	17.3018	15.3566	2.47e-08	27.5727	9.84976	31.0952	11.6801
alpha-(Methoxyimino)-N-methyl-2-[[[1-[3-(trifluoromethyl)phenyl]ethoxy]imino]methyl]benzeneacetamide	13.1437	5.33625	11.3356	12.4609	7.84703	14.7296	2.47e-08	8.56868	8.61881	2.47e-08	3.83217	7.33696	10.8088	4.7261
eurysterol A sulfonic acid	5.91372	4.56135	2.47e-08	2.47e-08	3.66519	9.78468	2.47e-08	2.47e-08	2.47e-08	2.47e-08	2.47e-08	1.76837	3.98749	0.294728
15-Acetoxyscirpene-3,4-diol 4-O-a-D-glucopyranoside	9.41224	6.73717	4.20137	3.49312	2.47e-08	11.3745	2.47e-08	2.47e-08	2.47e-08	2.47e-08	2.47e-08	4.24897	5.86973	0.708161
26-hydroxycholesterol 3-sulfate	16.8535	13.9974	16.1566	10.2914	6.78583	16.4634	2.47e-08	2.79077	2.47e-08	1.8529	2.84916	6.1972	13.4247	2.28167
PC(6:2(2E,4E)/6:2(2E,4E))	10.0529	2.47e-08	4.93337	2.4263	3.57325	5.74118	2.47e-08	2.47e-08	0.10961	2.47e-08	2.47e-08	2.47e-08	4.45449	0.0182683
Kurziflavolactone B	23.1777	4.24562	10.142	6.02574	7.01625	26.866	2.47e-08	2.47e-08	4.81657	3.42273	2.47e-08	8.03226	12.9122	2.71193
Simmondsin 2'-ferulate	1.02065	2.47e-08	2.1311	2.71093	2.50457	3.0722	2.47e-08	2.47e-08	2.47e-08	2.47e-08	2.47e-08	2.47e-08	1.90657	0
Linolenyl linoleate	2.47e-08	2.47e-08	1.52769	2.24036	1.78556	3.37819	2.47e-08	2.47e-08	2.47e-08	2.47e-08	2.47e-08	2.47e-08	1.48863	0
Lupiwighteone hydrate 7-glucoside	3.73413	0.00202354	1.15998	4.63354	3.53096	3.44311	2.47e-08	0.222441	2.47e-08	1.63486	2.47e-08	0.131542	2.75062	0.331473
2-Methyl-3-buten-1-ol	5.7065	7.87583	6.54997	15.3551	8.10822	9.87384	2.32984	2.47e-08	2.47e-08	4.76714	2.52861	2.47e-08	8.91158	1.60426
Peonidin 3-gentiotrioside	5.99978	5.57519	5.7303	11.5569	10.0602	8.91173	2.47e-08	2.47e-08	2.47e-08	2.47e-08	4.21959	2.47e-08	7.97235	0.703265
Demethylnobiletin	45.5467	37.1034	39.5849	66.6778	78.56	41.458	2.47e-08	2.47e-08	2.47e-08	2.47e-08	2.47e-08	2.47e-08	51.4885	0
Mayolene-16	7.16582	2.87205	5.05182	8.89095	8.47936	5.74802	2.47e-08	2.47e-08	2.47e-08	2.47e-08	2.47e-08	2.47e-08	6.36801	0
Avenanthramide L	12.1034	12.2782	12.7936	15.1936	5.96524	24.0763	3.08335	2.47e-08	2.47e-08	2.47e-08	2.47e-08	2.47e-08	13.7351	0.513892
XLR11	5.87681	7.33191	6.09376	7.54113	4.7069	10.6871	4.26526	3.40211	2.47e-08	2.50326	4.70254	2.47e-08	7.03961	2.47886
Oleic Acid-biotin	28.6595	44.9649	34.7056	37.7008	36.6343	32.821	29.3624	2.47e-08	2.47e-08	6.50621	4.14789	2.47e-08	35.9143	6.66941
OKHdiA-PS	1.91089	1.71222	2.66152	2.49168	2.13764	2.96404	2.01286	2.47e-08	2.47e-08	2.47e-08	2.47e-08	2.47e-08	2.313	0.335477
{2-[5,7-dihydroxy-2-(4-hydroxy-3-methoxyphenyl)-4-oxo-4H-chromen-6-yl]-4-hydroxy-6-methyl-5-oxooxan-3-yl}oxidanesulfonic acid	21.6872	17.5477	23.9659	31.6278	18.2351	34.2862	16.9785	0.111338	0.439329	1.35756	7.03576	6.67251	24.5583	5.4325
8-hydroxymianserin glucuronide	7.18985	11.5579	10.0657	10.2385	7.58732	12.9377	2.47e-08	1.28925	3.11722	3.30666	2.47e-08	2.47e-08	9.92948	1.28552
Sesaminol glucosyl-(1->2)-glucoside	8.8843	16.1672	18.4252	12.3685	15.1534	18.8119	2.47e-08	2.47e-08	2.47e-08	2.47e-08	2.47e-08	2.47e-08	14.9684	0
Kaempferol 3-(3''-p-coumaroylrhamnoside)-7-rhamnoside	83.3246	109.222	132.319	85.621	88.0568	119.16	2.47e-08	2.47e-08	2.47e-08	2.47e-08	2.47e-08	2.47e-08	102.951	0
Norursodeoxycholic acid	76.1199	102.729	126.079	100.307	87.659	110.611	2.47e-08	5.46053	2.47e-08	10.4115	4.77949	11.289	100.584	5.32342
Calyxin J	14.4506	17.5921	17.6841	18.7348	15.0121	18.8858	2.47e-08	0.728466	2.67395	3.20455	1.73185	4.37202	17.0599	2.11847
[6]-Gingerdiol 5-acetate	22.4707	31.248	28.7018	25.6012	23.8336	28.2795	2.47e-08	3.04476	4.34047	8.19086	4.95408	10.601	26.6891	5.18852
Nalidixic acid	29.0242	41.6305	35.449	36.8328	36.471	38.2788	2.47e-08	7.09854	13.2413	6.58777	9.56524	5.128	36.281	6.93681
8-Hydroxypinoresinol	4.26492	7.91194	6.5518	7.32455	6.04992	6.90056	2.47e-08	2.47e-08	2.47e-08	2.47e-08	2.47e-08	2.47e-08	6.50061	0
5,6,7,8,3',4',5'-Heptamethoxyflavanone	21.8071	31.3776	22.3734	31.0937	26.4898	30.4006	2.47e-08	2.47e-08	2.47e-08	2.47e-08	0.786533	2.47e-08	27.257	0.131089
(+)-Blennin D	17.9756	23.9081	20.1261	29.2019	24.2783	26.2243	4.86317	5.52074	2.47e-08	2.44605	6.8043	5.62029	23.619	4.20909
3,3'-Bis(4''-hydroxyanigorufone)	3.22027	4.81196	2.54445	4.45202	5.05044	4.96333	2.47e-08	2.47e-08	2.47e-08	2.47e-08	2.47e-08	2.47e-08	4.17374	0
PS(O-16:0/0:0)	8.2968	10.1394	5.954	9.1758	9.71979	10.4256	1.53311	2.47e-08	2.47e-08	2.47e-08	2.47e-08	2.47e-08	8.9519	0.255519
DAMGO	13.5296	16.5871	15.9746	22.0667	23.6256	23.8382	2.47e-08	2.47e-08	2.47e-08	2.47e-08	2.47e-08	2.47e-08	19.2703	0
N-[(3a,5b,7a,12a)-3,12-dihydroxy-24-oxo-7-(sulfoxy)cholan-24-yl]-Glycine	50.7554	84.2564	63.6231	83.4118	109.787	83.1383	2.47e-08	2.47e-08	5.86859	4.4176	3.55501	3.01892	79.1619	2.81002
N-arachidonoyl isoleucine	9.95301	13.374	13.1068	11.8004	14.7849	13.9814	0.674619	2.49733	2.05803	1.21478	0.812438	1.89803	12.8334	1.52587
Tetragastrin	5.98522	8.8069	9.59387	9.40453	10.9812	9.66228	2.47e-08	2.47e-08	2.47e-08	2.47e-08	2.47e-08	2.47e-08	9.07232	0
Isoliquiritigenin 4'-O-glucoside 4-O-apiofuranosyl-(1'''->2''')-glucoside	13.6069	21.4323	21.207	20.182	22.8589	22.4539	2.47e-08	2.47e-08	2.47e-08	2.47e-08	2.47e-08	2.47e-08	20.2902	0
Norecasantalic acid	2.42262	3.83792	3.6595	3.59973	4.01815	3.95545	2.47e-08	2.47e-08	2.47e-08	2.47e-08	2.47e-08	2.47e-08	3.58223	0
Isoliquiritigenin 2'-glucosyl-(1->4)-rhamnoside	7.93942	13.0743	10.8224	10.7881	13.4368	14.4587	2.47e-08	2.47e-08	2.47e-08	2.47e-08	2.47e-08	2.47e-08	11.7533	0
Matteuorienate C	4.12914	6.77558	5.8523	4.4673	7.84968	6.71535	2.47e-08	2.47e-08	2.47e-08	2.47e-08	2.47e-08	2.47e-08	5.96489	0
Kuwanon V	20.8881	24.2346	26.0542	22.0826	22.8317	31.1854	2.47e-08	2.47e-08	2.47e-08	2.47e-08	2.47e-08	2.47e-08	24.5461	0
Isovaleric acid	73.1946	81.5147	78.8732	72.0283	69.6226	94.449	2.47e-08	2.47e-08	2.47e-08	2.47e-08	2.47e-08	2.47e-08	78.2804	0
PG(12:0/0:0)	61.6629	76.5379	69.4215	65.3865	62.6766	79.5804	2.47e-08	2.47e-08	2.47e-08	2.47e-08	2.47e-08	2.47e-08	69.211	0
Isothipendyl	34.3643	38.3388	36.1811	28.3458	30.082	46.9789	2.47e-08	2.47e-08	2.47e-08	2.47e-08	2.47e-08	2.47e-08	35.7152	0
[(1S,16R)-5,11-dihydroxy-8,8,10,12,16-pentamethyl-3-[1-(2-methyl-1,3-thiazol-4-yl)prop-1-en-2-yl]-9-oxo-17-oxa-4-azabicyclo[14.1.0]heptadec-4-en-7-yl]oxidanesulfonic acid	37.9451	35.0573	38.2894	32.1915	32.3417	45.608	3.98532	3.25005	3.12655	1.64269	3.18977	2.47e-08	36.9055	2.5324
(E)-4-Hexen-1-ol	40.1969	45.3659	38.3475	40.4556	29.4344	49.3688	2.47e-08	1.92772	1.1814	1.13084	1.72388	2.71467	40.5282	1.44642
beta-Ionyl acetate	24.6537	31.426	26.3076	29.1333	20.7967	33.906	0.0460232	1.48021	5.14514	1.01044	1.68211	2.08269	27.7039	1.90777
PS(18:4(6Z,9Z,12Z,15Z)/0:0)	18.8325	18.5567	17.2485	18.7276	15.0331	20.5094	2.47e-08	2.38986	2.30799	0.781838	3.03269	4.60562	18.1513	2.18633
Tinyatoxin	50.8789	49.2993	52.3253	52.6374	45.0207	59.3249	1.94365	7.86219	7.95072	5.17585	7.9396	10.0572	51.5811	6.82154
Idebenone Metabolite (1,4-Benzenediol, 2-(10-hydroxydecyl)-5,6-dimethoxy-3-methyl-)	59.8492	56.7336	53.7525	58.509	46.1929	67.45	2.47e-08	2.47e-08	7.71694	5.21323	3.02612	4.24229	57.0812	3.36643
Pyridinoline	99.7663	100.544	96.8463	110.881	90.6783	108.978	10.4511	7.11664	20.5472	13.4993	8.39908	12.6121	101.282	12.1042
6'''-(3-Hydroxy-3-methylglutaroyl)isoviolanthin	24.1835	27.997	26.3359	24.9004	20.3175	26.5825	2.47e-08	2.47e-08	2.47e-08	2.47e-08	0.487347	2.47e-08	25.0528	0.0812245
6-methylprednisolone	339.953	361.846	332.782	333.689	300.174	334.963	20.6462	14.1442	20.292	35.2745	25.0777	30.7451	333.901	24.3633
Myricatomentoside II	33.878	37.3111	32.6316	35.2681	30.3689	36.111	2.47e-08	0.134954	0.04406	0.0117996	0.0844958	0.0492591	34.2615	0.0540947
3-Hydroxychavicol 1-[rhamnosyl-(1->6)-glucoside]	146.688	160.596	145.38	151.382	136.627	157.655	2.40421	3.36215	2.3223	5.39571	4.28873	3.60848	149.721	3.5636
PC(O-5:0/0:0)[R]	47.9672	50.2705	51.8004	52.3501	39.5418	53.7116	2.47e-08	2.47e-08	2.47e-08	2.47e-08	2.47e-08	2.47e-08	49.2736	0
Equisetolic acid	67.2796	72.9496	71.1858	77.8218	59.7185	76.7096	2.47e-08	2.47e-08	2.47e-08	2.47e-08	2.47e-08	2.47e-08	70.9442	0
Cyclomorusin	296.081	316.501	315.992	332.703	258.843	321.191	1.43437	2.47e-08	2.47e-08	1.54998	1.51149	1.2703	306.885	0.961022
Kaempferol 3-(6''-acetylgalactoside)-7-rhamnoside	111.704	110.117	117.112	115.812	100.301	123.128	2.47e-08	2.47e-08	2.47e-08	2.47e-08	2.47e-08	2.47e-08	113.029	0
2-Hydroxylauroylcarnitine	17.2573	16.0886	17.1435	16.8928	13.1339	17.6773	2.47e-08	2.47e-08	2.47e-08	2.47e-08	2.47e-08	2.47e-08	16.3656	0
11beta-Hydroxygibberellin A7	22.164	24.1856	22.3878	21.5325	18.8256	24.5169	0.734933	1.55376	2.14043	2.35619	1.24312	4.71631	22.2687	2.12412
12-Methoxy-8,11,13-abietatrien-20,11-olide	56.2781	55.7044	53.0974	54.7447	51.0495	63.0604	1.90233	3.58938	4.29024	2.87107	4.27069	3.35439	55.6558	3.37968
Succinyladenosine	54.1595	52.8942	50.1699	47.0161	45.8616	56.3597	2.47e-08	2.47e-08	2.47e-08	2.47e-08	2.47e-08	2.47e-08	51.0768	0
methyl 15-hydroperoxy-9Z,12Z,16E-octadecatrienoate	25.0077	25.6568	24.6175	22.4328	21.1029	26.6788	2.47e-08	2.47e-08	2.47e-08	2.47e-08	2.47e-08	2.47e-08	24.2494	0
Valdiate	78.5336	74.6899	67.9796	67.8769	64.9461	76.2079	3.36923	5.91819	8.96687	4.26578	7.39945	9.85387	71.7057	6.6289
17-phenyl-trinor-PGF2alpha	53.468	50.3687	49.3791	48.2891	42.9555	52.1716	2.47e-08	2.47e-08	1.17055	2.47e-08	2.47e-08	2.47e-08	49.4387	0.195092
7'-Carboxy-alpha-tocotrienol	39.8443	38.7863	38.2276	37.232	33.3623	38.7168	2.47e-08	0.854368	3.16406	2.87644	1.21018	1.7554	37.6949	1.64341
Ginkgolide B	33.2167	51.2096	40.652	39.4415	42.4745	54.9717	2.47e-08	2.47e-08	2.47e-08	2.47e-08	2.47e-08	8.1852	43.661	1.3642
PC(2:0/18:0)	20.4312	28.6853	21.5605	18.6986	21.198	24.391	2.47e-08	1.19491	0.959113	1.82684	2.2441	3.46407	22.4941	1.61484
6-C-(3-Hydroxyisopentyl)eriodictyol	8.24486	11.2668	9.23487	8.20216	9.17619	10.7054	0.278793	0.944496	1.83236	2.82029	1.29925	1.68929	9.47171	1.47741
8-hydroxy-10,12-octadecadiynoic acid	201.941	214.16	159.647	162.593	221.199	235.809	12.0398	8.89255	11.1823	12.439	8.81354	15.1707	199.225	11.423
PC(O-16:0/4:0)	25.4095	26.8968	21.0318	22.6519	25.5893	30.5141	1.92031	1.66165	3.2778	5.00754	3.44822	6.81207	25.3489	3.68793
Ophiopogonin C'	17.9149	21.8983	15.3029	19.9571	18.3856	25.0594	2.47e-08	2.25698	2.47e-08	2.47e-08	2.47e-08	2.47e-08	19.753	0.376163
Sigmoidin C	99.6181	106.185	82.1837	92.0207	96.7822	115.862	7.93847	15.3231	21.2333	5.41802	6.67466	8.85539	98.7752	10.9071
8-iso-15-keto-PGE2	237.62	167.584	226.076	184.274	160.374	208.272	18.4226	9.88607	5.73753	9.1566	10.4526	14.8191	197.367	11.4124
medroxyprogesterone	68.8747	61.371	71.9222	49.6611	50.5854	60.9671	4.85081	5.68466	2.40614	8.55601	5.89307	6.33449	60.5636	5.62086
PG-PS	15.1691	14.7407	15.1876	11.5785	10.0822	15.7943	2.47e-08	2.47e-08	2.47e-08	2.47e-08	2.47e-08	2.47e-08	13.7587	0
S9947	15.5734	16.1639	17.9776	14.2876	11.6381	18.1898	2.47e-08	2.47e-08	2.47e-08	2.47e-08	2.47e-08	1.95439	15.6384	0.325732
2-Ethoxy-4-(4-methyl-1,3-dioxolan-2-yl)phenol	17.1576	13.4557	15.7232	11.9775	13.6055	17.6776	2.47e-08	2.47e-08	2.47e-08	2.47e-08	2.47e-08	2.47e-08	14.9329	0
3-hydroxypalmitoleoylcarnitine	71.4483	63.9587	64.2879	49.6623	58.5432	73.4349	2.47e-08	4.55626	2.47e-08	2.47e-08	2.47e-08	3.25123	63.5559	1.30125
7-[2-TRIFLUOROMETHYL-4-(2-HYDROXYPHENYL)-1,3-DIOXAN-cis-5-YL]-HEPT-5Z-ENOIC ACID	3.17533	2.68398	2.52789	2.27878	2.06106	2.8892	2.47e-08	2.47e-08	2.47e-08	2.47e-08	2.47e-08	2.47e-08	2.60271	0
OKOOA-PS	30.0322	27.6786	26.8644	22.9923	21.9941	25.7449	2.47e-08	2.47e-08	0.0479706	0.176967	1.66255	0.180309	25.8844	0.344633
6,9-dioxo-decanoic acid	68.455	58.7505	66.8124	63.6538	68.0349	66.2057	10.6603	7.65151	12.3593	7.0942	4.90623	8.76905	65.3187	8.57343
PE(17:2(9Z,12Z)/0:0)	43.6024	43.1018	45.6208	41.1661	45.4016	43.6842	2.80042	3.60018	3.52132	2.47e-08	0.0362988	3.3902	43.7628	2.22474
(1R*,2R*,4R*,8S*)-p-Menthane-1,2,8,9-tetrol 9-glucoside	65.5748	63.2583	70.2674	61.8326	70.2417	72.3557	2.59007	5.90289	8.41254	3.28478	2.47e-08	8.34625	67.2551	4.75609
Triphyllin A	23.9165	21.8094	27.9216	20.1556	24.1059	28.1647	2.47e-08	2.47e-08	2.47e-08	2.47e-08	2.47e-08	2.47e-08	24.3456	0
Phenylacetylglycine	6.44001	5.93022	7.68716	6.09855	6.6808	7.87694	2.47e-08	2.47e-08	2.47e-08	2.47e-08	2.47e-08	2.47e-08	6.78561	0
Cortisone acetate	30.6002	25.0198	30.7641	24.5545	29.1391	30.0026	6.26931	5.31527	3.9946	4.11211	3.81904	2.21498	28.3467	4.28755
PC(20:1(11Z)/0:0)	36.4699	32.3154	39.6256	29.3299	33.0033	36.4361	2.47e-08	0.0055949	1.00498	2.96977	2.685	2.47e-08	34.53	1.11089
Clerosterol 3-glucoside	38.3987	34.8257	42.6241	32.4177	37.3825	35.4525	2.47e-08	2.47e-08	2.47e-08	2.47e-08	2.47e-08	2.47e-08	36.8502	0
(-)-13(16),14-Spongiadiene	74.1307	69.3472	87.3356	67.0522	74.1737	73.0715	9.87623	9.96115	6.04332	11.0287	5.79992	5.04371	74.1851	7.95884
TXB1	40.2245	37.9681	49.3407	43.2638	34.0918	39.0995	2.47e-08	0.779581	2.47e-08	2.47e-08	2.47e-08	2.47e-08	40.6647	0.12993
Neu5Acalpha2-6GalNAcalpha-Thr	86.0447	93.4631	116.906	96.3956	79.8557	105.611	2.47e-08	1.87365	3.10984	5.31799	1.55614	2.47e-08	96.3793	1.97627
18-carboxy-19,20-dinor-leukotriene E4	33.3208	31.6399	36.5973	37.348	32.6343	38.229	5.29957	4.73759	1.88459	2.47e-08	2.92023	2.47e-08	34.9615	2.47366
9-HpOTrE	62.7256	53.8486	73.1266	65.2701	62.8626	66.4041	7.30667	10.1925	3.64019	6.08746	1.308	6.5483	64.0396	5.84718
Albanin H	31.9775	27.6368	35.528	33.362	33.1328	35.5153	2.47e-08	2.47e-08	2.47e-08	2.47e-08	2.47e-08	2.47e-08	32.8587	0
methyl 12,13-epoxy-9,15-octadecadienoate	42.9578	37.4994	47.2205	44.642	40.2843	44.4678	0.0490381	0.915243	0.336745	2.47e-08	2.47e-08	0.785207	42.8453	0.347705
CPX	8.19329	8.57018	8.70818	7.19593	7.30598	7.69864	2.47e-08	2.47e-08	2.47e-08	2.47e-08	2.47e-08	2.47e-08	7.94537	0
3,4,7-Trihydroxy-5-methoxy-8-prenylflavan 4-O-(beta-D-xylopyranosyl-(1->6)-beta-D-glucopyranoside)	22.1778	22.7375	25.5558	18.7131	22.2022	21.8744	2.47e-08	2.47e-08	2.47e-08	2.47e-08	2.47e-08	2.47e-08	22.2101	0
PC(7:0/0:0)	85.9787	95.5099	98.8444	78.4556	88.3535	88.788	12.0538	9.64628	15.7007	12.4793	12.7498	11.8246	89.3217	12.4091
Deoxyshikonin	37.8916	35.6327	40.2282	33.4561	38.0633	30.9462	1.02941	0.862411	2.47e-08	2.47e-08	2.47e-08	2.47e-08	36.0363	0.315304
1-(2-methoxy-heneicosanyl)-sn-glycero-3-phosphoethanolamine	35.3933	39.4657	42.3614	34.5747	40.9256	33.7921	2.47e-08	2.47e-08	2.47e-08	2.47e-08	2.47e-08	2.47e-08	37.7521	0
Millettosin	42.4211	45.3369	47.5634	40.1415	42.744	38.6509	2.47e-08	2.1301	0.869071	2.0672	2.2901	0.656916	42.8096	1.33556
Sucrose	1574.83	1431.16	1587.23	1393.49	1633.55	1486.32	38.8995	30.6394	25.0959	18.6047	29.9342	17.748	1517.76	26.8203
13-(beta-D-glucosyloxy)docosanoic acid	242.812	238.889	244.846	217.384	265.624	223.047	0.199574	0.164629	2.47e-08	2.47e-08	0.306373	2.47e-08	238.767	0.111763
N-Acetyl-L-tyrosine	65.7195	61.5925	65.2797	56.413	65.7233	57.8876	2.47e-08	2.47e-08	2.47e-08	2.47e-08	2.47e-08	2.47e-08	62.1026	0
2-{4-[(6-carboxy-3,4,5-trihydroxyoxan-2-yl)oxy]-3,5-dihydroxyphenyl}-3,5,7-trihydroxy-1位鈦?chromen-1-ylium	112.768	109.967	108.58	95.5977	113.731	98.513	2.47e-08	2.47e-08	1.15502	2.47e-08	2.47e-08	2.47e-08	106.526	0.192503
2'-Hydroxy-6'-methoxy-4'-prenyloxychalcone	61.6515	62.8601	62.5549	55.5571	62.288	59.5882	6.68562	2.47e-08	2.43775	7.44606	4.98778	5.83059	60.7499	4.56463
Isorhamnetin 3-glucoside	141.874	146.147	144.463	125.279	152.151	142.527	16.8496	18.8635	14.7864	23.308	17.8245	21.1378	142.073	18.795
digitalin	47.2146	41.498	41.7451	42.6327	38.7435	38.6022	2.47e-08	4.21646	0.751878	2.47e-08	3.04319	2.93465	41.7393	1.82436
Tipranavir	273.433	261.953	247.664	254.316	249.245	231.479	21.8196	30.556	43.6355	15.7704	29.2938	40.4776	253.015	30.2588
Lupinisoflavone N	508.265	460.917	464.768	469.077	457.878	405.996	2.47e-08	2.47e-08	2.47e-08	2.47e-08	2.47e-08	2.47e-08	461.15	0
Apigenin 5-rhamnosyl-(1->2)-(6''-acetylglucoside)	14.2355	14.0794	13.1366	14.2008	13.0518	11.9601	2.47e-08	2.47e-08	2.47e-08	2.47e-08	2.47e-08	2.47e-08	13.444	0
PI(15:0/15:1(9Z))	511.684	499.814	470.268	491.417	477.758	430.413	2.47e-08	2.47e-08	2.47e-08	7.60062	2.01414	5.27704	480.226	2.48197
(卤)-Naringenin	33.6882	33.9054	30.9296	30.9314	30.2288	27.4756	3.44381	5.42424	3.01712	1.77314	2.92333	4.78969	31.1932	3.56189
Helikrausichalcone	35.7755	34.9001	31.3624	31.6726	32.6607	30.7633	0.926185	1.20137	0.498729	0.502502	0.363449	0.587099	32.8558	0.679889
Simplexoside	915.978	861.122	832.387	796.864	806.459	741.447	2.47e-08	0.355197	2.40539	0.256074	2.54586	3.41608	825.71	1.49643
Ouabagenin	163.314	152.865	140.766	137.289	136.256	128.031	0.294055	0.263205	0.17781	2.2962	0.0926267	0.325359	143.087	0.574877
ARTHONIOIC ACID	168.96	170.916	163.116	161.371	173.517	159.907	11.0347	16.5142	12.7179	18.1404	18.9096	13.6993	166.298	15.1693
3'-Geranylchalconaringenin	31.6715	32.2666	30.5025	29.4761	31.6255	30.0717	2.47e-08	2.47e-08	2.47e-08	2.47e-08	2.47e-08	2.47e-08	30.9356	0
Nubigenol	260.427	261.607	240.916	238.325	252.337	240.205	10.5127	20.7319	11.0074	11.6424	13.7291	13.2951	248.97	13.4864
Chitobiose	346.03	337.35	316.855	326.591	320.693	304.771	29.1152	37.7536	32.0552	37.1557	36.5645	33.2754	325.382	34.32
jasmolin I	4291.98	4132.74	4023.54	4054.7	3973.49	3898.66	240.525	206.575	211.388	201.305	219.354	236.153	4062.52	219.217
11beta,17,21-Trihydroxy-2alpha-methylpregn-4-ene-3,20-dione 21-acetate	2365.41	2223.89	2197.96	2239.63	2189.24	2154.34	87.0807	97.1154	87.7504	140.436	109.885	114.917	2228.41	106.197
Canrenone	1929.33	1857.02	1765.04	1835.58	1800.7	1739.33	121.511	110.929	127.2	158.205	136.308	147.54	1821.17	133.616
2-[2-(4-Hydroxy-3-methoxyphenyl)ethyl]-5-octylfuran	10101.1	10120.8	9487.1	9225.85	9630.86	9330.27	1032.48	712.101	704.281	815.738	741.924	839.087	9649.32	807.602
Neoquassin	825.846	834.392	772.894	780.642	810.566	787.295	110.983	86.4325	83.3526	114.894	94.7099	100.164	801.939	98.4225
Dihydrozeatin-O-glucoside	165.109	157.268	152.357	149.849	155.797	151.273	12.423	11.9446	15.184	12.218	8.99991	14.2213	155.275	12.4985
[10]-Dehydroshogaol	2196.2	2047.77	2080.96	2023.53	2086.79	2035.88	180.511	166.112	171.305	175.095	174.435	175.592	2078.52	173.841
Orientin 2''-O-(2'''-methylbutyrate)	103.184	101.935	103.049	95.7331	96.9282	94.9077	10.643	11.8652	12.8259	14.2696	13.4729	7.26943	99.2895	11.7243
Resolvin E1	112.03	109.632	108.18	104.525	110.178	100.472	14.6089	13.9676	10.6048	17.2008	13.4774	12.7072	107.503	13.7611
Millettin	24.1737	23.7981	24.8589	22.7425	23.7523	21.8584	2.47e-08	2.47e-08	2.47e-08	2.47e-08	2.47e-08	2.47e-08	23.5307	0
11-Hydroxyandrosterone	130.364	128.179	129.787	118.171	127.428	113.377	1.92721	3.82901	1.48335	3.21556	4.34935	6.47742	124.551	3.54698
Methyl-(10R)-hydroxy-(11S,12S)-epoxy-(5Z,8Z,14Z)-eicosatrienoate	53.3069	48.7324	45.4639	46.7581	49.0487	48.5806	2.47e-08	2.47e-08	2.47e-08	2.47e-08	2.47e-08	2.47e-08	48.6484	0
psychosine sulfate	24.5976	22.164	20.1001	21.6677	22.2168	21.589	2.47e-08	2.47e-08	0.00192571	0.0664299	2.47e-08	2.47e-08	22.0559	0.0113926
5-[2H-Pyrrol-4-(3H)-ylidenemethyl]-2-furanmethanol	162.968	142.603	142.696	148.904	147.081	134.889	2.47e-08	7.3445	4.41337	12.2618	2.47e-08	2.01907	146.524	4.33979
(20S)-1alpha,25-dihydroxy-20-phenyl-16,17-didehydro-21-norvitamin D3	114.451	110.236	100.294	111.118	111.04	101.457	12.7563	16.5281	17.8284	17.3961	14.3963	15.9725	108.099	15.8129
(-)-Linderol A	62.9939	59.6972	63.478	61.9617	59.112	58.0708	9.87564	3.65167	5.46918	2.01442	4.80616	4.39632	60.8856	5.03556
Okanin 3,4,3'-trimethyl ether 4'-glucoside	458.071	425.832	443.159	482.381	440.434	404.262	64.7457	40.0812	28.8542	21.4502	34.6925	30.9567	442.357	36.7967
omega-hydroxy hendecanoic acid	86.6323	89.0364	91.8547	97.6666	91.7264	81.6876	12.4536	10.1572	14.2792	9.74787	5.91972	5.54308	89.7673	9.68345
(S)-9-Hydroxy-10-undecenoic acid	78.3401	82.8559	81.8572	86.2757	79.9728	75.643	11.9076	17.7908	13.904	9.98139	9.21239	9.14529	80.8241	11.9902
8-Propanoylneosolaniol	87.9369	89.0901	85.351	88.1513	88.8456	76.5304	1.25277	2.31234	4.89269	2.14673	0.389666	1.77518	85.9842	2.12823
26,26,26,27,27,27-hexafluoro-1alpha,24-dihydroxyvitamin D3	128.762	127.694	130.824	133.55	129.963	116.267	2.47e-08	0.0332028	2.47e-08	2.47e-08	2.47e-08	2.47e-08	127.843	0.00553382
17-Hydroxypregnenolone sulfate	457.659	470.32	474.668	475.092	474.484	437.174	10.1687	7.63804	5.089	11.1937	9.15958	11.8178	464.9	9.1778
Ceroptene	117.301	115.939	125.566	131.409	127.692	104.613	2.47e-08	1.51985	1.55792	1.46041	2.74605	3.91277	120.42	1.86617
Methocarbamol	84.3891	81.4908	86.9525	88.2575	82.3382	72.253	2.47e-08	3.34441	2.47e-08	2.47e-08	2.47e-08	2.47e-08	82.6135	0.557402
Calamin	271.112	272.147	271.727	284.073	267.841	240.617	29.8405	43.0598	47.8487	37.7718	50.9741	43.8016	267.92	42.2161
5,7-Dihydroxy-3',4'-dimethoxy-5'-prenylflavanone	209.262	199.633	201.07	220.205	214.251	203.684	21.0195	28.4332	18.7852	20.7273	26.8383	25.7406	208.018	23.5907
Phloionolic acid	112.052	112.087	108.367	118.069	112.899	104.463	5.14042	5.4342	5.54381	5.6584	5.97561	4.80538	111.323	5.4263
Bolekolic acid	309.675	298.934	299.041	327.441	306.707	300.074	17.7336	27.4166	26.1944	32.9635	23.9301	28.4523	306.979	26.1151
2-(5-((2Z,5Z,8Z,11E)-tetradeca-2,5,8,11-tetraen-1-yl)furan-2-yl)-ethanoic acid	46.9029	43.8074	41.6228	45.9416	43.9367	43.7754	1.21291	1.51639	1.42688	2.33551	0.53084	1.49562	44.3311	1.41969
Dihydroisocycloartomunin	35.8167	31.551	33.4283	35.5293	32.7595	32.5665	2.47e-08	2.47e-08	2.47e-08	0.00970762	2.47e-08	2.47e-08	33.6086	0.00161796
Novobiocin	46.8298	42.646	42.8548	45.6665	44.1013	41.7412	2.47e-08	2.47e-08	2.47e-08	0.0204873	2.47e-08	2.47e-08	43.9733	0.00341457
Corylin	817.179	733.524	744.647	792.592	772.706	759.814	2.47e-08	0.982736	1.64223	1.44153	1.65028	6.4914	770.077	2.0347
Methyl (Z)-3-hexenoate	118.218	108.192	109.189	121.009	108.632	102.242	11.0743	10.5187	8.71744	11.3675	16.8991	15.4662	111.247	12.3405
9,10-DiHOME	90.878	85.2246	88.219	97.0766	84.1093	87.7374	8.80746	10.5379	7.83193	15.6648	11.0346	12.0553	88.8741	10.9886
O-Desmethylvenlafaxine glucuronide	67.7986	66.3327	69.5956	74.2706	65.8887	67.0335	2.47e-08	2.47e-08	2.47e-08	2.47e-08	2.47e-08	2.47e-08	68.4866	0
4'-Hydroxy-7-methoxy-8-methylflavan	42.7133	39.5345	41.3069	45.8966	40.9831	39.8558	2.47e-08	1.23819	2.47e-08	2.47e-08	2.47e-08	2.47e-08	41.715	0.206364
5-trans-PGF2alpha	224.287	225.85	238.507	232.046	214.214	228.516	1.53586	8.48885	8.10054	13.3525	9.15118	9.58477	227.237	8.36894
21-Hydroxy-5b-pregnane-3,11,20-trione	333.826	340.594	332.673	355.51	315.604	332.039	11.3899	20.2795	22.5332	30.2044	23.6832	28.9792	335.041	22.8449
ent-16b,19-Kauranediol 19-acetate	50.4847	49.9012	53.2581	52.3245	45.8208	48.3592	6.92061	6.20506	8.32214	9.29871	7.76266	8.18578	50.0248	7.78249
Niazicinin A	152.416	146.721	149.776	157.502	133.343	141.775	0.156319	2.47e-08	2.47e-08	2.47e-08	3.56985	2.47e-08	146.922	0.621029
all-trans-18-Hydroxyretinoic acid	1434.4	1402.39	1458.58	1436.76	1294.22	1342.32	167.913	114.599	123.762	132.142	129.63	146.161	1394.78	135.701
Isocyclomorusin	470.369	457.27	510.47	510.786	493.976	473.224	4.84663	10.4675	14.2942	10.8665	13.0489	13.6079	486.016	11.1886
Nigrescin	8887.25	9149.18	9708.06	9527.76	9561.35	9046.5	690.085	808.017	780.898	784.231	699.801	714.143	9313.35	746.196
6-Hydroxykaempferol 3,5,7,4'-tetramethyl ether 6-rhamnoside	196.802	193.564	217.026	212.872	202.682	183.653	2.47e-08	2.39582	2.63602	3.11628	4.52362	0.842485	201.1	2.25237
pre-putrebactin	267.513	258.668	288.848	279.948	261.554	258.293	6.17929	13.1971	8.32025	16.0226	10.552	11.9752	269.137	11.0411
Troxilin B3	60.7375	56.0934	65.1348	61.5316	57.4077	59.6511	4.52618	4.3748	7.10508	6.31777	4.72683	9.67096	60.0927	6.12027
PKHdiA-PA	181.139	172.257	190.951	183.288	171.781	172.106	9.51972	21.3488	29.3631	30.0069	24.6285	27.8707	178.587	23.7896
Siderol	176.281	162.115	148.338	148.964	140.08	140.576	9.09221	12.2865	14.4032	31.2908	18.4482	19.8927	152.726	17.5689
8-Oxo-10,12-octadecadiynoic acid	182.768	184.055	168.397	168.964	153.568	158.301	26.9679	21.3201	20.2594	32.0025	26.377	26.2274	169.342	25.5257
Mycalamide A	23.7109	21.9974	20.3171	21.6741	16.3769	20.5	2.47e-08	0.0870548	2.47e-08	2.47e-08	0.000349713	2.47e-08	20.7627	0.0145674
Oleic acid(d2)	214.277	192.124	191.971	197.223	165.063	195.099	37.0266	28.3635	28.8998	31.8063	24.9717	36.1008	192.626	31.1948
Myricetin 3,3'-digalactoside	160.801	158.131	149.44	165.207	142.272	144.52	19.4889	11.3346	11.4898	22.5361	16.8352	8.6235	153.395	15.0514
Pinocembrin	40.4329	38.8439	34.8779	39.7565	33.1274	35.0132	2.47e-08	2.47e-08	2.47e-08	2.47e-08	2.47e-08	2.47e-08	37.0086	0
Armillaric acid	48.6357	43.5239	42.5993	46.2904	39.2619	42.816	2.47e-08	2.47e-08	2.47e-08	2.47e-08	2.47e-08	2.47e-08	43.8546	0
15-keto-PGE2	133.206	121.884	120.965	135.475	112.629	114.401	2.47e-08	0.844806	2.47e-08	2.47e-08	0.903904	0.672818	123.093	0.403588
17alpha-hydroxypregnenolone	46.5268	48.1652	48.1747	45.0672	43.5129	46.9253	3.34198	2.53135	5.8743	7.49041	3.98918	4.75428	46.3953	4.66358
10-Deacetyl-2-debenzoylbaccatin III	47.4537	44.9812	42.8317	42.4942	40.1988	42.5237	0.237108	0.071211	0.28649	0.314366	0.219746	0.206181	43.4139	0.222517
gibberellin A28	179.62	174.736	171.271	161.634	158.356	170.639	4.22303	4.52988	2.15769	0.729924	3.174	2.57134	169.376	2.89764
Aminophylline	198.023	202.577	190.528	188.483	186.42	187.431	4.53421	7.01799	8.78889	16.3078	7.10317	14.6352	192.244	9.73121
Pinostrobin 5-O-glucoside	1214.58	1201.22	1140.9	1182.02	1138.92	1171.18	56.2332	55.1591	52.138	94.9959	58.2733	69.2239	1174.8	64.3372
11beta-Hydroxyisoandrosterone	374.64	383.562	367.303	369.436	354.512	369.01	25.3264	30.033	32.953	37.0521	31.0852	35.9302	369.744	32.0633
6-oxo-famciclovir	60.9654	64.9263	62.8903	58.5071	57.8442	60.5523	2.30431	5.34539	3.61538	4.44555	5.58804	4.41662	60.9476	4.28588
Dihydrofukinolide	191.037	215.247	203.275	206.963	193.685	202.588	1.65784	2.33877	2.47883	2.16752	4.47838	2.37534	202.132	2.58278
Eriodictyol 7,3'-dimethyl ether 4'-prenyl ether	1371.02	1505.28	1414.18	1424.55	1298.04	1351.61	47.1895	40.3148	37.6548	46.3877	43.392	51.4096	1394.11	44.3914
6'',6''-Dimethyl-5''-hydroxy-4'',5''-dihydropyrano[2'',3'':2',3']-4'-hydroxy-6'-methoxychalcone	162.515	163.305	159.674	161.418	152.8	157.152	2.035	2.1174	2.47e-08	2.47e-08	5.27643	3.80016	159.477	2.20483
Deoxyloganic acid	177.065	186.077	185.183	183.818	178.835	177.486	7.08267	12.4336	5.49199	5.24692	11.039	5.02496	181.411	7.71986
8,9-Difluoro-8E,10E-dodecadien-1-ol	258.76	263.446	260.811	243.312	259.131	254.42	18.7214	25.4357	12.1029	6.15907	27.6865	18.1632	256.647	18.0448
algestone	115.168	116.729	119.28	113.146	116.281	117.913	9.69253	13.841	6.23768	7.7688	12.4436	10.2091	116.42	10.0321
8-C-Methylvelloquercetin 3,5,3'-trimethyl ether	633.725	624.516	635.795	626.522	620.199	606.937	69.7071	117.035	95.4994	64.7306	86.6673	93.3691	624.616	87.8347
Chalconaringenin 2'-rhamnosyl-(1->4)-xyloside	44359.4	43136.6	45516.8	43295.3	42502.2	42888.2	2844.7	3414.59	2974.47	3178.09	2942.31	2818.8	43616.4	3028.83
6-Hydroxy-5-methyl-3',4',5'-trimethoxyaurone-4-O-alpha-L-rhamnopyranoside	54214.4	52436.5	55115.4	53408.7	53720.1	51438.6	3638.64	4652.69	4124.5	4396.3	3964.65	4015.97	53388.9	4132.13
Centaurein	90.15	91.8322	87.0482	90.4394	85.3964	93.7831	5.19127	4.0885	7.26501	2.89682	16.2722	9.89321	89.7749	7.60116
Pyrulic acid	142.242	136.56	139.764	152.639	142.992	153.555	11.9274	6.44149	19.8843	7.88851	17.9398	8.67614	144.625	12.1263
beta-Cortolone	60.8606	57.592	56.2341	58.731	53.4966	59.2254	2.47e-08	2.47e-08	2.47e-08	0.87106	2.47e-08	2.47e-08	57.6899	0.145177
4-Butyloxazole	20.7885	18.7059	19.1761	20.0847	17.5761	21.0054	2.47e-08	2.47e-08	2.47e-08	2.47e-08	2.47e-08	0.371486	19.5561	0.0619143
13-phenyl-7E-tridecenoic acid	49.7698	46.9515	48.3395	53.747	46.5939	53.2359	3.53721	2.1559	4.25709	4.27139	3.04318	2.45911	49.7729	3.28731
tetranor-PGDM	126.314	126.974	118.764	136.131	123.342	140.08	2.47e-08	2.47e-08	2.47e-08	2.47e-08	2.47e-08	2.47e-08	128.601	0
Calophyllolide	1028.52	1048.2	1022.67	1109.81	999.326	1100.2	25.3498	32.7461	14.0595	31.5584	20.3798	26.8276	1051.45	25.1535
Didesmethylloperamide	253.888	245.358	256.144	253.975	250.186	255.189	0.281186	1.07862	1.84001	7.97849	2.18748	2.81696	252.457	2.69712
5-(3-methyl-5-heptylfuran-2-yl)-pentanoic acid	193.639	188.477	192.689	190.146	184.782	196.947	16.7099	16.2444	16.7363	24.1474	21.446	21.7233	191.113	19.5012
D-Erythro-imidazole-glycerol-phosphate	39.6095	38.2589	39.1025	39.5603	38.1497	41.0082	2.47e-08	2.04958	1.73132	2.26119	1.01237	0.711676	39.2815	1.29435
Eriocarpin	9208.84	8865.35	9017.76	8964.64	8564.06	9102.67	1383.88	1673.64	1494.03	1544.44	1514.19	1346.19	8953.89	1492.73
3-hydroxymethyl-glutaric acid	3448.18	3174.06	3378.85	3243.18	3407.25	3327.25	134.915	124.487	124.515	117.919	119.945	134.907	3329.8	126.115
5S,15S-DiHETE	1849.51	1683.72	1795.56	1694.43	1719.61	1819.31	150.743	148.611	178.91	165.796	174.298	169.864	1760.36	164.704
Taraxacoside	381.403	346.005	366.35	352.344	357.347	363.829	9.11573	19.4369	11.7966	19.4558	16.0453	12.7962	361.213	14.7744
3,4,5-trihydroxy-6-{[5-(4-methoxyphenyl)-2-methyl-3-oxopentyl]oxy}oxane-2-carboxylic acid	326.547	300.155	312.396	309.979	305.81	315.479	3.65226	0.00138896	2.47e-08	4.52698	4.69072	3.05523	311.728	2.65443
Glaucarubolone 15-O-beta-D-glucopyranoside	1428.49	1327.65	1379.92	1353.6	1365.98	1396.31	59.2459	67.4455	54.2102	55.9216	67.0595	54.1389	1375.33	59.6703
Isorhamnetin 3-rhamnosyl-(1->6)-(2''-acetylglucoside)	125.827	117.631	114.446	115.423	116.528	125.005	16.2947	6.98162	16.9056	11.6347	9.46107	16.4984	119.143	12.9627
Cortexolone	68.3639	69.5126	64.5969	67.0701	64.5775	71.319	11.3589	7.96555	10.7285	9.82956	10.6211	11.7479	67.5733	10.3752
L-Arginine phosphate	45.2967	39.2187	39.034	39.8234	40.7811	45.0847	2.47e-08	2.47e-08	2.47e-08	2.47e-08	2.47e-08	2.47e-08	41.5398	0
all-trans-retinyl linoleate	81.5059	71.1755	72.0724	77.0143	74.321	78.4381	2.47e-08	2.47e-08	2.47e-08	2.47e-08	2.47e-08	2.47e-08	75.7545	0
CAY10626	5262.55	4804.51	4544.4	4735.37	4640.04	4991.6	320.642	286.974	259.407	285.028	276.016	263.257	4829.75	281.887
20-HETE	118826	112080	113550	110560	111874	116375	25313.2	18514	16356.7	18235.7	18096.1	18915.4	113878	19238.5
3,4-dimethyl-5-carboxyethyl-2-furanhexanoic acid	128.978	120.793	123.618	125.493	122.136	134.685	6.69159	2.53415	6.04417	1.36364	2.67818	2.47e-08	125.951	3.21862
3-pentadecynoic acid	198.098	186.072	188.874	184.728	184.602	201.756	7.58111	4.21203	7.50786	1.45367	3.9976	5.76448	190.688	5.08612
Nigakilactone C	241.61	225.869	217.355	225.788	209.867	223.711	4.66659	12.5009	21.5205	35.8675	25.4751	29.668	224.033	21.6164
1-(2-methoxy-5Z-hexadecenyl)-sn-glycero-3-phosphoethanolamine	88.9823	82.1027	80.7865	77.6896	71.11	79.1087	1.65978	8.38351	14.1786	9.79117	15.4017	15.8762	79.9633	10.8818
all-trans-heptaprenyl diphosphate	328.346	271.185	309.745	263.912	250.997	273.13	2.47e-08	2.47e-08	2.47e-08	2.47e-08	2.47e-08	2.47e-08	282.886	0
8beta-Hydroxy-3-longipinen-5-one	66.7358	56.1585	59.6638	53.4584	54.059	52.3553	2.47e-08	2.47e-08	2.47e-08	2.47e-08	2.47e-08	2.47e-08	57.0718	0
18-Oxocortisol	58.6917	51.6419	56.1833	52.1999	47.3486	48.2835	2.47e-08	2.47e-08	2.47e-08	2.47e-08	2.47e-08	2.47e-08	52.3915	0
4,5-Dihydroniveusin A	25.6017	20.3715	22.056	22.4609	21.8598	21.8704	2.47e-08	2.47e-08	2.47e-08	2.47e-08	2.47e-08	2.47e-08	22.37	0
Cymorcin diglucoside	15.4122	12.8949	15.1184	14.7473	13.8963	14.1785	2.47e-08	2.47e-08	2.47e-08	0.593678	2.47e-08	2.47e-08	14.3746	0.0989464
5-O-Methyl-8-prenylafzelechin-4beta-ol	426.906	391.039	406.675	397.484	410.236	426.044	28.4633	50.2684	40.6077	67.2417	71.6676	66.1496	409.731	54.0664
gamma-CEHC Glc	118.689	105.8	112.22	108.046	105.24	116.803	15.5283	16.721	6.66922	19.4263	22.1166	22.4652	111.133	17.1544
Isoscutellarein 4'-methyl ether 7-(6'''-acetylallosyl)(1->2)-glucoside	153.956	143.631	164.95	153.049	144.623	150.346	15.9785	15.5286	10.6557	6.92815	28.915	12.2905	151.759	15.0494
7-hydroxy-10E-Heptadecen-8-ynoic acid	60.2791	55.7761	63.2471	53.5232	48.8414	61.6664	2.47e-08	0.103546	2.47e-08	2.47e-08	2.47e-08	2.47e-08	57.2222	0.0172577
clavulone I	20.0087	17.8381	20.4077	17.7866	16.6022	20.9865	2.47e-08	0.827839	0.894308	2.47e-08	1.6424	0.835927	18.9383	0.700079
1,3,7-Trioxo-5beta-cholan-24-oic Acid	232.826	243.737	224.011	273.646	232.454	249.486	2.47e-08	2.47e-08	2.47e-08	2.47e-08	2.47e-08	2.47e-08	242.694	0
Physalolactone	5.44787	6.17974	5.29882	6.62255	5.75875	6.11823	2.47e-08	2.47e-08	2.47e-08	2.47e-08	2.47e-08	2.47e-08	5.90433	0
3-hydroxyphenylpropionylglycine	43.7739	47.0132	36.0242	49.8662	44.2662	46.0434	2.53023	2.47e-08	2.47e-08	2.47e-08	2.47e-08	2.47e-08	44.4979	0.421704
O-b-D-Gal-(1->3)-O-[O-b-D-Gal-(1->4)-2-(acetylamino)-2-deoxy-b-D-Glc-(1->6)]-2-(acetylamino)-2-deoxy- D-Galactose	32.7632	32.6097	28.101	36.297	33.5772	34.6424	2.47e-08	2.47e-08	2.47e-08	2.47e-08	3.06564	2.47e-08	32.9984	0.510941
3-(3-hydroxyphenyl)-2-(4-hydroxyphenyl)-4-[(E)-2-(4-hydroxyphenyl)ethenyl]-2,3-dihydro-1-benzofuran-6-ol	6.28054	6.75829	4.80961	6.86856	5.88515	7.4016	2.47e-08	2.47e-08	2.47e-08	2.47e-08	2.47e-08	2.47e-08	6.33396	0
Dulcoside A	41.6049	38.3089	32.9246	46.4257	34.9515	43.2819	2.47e-08	2.47e-08	2.47e-08	2.47e-08	2.47e-08	2.47e-08	39.5829	0
Anandamide (18:4, n-3)	90.2052	84.8499	73.6106	97.3344	80.5863	90.6416	11.7855	10.0139	7.34928	10.1565	9.91443	8.98992	86.2047	9.70158
N-arachidonoyl D-serine	69.7374	84.2401	74.2456	99.2759	70.5395	86.2778	0.492368	0.244512	0.349011	0.440784	0.0973852	0.85415	80.7194	0.413035
Bancroftinone	31.7149	36.0234	29.951	36.045	26.8609	34.1556	2.47e-08	2.47e-08	2.47e-08	2.47e-08	2.47e-08	2.47e-08	32.4585	0
Gibberellin A3	369.953	430.294	370.524	450.143	347.78	393.391	57.3468	67.2681	38.348	61.4922	44.7809	44.554	393.681	52.2983
trans-2-trans-4-Heptadien-1-ol	15.7861	17.9432	16.2235	19.2348	16.3955	17.7107	2.47e-08	2.54384	1.62784	2.47e-08	2.47e-08	3.12983	17.2156	1.21692
Cinitapride	77.4463	78.6507	75.75	84.5168	75.1866	82.0006	11.7823	14.5434	8.29728	6.43134	2.47e-08	11.0715	78.9252	8.68764
N-[(3a,5b,7b)-7-hydroxy-24-oxo-3-(sulfoxy)cholan-24-yl]-Glycine	292.164	268.469	252.975	333.46	217.492	338.882	2.47e-08	23.0573	2.47e-08	7.12074	2.47e-08	2.47e-08	283.907	5.02968
(23S)-23,25-dihydroxy-24-oxovitamin D3 23-(beta-glucuronide)	76.7068	68.7187	72.1372	90.0216	54.0674	75.8111	3.74161	1.29608	1.75473	2.83526	3.49358	3.21964	72.9105	2.72348
Salicylic acid	16.4169	12.3178	13.5554	16.6905	13.9105	14.5988	2.47e-08	2.47e-08	0.607718	2.47e-08	2.47e-08	2.47e-08	14.5817	0.101286
4-Amino-2-methyl-5-phosphomethylpyrimidine	31.6182	27.4995	26.0274	34.1006	26.307	28.4157	0.997238	1.77016	2.47062	0.814992	3.89372	3.02068	28.9948	2.16123
punaglandin 1	158.338	116.954	117.042	160.494	116.658	146.813	6.18745	3.66333	13.2431	11.8424	6.8765	11.5426	136.05	8.89255
Sweroside	56.7738	47.2385	41.897	51.098	44.8688	50.8812	1.98367	2.75947	3.05833	4.97362	1.89155	3.60858	48.7929	3.04587
Homoeriodictyol	32.0402	25.5637	22.5307	30.4	26.0557	31.805	2.47e-08	2.47e-08	2.47e-08	2.47e-08	2.47e-08	2.47e-08	28.0659	0
Capsianoside I	23.5903	19.1045	16.7999	21.1253	16.492	22.5323	2.47e-08	2.47e-08	2.47e-08	2.47e-08	2.47e-08	2.47e-08	19.9407	0
Squamone	39.5337	39.7261	40.764	42.6451	42.7408	41.5391	5.9338	2.6825	3.03937	3.92142	3.81513	18.4206	41.1581	6.30214
Irinotecan	28.7997	23.1555	29.451	26.3826	25.6391	29.1494	5.71246	6.57091	2.47e-08	4.58293	5.55389	8.60096	27.0962	5.17019
5,7,2',5'-Tetrahydroxyflavone	16.4536	14.3661	17.059	14.2612	13.5301	16.9909	1.64429	3.63542	1.18106	2.16651	0.78175	4.63526	15.4435	2.34071
Pangamic acid	338.952	346.427	378.705	389.232	408.635	487.709	1.71581	13.7402	0.772898	2.47e-08	2.47e-08	2.47e-08	391.61	2.70482
12,13,15-trihydroxy-9E-octadecenoic acid	45.5674	42.2143	42.6963	46.6346	46.1698	56.6042	6.28919	7.26189	3.06543	4.97741	5.08851	3.82657	46.6478	5.08484
Biotin-X-NHS	34.1385	36.34	32.7268	38.6256	33.315	42.3685	2.47e-08	3.20324	2.7512	0.125374	1.79531	1.3356	36.2524	1.53512
Acanthifolicin	15.0454	13.6731	15.2116	16.7208	15.0122	18.8267	2.47e-08	2.47e-08	1.12327	2.47e-08	2.47e-08	2.47e-08	15.7483	0.187212
Broussoflavan A	292.081	287.681	282.39	366.775	304.71	383.815	7.38315	4.93047	2.75447	5.16296	3.10362	2.26588	319.575	4.26676
Rhamnocitrin 3-glucoside-4'-(2''-dihydrophaseoylglucoside)	120.107	126.838	131.48	144.571	134.924	146.396	6.26517	30.9578	21.6528	8.69462	25.0826	8.54603	134.052	16.8665
(2R,3R)-heptane-1,2,3-triol	12.6567	13.4084	15.4491	16.5021	15.597	18.0087	2.47e-08	4.0608	2.47e-08	2.47e-08	2.47e-08	2.47e-08	15.2703	0.676801
9,12-dimethoxy-13-hydroxy-10-octadecenoic acid	21.6877	23.9633	23.8235	25.7226	26.0831	30.9276	2.47e-08	4.58608	2.47e-08	2.47e-08	2.47e-08	1.8223	25.368	1.06806
6-O-Oleuropeoylsucrose	14.468	15.2651	17.0191	14.4711	16.4755	19.1989	2.47e-08	2.47e-08	0.755476	2.31911	0.749094	2.47e-08	16.1496	0.63728
Mono-(2-ethyl-5-oxohexyl) phthalate	24.7379	24.8004	27.5424	27.182	27.3332	32.4107	2.6903	4.51396	6.69793	6.57536	3.58015	2.95151	27.3344	4.50153
3,4,5-trihydroxy-6-{4-[7,15,23-trihydroxy-11,19-bis(4-hydroxyphenyl)-4,12,20-trioxaheptacyclo[16.6.1.1虏,鈦?1鹿鈦?鹿鲁.0虏鹿,虏鈦?0鈦?虏鈦?0鹿鈦?虏鈦禲heptacosa-1(25),5,7,9(27),13,15,17(26),21,23-nonaen-3-yl]phenoxy}oxane-2-carboxylic acid	61.3292	63.88	80.7464	78.0961	80.0559	73.7299	2.47e-08	1.7711	2.47e-08	2.47e-08	2.47e-08	2.47e-08	72.9729	0.295183
Exiguaflavanone H	43.0006	41.8278	53.1785	47.276	49.362	48.3086	5.2477	2.43853	3.64732	1.47089	0.625081	2.88994	47.1589	2.71991
(24R,25S)-25,26-epoxy-1alpha,24-dihydroxy-27-norvitamin D3	9.91948	11.1812	13.2177	11.5124	14.6076	13.3589	2.47e-08	2.47e-08	2.47e-08	2.47e-08	2.47e-08	2.47e-08	12.2996	0
Gossypol	31.8288	33.6694	38.4613	34.9799	41.1545	38.2864	5.37237	6.14349	5.667	5.59628	5.75521	5.22938	36.3967	5.62729
Hexandraside C	305.63	335.91	333.776	330.679	402.483	372.206	2.47e-08	2.47e-08	2.47e-08	2.47e-08	2.47e-08	2.47e-08	346.781	0
Panfuran S	9.11004	10.2707	10.9498	11.0117	12.5044	11.4704	2.47e-08	2.47e-08	2.47e-08	2.47e-08	2.47e-08	2.47e-08	10.8862	0
(-)-Epigallocatechin 3-gallate 7-glucoside 4"-glucuronide	90.8004	90.5364	91.4609	93.2279	95.3807	102.737	4.54521	4.41088	14.8729	3.11474	15.8017	15.0121	94.0239	9.62624
Isoliquiritigenin 4,4'-diglucoside	199.793	193.238	200.945	201.514	214.007	221.809	7.94274	16.9132	27.9019	14.4944	21.989	37.9299	205.218	21.1952
Lisetin	680.898	685.104	646.191	654.451	717.051	751.912	69.6994	72.8255	107.082	53.418	130.502	122.33	689.268	92.6429
Naringenin 4'-O-alpha-L-rhamnopyranoside	2420.06	2402.01	2336.91	2377.23	2590.58	2749.95	289.844	278.297	408.562	222.87	405.531	451.823	2479.46	342.821
Liquiritin	4317.02	4194.56	4031.08	4198.1	4556.38	4744.39	581.973	571.474	683.975	379.566	747.603	770.273	4340.26	622.477
Chalconaringenin 2'-rhamnosyl-(1->4)-glucoside	2456.85	2333.84	2350.77	2431.71	2581.36	2757.59	291.496	336.136	414.738	297.079	414.125	468.878	2485.35	370.409
7,4'-Dihydroxyflavone 7-rutinoside	290.425	274.969	263.321	265.527	291.768	317.626	11.7605	12.0067	22.831	9.46632	21.2147	25.3102	283.939	17.0983
Neoliquiritin	1037.2	1009.05	959.824	975.223	1062.29	1132.53	57.7678	66.7682	82.051	42.9709	102.006	126.161	1029.35	79.6208
Mirificoumestan glycol	984.416	942.967	1030.14	946.661	1011.84	1077.24	100.529	65.1603	131.824	61.5971	135.331	164.871	998.879	109.885
Aervanone	481.681	445.916	470.112	462.912	504.299	502.844	13.0589	16.7408	26.478	10.8724	31.2263	47.7809	477.961	24.3595
Stemonacetal	544.049	488.542	516.332	499.036	556.144	586.526	24.165	21.2342	27.4663	13.4356	39.024	49.0298	531.772	29.0591
Gibberellin A12	49.3581	52.237	51.4831	44.3216	47.6411	54.9025	2.47e-08	4.05519	6.11267	2.49772	5.96008	3.99177	49.9906	3.76957
PA(12:0/15:1(9Z))	405.484	383.72	413.165	357.739	388.221	417.56	1.46534	1.33148	5.14119	2.47e-08	5.67446	4.5458	394.315	3.02638
Thapsigargin	108.857	108.529	115.22	104.74	108.282	117.637	3.21383	3.16774	5.4476	1.97823	3.37657	4.0536	110.544	3.5396
6-[3-(6,7-dimethoxy-2H-1,3-benzodioxol-5-yl)oxirane-2-carbonyloxy]-3,4,5-trihydroxyoxane-2-carboxylic acid	68.8354	61.6908	69.985	62.3024	68.4657	71.5926	2.47e-08	2.7838	6.06	2.95179	7.00655	5.14182	67.1453	3.99066
3-Oxo-delta5-steroid	404.37	366.095	404.667	372.572	373.103	402.149	52.3079	62.8149	69.2975	59.2941	70.728	68.0292	387.159	63.7453
Isorhamnetin 3-(4''',6'''-diacetylglucosyl) (1->3)-galactoside	55.93	59.2439	65.6718	63.5917	63.2151	70.5233	2.47e-08	2.47e-08	5.50181	5.87516	8.12384	8.66328	63.0293	4.69402
Syringetin 3-(4''',6'''-diacetylglucosyl)(1->3)-galactoside	96.9496	102.065	103.51	99.2454	104.196	118.757	2.47e-08	3.18464	6.01562	5.83757	14.0188	7.66584	104.121	6.12041
Quercetin 4'-glucuronide	192.109	178.457	199.288	199.87	201.091	198.341	2.47e-08	2.47e-08	8.75792	1.80439	6.55972	5.43084	194.859	3.75881
(+)-Tephrorin A	536.548	490.576	564.41	531.624	562.047	560.083	4.15781	9.61782	5.95945	9.32491	12.5209	4.43739	540.881	7.66972
Risperidone	33.679	34.807	40.6953	38.8771	37.3944	39.8857	2.47e-08	2.47e-08	2.47e-08	2.47e-08	2.47e-08	2.47e-08	37.5564	0
Geraldol 4'-glucoside	19.8587	20.0994	23.661	21.668	21.8919	22.3817	2.47e-08	2.47e-08	2.47e-08	2.47e-08	2.47e-08	2.47e-08	21.5934	0
Tricrocin	281.079	269.782	301.075	288.578	289.81	291.848	2.51402	1.28493	2.65259	10.3587	6.49154	3.73887	287.029	4.50677
Urdamycin B	65.1323	62.7702	71.9315	66.3748	65.4579	66.8639	2.47e-08	0.880047	2.47e-08	1.00305	2.47e-08	1.58238	66.4218	0.577579
2,6,7-Trihydroxy-9-methylxanthen-3-one	420.999	399.325	461.406	422.67	418.201	428.811	20.7554	19.4479	23.4072	24.211	24.4988	20.4507	425.235	22.1285
Leptophylloside	28.6158	30.1689	33.7723	30.3156	31.6598	30.974	2.47e-08	0.226843	0.394119	0.453368	2.47e-08	0.680825	30.9177	0.292526
benzyl 4-(1,3-dioxoisoindolin-2-yl)-2',2'-dimethyl-3',5-dioxo-2',3',4,5-tetrahydro-3H-spiro[furan-2,9'-imidazo[1,2-a]indole]-1'(9a'H)-carboxylate	98.6852	103.147	107.886	104.962	104.211	104.983	2.47e-08	2.24784	2.47e-08	0.224676	0.898467	2.47e-08	103.979	0.561831
(3S,5R,6S,7E,9x)-7-Megastigmene-3,6,9-triol 9-glucoside	4221.24	4345.36	4578.1	4390.28	4371.02	4444.44	588.83	721.094	678.745	792.376	699.341	677.062	4391.74	692.908
3,4,5-trihydroxy-6-{[5-(4-methoxyphenyl)-3-oxopentyl]oxy}oxane-2-carboxylic acid	53.7018	48.9057	59.5767	54.5791	57.1986	60.1617	2.40203	4.01073	3.10219	7.70399	2.57414	6.15813	55.6873	4.3252
8,8a-Deoxyoleandolide	30.4733	30.2889	35.8298	31.9994	35.8459	37.5216	2.47e-08	2.94209	0.571829	2.47e-08	2.47e-08	2.47e-08	33.6598	0.585653
(1S,2S,4R)-p-Menth-8-ene-1,2,10-triol 2-glucoside	71.3295	68.3178	70.6124	71.4627	72.9302	80.7396	2.47e-08	5.94712	2.33907	2.41484	2.30835	2.54688	72.5654	2.59271
{4-[1-hydroxy-3-(5-methoxy-2,2-dimethyl-2H-chromen-6-yl)propyl]phenyl}oxidanesulfonic acid	211.597	199.591	223.212	224.394	223.026	231.016	0.100325	25.6698	10.4368	7.97915	9.92648	9.73976	218.806	10.6421
2-undecenal	27.1501	30.837	29.5651	27.9163	27.9294	32.1821	3.93902	4.75146	2.47e-08	4.70837	4.96596	2.47e-08	29.2633	3.0608
Precatorin III	56.2091	64.7735	64.7884	61.055	62.9585	72.3694	0.613864	5.93783	0.377726	1.58477	1.07616	2.48628	63.6923	2.01277
Nocardicin C	302.714	353.009	364.398	368.88	357.253	389.179	49.4612	77.9994	47.5301	38.7004	43.1016	50.7986	355.905	51.2652
Flemiwallichin B	20.7128	22.31	23.3894	21.7662	23.4812	24.7756	2.47e-08	2.47e-08	2.47e-08	2.47e-08	2.47e-08	2.47e-08	22.7392	0
Spinacetin	580.431	640.539	688.087	658.966	630.462	705.583	2.47e-08	2.47e-08	2.47e-08	2.47e-08	2.47e-08	2.47e-08	650.678	0
adonitoxigenin	104.978	113.705	120.061	111.857	110.621	121.535	3.20262	3.69319	7.69294	2.77295	7.00554	1.58268	113.793	4.32499
(7'R,8'R)-4,7'-Epoxy-3'-methoxy-4',5,9,9'-lignanetetrol 9'-glucoside	362.895	416.833	413.966	407.942	408.761	410.905	56.2628	31.9222	46.9681	56.2703	31.7682	44.7036	403.55	44.6492
Istamycin KL1	17.558	21.2737	19.673	18.7064	18.9862	20.3573	2.47e-08	2.47e-08	2.47e-08	0.000860068	2.47e-08	2.47e-08	19.4258	0
D-Linalool 3-(6''-malonylglucoside)	84.6732	101.638	97.2582	91.1317	94.4125	97.6821	15.7228	11.2376	12.415	14.2569	9.73787	12.8311	94.466	12.7002
Corchoionoside B	98.5698	125.903	119.54	110.523	119.695	118.737	2.47e-08	2.47e-08	2.22894	2.47e-08	2.47e-08	2.47e-08	115.495	0.371491
8a,11-Dihydroxy-D9-tetrahydrocannabinol	321.97	374.092	382.507	340.502	373.372	365.5	17.9556	30.7648	31.3743	31.9429	25.5777	29.3837	359.657	27.8332
Apigenin 7-(6''-methylglucuronide)	9.12814	10.0756	12.1221	9.82567	9.82643	10.9473	2.47e-08	2.47e-08	2.47e-08	2.47e-08	2.47e-08	2.47e-08	10.3209	0
6-[1-(2H-1,3-benzodioxol-5-yl)-3-(6-hydroxy-4-methoxy-1-benzofuran-5-yl)-1,3-dioxopropan-2-yl]-3,4,5-trihydroxyoxane-2-carboxylic acid	308.892	340.411	384.706	348.432	333.442	355.219	52.5085	53.2772	48.7901	42.6879	50.1746	18.1793	345.184	44.2696
(9Z,12Z,15Z)-3-hydroxyoctadecatrienoylcarnitine	22.7978	26.2965	29.6689	23.7522	28.7759	26.8786	2.47e-08	3.10661	2.47e-08	2.47e-08	2.47e-08	2.47e-08	26.3617	0.517769
5,7,4'-Trihydroxyflavonone 4'-O-xylosylglucoside	52.772	54.2372	59.1175	53.652	56.7205	55.07	2.47e-08	9.81091	4.92537	4.82766	3.12994	2.22527	55.2615	4.15319
PI(20:0/0:0)	86.9045	97.1328	103.006	91.5092	95.2706	93.5601	5.46551	14.7351	9.85075	19.014	10.1357	9.09931	94.5638	11.3834
Sagittatoside B	180.072	211.037	194.585	200.891	236.058	255.911	2.47e-08	2.47e-08	0.0206963	2.47e-08	2.47e-08	0.488615	213.092	0.0848852
3'-Prenylapigenin 7-[rhamnosyl-(1->6)-glucoside]	49.7835	50.7377	48.0097	57.2019	60.2635	68.5702	2.47e-08	2.47e-08	2.47e-08	2.47e-08	2.47e-08	2.47e-08	55.7611	0
N-Desmethylzafirlukast	29.1669	28.9822	26.6365	29.791	32.6208	37.4775	2.47e-08	2.47e-08	2.47e-08	2.47e-08	2.47e-08	1.29052	30.7792	0.215087
Chrysin 7-rutinoside	155.801	144.164	141.615	158.737	175.957	176.195	14.6967	2.47e-08	2.40241	1.72182	3.75835	0.687885	158.745	3.87786
8-C-p-Hydroxybenzylkaempferol	997.893	1015.37	999.159	1049.43	1118.35	1126.42	93.9029	88.9861	117.547	78.361	115.273	113.518	1051.1	101.265
Noranhydroicaritin 3-rhamnosyl-(1->2)-rhamnoside	510.446	497.283	490.58	514.156	586.479	585.031	1.74506	2.29587	3.6817	3.23242	2.57656	3.16961	530.663	2.78354
Albanin A	401.507	403.957	383.139	404.624	455.771	483.699	2.47e-08	5.42703	10.047	2.47e-08	8.14229	19.2056	422.116	7.13698
Nirurin	519.687	527.339	517.693	542.774	580.608	620.615	2.47e-08	4.38689	1.27291	3.24246	0.839474	3.66443	551.453	2.23436
Fremontin	42.5993	38.286	45.653	44.6677	52.4961	51.624	2.47e-08	2.47e-08	1.7739	2.47e-08	1.33863	2.7518	45.8877	0.977387
Kaempferitrin	73.0095	72.6376	72.6946	72.1287	92.1139	87.503	2.1717	2.47e-08	0.8605	0.727456	2.47e-08	4.59103	78.3479	1.39178
5,7,4'-Trihydroxyflavanone 4'-O-rutinoside	217.903	181.149	187.008	189.768	213.468	228.116	13.6355	24.7911	15.4162	5.19004	17.7237	30.2525	202.902	17.8348
Caohuoside D	62.2458	52.8607	53.8232	53.5454	62.7965	73.9896	2.47e-08	2.47e-08	2.47e-08	2.47e-08	2.47e-08	2.47e-08	59.8769	0
Galangin 3-rhamnoside	38.8961	33.768	31.8728	36.2886	40.9669	44.9341	2.47e-08	2.47e-08	2.47e-08	2.47e-08	2.47e-08	2.47e-08	37.7878	0
bicyclo-PGE2	108.285	99.8361	89.9571	92.9676	102.896	109.777	11.5752	4.91726	9.69748	13.5835	10.4567	14.7873	100.62	10.8362
Protofarrerol	74.7743	74.8235	72.3603	68.0338	74.9316	82.8096	2.47e-08	0.144413	2.47e-08	5.43e-05	2.47e-08	0.00570943	74.6222	0.0250295
Taurocholic acid 3-sulfate	23.1904	24.3622	21.3842	20.4097	22.9076	25.1168	2.47e-08	2.47e-08	2.47e-08	2.47e-08	2.47e-08	2.47e-08	22.8951	2.47469e-08
Vitexin 2''-O-(2'''-methylbutyryl)	154.312	161.973	143.5	144.89	155.374	170.077	9.39449	10.9491	8.7861	13.2798	13.6509	11.9989	155.021	11.3432
3b,6a-Dihydroxy-alpha-ionol 9-[apiosyl-(1->6)-glucoside]	68.8079	61.7377	52.9886	62.8124	70.107	70.8735	2.47e-08	5.04042	3.80783	2.23773	2.15648	2.47e-08	64.5545	2.20708
Sarothranol	31.5041	34.5436	27.6208	33.1366	35.5335	39.7788	2.47e-08	2.47e-08	2.47e-08	2.47e-08	2.47e-08	2.47e-08	33.6862	0
Premithramycin A3	23.8179	24.3259	21.0156	22.5043	24.1187	28.6181	2.47e-08	2.47e-08	2.47e-08	2.47e-08	2.47e-08	2.47e-08	24.0668	0
Licoisoflavone A	78.4585	77.5167	65.9767	77.5572	83.5495	88.285	2.47e-08	2.47e-08	2.27194	2.47e-08	2.08226	5.5483	78.5573	1.65042
10,11-Dihydro-12R-hydroxy-leukotriene E4	66.1791	72.6638	59.4571	67.0848	70.6308	75.9318	2.47e-08	2.47e-08	2.47e-08	2.47e-08	2.47e-08	2.47e-08	68.6579	0
OHHdiA-PI	284.728	309.889	249.97	276.205	311.119	324.286	7.50121	20.7427	17.142	26.721	16.8679	20.5397	292.7	18.2524
PC(O-18:1(9Z)/0:0)	92.0936	84.5697	88.611	85.0332	93.981	89.9411	20.6912	4.09925	2.01825	4.26638	5.66903	8.72298	89.0383	7.57785
Isosyringinoside	35.4414	35.4158	37.8994	36.9456	41.4307	38.8734	7.10884	7.10709	0.354511	0.63511	2.51553	8.63874	37.6677	4.3933
Exiguaflavanone F	73.2796	63.5998	66.6264	65.1662	81.4595	68.9764	7.96483	16.7446	6.95322	2.47e-08	4.92895	2.47e-08	69.8513	6.09861
Colnelenic acid	64.4244	59.7973	59.7715	59.3813	64.8813	69.7285	18.0906	16.2917	6.912	6.57422	6.98013	4.08893	62.9974	9.82293
9Z-Octadecene-12,14-diynoic acid	59.055	53.979	56.2057	58.4655	64.3079	68.7345	11.1878	12.2525	1.38836	3.02382	6.01171	6.31241	60.1246	6.6961
9S,12S,13S-trihydroxy-10E,15Z-octadecadienoic acid	1102.21	1021.25	1056.61	1097.01	1177.77	1198.37	207.494	239.48	132.942	115.648	142.03	183.811	1108.87	170.234
(4R,5S,7R,11x)-11,12-Dihydroxy-1(10)-spirovetiven-2-one 12-glucoside	57.0649	50.848	51.5266	56.4791	60.4786	51.8151	2.47e-08	5.32408	4.1235	4.95635	2.03736	2.47e-08	54.7021	2.74021
Farnesyl diphosphate	115.786	111.538	100.225	111.187	122.969	99.997	2.47e-08	2.47e-08	0.54114	2.47e-08	2.47e-08	2.47e-08	110.284	0.0901901
Rhamnazin 3-isorhamninoside	55.3211	48.6678	45.7382	50.7678	58.4411	47.4941	2.47e-08	2.47e-08	2.65269	2.47e-08	1.66501	2.47e-08	51.0717	0.719618
Pelargonic acid	44.218	36.4465	40.1064	43.2983	41.4341	35.6524	4.86901	3.24622	4.50578	3.60954	6.98786	3.35989	40.1926	4.42972
Cafamarine	35.5168	31.6896	29.9533	33.7601	33.6584	26.7343	2.47e-08	2.47e-08	2.47e-08	2.47e-08	2.47e-08	2.47e-08	31.8854	0
3,4,5-trihydroxy-6-[(4-hydroxy-7-methoxy-2,2-dimethyl-3,4-dihydro-2H-1-benzopyran-5-yl)oxy]oxane-2-carboxylic acid	30.1746	25.3494	27.0231	29.8107	29.0715	22.6642	2.47e-08	2.47e-08	2.47e-08	2.47e-08	2.47e-08	2.47e-08	27.3489	0
3-Hydroxy-7-aminonitrazepam	23.7566	24.038	18.5792	22.3613	22.8044	21.9832	2.47e-08	2.47e-08	2.47e-08	2.47e-08	2.47e-08	2.47e-08	22.2538	0
Marmesin galactoside	56.492	56.0739	40.6754	52.7803	53.3452	50.7858	2.47e-08	2.47e-08	2.47e-08	2.47e-08	2.47e-08	0.421661	51.6921	0.0702768
OKODiA-PE	39.4367	41.8504	31.0577	42.2098	39.9592	36.7981	2.47e-08	2.47e-08	2.47e-08	2.47e-08	2.47e-08	2.47e-08	38.552	0
Ribostamycin	17.4469	18.2796	14.3279	18.2816	18.2304	16.5173	2.47e-08	2.47e-08	0.248427	0.677676	2.47e-08	0.470602	17.1806	0.232784
3,4,5-trihydroxy-6-({2-hydroxy-3-[4-hydroxy-3-(4-hydroxy-3-methylbut-2-en-1-yl)phenyl]propanoyl}oxy)oxane-2-carboxylic acid	178.017	186.354	158.398	175.475	171.254	167.895	5.82875	8.11907	6.01689	12.7659	4.47862	9.99391	172.899	7.86719
(4E,9a)-9-(3-Methyl-2E-pentenoyloxy)-4,10(14)-oplopadien-3-one	126.697	132.44	112.307	123.777	118.48	119.328	17.7585	15.6996	7.61622	20.2104	12.0551	17.359	122.172	15.1164
8-Prenyllepidissipyrone	14.5473	14.2602	11.8049	14.9149	13.7792	13.712	2.47e-08	2.47e-08	2.47e-08	2.47e-08	2.47e-08	2.47e-08	13.8364	0
PC(21:4(6Z,9Z,12Z,15Z)/0:0)	174.959	171.083	140.285	170.579	164.562	172.076	10.1629	11.1549	1.23899	9.95834	12.5012	13.3571	165.591	9.72891
Linalool oxide D 3-[apiosyl-(1->6)-glucoside]	130.107	148.445	130.647	144.123	144.363	138.518	21.4061	9.42278	9.19823	2.47e-08	4.23534	5.2561	139.367	8.25309
Phellodensin E	117.281	124.221	109.624	123.078	113.612	109.269	17.5928	25.4702	14.6729	8.34239	6.10205	5.67527	116.181	12.9759
2-{6-[2,4-dihydroxy-3-(3-methylbut-2-en-1-yl)benzoyl]-5-(2,4-dihydroxyphenyl)-5-hydroxy-3-methylcyclohex-2-en-1-yl}-5-[(E)-2-(2,4-dihydroxyphenyl)ethenyl]benzene-1,3-diol	18.8626	22.8713	20.5533	22.2784	25.028	22.9418	2.47e-08	1.56577	4.26516	1.29716	0.744219	2.50242	22.0892	1.72912
Aciculatin	33.2078	40.1035	36.5698	36.9343	40.7104	37.6982	2.47e-08	1.96046	2.47e-08	2.47e-08	2.47e-08	5.74e-06	37.5373	0.326744
Epilumaflavanone B	15.4062	19.4279	16.7212	17.4913	20.4948	18.2629	2.47e-08	0.0715465	2.47e-08	0.0575994	2.47e-08	2.47e-08	17.9674	0.0215243
gitoxin	156.956	200.726	191.951	178.086	215.481	205.366	2.47e-08	2.47e-08	2.47e-08	2.47e-08	2.47e-08	2.47e-08	191.428	0
PE(18:0/0:0)	45.507	53.5478	53.0335	48.743	58.6016	51.8879	2.47e-08	2.47e-08	2.47e-08	2.47e-08	2.47e-08	2.47e-08	51.8868	0
6-(1,3-diphenylpropoxy)-3,4,5-trihydroxyoxane-2-carboxylic acid	32.6518	32.0593	37.3214	37.6904	42.3008	37.0882	2.47e-08	1.24947	2.47e-08	1.56955	0.796651	1.7406	36.5187	0.892713
Quercetin 3-[(6''-feruloylglucosyl)-(1->2)-beta-arabinopyranoside]-7-glucoside	65.4772	62.8983	71.4532	72.5871	76.5526	72.9309	2.47e-08	2.47e-08	2.47e-08	2.47e-08	2.47e-08	2.47e-08	70.3165	0
Petalostemumol G	145.425	147.356	160.378	160.708	171.873	163.238	2.47e-08	7.2834	4.12317	9.36518	5.20646	3.50526	158.163	4.91391
N-arachidonoyl glutamic acid	110.08	100.449	106.619	119.362	124.417	121.171	2.47e-08	11.2169	2.47e-08	2.47e-08	2.47e-08	2.47e-08	113.683	1.86949
1,3,7-Trimethyluric acid	28.6429	26.3556	29.6502	30.9102	32.5782	33.5802	2.47e-08	2.47e-08	2.47e-08	2.47e-08	2.47e-08	2.47e-08	30.2862	0
LPIM1(19:0/0:0)	38.1024	36.5537	40.4827	42.1722	45.9698	44.251	2.47e-08	2.64689	2.47e-08	0.670767	2.47e-08	1.23625	41.2553	0.758984
7-Ethyl-3,11-dimethyltrideca-1,3,6,10-tetraene	42.4626	42.0011	44.0427	47.8393	47.5373	47.1892	7.89449	7.24526	8.19033	5.35117	5.37218	5.29532	45.1787	6.55813
6'',6''-Dimethylpyrano[2'',3'':6',5']-2'-hydroxy-4,4'-dimethoxychalcone	18.9727	17.1537	19.7648	22.39	22.7552	21.0659	2.47e-08	2.47e-08	2.47e-08	2.47e-08	2.47e-08	2.47e-08	20.3504	0
6-Hydroxysandoricin	177.607	163.239	180.462	196.88	195.411	177.701	2.47e-08	2.47e-08	2.2978	3.47665	0.759377	2.47e-08	181.883	1.08897
4-formyl Indole	75.3859	77.2096	70.2439	88.7006	89.5454	77.8539	2.47e-08	2.47e-08	2.47e-08	2.47e-08	2.47e-08	2.47e-08	79.8232	0
Cycloxydim	679.947	678.674	645.569	703.188	713.443	667.143	79.4495	84.9723	106.573	132.285	82.9367	84.2718	681.327	95.0813
Diosmetin 7-Apiosyl-(1->2)-(6''-acetylglucoside)	98.5762	92.227	88.1188	100.951	104.735	97.81	1.45332	0.953917	2.44621	2.56697	0.608425	0.800652	97.0697	1.47158
6,7-Dihydroxy-5,4'-dimethoxy-flavylium	45.9515	46.2518	43.3803	49.2393	51.0349	50.3361	2.47e-08	2.47e-08	1.17109	1.60361	2.47e-08	2.47e-08	47.699	0.46245
1-(3-Methylbutanoyl)-6-apiosylglucose	2578.59	2571.86	2447.58	2698.55	2739.27	2683.35	110.936	141.696	140.503	136.519	113.505	133.076	2619.87	129.372
Amaronol B	104.959	110.023	109.726	115.221	119.514	103.581	10.7469	7.23539	12.4239	4.28867	10.037	5.97592	110.504	8.4513
methyl 9,12,13,15-bisepidioxy-16-hydroperoxy-10-octadecenoate	173.603	178.589	192.175	194.436	208.537	182.649	21.8284	21.2402	31.6172	15.9558	25.6934	19.9058	188.331	22.7068
Chlorin E6	131.214	140.018	138.087	148.463	154.516	146.889	26.0495	24.5535	18.8375	28.6425	19.6072	23.1036	143.198	23.4656
8-[2-(3,4-dihydroxyphenyl)-3,7-dihydroxy-3,4-dihydro-2H-1-benzopyran-4-yl]-2-(4-hydroxy-3-methoxyphenyl)-3,4-dihydro-2H-1-benzopyran-3,5,7-triol	71.2944	78.9564	75.0671	80.7831	86.9237	76.7786	2.47e-08	2.47e-08	2.47e-08	2.47e-08	2.47e-08	2.47e-08	78.3006	0
4-[5]-ladderane-butanoic acid	2615.1	2734.1	2624.4	2884.46	3053.12	2795.32	521.564	387.687	344.082	382.345	366.66	413.406	2784.42	402.624
Dalbinol	420.447	449.658	423.298	447.113	453.197	445.255	2.47e-08	2.47e-08	0.00353107	2.47e-08	2.47e-08	2.47e-08	439.828	0.000588532
5-Deoxyhomoflemingin	3154.65	3403.19	3250.96	3483.92	3411.86	3368.26	118.609	144.876	163.046	204.224	168.783	197.455	3345.47	166.165
N-Acetylmuramoyl-Ala	160.095	166.655	167.404	176.6	173.586	165.805	2.47e-08	2.47e-08	2.47e-08	2.47e-08	2.47e-08	2.47e-08	168.357	0
6-hydroxy-7E,9Z-Octadecadiene-11,13,15,17-tetraynoic acid	3881.12	3976.43	3870.01	4091.8	4021.43	3922.59	385.506	364.715	351.901	340.908	352.869	380.076	3960.56	362.663
O-1,4-alpha-L-Dihydrostreptosyl-streptidine 6-phosphate	31.6202	35.211	33.5818	35.8508	35.564	33.6912	2.47e-08	2.47e-08	2.47e-08	2.47e-08	2.47e-08	2.47e-08	34.2532	0
Formyldienolone	584.484	671.364	642.563	664.837	681.99	659.9	22.9505	11.4782	18.7629	20.6675	15.3921	20.3075	650.856	18.2598
6'-Methoxypolygoacetophenoside	142.582	146.625	145.81	153.599	156.873	157.441	2.47e-08	2.47e-08	2.47e-08	2.47e-08	2.47e-08	2.47e-08	150.488	0
Bumetanide	130.792	144.391	135.876	141.943	149.192	146.945	2.47e-08	3.63668	0.13926	2.47e-08	0.641195	0.0132854	141.523	0.738403
megestrol	56.5255	66.5126	61.1627	57.3349	71.817	57.2926	1.76411	5.59655	2.47e-08	2.47e-08	0.868503	2.47e-08	61.7742	1.37153
4-Chlorotestosterone	243.424	274.81	252.308	233.672	282.193	214.016	2.17026	2.47e-08	1.80167	2.47e-08	2.47e-08	1.0819	250.07	0.842304
Sugeonol	51.5218	61.5977	54.9313	52.5638	64.3384	51.7718	3.81273	2.47e-08	1.94397	1.66503	2.13657	2.8141	56.1208	2.06206
OKODA-PS	42.6831	52.1398	45.9951	40.1572	50.7046	45.8413	2.47e-08	2.47e-08	2.47e-08	2.47e-08	2.47e-08	2.47e-08	46.2535	0
2,4-decadiynoic acid	156.05	188.585	169.191	162.156	186.892	163.979	2.47e-08	2.47e-08	2.47e-08	2.47e-08	2.47e-08	2.47e-08	171.142	0
13-epi-13-J4-NeuroP	468.202	598.789	547.107	525.166	557.581	502.328	16.6513	7.66018	6.51288	9.64498	9.84065	12.2101	533.196	10.42
Xylostasin	27.21	29.6149	23.7577	27.7032	27.0707	23.2183	2.47e-08	2.47e-08	2.47e-08	2.47e-08	2.47e-08	2.47e-08	26.4291	0
13,14-epoxy Fluprostenol Isopropyl Ester	15.3995	16.9589	13.5637	15.7008	16.8418	14.069	2.47e-08	2.47e-08	2.47e-08	2.47e-08	1.05299	2.47e-08	15.4223	0.175498
6-(4-{2-[4,6-dihydroxy-2-methoxy-3-(3-methylbut-2-en-1-yl)phenyl]acetyl}-2,5-dihydroxyphenoxy)-3,4,5-trihydroxyoxane-2-carboxylic acid	11.1566	12.8433	11.5039	12.9114	13.1754	10.286	2.47e-08	2.47e-08	2.47e-08	2.47e-08	2.47e-08	2.47e-08	11.9794	0
Epothilone B	382.445	399.245	364.094	406.174	424.916	352.909	28.3045	13.3073	39.1707	49.2533	46.2551	22.259	388.297	33.0917
Kanzonol E	89.8442	96.7317	90.1352	90.1168	98.9121	84.9229	4.23225	4.71572	9.42431	2.47e-08	2.47e-08	3.64872	91.7771	3.67017
Quercetin 3,7-diglucuronide	973.484	1074.09	1049.51	1000.49	1096.05	935.751	162.576	121.844	186.286	123.848	123.491	117.479	1021.56	139.254
Matairesinol	99.8524	102.52	102.899	104.622	115.049	97.5695	2.47e-08	2.47e-08	2.47e-08	0.591042	2.47e-08	2.47e-08	103.752	0.098507
2,3-Dihydroxybenzoic acid	118.363	114.772	113.719	116.161	132.957	113.073	9.45107	6.74634	8.57351	9.37589	10.3553	8.91998	118.174	8.90368
Tryptophyl-Histidine	159.294	154.396	151.044	155.157	165.77	144.376	2.47e-08	6.89188	2.47e-08	2.47e-08	0.962239	3.74885	155.006	1.93383
Hydroxycitronellol	150.947	155.363	146.14	146.356	162.339	142.388	15.5895	13.5635	10.9578	9.05941	14.9878	15.7475	150.589	13.3176
1-Heptadecene-4,6-diyne-3,9-diol	37.8635	42.0035	36.5897	39.0179	44.0001	40.8785	1.88836	2.47e-08	2.47e-08	5.46469	2.47e-08	2.47e-08	40.0589	1.22551
2-(2,4-dihydroxy-5-methoxyphenyl)-3-(3,7-dimethylocta-2,6-dien-1-yl)-5-hydroxy-8,8-dimethyl-4H,8H-pyrano[3,2-g]chromen-4-one	66.4757	64.3431	58.4492	59.9834	67.8511	62.1969	4.88846	2.38326	3.81067	8.58921	2.5975	2.83363	63.2166	4.18379
(-)-8-(2-Carboxy-1-phenylethyl)-3,5,7-trihydroxyflavone delta-lactone	752.105	742.717	702.564	701.854	761.377	724.203	98.9545	63.0306	112.294	191.136	94.0166	128.049	730.803	114.58
25-hydroxy-1alpha-hydroxymethyl-16,17-didehydrovitamin D3	65.9686	72.896	68.1435	74.0107	70.0984	68.3826	3.90891	6.46774	2.26752	8.41971	7.12245	7.75858	69.9166	5.99082
ELV-N32	179.516	199.03	186.92	196.556	184.882	188.519	2.47e-08	9.58057	12.1862	25.0886	10.166	19.3273	189.237	12.7248
(22E)-26,26,26,27,27,27-hexafluoro-1alpha,25-dihydroxy-22,23-didehydrovitamin D3	134.8	149.782	140.585	149.278	152.865	144.682	0.10278	6.57965	7.79797	18.9405	7.46955	8.84339	145.332	8.28897
6-{[4-(5,7-dihydroxy-4-oxo-3,4-dihydro-2H-1-benzopyran-2-yl)-9,13,13-trimethyl-8-oxatetracyclo[7.4.1.0虏,鈦?0鹿虏,鹿鈦碷tetradeca-2(7),3,5-trien-5-yl]oxy}-3,4,5-trihydroxyoxane-2-carboxylic acid	483.364	475.368	483.913	490.795	491.931	495.985	49.3898	65.3936	47.6475	94.5229	75.1983	61.8898	486.893	65.6736
8-Hydroxyluteolin 3'-methyl ether 7-glucoside	75.5377	80.7292	80.7675	80.3034	78.91	80.5174	9.61341	12.3294	10.9577	15.9946	10.6806	9.22563	79.4609	11.4669
Isopentenyladenine-9-N-glucoside	449.695	458.146	444.185	455.72	459.672	470.813	44.0202	66.4256	69.3606	78.8957	60.1204	68.2313	456.372	64.509
PG(20:4(5Z,8Z,11Z,14Z)/0:0)	795.546	819.156	784.609	803.01	813.52	794.857	71.0255	128.846	109.051	155.756	112.528	144.326	801.783	120.255
13,14-dihydro-16,16-difluoro PGJ2	419.432	446.902	437.49	428.078	443.072	437.344	22.5541	44.2463	55.259	46.2234	49.4329	47.8711	435.386	44.2645
Lumaflavanone C	283.832	287.338	296.503	286.728	295.35	279.953	9.67159	21.9831	20.996	24.0929	21.7555	20.7062	288.284	19.8675
7,8-Dihydrovomifoliol 9-[rhamnosyl-(1->6)-glucoside]	1827.38	1855.95	1854.22	1915.85	1948.83	1865.28	90.0389	195.889	196.473	182.588	183.527	179.541	1877.92	171.343
PC(20:5(5Z,8Z,11Z,14Z,17Z)/0:0)	114.478	113.332	109.756	110.564	114.215	121.248	10.8518	13.2174	4.60607	18.6912	13.1119	6.93621	113.932	11.2358
Arachidonic acid	1141.69	1251.83	1171.12	1208.99	1189.94	1333.37	193.874	154.258	179.918	228.825	127.906	174.769	1216.16	176.592
4beta-Hydroxywithanolide E	26.6049	26.0924	27.5046	26.3383	29.422	27.4219	2.47e-08	3.84038	3.60093	2.98576	5.0792	4.57617	27.2307	3.34707
Gamma-glutamyl-Glutamate	30.4152	29.004	28.1297	27.8183	32.9666	29.8093	1.02932	4.45064	4.53343	3.88623	4.94363	2.49512	29.6905	3.55639
O-6-deoxy-a-L-galactopyranosyl-(1->2)-O-b-D-galactopyranosyl-(1->4)-2-(acetylamino)-1,5-anhydro-2-deoxy-D-arabino-Hex-1-enitol	60.8771	63.583	59.844	58.9259	70.1742	59.5148	2.47e-08	5.70168	6.17051	4.48877	6.49568	8.34691	62.1531	5.20059
(Z)-16-oxo-octadeca-9,17-dien-12,14-diynoic acid	168.556	168.526	156.825	156.062	170.55	155.498	3.98034	22.6931	25.2785	10.9136	20.3146	21.1414	162.67	17.3869
(Z)-2-Methyl-2-butene-1,4-diol 4-O-beta-D-Glucopyranoside	666.719	665.249	635.969	661.473	677.236	699.504	93.1936	116.704	95.6043	92.2594	109.154	103.097	667.691	101.669
2-methyl-glutaric acid	501.842	482.004	461.76	501.266	513.951	500.096	82.6887	89.9282	60.5083	70.5969	65.8473	89.4777	493.487	76.5079
Simvastatin-6'-carboxylic acid	200.913	211.999	182.808	201.234	206.406	200.348	19.7419	32.8941	14.9187	23.3839	17.3453	21.068	200.618	21.5586
3,4,5-trihydroxy-6-{[1-(4-methoxyphenyl)-4-methylpentan-3-yl]oxy}oxane-2-carboxylic acid	113.364	117.231	100.768	105.954	120.126	113.836	2.21326	4.8157	2.38642	3.72365	2.33773	5.32804	111.88	3.46747
2-[4,6-dihydroxy-2-methoxy-3-(3-methylbut-2-en-1-yl)phenyl]-2-hydroxyacetic acid	86.3894	88.0163	78.5831	84.121	91.1494	90.9901	2.47e-08	3.21835	2.47e-08	2.47e-08	2.47e-08	2.47e-08	86.5416	0.536391
6-[2,4-dihydroxy-3-(3-methylbut-2-en-1-yl)phenoxy]-3,4,5-trihydroxyoxane-2-carboxylic acid	4956.27	4847.18	4358.73	4725.7	5001.86	4948.45	109.476	136.273	137.017	128.687	119.679	124.903	4806.37	126.006
Garcinone E	208.646	225.384	212.382	213.019	214.308	215.255	29.5778	28.1202	21.0591	19.6589	21.8843	26.8507	214.832	24.5252
11-amino-undecanoic acid	15.7166	16.0412	14.7705	14.8569	14.7773	15.9108	2.47e-08	2.47e-08	2.47e-08	2.47e-08	2.47e-08	2.47e-08	15.3455	0
Butyl 3-O-caffeoylquinate	246.425	251.238	234.957	243.716	247.177	251.532	2.47e-08	2.47e-08	2.47e-08	2.47e-08	1.36416	1.55549	245.841	0.486608
7-Hydroxy-2,5-dimethyl-4H-1-benzopyran-4-one	160.201	170.413	157.628	156.504	159.901	161.807	2.47e-08	2.47e-08	2.47e-08	2.47e-08	0.420077	2.47e-08	161.076	0.0700128
Uvaretin	92.755	94.3156	86.824	86.0143	90.9634	91.136	2.47e-08	2.47e-08	0.0948326	2.47e-08	2.47e-08	2.47e-08	90.3347	0.0158055
(-)-Medicarpin	139.512	143.073	132.239	145.882	142.587	140.503	2.47e-08	1.75292	3.61387	2.47e-08	2.47e-08	2.47e-08	140.632	0.894466
Prazosin	105.642	115.305	102.561	109.943	113.109	104.756	2.47e-08	2.47e-08	2.47e-08	2.47e-08	2.47e-08	2.47e-08	108.553	0
alpha-Ionol O-[arabinosyl-(1->6)-glucoside]	254.731	265.46	242.798	254.423	265.039	244.775	19.7848	20.1818	28.5464	23.3083	25.8414	23.594	254.538	23.5428
Hydroxyibuprofen	22.0965	23.5557	22.0661	22.2528	23.1664	21.4999	2.47e-08	2.47e-08	2.47e-08	2.47e-08	2.47e-08	2.47e-08	22.4396	0
EI-1511-5	124.476	129.067	125.431	123.726	125.27	117.503	2.47e-08	2.47e-08	2.47e-08	2.47e-08	2.47e-08	2.47e-08	124.246	0
EI-1511-3	997.584	1037.67	975.268	981.967	995.692	954.547	44.2091	57.9782	53.1876	52.3528	54.1012	55.7377	990.455	52.9278
Lupinisolone C	760.021	771.429	757.618	753.487	768.253	727.211	100.052	128.372	102.148	109.973	115.575	100.914	756.336	109.506
Ptilosaponoside B	16421.9	16312.8	15943.9	16462.1	16313.3	15782.3	2224.7	2979.69	2527.79	2472.41	2659.1	2381.24	16206	2540.82
methyl 9,10-Epoxy-11,13-docosadiynoate	6684.5	6754.39	6496.35	6610.13	6919.84	6562.84	442.24	654.774	591.278	778.78	561.107	663.82	6671.34	615.333
Citrusin E	2127.34	2195.1	2170.24	2183.75	2235.11	2124.55	213.736	234.936	200.543	242.188	190.732	204.533	2172.68	214.445
(8alpha,10beta,11beta)-3-Hydroxy-4,15-dinor-1(5)-xanthen-12,8-olide	408.24	411.723	414.187	402.014	414.155	410.999	34.4156	22.9953	20.3517	12.1273	19.1468	16.2119	410.22	20.8748
Monospermoside	2393.06	2525.67	2475.22	2440.25	2504.28	2593.74	29.2157	24.1045	42.2531	27.5428	24.7781	42.2009	2488.7	31.6825
Methylpicraquassioside A	363.532	367.851	374.241	364.469	369.11	372.993	7.02138	5.23997	9.8869	18.918	7.50974	6.51474	368.699	9.18178
2,6-nonadienoic acid	701.551	722.506	717.869	715.203	726.126	717.837	76.8717	86.4206	94.5433	96.5752	86.3978	90.7467	716.849	88.5926
Zwittermicin A	8225.51	8203.19	8323.2	8441	8602.59	8424.87	1020.61	957.18	990.537	1041.98	1010.03	1032.18	8370.06	1008.75
Arginyl-Isoleucine	1156.24	1113.78	1163.45	1150.49	1178.04	1148.46	2.47e-08	2.47e-08	2.47e-08	2.47e-08	2.47e-08	2.47e-08	1151.74	0
2,2-dimethyl-3,4-dihydro-2H-1-benzopyran-4,5,7-triol	997.166	973.369	975.411	984.836	1011.28	975.787	2.47e-08	3.95865	2.47e-08	2.47e-08	2.47e-08	2.47e-08	986.309	0.659774
17alpha,20beta-Hydroxyprogesterone sulfate	103.118	95.6234	98.6154	99.3246	102.517	103.333	2.47e-08	2.47e-08	2.47e-08	2.47e-08	2.47e-08	2.47e-08	100.422	0
b-D-Xylopyranosyl-(1->4)-a-L-rhamnopyranosyl-(1->2)-D-fucose	5035.21	4898.96	4948.63	5014.34	5131.04	5244.21	73.853	84.9501	62.6415	78.8943	96.8356	81.6614	5045.4	79.806
Triamcinolone	26174.1	25490.4	25734.8	25948	26096.8	26603.1	2767.45	2378	2206.19	2484.08	2268.75	2334.44	26007.8	2406.48
(4-Hydroxybenzoyl)choline	1171.42	1172.71	1171.79	1135.58	1205.25	1169.36	92.6018	105.831	83.4683	94.4206	94.493	88.2877	1171.02	93.1836
6-[(3,3-dimethyloxiran-2-yl)methyl]-5-hydroxy-7-methoxy-2-(3,4,5-trimethoxyphenyl)-3,4-dihydro-2H-1-benzopyran-4-one	405.753	414.749	396.757	392.617	416.517	416.43	2.47e-08	2.89193	2.47e-08	2.47e-08	3.33813	2.47e-08	407.137	1.03834
2-O-a-L-Fucopyranosyl-galactose	3272.93	3273.45	3209.98	3201.61	3407.22	3358.76	477.832	501.607	485.444	474.717	525.704	490.363	3287.32	492.611
11-dehydro-2,3-dinor Thromboxane B2	94.2281	95.5207	92.5981	95.983	99.7096	97.3877	0.682413	0.47834	0.10822	1.64756	2.47e-08	4.04863	95.9045	1.16086
cis-3-Hexenyl b-primeveroside	7882.78	7896.89	7760.06	7850.15	8057.59	8029.84	326.85	326.688	314.43	425.365	340.107	365.632	7912.89	349.845
6-({8,9-dihydroxy-17-methoxy-10-oxo-2-oxatricyclo[13.2.2.1鲁,鈦穄icosa-1(17),3,5,7(20),15,18-hexaen-4-yl}oxy)-3,4,5-trihydroxyoxane-2-carboxylic acid	1823.8	1826.11	1800.72	1846.8	1883.41	1899.75	134.208	183.199	166.205	205.138	175.644	171.901	1846.77	172.716
5-Carboxyvanillic acid	274.722	271.464	280.593	276.981	299.808	297.951	27.0128	24.4517	32.2629	24.3652	27.4241	32.9646	283.587	28.0802
3,4,5-trihydroxy-6-{[3-(3,4,5-trihydroxyphenyl)propanoyl]oxy}oxane-2-carboxylic acid	135.24	138.328	140.715	137.378	147.176	145.131	23.1375	20.7352	21.4272	23.3318	22.2438	23.0942	140.661	22.3283
6-[(4,5-dihydroxy-7-methoxy-2,2-dimethyl-3,4-dihydro-2H-1-benzopyran-6-yl)oxy]-3,4,5-trihydroxyoxane-2-carboxylic acid	144.302	141.372	152.961	151.867	160.044	153.9	2.47e-08	2.47e-08	2.47e-08	2.47e-08	2.47e-08	2.47e-08	150.741	0
OKHdiA-PI	40.3317	38.4369	40.6194	41.0623	42.6787	43.463	2.47e-08	2.47e-08	2.47e-08	2.47e-08	2.47e-08	2.47e-08	41.0987	0
Oleoside dimethyl ester	4195.65	4018.42	3958.79	4026.18	4270.64	4123.08	240.701	309.664	266.393	248.905	269.161	228.208	4098.79	260.506
6-(4-{2-[4,6-dihydroxy-2-methoxy-3-(3-methylbut-2-en-1-yl)phenyl]acetyl}-3-hydroxyphenoxy)-3,4,5-trihydroxyoxane-2-carboxylic acid	47.1001	46.1898	45.7164	46.2679	51.2908	48.4373	2.47e-08	2.47e-08	2.47e-08	2.47e-08	2.47e-08	2.47e-08	47.5004	0
Valganciclovir	382.727	367.49	374.203	363.785	404.678	376.77	0.0191181	0.136468	0.0175824	0.197764	0.0147565	0.00979871	378.276	0.0659145
Ptelatoside A	429.281	428.941	434.693	426.076	462.651	438.217	28.0076	28.6953	28.6279	27.8711	26.1045	25.5986	436.643	27.4841
LYSYL-TYROSYL-LYSINE	91.1331	87.4719	85.1147	88.736	97.5064	89.4985	1.53366	2.10165	2.47925	3.78169	1.17045	3.53453	89.9101	2.43354
Tipredane	2083.1	1926.91	1948.72	2006	2191.41	2107.31	108.791	151.152	98.6718	91.5056	99.3809	86.3058	2043.91	105.968
Herbacetin 7,4'-dimethyl ether 8-butyrate	425.254	438.278	429.081	403.294	465.34	444.091	21.5054	19.8437	39.4918	19.7495	38.694	37.1844	434.223	29.4115
ORSELLINIC ACID, ETHYL ESTER	56.6173	61.9899	59.3188	56.742	63.5309	60.092	2.47e-08	2.47e-08	2.47e-08	2.47e-08	2.47e-08	2.47e-08	59.7152	0
PF-3845	74.259	78.1428	81.4868	74.485	81.6907	80.5276	2.47e-08	2.47e-08	2.47e-08	2.47e-08	2.47e-08	1.37448	78.432	0.229079
2,3-dinor Fluprostenol	30.8712	33.9431	33.0773	32.3717	33.8279	32.0144	2.47e-08	2.81556	3.44786	2.47e-08	3.06761	2.62557	32.6843	1.99277
3-(3,4-Dihydroxyphenyl)pyruvate	44.4504	45.9707	43.574	44.1127	46.0776	46.8181	4.35124	7.47443	8.57748	5.54848	4.85545	8.265	45.1672	6.51202
6-{[10-butanoyl-3-hydroxy-6-(2-hydroxypropyl)-2,2-dimethyl-8-oxo-2H,3H,4H,8H-pyrano[3,2-g]chromen-5-yl]oxy}-3,4,5-trihydroxyoxane-2-carboxylic acid	18.2469	19.5881	18.4688	21.6825	17.5823	21.5649	0.886381	1.9095	1.51985	5.44942	2.53798	3.42675	19.5223	2.62165
3-oxo-pentadecanoic acid	46.089	48.5892	49.6073	50.0026	42.1844	52.4039	2.47e-08	0.160849	2.47e-08	4.14884	4.17562	5.66835	48.1461	2.35894
Etiocholanolone sulfate	31.0544	27.6164	29.92	31.6981	27.4583	33.7664	2.47e-08	1.75554	2.47e-08	4.12734	1.75718	2.47112	30.2523	1.6852
5-Androstenediol	28.5022	28.194	32.4893	31.0797	28.5138	30.9462	6.42679	3.33214	3.08537	8.61516	3.19777	5.28905	29.9542	4.99105
2beta,3alpha,7alpha,12alpha-Tetrahydroxy-5beta-cholan-24-oic Acid	64.3449	69.6851	77.414	74.8134	67.8113	73.7511	1.13376	4.6677	1.81237	22.6964	3.79848	4.25623	71.3033	6.39415
5-Hexyl-3,4-dimethyl-2-furanheptanoic acid	32.072	35.0327	33.789	33.7448	30.5735	35.1728	5.74333	3.55504	4.8844	11.4195	4.45864	3.34495	33.3975	5.56764
Euchrenone b2	71.2582	78.1497	75.946	84.7295	80.006	85.0213	2.47e-08	2.47e-08	2.47e-08	15.3172	2.47e-08	2.47e-08	79.1851	2.55287
6-Methoxymusizin 8-O-[b-D-glucopyranosyl-(1->6)-b-D-glucopyranosyl-(1->3)-b-D-glucopyranosyl-(1->6)-b-D-glucopyranoside]	2.38434	3.12436	2.90202	3.36165	3.1748	3.55345	2.47e-08	2.47e-08	2.47e-08	0.713109	2.47e-08	2.47e-08	3.08344	0.118851
Vomifoliol 9-[xylosyl-(1->6)-glucoside]	23.1338	28.4047	25.566	31.343	29.8155	28.7042	2.47e-08	2.47e-08	2.47e-08	2.47e-08	2.47e-08	2.47e-08	27.8279	0
Exiguaflavanone I	62.3491	82.2593	76.8859	82.3405	82.5444	78.7698	1.47396	1.86077	0.0740846	2.47e-08	1.14082	1.22901	77.5248	0.963106
20-hydroxy-Resolvin E1	15.6152	18.853	17.9259	21.3686	18.8846	21.9442	2.47e-08	2.47e-08	2.47e-08	2.47e-08	2.47e-08	2.47e-08	19.0986	0
Fusicoccin A	22.5092	24.0838	23.2396	27.6541	24.7566	27.3052	2.47e-08	1.78674	2.47e-08	0.820366	2.47e-08	2.47e-08	24.9247	0.434517
Lanceotoxin B	39.0131	45.2858	35.4156	37.5357	42.2007	41.4004	2.47e-08	2.47e-08	2.47e-08	2.47e-08	2.47e-08	0.0315933	40.1419	0.00526556
Mezerein	141.271	156.24	135.114	143.942	160.108	160.451	2.47e-08	2.47e-08	2.47e-08	2.47e-08	2.47e-08	2.47e-08	149.521	0
D-Arginine	74.3339	88.9473	75.6532	80.1425	90.2689	87.9863	2.47e-08	2.47e-08	2.47e-08	2.47e-08	2.47e-08	2.47e-08	82.8887	0
Dihydrostreptomycin	88.7897	107.913	94.7272	89.0969	91.4211	103.326	2.47e-08	2.47e-08	2.47e-08	2.47e-08	2.47e-08	2.47e-08	95.8789	0
Apigeniflavan 5-O-xyloside	25.4499	32.1378	27.0691	25.8999	26.3317	29.7299	0.91903	2.47e-08	2.47e-08	2.47e-08	2.47e-08	2.47e-08	27.7697	0.153172
Neuroprotectin D1	89.7899	105.008	96.3134	88.1102	93.69	92.6771	8.30934	4.06264	5.24144	3.23749	4.83164	4.44587	94.2648	5.0214
8-[1]-ladderane octanol	5063.04	5629.42	5149.93	4688.04	5247.35	5383.79	938.426	701.995	595.49	546.47	638.02	622.399	5193.6	673.8
6alpha-methylprednisolone	401.617	487.137	423.455	428.375	417.986	411.825	36.329	26.4478	24.6448	32.5343	36.111	31.8697	428.399	31.3228
4-Ketonostoxanthin 3-sulfate	646.48	742.444	680.393	663.36	669.544	677.496	44.7694	64.7445	45.1644	64.6957	58.874	55.9726	679.953	55.7034
12-Hydroxy-11-methoxy-8,11,13-abietatrien-20-oic acid	182.588	212.848	189.883	196.2	181.757	183.865	19.9276	9.31931	8.95293	9.96586	3.88808	10.5987	191.19	10.4421
PA(14:1(9Z)/13:0)	34.2485	37.9475	36.6831	35.6676	32.8	31.8886	2.47e-08	2.47e-08	2.47e-08	2.47e-08	0.00795851	2.47e-08	34.8726	0.00132644
7,8-epoxy-17S-HDHA	286.545	328.438	314.941	307.625	275.721	282.001	4.23121	1.41358	6.80344	5.43161	4.31283	4.00977	299.212	4.36707
Galanginin	1268.49	1543.79	1359.75	1329.65	1358.46	1170.72	81.65	87.9664	107.76	117.698	145.073	111.021	1338.48	108.528
Artonin S	50.8487	56.0727	49.7657	49.8013	49.5212	46.0912	3.39838	6.23601	3.21322	3.64869	1.56274	4.65517	50.3501	3.7857
Dynorphin A (6-8)	63.8372	71.6486	60.6208	63.4941	64.1664	60.6649	2.47e-08	2.47e-08	2.47e-08	2.47e-08	2.47e-08	2.47e-08	64.072	0
3-Oxo-alpha-ionol 9-[apiosyl-(1->6)-glucoside]	334.716	360.482	322.801	319.764	338.548	313.362	5.88909	20.0744	7.04091	6.56906	17.3785	17.0066	331.612	12.3264
3',4'-Dihydroxy-7-methoxyflavan	97.996	109.949	96.0915	110.413	105.277	100.715	2.47e-08	2.47e-08	2.47e-08	2.47e-08	2.47e-08	2.47e-08	103.407	0
Asteltoxin	44.9401	53.2347	44.595	48.8988	48.1042	47.232	2.47e-08	2.47e-08	2.47e-08	2.47e-08	2.47e-08	2.47e-08	47.8341	0
(2S)-5,7,4'-Trihydroxy-2'-methoxy-8-prenyl-5'-(1,1-dimethylallyl)flavanone	164.874	195.598	161.891	182.529	173.615	190.159	2.47e-08	2.47e-08	2.47e-08	2.47e-08	2.47e-08	2.47e-08	178.111	0
Pelargonidin 3-(6''-acetylglucoside)-5-glucoside	29.4653	34.3656	29.0746	34.5266	30.1321	32.4229	2.47e-08	1.53068	2.18673	1.1686	3.01482	1.30716	31.6645	1.53467
Dehydrotestosterone	27.5392	32.3721	29.1586	32.7859	31.1178	31.3481	1.30523	1.10882	1.58619	1.33217	2.9742	0.778087	30.7203	1.51412
antiogenin	50.1376	68.8573	59.7053	64.3625	57.6786	60.6043	5.39901	2.07213	1.74764	1.50317	2.2256	2.77845	60.2243	2.621
4-heptenal	62.6863	76.719	73.7159	75.4973	68.2362	71.7466	9.93801	9.31884	9.10263	14.0511	10.2221	11.61	71.4336	10.7071
PC(18:1(9Z)/2:0)	30.2124	42.263	28.5378	35.6383	28.3438	32.0956	2.47e-08	2.13291	2.47e-08	2.97869	2.47e-08	2.47e-08	32.8485	0.851933
Brassica napus non-fluorescent chlorophyll catabolite 3	22.1716	30.7201	24.2932	24.337	21.4661	27.8963	2.47e-08	1.82574	2.47e-08	0.616718	0.935472	2.47e-08	25.1474	0.562989
PC(20:3(5Z,8Z,11Z)/0:0)	6.04555	8.34342	6.35018	7.2074	6.80815	7.64672	2.47e-08	1.22418	0.761537	0.602669	1.19622	0.694299	7.0669	0.746484
Nb-Feruloyltryptamine	50.8731	54.6989	41.3004	44.9232	46.9551	53.0524	0.000323392	2.47e-08	0.0777511	6.5511	2.47e-08	2.47e-08	48.6338	1.10486
Jadomycin A	28.769	30.8697	21.7348	27.5514	27.4476	31.1887	2.47e-08	2.47e-08	2.47e-08	2.47e-08	2.47e-08	2.47e-08	27.9269	0
Thymusin 6-isobutyrate	15.6823	16.4684	12.1702	15.1134	14.5593	15.5936	0.0218962	1.23765	1.02445	1.80251	0.424261	0.426039	14.9312	0.822802
Hyperforin	81.956	98.47	81.7688	87.1389	87.4897	94.4494	2.47e-08	1.84927	5.40087	16.7543	3.97609	3.05674	88.5455	5.17288
Elaidamide	56.266	69.8542	50.09	56.4427	58.8291	53.8287	3.48222	4.83077	8.09769	8.11528	3.11698	3.98895	57.5518	5.27198
Lupinisoflavone C	14.1331	15.6486	12.322	12.4875	12.8078	14.1094	2.47e-08	2.47e-08	2.47e-08	2.47e-08	2.47e-08	2.47e-08	13.5847	0
Digoxigenin	358.018	429.381	342.52	368.973	328.948	365.273	23.6924	16.1416	11.3468	14.1158	10.4951	12.6642	365.519	14.7426
3-(N-Maleimidopropionyl)-biocytin	43.855	47.6288	47.8443	45.2542	41.034	38.4246	2.47e-08	10.7767	8.85354	7.34653	8.44528	2.95472	44.0068	6.39613
6-{4-[5,7-dihydroxy-3-(8-hydroxy-3,7-dimethylocta-2,6-dien-1-yl)-6-(3-methylbut-2-en-1-yl)-4-oxo-4H-chromen-2-yl]-3-hydroxyphenoxy}-3,4,5-trihydroxyoxane-2-carboxylic acid	7.59851	7.42874	7.80385	7.45812	7.57869	7.6656	2.47e-08	2.09829	2.53323	1.34615	1.39049	0.551097	7.58892	1.31988
2,4-heptadienal	133.715	147.555	147.944	154.908	157.362	136.525	13.2305	52.6777	16.6992	6.65482	18.7985	2.47e-08	146.335	18.0101
Marginatoside	48.1565	57.7134	57.064	56.6604	62.9184	58.4268	5.69031	19.82	9.71965	8.73867	6.89505	6.61492	56.8233	9.57977
Broussoflavonol G	12.6626	14.4134	14.2073	12.404	13.6326	12.3722	2.47e-08	4.2673	1.79164	2.57532	2.47e-08	1.03255	13.282	1.61113
PON-PA	63.1719	70.2082	68.945	65.4033	72.6885	60.7311	3.69243	15.7752	13.8173	10.7267	8.50895	13.8341	66.858	11.0591
Mutisianthol	26.0751	30.1253	29.0277	31.7252	27.7568	24.7235	1.75912	4.27471	2.11959	2.51516	1.63324	2.806	28.2389	2.51797
ent-Epicatechin-(4alpha->8)-ent-epicatechin 3-gallate	42.1559	49.2257	48.2756	47.4534	43.8364	43.4058	2.5253	7.17821	4.3906	5.62358	5.88681	6.59563	45.7255	5.36669
3,7,12-Trioxochola-1,4-dien-24-oic Acid	19.3275	22.2214	25.0631	23.8478	21.5368	22.2846	2.47e-08	2.47e-08	2.47e-08	2.47e-08	2.47e-08	2.47e-08	22.3802	0
Orientin	72.0942	86.5718	87.5244	92.5446	77.7999	79.7794	2.47e-08	2.47e-08	2.47e-08	0.0520562	0.0673366	0.119774	82.7191	0.0398612
10-Deoxymethymycin	79.2682	95.3101	97.3927	91.8959	80.59	80.3324	14.1701	6.62045	9.12357	10.0765	7.28736	7.82039	87.4649	9.18305
1,2-Dihydro-5-hydroxy-2-(1-hydroxy-1-methylethyl)-4-(isobutyryl)-6-phenylfurano[2,3-h][1]benzopyran-8-one	38.4668	45.0871	48.2763	43.4324	39.1375	37.8856	2.04625	3.28713	2.40162	2.47e-08	1.21483	0.520463	42.0476	1.57838
Acetyl-L-tyrosine	123.716	136.823	154.64	142.842	132.241	120.609	2.47e-08	2.47e-08	2.47e-08	2.47e-08	2.47e-08	2.47e-08	135.145	0
Retinol	252.267	285.14	313.234	291.455	271.45	248.643	12.7181	12.4193	2.47e-08	7.91781	2.47e-08	6.73984	277.031	6.6325
Nerol	51.7039	62.884	62.2866	69.6561	57.6096	52.8601	6.51875	9.41562	8.47179	11.9783	0.799231	12.5375	59.5	8.28686
Taurolithocholic acid	13.3227	14.2677	13.593	16.0088	12.5003	13.0164	2.47e-08	2.47e-08	1.037	2.47e-08	2.47e-08	1.40866	13.7848	0.407609
6-heptenal	24.7678	28.1266	28.4562	34.3069	24.9254	26.9488	2.47e-08	2.47e-08	1.11299	2.47e-08	2.47e-08	1.80976	27.9219	0.487125
(1(10)E,4a,5E)-1(10),5-Germacradiene-12-acetoxy-4,11-diol	95.8394	111.107	110.393	124.313	97.6116	107.65	9.54176	3.88733	6.18875	4.35211	5.23283	13.7982	107.819	7.16684
DHAP(10:0)	28.2587	29.3742	27.7059	30.6417	29.7118	26.4627	2.47e-08	1.37973	1.3732	0.976947	3.82933	3.39848	28.6925	1.82628
Bisdemalonylmonardaein	38.3878	37.2521	37.2867	41.0807	36.1729	32.6231	1.61733	3.23236	3.26849	1.61396	8.50812	3.9583	37.1339	3.69976
Glutamyl-Gamma-glutamate	51.7783	58.9081	63.3502	57.4532	59.6813	45.8387	2.47e-08	2.29288	4.09858	4.18346	7.47577	4.08914	56.1683	3.68997
RO 40-5966 (Methylmibefradil Metabolite)	128.182	127.988	135.829	127.338	138.168	122.992	11.557	22.0696	13.0556	24.1859	29.7986	10.4482	130.083	18.5192
Pteroside Z	83.4505	94.5612	100.003	113.883	93.5242	88.2116	2.47e-08	8.03006	2.47e-08	6.95476	6.61663	1.20451	95.6057	3.80099
1-Pyrimidinylpiperazine	9.28654	11.1247	13.2427	13.1186	11.8595	10.9738	2.47e-08	2.47e-08	2.47e-08	2.47e-08	2.47e-08	2.47e-08	11.601	0
Ptilosaponoside A	21.9157	23.246	25.7276	28.5145	26.413	23.6787	2.47e-08	2.47e-08	2.47e-08	0.0785322	2.47e-08	2.47e-08	24.9159	0.0130887
19(R)-hydroxy-PGF1alpha	71.6821	78.3795	79.4573	86.3583	76.9301	82.7705	0.00578189	9.43044	12.9463	12.2464	14.3978	10.237	79.263	9.87729
PKOOA-PG	25.3065	26.636	28.6265	30.9818	27.1346	27.0842	1.12656	4.23994	4.69961	2.82792	6.04079	7.22992	27.6283	4.36079
(5S)-albaflavenol	27.2864	24.296	24.5914	27.3242	33.2601	26.7428	8.14755	7.22228	1.70277	8.31288	2.47e-08	8.80641	27.2501	5.69865
Echinoisosophoranone	11.6098	8.95985	10.9599	11.1586	12.8265	12.7506	3.73106	2.47e-08	2.47e-08	2.47e-08	2.47e-08	2.47e-08	11.3776	0.621844
PC(0:0/16:0)	24.3108	20.965	25.8936	24.5163	28.0843	23.1652	7.86311	2.47e-08	3.77552	4.01136	2.47e-08	4.01406	24.4892	3.27734
OS-PC	26.1797	22.3614	25.1386	28.6228	29.3193	23.284	2.47e-08	2.47e-08	2.47e-08	2.47e-08	2.47e-08	2.47e-08	25.8176	0
6,4'-Dihydroxyaurone 4-O-rutinoside	15.6581	12.231	12.3769	17.1381	17.13	13.4149	2.47e-08	2.47e-08	2.47e-08	2.47e-08	2.47e-08	2.47e-08	14.6582	0
4-hydroxy enanthoic acid	30.7036	24.3805	28.3857	33.0745	35.4712	32.1318	3.02363	0.522024	0.127883	2.39287	0.053807	2.8276	30.6912	1.4913
Vitexin 2''-O-gallate	117.362	97.6211	118.006	138.889	144.725	129.038	19.8919	11.4387	14.4544	2.47e-08	9.4031	14.2643	124.274	11.5754
N-(3-oxo-hexanoyl)-homoserine thiolactone	13.3257	13.2579	13.9843	14.2501	17.8013	13.2292	2.47e-08	2.47e-08	2.47e-08	2.47e-08	2.47e-08	2.47e-08	14.3081	0
Asticolorin A	4.5984	4.2261	5.30717	5.23345	6.41755	4.69172	2.47e-08	2.47e-08	2.47e-08	2.47e-08	2.47e-08	2.47e-08	5.07906	0
(E,E)-4,4''-Bi(N-4-hydroxycinnamoylserotonin)	21.8224	16.4628	20.3047	19.4739	25.417	19.3402	2.47e-08	2.47e-08	2.47e-08	2.47e-08	2.47e-08	2.47e-08	20.4702	0
Dorsteniol	10.6994	9.16222	10.555	9.24134	13.7538	9.92002	2.47e-08	2.47e-08	2.47e-08	2.47e-08	2.47e-08	2.47e-08	10.5553	0
Microlenin	31.9471	28.9854	32.756	32.769	37.5704	33.3954	6.07391	2.77084	1.81811	6.31501	2.35791	2.38724	32.9039	3.6205
Homomangiferin	84.0025	66.4896	71.8946	80.6205	92.0322	83.8777	6.82612	8.31494	6.53746	5.61646	6.35139	5.44145	79.8195	6.51464
9-Hydroxyfluorene	15.4704	13.4128	13.5451	14.1926	18.2034	15.0771	2.47e-08	0.00528432	2.47e-08	0.00559468	0.0118454	0.000615851	14.9836	0.00389006
Melafolone	168.466	138.851	146.869	160.887	183.76	157.636	2.47e-08	5.15656	5.81609	12.7988	10.8258	6.33369	159.412	6.82181
PE(0:0/18:3(9Z,12Z,15Z))	81.6011	58.8299	76.8765	66.27	82.8748	69.2998	8.88624	11.6387	3.26409	8.95586	2.47e-08	21.9183	72.6254	9.11053
Lucuminamide	37.2248	30.6931	48.5461	37.1545	46.7976	42.7022	2.9045	6.55583	0.978976	11.351	0.917201	8.921	40.5197	5.27141
CAY10429-d3	22.185	16.6474	20.12	13.6767	22.9032	22.2909	2.47e-08	2.47e-08	2.47e-08	0.755062	2.47e-08	2.47e-08	19.6372	0.125844
Granisetron metabolite 3 glucuronide	27.5522	23.5185	28.3192	23.3205	31.6232	31.0074	2.47e-08	6.15901	3.41116	5.85541	7.9696	4.38175	27.5568	4.62949
2,3,4-TRIHYDROXY-4'-ETHOXYBENZOPHENONE	9.95334	10.7238	11.6295	9.86826	13.1639	13.2401	2.47e-08	2.47e-08	0.732948	2.47e-08	2.47e-08	2.04845	11.4298	0.463566
4-Amino-5-hydroxymethyl-2-methylpyrimidine	14.6647	12.7069	15.8675	10.7172	15.6365	14.9781	2.47e-08	2.47e-08	2.47e-08	2.47e-08	2.47e-08	2.47e-08	14.0952	0
DU 122290	125.313	124.275	152.202	107.855	137.316	129.259	9.97336	15.3588	18.3548	15.1515	16.6005	17.845	129.37	15.5473
Luteolin 7-sulfate-3'-rutinoside	43.1036	45.631	47.0612	42.0114	55.1073	49.1348	2.47e-08	6.83242	2.90068	4.43545	4.27488	2.76354	47.0082	3.53449
gypsogenin 3-O-rhamnosylglucosiduronic acid	15.8768	15.7715	19.3427	14.896	20.2561	18.1388	2.47e-08	2.47e-08	2.47e-08	2.47e-08	2.47e-08	2.47e-08	17.3803	0
Albanin E	678.067	659	734.533	610.597	779.885	670.248	27.5118	80.563	28.5025	33.2956	23.7868	20.9134	688.722	35.7622
9alpha-Fluoro-11beta,16alpha,17alpha,21-tetrahydroxypregn-4-ene-3,20-dione	41.4372	37.645	43.7471	35.4347	46.5926	43.6453	4.23976	6.75784	2.62247	4.61819	3.75745	3.0658	41.417	4.17692
Glyinflanin B	127.256	118.302	138.776	116.116	144.057	133.777	11.7353	21.4081	15.5672	16.1056	19.3907	13.6517	129.714	16.3097
Heteroflavanone B	63.1702	49.8572	66.9353	63.5065	64.3401	56.2564	3.51902	21.1153	0.693566	1.0045	0.736656	1.48371	60.6776	4.7588
Prostaglandin D1 Alcohol	24.8869	22.698	26.6638	26.6124	25.5451	27.5167	3.44427	6.93542	1.8469	2.47e-08	0.814373	0.916139	25.6538	2.32619
(9S,13R,16S)-d10-12-PhytoF[12R,15S]	36.5681	32.2422	36.8625	35.4245	37.2282	40.3597	1.24929	11.6179	0.682305	1.83114	0.986744	2.23782	36.4475	3.10086
13S-HODE	10.7389	11.7032	12.0473	13.3738	11.5959	11.4619	2.47e-08	5.67439	2.47e-08	2.47e-08	2.47e-08	2.47e-08	11.8202	0.945731
Ponganone VIII	41.2956	42.934	53.2637	58.5374	52.0586	51.029	9.07737	19.1866	6.63994	7.05433	3.22264	5.37416	49.853	8.42584
DIBEKACIN	37.7669	33.6704	45.4416	42.5825	41.1927	41.74	16.2432	7.28732	1.36984	1.69687	2.47e-08	1.11422	40.399	4.61857
Glycerol 1-propanoate diacetate	33.1386	28.4617	34.5479	34.5241	30.4652	35.8758	11.2457	9.19406	2.47e-08	3.60926	2.51527	1.69506	32.8356	4.70989
Stoloniferone B	29.6874	35.0381	33.5713	32.0215	31.1913	29.7931	7.64473	8.57769	2.47e-08	9.13733	3.39588	2.47e-08	31.8838	4.7926
L-Olivosyl-oleandolide	166.929	176.372	184.148	163.604	149.931	157.092	42.2127	35.8763	10.9111	28.4782	8.68425	17.79	166.346	23.9921
6alpha-Hydroxycastasterone	39.0188	39.9643	44.259	42.9261	48.2402	40.8402	2.47e-08	8.91213	7.15935	14.5019	4.70375	9.58254	42.5414	7.47661
Stoloniferone G	58.342	54.2342	68.19	72.3179	70.1887	58.4671	2.47e-08	17.1647	13.3858	24.2428	8.56437	11.9643	63.6233	12.5537
Secoeremopetasitolide A	44.8486	43.4874	42.9441	42.7678	44.7842	40.5311	2.11466	4.57866	3.99538	9.5866	1.52686	4.95941	43.2272	4.46026
Lysyl-Threonine	9.96621	9.56896	9.95941	9.01501	9.45878	9.29045	2.47e-08	1.22162	0.893966	2.356	1.64812	1.52967	9.54314	1.2749
D17 PGE1	34.7676	32.02	32.0641	33.1341	33.3325	30.2905	2.10691	3.00256	3.1166	10.4748	5.82786	6.72967	32.6015	5.20973
b-D-Glucopyranosiduronic acid, (3a,5b)-17-oxoestran-3-yl	21.1317	15.9101	18.5632	19.6872	18.1258	18.7783	2.47e-08	1.64573	2.2912	3.89115	2.06247	4.40633	18.6994	2.38281
3beta,5beta-Tetrahydronorethindrone glucuronide	33.2897	32.6382	34.9456	35.3883	34.5525	32.2292	2.47e-08	5.88297	4.04161	6.45971	5.04714	12.0176	33.8406	5.57484
Scandenin	10.8156	8.75811	13.0395	11.7176	11.5604	10.6554	2.47e-08	2.47e-08	2.47e-08	2.47e-08	3.18793	2.47e-08	11.0911	0.531321
Hongguanggenin	23.2794	22.8837	31.5948	37.2336	32.9891	29.547	2.47e-08	2.81518	2.47e-08	2.8569	2.74704	2.47e-08	29.588	1.40319
(+)-Sandaracopimaradiene	11.3082	10.7467	14.7182	16.4706	13.99	14.2751	2.47e-08	2.13005	2.02246	3.04127	2.97934	1.41108	13.5848	1.9307
4-Dihydroboldenone	42.5292	30.821	40.812	50.2299	34.3617	38.4501	2.47e-08	2.47e-08	1.57913	2.95106	1.42119	1.63227	39.534	1.26394
Matteucinol 7-O-beta-D-apiofuranosyl(1->6)-beta-D-glucopyranoside	91.8465	65.203	102.73	90.5253	77.6288	85.8687	2.47e-08	6.65815	10.28	10.4132	8.056	7.99484	85.6337	7.2337
TRIADIMEFON	99.1322	84.2218	95.607	119.916	90.2819	121.189	1.90671	9.2645	6.71004	11.4576	6.90393	8.55428	101.725	7.46618
Amcinonide	65.664	53.6647	60.0856	69.4845	57.8974	71.8178	2.78652	0.769539	2.53714	3.83514	3.5788	4.02266	63.1023	2.92163
Salannin	23.0115	20.793	20.845	24.8348	19.7009	28.3602	2.47e-08	2.47e-08	2.47e-08	2.47e-08	2.47e-08	2.47e-08	22.9242	0
LPIM2(18:2(9Z,12Z)/0:0)	18.3785	16.7721	17.944	19.6872	15.2578	22.201	2.47e-08	2.47e-08	2.47e-08	2.47e-08	2.47e-08	2.47e-08	18.3734	0
2-Carboxy-4-dodecanolide	21.9224	14.8825	20.256	24.132	20.1317	23.2245	2.47e-08	2.47e-08	2.47e-08	2.47e-08	2.47e-08	2.47e-08	20.7582	0
(6S,8Z)-6-Hydroxy-3-oxotetradecenoic acid	46.1433	37.082	38.5207	52.0825	46.2225	54.2329	2.47e-08	2.47e-08	2.47e-08	2.47e-08	2.47e-08	0.593485	45.714	0.0989141
Persicogenin 3'-glucoside	25.8434	17.9533	25.1793	26.0216	27.0933	27.6044	2.47e-08	2.47e-08	2.47e-08	2.47e-08	2.47e-08	2.47e-08	24.9492	0
Furaneol 4-glucoside	399.809	332.368	394.674	414.77	423.091	411.352	70.1026	80.2908	51.7486	54.6283	59.3885	50.1308	396.011	61.0483
Salivaricin A	127.63	89.1802	120.582	123.675	108.359	117.718	2.47e-08	2.43156	6.12748	4.64622	7.65164	3.45474	114.524	4.05194
Spinosin 6'''-(E)-sinapoyl ester	220.453	160.456	196.968	197.235	192.592	211.485	2.47e-08	2.47e-08	2.47e-08	2.47e-08	2.47e-08	2.47e-08	196.531	0
PYRROMYCIN	111.149	86.6401	106.426	103.77	101.667	108.203	12.1769	6.75427	13.1914	4.61177	13.7767	11.7516	102.976	10.3771
1,2-dimethylpropyl-cyclohexane	15.8486	13.7992	17.9647	19.3195	15.6468	17.3037	2.47e-08	2.47e-08	2.47e-08	2.47e-08	2.47e-08	3.14555	16.6471	0.524258
Pterostilbene	24.5491	23.0906	25.2831	32.3257	25.9082	27.7695	2.47e-08	2.47e-08	2.47e-08	2.47e-08	2.47e-08	2.47e-08	26.4877	0
5,6-DiHETE	1342.71	1271.53	1511.24	1536.12	1339.66	1465.33	47.4456	60.5172	74.5003	95.5317	72.5497	88.4429	1411.1	73.1646
LTB4	334.544	314.372	356.214	364.245	308.669	350.902	18.5077	24.8658	27.0948	40.3323	23.8518	31.0366	338.157	27.6149
Gibberellin A14	1729.83	1655.14	1994.09	2062.42	1865.58	2059.78	157.112	176.493	132.268	126.966	98.9276	112.356	1894.47	134.02
Palmityl Trifluoromethyl Ketone	225.931	214.837	252.027	258.439	243.205	239.998	1.05266	2.54112	2.47e-08	5.24951	1.46408	3.6637	239.073	2.32851
L-Oleandrosyl-oleandolide	78.385	80.0299	88.9237	92.4239	85.0092	85.2895	6.60362	9.00639	5.39097	6.58143	4.76829	5.08866	85.0102	6.23989
Cannabidiolic acid	155.193	151.643	166.225	179.902	158.46	165.678	15.7929	23.8526	18.6023	22.753	21.5413	17.7489	162.85	20.0485
Momilactone B	8407.23	8295.5	9254.67	10027.1	8773.97	9278.68	1375.03	1132.9	1181.54	1207.03	1189.08	1087.46	9006.2	1195.51
2,2,4,4,-Tetramethyl-6-(1-oxopropyl)-1,3,5-cyclohexanetrione	32.7808	33.8956	34.5864	28.3988	35.5174	31.7924	10.6414	8.27262	3.94928	2.47e-08	14.5764	3.41827	32.8286	6.80966
2-(2-Methoxyphenyl)-4H-furo[2,3-h]-1-benzopyran-4-one	12.5093	10.4878	12.3987	11.7135	9.51067	8.68594	2.95136	4.19696	2.42797	1.65828	3.43407	2.47e-08	10.8843	2.44477
(+)-9,10-dihydrojasmonic acid	19.1744	16.1682	13.4943	14.6435	14.4257	13.3928	3.90522	0.90548	2.47e-08	1.07511	2.66737	4.2032	15.2165	2.12606
3,7-Dihydroxy-2-[4-hydroxy-3-(4-hydroxy-3-methylbutyl)phenyl]-5,6-dimethoxy-4H-1-benzopyran-4-one	9.21591	9.03125	8.59876	7.47673	6.77215	7.35013	2.47e-08	2.04834	2.47e-08	2.47e-08	2.47e-08	2.47e-08	8.07415	0.34139
8S-hydroxy-2E-Decene-4,6-diynoic acid	26.0625	25.4209	24.4164	19.6593	18.4843	22.3865	2.47e-08	4.61079	2.47e-08	2.47e-08	2.30351	2.6344	22.7383	1.59145
Hexandraside D	21.109	20.7715	17.8	16.7914	17.6032	17.9221	0.129307	3.96068	3.14026	0.59281	0.683839	0.0556097	18.6662	1.42709
POB-PE	34.1168	32.9914	26.3288	27.0224	32.5911	30.8273	1.61368	6.8707	3.8688	3.32761	4.20282	2.04483	30.6463	3.65474
Jionoside B1	212.018	194.234	173.161	133.062	163.969	147.377	2.47e-08	2.47e-08	2.47e-08	2.47e-08	2.47e-08	2.47e-08	170.637	0
Taraxacolide 1-O-b-D-glucopyranoside	56.5172	59.4727	47.1965	42.5893	48.8101	52.4429	7.21571	0.0167599	0.112698	2.47e-08	2.47e-08	2.47e-08	51.1715	1.2242
6-{3,5-dihydroxy-2-[3,4,5-trihydroxy-6-(hydroxymethyl)oxan-2-yl]phenoxy}-3,4,5-trihydroxyoxane-2-carboxylic acid	22.0705	19.9321	17.4723	16.9762	17.0143	18.0746	3.14021	2.04538	2.47e-08	2.11811	1.78103	2.0885	18.59	1.8622
Kuwanol D	29.6426	28.2225	18.363	23.5734	30.1963	22.9324	2.47e-08	2.47e-08	4.41366	3.07129	2.47e-08	2.47e-08	25.4884	1.24749
Galalpha(1-3)[Fucalpha(1-2)]Galbeta(1-4)GlcNAcbeta-Sp	37.5116	36.8225	29.0436	31.8224	36.7166	34.2137	2.89321	2.47e-08	5.01369	2.40489	2.47e-08	1.7598	34.355	2.01193
11-deoxycorticosterone	184.093	154.927	139.739	142.837	169.308	154.891	2.47e-08	2.47e-08	2.47e-08	0.880479	2.47e-08	2.47e-08	157.633	0.146746
1-(O-alpha-D-glucopyranosyl)-(1,3R,25R)-hexacosanetriol	3314.6	2889.19	2346.95	2611.97	3007.84	2814.67	72.8088	71.9326	48.8261	64.1115	70.8003	74.9689	2830.87	67.2413
1-(2-methoxy-6Z-pentadecenyl)-sn-glycero-3-phosphoethanolamine	51.7989	45.465	36.4156	43.1149	44.5727	44.1897	2.47e-08	2.47e-08	2.47e-08	2.47e-08	2.47e-08	2.47e-08	44.2595	0
3-hydroxy-3-methyl-2-oxo-butanoic acid	28.0888	26.7233	19.8265	23.3199	27.3964	24.6707	2.47e-08	2.47e-08	2.47e-08	2.47e-08	2.47e-08	2.47e-08	25.0043	0
6-Hydroxymyricetin 3,6,3',5'-tetramethyl ether 7-glucoside	10.3353	10.8588	6.36782	7.69547	9.16204	9.31082	2.47e-08	2.47e-08	2.47e-08	2.47e-08	2.47e-08	2.47e-08	8.95505	0
Carpachromene dimethyl ether	41.7297	38.653	28.0482	30.0599	32.4482	31.127	2.47e-08	1.03742	1.60232	1.45736	2.31695	1.05459	33.6777	1.24477
4,8-dimethylnonanoyl-CoA	36.4793	30.857	21.0256	32.8917	27.9771	23.9891	2.47e-08	2.47e-08	2.47e-08	2.47e-08	2.47e-08	2.47e-08	28.87	0
POB-PC	202.769	213.341	157.748	199.499	163.364	153.924	15.8517	20.8873	26.8099	25.1783	16.9227	13.2045	181.774	19.8091
Syringetin 3-glucoside	77.7188	76.2228	64.1425	78.2861	72.1561	59.5561	7.57696	10.2435	14.2632	12.5597	8.54175	11.4695	71.347	10.7758
2-(alpha-D-Galactosyl)-sn-glycerol 3-phosphate	36.2834	35.2537	28.4409	32.6339	35.5676	26.808	2.47e-08	2.47e-08	4.57429	2.47e-08	4.5202	2.76728	32.4979	1.97696
Coenzyme Q9	58.275	70.9324	43.4618	60.8748	61.2036	44.8748	0.208298	0.9789	5.71852	0.517988	2.96887	6.80804	56.6037	2.86677
1-(2-methoxy-heneicosanyl)-sn-glycero-3-phosphoserine	37.5747	48.2105	22.8784	35.6039	30.2988	32.3836	2.47e-08	2.47e-08	2.47e-08	2.47e-08	2.47e-08	2.47e-08	34.4916	0
PE(22:4(7Z,10Z,13Z,16Z)/P-18:0)	81.382	119.744	75.6058	84.79	84.819	76.6452	2.47e-08	2.47e-08	4.62376	21.3129	6.0463	6.374	87.1643	6.39282
(5R)-albaflavenol	48.027	55.9301	36.9779	39.8249	44.2493	37.6649	3.13466	3.25061	2.47e-08	9.65736	2.47e-08	6.53767	43.779	3.76338
OON-PG	694.627	829.266	668.332	579.122	625.278	580.726	2.47e-08	2.47e-08	2.47e-08	2.47e-08	2.47e-08	2.47e-08	662.892	0
Pinusolide	835.301	987.111	838.051	799.717	793.182	754.231	75.7418	39.0395	41.9011	48.1292	45.2573	54.7145	834.599	50.7972
PGE3 1,15-lactone	2514.61	3013.67	2455.97	2431.49	2315.98	2283.2	511.557	352.862	366.987	389.815	406.515	423.408	2502.49	408.524
1alpha,21-dihydroxy-20-oxo-22,23,24,25,26,27-hexanorvitamin D3	1887.19	2507.28	1874.32	1781.01	1736.3	1709.98	204.273	115.157	156.078	136.348	132.624	155.311	1916.01	149.965
9,10,13-TriHOME(11)	189.759	239.816	192.037	175.904	177.447	192.66	32.6169	11.2808	18.6379	19.6616	20.3608	26.0432	194.604	21.4335
Citronellyl cinnamate	170.74	209.424	172.861	165.193	148.357	168.909	28.857	23.5068	25.5838	25.0887	22.7784	27.3983	172.581	25.5355
3,4-Methylene suberic acid	44.1972	50.4089	36.8221	37.5493	31.0366	33.9042	1.49201	2.47e-08	2.47e-08	2.47e-08	2.47e-08	2.47e-08	38.9864	0.248668
bipindogenin	30.0696	32.5938	26.7776	28.2152	26.7778	22.7783	2.47e-08	2.47e-08	2.47e-08	2.47e-08	2.47e-08	2.47e-08	27.8687	0
20-trifluoro-LTB4	97.4036	105.297	79.019	84.6	84.9023	72.788	8.00076	4.46289	2.29797	6.27042	3.73319	4.39385	87.3349	4.85985
Feruloylcholine	11.6191	17.7262	11.1134	11.9502	11.2357	9.06918	2.47e-08	2.47e-08	2.47e-08	2.47e-08	2.47e-08	2.47e-08	12.119	0
3-methyl-dodecanedioic acid	21.182	28.0184	17.7069	20.3115	18.4928	17.1431	2.47e-08	1.64613	1.55326	2.47e-08	2.47e-08	2.47e-08	20.4758	0.533232
6E,8E,14Z-Hexadecatriene-10,12-diynoic acid	123.798	140.209	107.049	96.8688	113.793	85.5273	24.7198	9.85884	12.9567	10.0388	10.6973	11.1317	111.207	13.2338
20-Oxo-leukotriene E4	21.0404	27.9353	19.9094	18.3523	20.1437	15.1906	2.47e-08	2.47e-08	2.47e-08	2.47e-08	2.47e-08	2.47e-08	20.4286	0
3-(3,4-dimethyl-5-pentylfuran-2-yl)-propanoic acid	22.7563	31.0121	23.5944	21.6352	24.7417	19.4494	2.47e-08	2.47e-08	2.47e-08	2.47e-08	2.47e-08	0.473138	23.8648	0.0788564
cis- and trans-Ethyl 2,4-dimethyl-1,3-dioxolane-2-acetate	27.7281	27.5756	21.5926	19.7935	26.4801	24.1951	7.80666	2.47e-08	11.1253	2.47e-08	2.47e-08	1.70284	24.5608	3.43913
4-methyl-hexanoic acid	14.828	16.8828	11.7885	10.9177	16.646	12.3303	3.94121	2.12344	5.27057	2.47e-08	3.35634	1.90216	13.8989	2.76562
Methyl hydrogen fumarate	25.096	23.1366	21.075	16.1958	24.0076	25.5669	2.47e-08	1.24383	4.00111	2.47e-08	4.17771	4.40403	22.513	2.30445
2,4,7-Decatrienoic acid	10.7367	9.09417	7.00795	5.43739	8.16486	8.74445	2.47e-08	2.47e-08	2.47e-08	2.47e-08	2.47e-08	2.47e-08	8.19758	0
Pelargonidin 3-(6-(malonyl)glucoside)-7-(6-(4-(glucosyl)-p-hydroxybenzoyl)glucoside)	41.9903	34.5517	26.3031	26.9237	36.1798	41.1402	2.47e-08	2.47e-08	2.47e-08	2.47e-08	2.47e-08	2.47e-08	34.5148	0
PE(0:0/22:5(7Z,10Z,13Z,16Z,19Z))	16.0873	14.0813	12.4776	11.0177	16.6892	16.0322	2.47e-08	2.47e-08	2.47e-08	2.47e-08	2.47e-08	2.47e-08	14.3976	0
1alpha,25-Dihydroxy-16-ene-19-nor-24-oxovitamin D3	8.92514	7.07029	5.93307	5.95809	8.52299	7.82001	2.47e-08	0.208188	0.200574	0.293687	0.508799	0.405459	7.3716	0.269451
Piscerythramine	23.0775	23.2503	19.8359	21.2957	31.2806	21.3422	2.47e-08	0.371426	1.23408	2.47e-08	2.47e-08	2.47e-08	23.347	0.267585
Formoterol glucuronide	26.2237	24.6167	20.5151	22.6807	31.9585	25.6353	2.47e-08	1.61952	2.47e-08	0.948513	2.22443	3.28845	25.2717	1.34682
PS(22:2(13Z,16Z)/0:0)	37.1403	29.7423	24.5045	26.1083	35.6281	29.603	6.23894	3.57068	2.47e-08	2.88325	2.47e-08	2.47e-08	30.4544	2.11548
Unshuoside A	18.3321	16.8165	13.7731	15.0785	16.9524	15.1927	2.12385	0.366365	2.47e-08	0.817525	2.73752	1.24012	16.0242	1.21423
1,2-Dimethoxy-4-[2-(2-propenyloxy)ethenyl]-benzene	156.027	128.301	127.284	123	145.598	144.309	14.828	17.4389	4.03167	12.7074	12.2269	21.0933	137.42	13.721
3-(2-Carboxyethenyl)-cis,cis-muconate	23.8135	19.3362	17.7552	19.6013	23.5929	20.0667	2.81971	2.37763	2.47e-08	3.05224	3.12912	3.6336	20.6943	2.50205
6-(2-Carboxyethyl)-7-hydroxy-2,2-dimethyl-4-chromanone glucoside	28.7371	21.1554	24.322	19.9958	23.4471	21.94	2.47e-08	2.47e-08	2.47e-08	2.47e-08	2.47e-08	0.00574405	23.2662	0.000957363
3-keto-n-caproic acid	34.9021	29.6384	31.9519	25.9695	33.9031	30.5982	2.47e-08	2.47e-08	2.47e-08	2.47e-08	2.47e-08	2.47e-08	31.1605	2.47469e-08
Tafluprost	9.13867	7.72327	7.69284	6.50628	8.4856	7.18851	2.47e-08	2.47e-08	2.47e-08	2.47e-08	2.47e-08	2.47e-08	7.78919	0
10-Deacetylbaccatin III	13.9419	10.8379	12.5809	8.28174	11.6693	12.496	2.47e-08	2.47e-08	2.47e-08	2.47e-08	2.47e-08	2.47e-08	11.6346	0
3,4,5-trihydroxy-6-{[1-(4-methoxyphenyl)pentan-3-yl]oxy}oxane-2-carboxylic acid	25.4086	18.2794	23.7178	17.1383	21.0332	21.5339	2.47e-08	2.47e-08	2.47e-08	2.47e-08	2.47e-08	2.47e-08	21.1852	0
Luteolin 7-[6''-(2-methylbutyryl)glucoside]	11.7463	9.60708	11.8566	8.82038	10.2699	11.0435	2.47e-08	2.47e-08	2.47e-08	2.47e-08	2.47e-08	2.47e-08	10.5573	0
3beta-Hydroxypregn-5-en-20-one sulfate	32.3608	27.0589	29.0407	23.1333	33.8847	31.2765	2.47e-08	2.47e-08	2.47e-08	2.47e-08	2.47e-08	2.47e-08	29.4591	0
3beta,4beta,5-Trimethoxy-4'-hydroxy- (6:7)-2,2-dimethylpyranoflavan	82.6453	77.6894	74.598	67.5452	97.0494	86.599	2.48481	1.39369	0.743848	4.22059	3.01657	2.47e-08	81.0211	1.97658
Avocadene 2-acetate	21.9642	18.7447	18.7655	18.4575	22.5223	21.8445	2.47e-08	1.46663	2.47e-08	2.47e-08	2.47e-08	2.47e-08	20.3831	0.244438
Cinncassiol C1 19-glucoside	148.204	134.456	130.558	133.444	154.395	148.901	20.8012	13.3213	13.0798	18.1762	8.4566	14.0366	141.66	14.6453
(+)-Plicamine	162.039	144.845	149.287	150.696	180.809	153.549	8.81599	6.34128	2.12604	5.15636	7.65007	13.9501	156.871	7.33998
3'-Formyl-2',4',6',beta-tetrahydroxy-5'-methylchalcone	21.0566	17.863	19.1124	18.8666	22.2414	20.2936	2.47e-08	2.47e-08	2.47e-08	2.47e-08	2.47e-08	2.47e-08	19.9056	0
6-{2-[6-carboxy-5-(2,4-dihydroxyphenyl)-3-methylcyclohex-2-en-1-yl]-3-hydroxy-5-[6-hydroxy-7-(3-methylbut-2-en-1-yl)-1-benzofuran-2-yl]phenoxy}-3,4,5-trihydroxyoxane-2-carboxylic acid	36.5743	30.053	31.3297	31.9567	38.4784	35.1862	2.47e-08	2.47e-08	2.47e-08	2.47e-08	2.47e-08	0.94184	33.9297	0.156973
Threoninyl-Glutamate	22.109	21.8631	20.1717	19.6772	24.2897	21.5555	2.47e-08	2.47e-08	2.47e-08	2.47e-08	2.47e-08	2.47e-08	21.611	0
Germacrenone	68.049	66.6304	62.654	60.7393	75.9786	67.0759	3.33815	2.47e-08	2.47e-08	2.47e-08	2.47e-08	2.47e-08	66.8545	0.556358
5-Hydroxytryptophol glucuronide	309.274	294.713	311.092	285.647	358.122	317.281	14.9393	10.885	9.68393	7.99901	5.67079	9.11241	312.688	9.71508
Kaempferol 3-[6''-(3-hydroxy-3-methylglutaryl)glucoside]	876.71	845.713	854.858	850.438	976.781	919.778	74.2985	87.9664	118.244	87.0513	105.094	112.184	887.38	97.473
URB447	255.737	252.084	251.448	241.499	278.191	267.179	5.77748	8.58675	3.22465	3.50759	7.57792	2.47e-08	257.69	4.77906
Isoetin 7-glucoside-2'-(4''-acetylxyloside)	190.471	174.865	187.986	174.502	205.059	196.858	2.39336	3.72628	3.92051	1.0049	4.84595	5.45954	188.29	3.55842
Quercetin 3-(3''-acetyl-alpha-L-arabinofuranoside)	479.938	463.439	491.265	467.869	532.983	507.603	26.0039	18.6167	26.9808	15.8743	30.8967	24.2511	490.516	23.7706
5S,6-Ep-18S-HEPE	551.609	595.381	507.774	450.35	563.076	522.542	82.8064	53.0888	66.9377	73.9524	55.2344	70.6534	531.789	67.1122
IC202B	88.3004	91.7369	87.2037	70.1229	82.8627	83.4053	1.44003	1.16149	0.951065	2.47e-08	2.47e-08	1.28632	83.9387	0.806482
17-phenoxy trinor Prostaglandin F2alpha isopropyl ester	299.478	314.955	279.333	254.682	288.957	271.96	2.47e-08	2.47e-08	2.47e-08	1.63775	2.53591	0.964493	284.894	0.856359
6-Methoxykaempferol 3-galactoside	421.617	445.066	415.274	383.728	413.962	407.284	2.3419	2.99391	7.85116	2.74616	18.361	8.76178	414.489	7.17599
3,5,7,3',4'-Pentahydroxy-6-methoxyflavan 3-O-[glucopyranosyl-(4->1)-alpha-D-xylopyranoside]	824.195	890.946	821.635	743.651	819.017	819.358	27.4492	34.8172	31.5603	39.7836	39.4008	43.727	819.8	36.123
5-O-Methylleridol	69.0622	65.277	63.5812	46.8999	62.9759	64.7499	2.47e-08	2.47e-08	2.47e-08	2.47e-08	2.47e-08	2.47e-08	62.091	0
Quercetin 3-(6''-methylglucuronide)	20.8955	20.9589	20.0639	17.3024	22.2546	22.7275	2.47e-08	1.31304	2.47e-08	2.47e-08	1.67119	2.59897	20.7004	0.930535
Coccinin	50.7451	50.2724	52.5665	39.1261	54.2309	43.4942	0.326821	0.270408	0.336449	5.62712	1.99954	2.47599	48.4059	1.83939
7-hydroxy-6-(3-oxobut-1-en-1-yl)-2H-chromen-2-one	277.033	260.038	291.634	236.843	313.536	227.188	2.47e-08	2.47e-08	2.47e-08	2.47e-08	2.47e-08	2.47e-08	267.712	0
2-oxo-3-(2,3,4-trihydroxyphenyl)propanoic acid	17.2742	15.4869	18.0273	12.794	19.3687	12.7371	2.47e-08	2.47e-08	2.47e-08	2.47e-08	2.47e-08	2.47e-08	15.948	0
3-Methylthiofentanyl	30.0021	28.197	28.1596	22.6034	26.7454	19.298	2.47e-08	2.47e-08	2.47e-08	2.47e-08	2.47e-08	2.47e-08	25.8342	0
PGB1	202.155	197.664	201.452	189.533	184.719	155.972	21.9485	14.0223	20.2164	16.0616	14.2139	14.889	188.582	16.8919
PGI2	121.759	122.869	102.271	86.233	122.501	82.4082	1.96453	2.47e-08	2.27938	4.88328	0.834819	1.91067	106.34	1.97878
Norethindrone	61.2355	64.3223	58.3566	52.9092	66.6057	50.5899	3.97951	8.16451	7.8805	11.3189	5.7974	11.16	59.0032	8.05015
17alpha-hydroxyprogesterone	973.788	981.229	904.012	859.682	978.434	777.211	74.7042	69.6244	94.3666	101.235	78.0514	67.7857	912.393	80.9612
ent-20-epi-20-E4t-NeuroP	947.894	957.352	850.249	838.124	896.207	725.387	127.061	103.246	147.022	158.671	142.564	141.755	869.202	136.72
8-oxo-Resolvin D1	96.7421	100.321	82.0926	82.3708	90.828	81.3587	13.4069	7.62335	11.8612	13.6212	11.9237	13.9071	88.9522	12.0572
Loganin pentaacetate	122.255	125.996	118.012	109.158	123.289	108.906	3.1029	2.47e-08	6.41516	9.68191	5.61866	7.28018	117.936	5.3498
1,2-Dihydrosantonin	132.5	137.567	125.701	120.104	126.699	116.493	16.0105	13.2486	10.5626	17.4036	12.2536	15.1451	126.511	14.104
Sundiversifolide	53.8543	64.5428	52.6751	44.5666	57.7111	43.4144	0.707599	0.598241	2.47e-08	0.734997	0.390444	2.47e-08	52.7941	0.405213
3-Hexenyl salicylic acid	123.3	135.307	118.087	99.8944	124.851	95.1567	10.4905	2.47e-08	2.47e-08	1.49059	6.01952	1.41409	116.099	3.23578
14-METHOXY-4,4-BISNOR-4,8,11,13-PODOCARPATETRAEN-3-ONE	226.96	247.336	210.31	184.861	230.353	170.304	27.2419	13.4038	13.8192	13.2323	12.6389	11.9058	211.687	15.3737
Linalool 3,6-oxide primeveroside	122.801	131.962	120.864	107.762	130.936	106.241	2.47e-08	2.47e-08	2.47e-08	2.47e-08	2.47e-08	2.47e-08	120.094	0
8,12-dihydroxy-9-chloro-5Z,10Z,14Z,17Z-eicosatetraenoic acid	160.991	171.185	151.596	140.526	169.341	127.176	2.47e-08	2.47e-08	1.61734	2.47e-08	2.47e-08	2.47e-08	153.469	0.269557
Carnosic acid	3275.93	3467.72	3014.06	2763.63	3308.82	2645.79	132.633	71.7479	98.6405	77.7616	66.8729	78.5558	3079.33	87.7019
5-trans-PGA2	1122.39	1215.67	1057.93	946.141	1090.91	868.832	69.7985	44.6312	53.9239	41.1246	40.8269	43.9807	1050.31	49.0477
Loxoprofen	121.1	133.618	114.582	99.8825	120.941	92.8637	8.73667	4.16651	5.06839	3.87184	5.30897	4.80912	113.831	5.32692
5-deoxy-J2-IsoP	6789.36	7289.85	6309.37	5698.77	6703.3	5380.03	1086.78	941.397	1029.81	1012.5	937.536	1004.02	6361.78	1002.01
Petasitin	169.242	185.508	167.328	148.625	168.996	140.015	7.63184	5.82576	9.98734	5.47431	6.46985	6.33665	163.286	6.95429
PGE2	5684.42	5895.9	5302.51	4848.64	5458.29	4378.67	336.196	260.065	300.764	266.195	285.361	259.631	5261.4	284.702
(R)-Byakangelicinn 2'-(3-methylbutanoate)	10.5719	14.8959	20.631	17.7435	16.6736	23.7166	2.47e-08	2.78568	2.47e-08	2.47e-08	2.47e-08	7.34878	17.3721	1.68908
Annuionone B	11.54	14.3389	14.5979	16.3809	11.9811	16.852	2.47e-08	4.59731	2.22459	1.58593	6.22108	7.17042	14.2818	3.63322
(2S)-2-amino-3-(4-hydroxy-3-methoxyphenyl)-2-methylpropanoic acid	19.3599	14.351	23.9086	39.6685	16.8496	28.3323	2.47e-08	2.47e-08	2.47e-08	2.47e-08	2.47e-08	2.47e-08	23.745	0
m-Trigallic acid	2.79859	3.86097	4.9993	6.99204	5.72017	7.78084	2.47e-08	2.47e-08	0.00170653	2.47e-08	2.47e-08	2.47e-08	5.35865	0
Artonin K	8.77832	11.7842	14.2089	17.0369	15.067	18.7707	0.788367	1.28483	1.29443	2.60495	1.85706	2.09356	14.2743	1.65387
3a,16a-Dihydroxyandrostenone	42.7031	44.5432	47.4367	62.4448	41.7562	52.5271	8.59373	4.18103	3.24746	5.92118	7.31118	6.43858	48.5685	5.94886
cis-Glutaconic acid	177.599	216.536	253.935	313.71	207.98	255.631	2.47e-08	2.47e-08	2.47e-08	2.47e-08	2.47e-08	2.47e-08	237.565	0
OKDdiA-PA	332.627	347.525	417.636	484.034	366.047	419.387	2.47e-08	3.83425	2.10928	1.3058	0.334362	2.47e-08	394.543	1.26395
Vitexin 6''-(3-hydroxy-3-methylglutarate)	40.9271	51.36	47.1316	64.2247	33.8655	63.258	2.47e-08	2.47e-08	2.47e-08	4.21258	2.47e-08	0.961805	50.1278	0.862398
Latia luciferin	21.148	33.8978	30.1479	38.7147	23.4301	34.6877	1.08901	3.03354	4.40117	3.05138	3.30279	0.363685	30.3377	2.54026
3-o-Ethyl-L-ascorbic acid	35.832	18.1322	31.0228	30.2292	23.4753	30.1474	2.47e-08	5.02549	8.7197	2.47e-08	5.82803	2.47e-08	28.1398	3.2622
Bis(6'',6''-dimethyl-4'',5''-dihydropyrano)[2'',3'':4',5'][2'',3'':4,3]-2'-hydroxychalcone	4.69787	2.72654	4.01478	3.39651	1.95372	3.87336	2.47e-08	2.47e-08	2.47e-08	2.47e-08	2.47e-08	2.47e-08	3.4438	0
Butein 4'-arabinosyl-(1->4)-galactoside	151.432	87.9319	107.176	115.339	83.485	142.991	14.9684	15.5988	11.8699	14.2861	8.04315	5.39035	114.726	11.6928
3-hydroxy-isovaleric acid	317.878	168.188	178.715	174.722	136.43	227.445	2.47e-08	2.47e-08	7.17648	1.39181	5.25694	2.47e-08	200.563	2.3042
16alpha-hydroxyandrost-4-ene-3,17-dione	72.3357	50.2205	53.7111	49.6571	47.0058	52.5129	2.22076	5.29285	10.566	9.79492	11.1244	9.33646	54.2405	8.05591
(1R,2R,4S)-p-Menthane-1,2,8-triol 8-glucoside	9.14393	5.8407	8.02425	4.95691	8.15592	10.2317	2.47e-08	1.43599	1.92425	2.47e-08	2.47e-08	2.72299	7.72556	1.01387
(卤)-2-Hydroxy-4-(methylthio)butanoic acid	25.0665	15.7513	23.4855	14.5099	19.3544	24.7698	3.25516	3.56238	3.19225	1.596	2.11442	4.93792	20.4896	3.10969
5R-hydroxy-4R-decanolide	17.1039	9.53374	16.0468	10.1516	17.8834	19.4113	2.47e-08	3.4079	2.47e-08	3.36752	2.47e-08	2.47e-08	15.0218	1.12924
5,8-dihydroxy-2-(1-hydroxy-3-methoxy-4-oxocyclohexyl)-3,7-dimethoxy-4H-chromen-4-one	277.927	125.983	199.841	200.081	233.17	291.358	2.47e-08	2.47e-08	2.47e-08	2.47e-08	2.47e-08	2.47e-08	221.393	0
Rhamnetin 3-rhamnosyl-(1->3)(4'''-acetylrhamnosyl)(1->6)-galactoside	63.0895	43.0333	54.0961	45.6883	56.3743	69.5608	2.47e-08	2.47e-08	2.47e-08	2.47e-08	0.509471	2.47e-08	55.307	0.0849119
Mulberrofuran T	11.6479	6.66132	11.1185	9.30649	10.501	12.9265	2.47e-08	2.47e-08	2.47e-08	2.47e-08	1.11845	2.47e-08	10.3603	0.186408
12-oxo-9(Z)-dodecenoic acid	20.7458	15.3969	17.2762	13.0849	15.8021	25.1353	4.39326	3.84755	8.48247	2.47e-08	4.48753	2.11641	17.9069	3.88787
(1S,2S,4R,8R)-p-Menthane-1,2,8,9-tetrol	75.9247	64.021	79.2073	68.4882	66.3203	121.879	2.47e-08	0.959321	2.47e-08	0.00394041	2.47e-08	2.47e-08	79.3068	0.160544
5E-decene	74.7268	72.1232	71.4497	63.3843	78.5146	97.8715	10.9195	7.00039	15.0787	12.6554	8.72335	13.5083	76.345	11.3143
2-O-(beta-D-galactopyranosyl-(1->6)-beta-D-galactopyranosyl) 2S,3R-dihydroxynonanoic acid	47.503	41.2873	45.5553	40.0257	52.3767	71.9851	2.47e-08	3.86499	5.35344	4.86456	4.71831	4.03118	49.7888	3.80541
Simulanoquinoline	93.4526	68.3963	92.1422	79.5398	92.8624	134.344	2.47e-08	2.47e-08	2.47e-08	2.47e-08	2.47e-08	2.47e-08	93.4563	0
5a,6a-Epoxy-7E-megastigmene-3b,9e-diol 9-glucoside	9.15787	7.71496	9.41429	8.02278	9.60937	12.6478	2.47e-08	2.47e-08	2.47e-08	2.47e-08	1.02043	2.47e-08	9.42784	0.170072
Vanillylmandelic acid	17.8793	5.96678	13.4673	16.7928	15.4527	16.3495	2.47e-08	2.47e-08	2.47e-08	2.47e-08	2.47e-08	2.47e-08	14.318	0
11-cis-retinal	29.2524	17.0326	19.9261	34.0741	22.8167	28.5848	4.97209	4.18791	2.47e-08	5.23518	4.88569	2.47e-08	25.2811	3.21348
N-methyl arachidonoyl amine	97.9145	64.8157	74.5748	112.695	96.5592	131.33	2.47e-08	28.394	2.47e-08	32.0335	14.4724	23.6378	96.3148	16.423
N-Carboxyacetyl-D-phenylalanine	77.3675	59.3415	68.9596	94.4899	71.0257	123.259	2.47e-08	2.47e-08	15.2561	2.47e-08	2.47e-08	2.47e-08	82.4072	2.54268
CHONDROSINE	6.58999	4.85623	7.86681	7.74895	7.24885	10.1018	2.47e-08	2.47e-08	2.47e-08	2.47e-08	2.47e-08	2.47e-08	7.4021	0
Sulfamethopyrazine	21.597	15.3475	20.8753	26.8696	22.2023	29.1248	2.47e-08	2.47e-08	2.47e-08	2.47e-08	2.13851	2.47e-08	22.6694	0.356418
6-(Methylsulfonyl)hexyl glucosinolate	288.564	187.148	267.479	340.016	248.391	361.096	31.1474	19.4548	20.3606	19.7489	23.1989	30.5836	282.116	24.0824
3alpha-Hydroxy-12-oxo-5beta-chola-7,9(11)-dien-24-oic Acid	32.4038	20.8369	24.672	22.5945	27.8432	22.3786	1.33008	1.17585	2.47e-08	2.47e-08	2.47e-08	1.16124	25.1215	0.611194
Nebramycin factor 4	35.5913	24.333	29.0008	23.0479	33.0756	27.3889	2.47e-08	2.47e-08	3.48717	4.20231	2.47e-08	2.47e-08	28.7396	1.28158
D-Fructosazine	29.1137	18.1883	24.5263	21.2908	24.1727	21.58	3.27148	4.40636	6.07122	4.66572	1.29949	1.29345	23.1453	3.50129
Magnoloside B	47.3153	29.5378	33.9613	46.1599	43.2661	34.1974	2.47e-08	2.47e-08	2.47e-08	2.47e-08	2.47e-08	2.47e-08	39.073	0
Kuwanon K	23.3863	13.7615	18.2512	19.2852	19.3332	15.5242	1.85063	4.04736	2.47e-08	2.79565	2.47e-08	0.122994	18.2569	1.46944
Methyl (R)-8-Hydroxy-9-decene-4,6-diynoate glucoside	34.8153	21.5285	18.4123	31.0041	28.4807	26.3549	2.79827	2.78468	2.73973	0.408965	5.15513	5.87905	26.766	3.2943
Leurosine	33.9211	18.6272	23.3581	27.5171	38.6619	31.6269	2.47e-08	2.47e-08	2.47e-08	2.47e-08	2.47e-08	2.47e-08	28.952	0
Acrylic acid-2-acrylamido-2-methyl propane sulfonic acid copolymer	45.6385	23.0564	29.6637	32.4984	35.4256	36.6406	2.47e-08	2.47e-08	2.47e-08	2.47e-08	2.47e-08	2.47e-08	33.8206	0
5'-Hydroxystreptomycin	28.4092	21.1021	19.9785	21.8774	23.5659	24.6975	2.47e-08	2.47e-08	2.47e-08	2.47e-08	2.47e-08	2.47e-08	23.2718	0
L-Histidine trimethylbetaine	9.62939	6.89311	6.14931	7.04491	8.62243	9.00027	2.47e-08	2.47e-08	2.47e-08	2.47e-08	2.47e-08	2.47e-08	7.8899	0
PHOHA-PE	32.65	22.946	21.1343	25.8139	28.9573	36.7817	2.47e-08	2.47e-08	2.47e-08	2.47e-08	2.47e-08	2.47e-08	28.0472	0
Difloxacin	8.37097	6.29168	5.24684	6.23235	6.48211	8.65707	2.47e-08	2.47e-08	2.47e-08	2.47e-08	2.47e-08	2.47e-08	6.88017	0
Trioxilin A3	14.9949	12.0276	13.0025	15.0117	14.3344	20.9261	2.47e-08	0.0730132	2.47e-08	2.47e-08	2.47e-08	2.47e-08	15.0495	0.0121689
7-Epiloganin tetraacetate	27.8659	23.03	19.2743	27.0197	23.4042	35.2481	2.47e-08	2.91403	3.14746	2.47e-08	0.851411	2.47e-08	25.9737	1.15215
11,14,17-Eicosatrienoic acid	29.2562	20.2052	23.3343	21.8668	22.3502	26.702	2.47e-08	2.47e-08	2.47e-08	2.47e-08	2.47e-08	2.47e-08	23.9525	0
(2S)-5,7,4'-Trihydroxy-3'-methoxy-6-(1,1-dimethylallyl)flavanone	24.1989	16.6585	19.2644	19.6093	19.3816	24.5795	2.47e-08	2.47e-08	0.152056	2.47e-08	2.47e-08	0.00543285	20.6153	0.0262482
N-docosahexaenoyl histidine	19.5764	16.0506	16.1917	16.5867	14.6557	18.1799	2.47e-08	1.34e-05	1.7108	0.108687	0.0059519	0.0858934	16.8735	0.318558
4-Hydroxy-5-(dihydroxyphenyl)-valeric acid-O-methyl-O-sulphate	246.148	207.815	235.17	228.589	226.572	255.756	37.1706	43.3988	32.2421	22.6002	22.9621	23.4038	233.342	30.2963
Sempervirenoside B	37.9078	31.8802	34.5012	34.0291	32.7364	38.1595	2.47e-08	2.47e-08	2.47e-08	2.47e-08	1.65722	2.47e-08	34.869	0.276204
7,8,3',4',5'-Pentamethoxy-6'',6''-dimethylpyrano[2'',3'':5,6]flavone	20.0683	16.704	19.8547	19.8605	17.809	20.7732	2.47e-08	2.47e-08	2.47e-08	2.47e-08	2.47e-08	2.47e-08	19.1783	0
6,9,12,15-octadecatetraenoic acid	54.9369	46.5947	52.4544	50.9019	49.6062	54.3812	2.47e-08	2.47e-08	2.47e-08	2.47e-08	2.47e-08	2.47e-08	51.4792	0
(3S,4S)-3-hydroxytetradecane-1,3,4-tricarboxylic acid	68.5685	59.9489	68.9916	67.3223	64.6756	71.4244	2.47e-08	1.16729	0.837224	2.47e-08	2.47e-08	2.47e-08	66.8219	0.334086
Citbismine D	147.937	136.621	114.599	134.723	140.011	158.775	18.479	1.3228	5.65057	2.47e-08	1.8859	3.52033	138.777	5.14309
2-[4,6-dihydroxy-3-(4-hydroxy-3-methylbut-2-en-1-yl)-2-methoxyphenyl]-1-(2,4-dihydroxyphenyl)ethan-1-one	54.8006	49.9179	39.1274	51.2599	52.09	55.3766	10.925	10.0628	5.82244	3.09468	2.67909	7.46754	50.4287	6.67525
Neral	51.2345	34.9228	31.171	47.0454	48.5847	50.9388	2.47e-08	2.47e-08	2.47e-08	2.47e-08	2.47e-08	2.47e-08	43.9829	0
(2S)-2'-Methoxykurarinone	92.0341	72.5363	65.3174	85.8171	88.7362	88.7571	9.88153	15.3476	0.920728	2.40354	7.76533	10.5002	82.1997	7.80316
Mangostanol	36.7102	39.4275	37.3684	47.6456	46.3469	47.4303	3.18576	5.54586	2.47e-08	2.47e-08	11.158	2.47e-08	42.4881	3.31493
Portulacaxanthin II	51.2374	48.1777	49.1583	54.352	58.2831	61.8522	2.47e-08	2.47e-08	2.47e-08	2.47e-08	21.1186	2.47e-08	53.8435	3.51977
Psoralenol	22.8201	19.5484	15.9599	23.0794	22.6872	22.9911	2.47e-08	2.47e-08	2.47e-08	2.47e-08	6.32315	2.47e-08	21.181	1.05386
Gibberellin A8-catabolite	22.3437	19.8834	19.8508	22.608	23.3407	20.0143	2.47e-08	2.79801	6.51716	1.93639	6.18945	5.40006	21.3401	3.80684
6,11-dihydroxy-3-methyl-7-(3,4,5-trihydroxyphenyl)-2位鈦?8-dioxatricyclo[7.3.1.0鈦?鹿鲁]trideca-1,3,5(13),6,9,11-hexaen-2-ylium	48.7321	61.4135	47.1547	55.9138	50.6287	51.5532	2.47e-08	5.90632	4.86198	2.47e-08	6.06349	9.80875	52.566	4.44009
OHOHA-PI	21.8949	23.7194	20.4123	26.3646	21.5264	22.2579	2.47e-08	3.77959	5.62111	1.26414	7.24105	6.13097	22.6959	4.00614
