# Supplementary material for: Integrated Four Comparative-Omics Reveals the Mechanism of the Terpenoid Biosynthesis in Two Different Overwintering Cryptomeria fortunei Phenotypes
Source: Front Plant Sci. 2021 Sep 29;12:740755. doi: 10.3389/fpls.2021.740755 (PMC8513690; doi:10.3389/fpls.2021.740755)
Supplement: Supplementary file 2 [file Data_Sheet_2.zip › Table S6.xlsx]

## Sheet: fpkm_anno
Supplementary Table S6. FPKM values and functional annotations of 7 public databases of all unigenes.
gene_id	GM_1	GM_2	GM_3	YWt_1	YWt_2	YWt_3	NR annotation	Swissprot annotation	KEGG gene name	KOG defination	KOG code	KOG categories	KOG class	eggNOG abbreviation	eggNOG id	eggNOG description	GO annotation	Pfam IDs	Pfam Description
TRINITY_DN10001_c0_g1_i1_1	0	0.0752906	0.0742462	0	0	0	hypothetical protein HMPREF1541_02804 [Cyphellophora europaea CBS 101466]	3-ketoacyl-CoA thiolase 1, peroxisomal OS=Arabidopsis thaliana OX=3702 GN=KAT1 PE=1 SV=2	--	3-oxoacyl CoA thiolase	[I]	METABOLISM	Lipid transport and metabolism	I	COG0183	acetyl-coa acetyltransferase	Molecular Function: acetyl-CoA C-acyltransferase activity (GO:0003988);|Cellular Component: vacuole (GO:0005773);|Cellular Component: peroxisome (GO:0005777);|Biological Process: fatty acid beta-oxidation (GO:0006635);|Biological Process: phenylacetate catabolic process (GO:0010124);|Biological Process: oxylipin biosynthetic process (GO:0031408);	PF00108.22	Thiolase, N-terminal domain
TRINITY_DN10002_c0_g1_i1_3	84.2487	94.4485	90.0607	88.2827	101.55	96.044	unknown [Picea sitchensis]	Calcineurin B-like protein 3 OS=Arabidopsis thaliana OX=3702 GN=CBL3 PE=1 SV=2	--	Ca2+/calmodulin-dependent protein phosphatase (calcineurin subunit B), EF-Hand superfamily protein	[T]	CELLULAR PROCESSES AND SIGNALING	Signal transduction mechanisms	DTZ	COG5126	Calcium-binding protein	Molecular Function: calcium ion binding (GO:0005509);|Biological Process: detection of calcium ion (GO:0005513);|Cellular Component: vacuole (GO:0005773);|Cellular Component: vacuolar membrane (GO:0005774);|Cellular Component: plasma membrane (GO:0005886);|Cellular Component: plant-type vacuole membrane (GO:0009705);|Cellular Component: membrane (GO:0016020);|Molecular Function: kinase binding (G…	PF00036.31,PF13202.5,PF13405.5,PF13499.5,PF13833.5	EF hand|EF hand|EF-hand domain|EF-hand domain pair|EF-hand domain pair
TRINITY_DN10003_c0_g1_i1_1	0	0	0	0.342003	0	0	--	--	--	--	--	--	--	--	--	--	--	--	--
TRINITY_DN10004_c0_g1_i1_3	13.0924	13.7915	13.4297	13.1381	12.7617	13.1218	unknown [Picea sitchensis]	Phosphoglycerate mutase OS=Schizosaccharomyces pombe (strain 972 / ATCC 24843) OX=284812 GN=gpm1 PE=1 SV=1	PGAM, gpmA	Phosphoglycerate mutase	[G]	METABOLISM	Carbohydrate transport and metabolism	G	COG0588	Catalyzes the interconversion of 2-phosphoglycerate and 3-phosphoglycerate (By similarity)	Molecular Function: phosphoglycerate mutase activity (GO:0004619);|Cellular Component: nucleus (GO:0005634);|Cellular Component: cytosol (GO:0005829);|Biological Process: gluconeogenesis (GO:0006094);|Molecular Function: 2,3-bisphosphoglycerate-dependent phosphoglycerate mutase activity (GO:0046538);|Biological Process: canonical glycolysis (GO:0061621);	PF00300.21	Histidine phosphatase superfamily (branch 1)
TRINITY_DN10005_c0_g1_i1_1	40.2338	45.6759	42.5807	57.1808	55.9993	51.4141	unknown [Picea sitchensis]	Uncharacterized protein At5g01610 OS=Arabidopsis thaliana OX=3702 GN=At5g01610 PE=1 SV=1	--	--	--	--	--	S	ENOG4111MYN	Protein of unknown function, DUF538	--	PF04398.11	Protein of unknown function, DUF538
TRINITY_DN10006_c0_g1_i1_1	0.879483	0.588082	0.289199	0.760026	0.785557	0.787686	--	--	--	--	--	--	--	--	--	--	--	--	--
TRINITY_DN10007_c0_g1_i1_1	14.4415	13.7997	13.702	15.9014	14.2761	14.2896	--	--	--	--	--	--	--	--	--	--	--	--	--
TRINITY_DN10008_c0_g1_i1_2	8.4314	7.87869	7.19008	10.4387	11.2434	10.0576	fortune-1 [Cycas edentata]	--	--	--	--	--	--	--	--	--	--	--	--
TRINITY_DN10010_c0_g1_i1_1	25.0018	25.639	25.4108	21.1802	22.3632	21.2043	unknown [Picea sitchensis]	Uncharacterized protein P8A3.13c OS=Schizosaccharomyces pombe (strain 972 / ATCC 24843) OX=284812 GN=SPAP8A3.13c PE=4 SV=1	--	Vacuolar import and degradation protein	[U]	CELLULAR PROCESSES AND SIGNALING	Intracellular trafficking, secretion, and vesicular transport	U	COG5073	GID complex subunit 4, VID24 homolog (S. cerevisiae)	Cellular Component: nucleus (GO:0005634);|Cellular Component: vacuole (GO:0005773);|Biological Process: protein targeting to vacuole (GO:0006623);|Biological Process: protein catabolic process in the vacuole (GO:0007039);|Cellular Component: extrinsic component of membrane (GO:0019898);|Cellular Component: GID complex (GO:0034657);|Biological Process: proteasome-mediated ubiquitin-dependent prote…	PF09783.8	Vacuolar import and degradation protein
TRINITY_DN10011_c0_g1_i1_3	51.6873	57.1996	63.7263	67.371	57.3632	72.4749	unknown [Picea sitchensis]	--	--	--	--	--	--	U	ENOG4111EE7	Protease inhibitor seed storage lipid transfer protein	--	PF14368.5	Probable lipid transfer
TRINITY_DN10012_c0_g1_i1_1	0.308267	0.170514	0.508665	0.671907	1.20592	0.517656	--	--	--	--	--	--	--	--	--	--	--	--	--
TRINITY_DN10012_c0_g1_i1_2	1.7589	1.4303	2.80151	0.885519	0.70903	0.907119	uncharacterized protein LOC111450776 [Cucurbita moschata]	--	--	--	--	--	--	L	COG0328	ribonuclease H activity	--	PF13456.5	Reverse transcriptase-like
TRINITY_DN10012_c0_g2_i1_1	0	0.489606	0.157798	0.310095	0.159673	0.161898	--	--	--	--	--	--	--	--	--	--	--	--	--
TRINITY_DN10015_c0_g1_i1_2	1.78448	0.792562	1.1583	0	0	1.57901	--	--	--	--	--	--	--	--	--	--	--	--	--
TRINITY_DN10015_c0_g1_i1_3	0.954542	0.154123	0.598442	1.0628	0.462257	1.24804	--	--	--	--	--	--	--	--	--	--	--	--	--
TRINITY_DN10017_c0_g1_i1_2	30.33	29.3575	29.1424	33.1581	35.1258	35.3623	unknown [Picea sitchensis]	Protein CONSERVED ONLY IN THE GREEN LINEAGE 160, chloroplastic OS=Arabidopsis thaliana OX=3702 GN=CGL160 PE=1 SV=1	--	--	--	--	--	S	ENOG4111RJP	NA	Cellular Component: chloroplast thylakoid (GO:0009534);|Cellular Component: chloroplast thylakoid membrane (GO:0009535);|Cellular Component: integral component of membrane (GO:0016021);|Biological Process: chloroplast proton-transporting ATP synthase complex assembly (GO:0033614);	--	--
TRINITY_DN10018_c0_g1_i1_2	1.69189	0	1.22751	1.78853	1.22641	0.620778	--	--	--	--	--	--	--	--	--	--	--	--	--
TRINITY_DN10024_c0_g1_i1_1	0.988163	1.06884	0.742543	0.803129	0.727785	0.886127	mechanosensitive ion channel protein 6 [Amborella trichopoda]	Mechanosensitive ion channel protein 5 OS=Arabidopsis thaliana OX=3702 GN=MSL5 PE=2 SV=1	--	Predicted mechanosensitive ion channel	[M]	CELLULAR PROCESSES AND SIGNALING	Cell wall/membrane/envelope biogenesis	M	COG0668	Mechanosensitive ion channel	Cellular Component: plasma membrane (GO:0005886);|Biological Process: anion transport (GO:0006820);|Molecular Function: mechanosensitive ion channel activity (GO:0008381);|Cellular Component: integral component of membrane (GO:0016021);	PF00924.17	Mechanosensitive ion channel
TRINITY_DN10024_c0_g2_i1_2	3.85252	7.8456	8.30901	0.859911	6.40308	6.68186	unknown [Picea sitchensis]	Negative regulator of PDR1-mediated fluconazole resistance JJJ1 OS=Candida glabrata (strain ATCC 2001 / CBS 138 / JCM 3761 / NBRC 0622 / NRRL Y-65) OX=284593 GN=JJJ1 PE=4 SV=1	--	Molecular chaperone (DnaJ superfamily)	[O]	CELLULAR PROCESSES AND SIGNALING	Posttranslational modification, protein turnover, chaperones	O	COG0484	ATP binding to DnaK triggers the release of the substrate protein, thus completing the reaction cycle. Several rounds of ATP-dependent interactions between DnaJ, DnaK and GrpE are required for fully efficient folding. Also involved, together with DnaK and GrpE, in the DNA replication of plasmids through activation of initiation proteins (By similarity)	Biological Process: ribosomal large subunit export from nucleus (GO:0000055);|Molecular Function: ATPase activator activity (GO:0001671);|Molecular Function: nucleic acid binding (GO:0003676);|Cellular Component: nucleolus (GO:0005730);|Biological Process: rRNA processing (GO:0006364);|Biological Process: endocytosis (GO:0006897);|Cellular Component: cytosolic large ribosomal subunit (GO:0022625)…	PF00226.30	DnaJ domain
TRINITY_DN10025_c0_g1_i2_2	1.92511	1.17514	1.34474	2.22393	2.35212	2.38026	--	--	--	--	--	--	--	--	--	--	--	--	--
TRINITY_DN10026_c0_g1_i1_2	0	6.16e-34	0.29486	0.803543	0	0.281655	--	--	--	--	--	--	--	--	--	--	--	--	--
TRINITY_DN10027_c0_g1_i1_3	1.54058	0.919799	0.724151	1.353	1.09918	0.741894	hypothetical protein PHYPA_011621 [Physcomitrella patens]	--	--	--	--	--	--	S	ENOG41123Z1	WD domain, G-beta repeat	--	PF00400.31	WD domain, G-beta repeat
TRINITY_DN10028_c0_g1_i1_2	0	0	0	0	0	0	--	--	--	--	--	--	--	--	--	--	--	--	--
TRINITY_DN10028_c0_g1_i2_1	17.542	17.1629	17.0952	28.5052	29.3245	26.7924	uncharacterized protein LOC18439946 [Amborella trichopoda]	--	--	--	--	--	--	S	ENOG410XTUE	NA	--	--	--
TRINITY_DN10029_c0_g1_i1_1	0.0540268	0.483322	0.477096	0.05811	0.293819	0.611328	pentatricopeptide repeat-containing protein At5g04780-like [Manihot esculenta]	Pentatricopeptide repeat-containing protein At2g37320 OS=Arabidopsis thaliana OX=3702 GN=PCMP-E50 PE=2 SV=1	--	FOG: PPR repeat	[R]	POORLY CHARACTERIZED	General function prediction only	S	ENOG410Z7Z7	Pentatricopeptide repeat-containing protein	--	PF01535.19,PF13041.5,PF12854.6,PF13812.5	PPR repeat|PPR repeat family|PPR repeat|Pentatricopeptide repeat domain
TRINITY_DN1002_c0_g1_i1_2	0.790862	1.04328	0.871666	0.97119	0.291249	1.75869	--	--	--	--	--	--	--	--	--	--	--	--	--
TRINITY_DN10030_c0_g1_i1_1	0.886316	0.602867	0	0.595413	0	0.59379	putative CC-NBS-LRR protein, partial [Pinus monticola]	Probable disease resistance protein At4g33300 OS=Arabidopsis thaliana OX=3702 GN=At4g33300 PE=2 SV=3	--	--	--	--	--	S	ENOG410Y7SX	disease resistance protein	--	--	--
TRINITY_DN10032_c0_g1_i1_1	0.312149	0	0.333597	0	0	0.343926	--	--	--	--	--	--	--	--	--	--	--	--	--
TRINITY_DN10032_c0_g1_i1_3	1.37811	1.1621	1.87141	1.5003	1.1612	2.66595	--	--	--	--	--	--	--	--	--	--	--	--	--
TRINITY_DN10033_c0_g1_i1_1	41.9144	39.2831	44.8556	62.1174	55.8164	59.1281	uncharacterized protein LOC111015321 [Momordica charantia]	--	--	--	--	--	--	S	ENOG410ZCA0	NA	--	--	--
TRINITY_DN10034_c0_g1_i1_3	2.02898	2.56194	2.3334	2.67279	3.13983	2.84626	--	--	--	--	--	--	--	--	--	--	--	PF15699.4	NPR1 interacting
TRINITY_DN10038_c0_g1_i1_1	0.595456	0.583231	1.0228	0.918717	0.952824	1.10124	--	--	--	--	--	--	--	--	--	--	--	--	--
TRINITY_DN10038_c0_g1_i1_2	2.61137	3.50629	4.51439	2.56756	2.05004	2.1595	--	--	--	--	--	--	--	--	--	--	--	--	--
TRINITY_DN10039_c0_g1_i1_1	0.50061	0	0	0	0	0	--	--	--	--	--	--	--	--	--	--	--	--	--
TRINITY_DN10039_c0_g1_i1_3	0.436549	0	0.474696	0.460106	0	0	--	--	--	--	--	--	--	--	--	--	--	--	--
TRINITY_DN1003_c0_g1_i1_2	0.115933	0	0	0	0	0	--	--	--	--	--	--	--	--	--	--	--	--	--
TRINITY_DN10040_c0_g1_i1_2	0.507648	0.531085	0.294713	0.454188	0.435239	0.501066	--	--	--	--	--	--	--	--	--	--	--	--	--
TRINITY_DN10040_c0_g1_i1_3	182.031	200.767	197.084	187.049	187.66	190.759	unknown [Picea sitchensis]	50S ribosomal protein L34, chloroplastic OS=Spinacia oleracea OX=3562 GN=RPL34 PE=1 SV=1	RP-L34, MRPL34, rpmH	--	--	--	--	J	ENOG410Y1JV	ribosomal protein l34	Molecular Function: structural constituent of ribosome (GO:0003735);|Cellular Component: ribosome (GO:0005840);|Biological Process: translation (GO:0006412);|Cellular Component: chloroplast (GO:0009507);|Molecular Function: rRNA binding (GO:0019843);	PF00468.16	Ribosomal protein L34
TRINITY_DN10041_c0_g1_i1_1	48.3585	51.6139	49.5307	45.6377	50.9589	51.0197	unknown [Picea sitchensis]	Probable prefoldin subunit 3 OS=Arabidopsis thaliana OX=3702 GN=At5g49510 PE=1 SV=1	--	Molecular chaperone Prefoldin, subunit 3	[O]	CELLULAR PROCESSES AND SIGNALING	Posttranslational modification, protein turnover, chaperones	S	ENOG410XRZ8	Prefoldin, subunit	Cellular Component: cytoplasm (GO:0005737);|Cellular Component: cytosol (GO:0005829);|Cellular Component: polysome (GO:0005844);|Biological Process: protein folding (GO:0006457);|Biological Process: microtubule-based process (GO:0007017);|Biological Process: tubulin complex assembly (GO:0007021);|Molecular Function: tubulin binding (GO:0015631);|Cellular Component: prefoldin complex (GO:0016272);	PF02996.16	Prefoldin subunit
TRINITY_DN10041_c0_g1_i1_2	11.88	8.97527	6.52153	15.9551	8.03156	14.1508	--	--	--	--	--	--	--	--	--	--	--	--	--
TRINITY_DN10042_c0_g1_i1_1	0	1.26309	2.49856	0	0	0	--	--	--	--	--	--	--	--	--	--	--	--	--
TRINITY_DN10042_c0_g2_i1_1	1.19033	0.266192	0	0.258226	0	0	--	--	--	--	--	--	--	--	--	--	--	--	--
TRINITY_DN10043_c0_g1_i1_2	2.47554	2.184	1.32954	1.01176	0.131348	0.392184	--	--	--	--	--	--	--	--	--	--	--	--	--
TRINITY_DN10044_c0_g1_i2_3	85.4817	87.2836	87.4148	74.3131	79.1232	80.1705	unknown [Picea sitchensis]	Cytochrome b5 OS=Borago officinalis OX=13363 PE=2 SV=1	--	Cytochrome b5	[C]	METABOLISM	Energy production and conversion	CI	COG5274	cytochrome b5	Cellular Component: endoplasmic reticulum membrane (GO:0005789);|Cellular Component: integral component of membrane (GO:0016021);|Molecular Function: heme binding (GO:0020037);|Cellular Component: organelle membrane (GO:0031090);|Molecular Function: metal ion binding (GO:0046872);|Biological Process: oxidation-reduction process (GO:0055114);	PF00173.27	Cytochrome b5-like Heme/Steroid binding domain
TRINITY_DN10046_c0_g1_i1_3	0.791216	1.24873	1.34109	1.15627	1.35038	1.19091	--	--	--	--	--	--	--	--	--	--	--	--	--
TRINITY_DN10047_c0_g1_i1_2	0.133433	0.110424	0.37786	0.348912	0.181185	0.287695	--	--	--	--	--	--	--	--	--	--	--	--	--
TRINITY_DN10047_c0_g1_i1_3	1.19633	0.566118	0.920527	0.367584	1.32565	0.188136	--	--	--	--	--	--	--	--	--	--	--	--	--
TRINITY_DN10049_c0_g1_i1_1	27.2146	27.3042	29.413	27.5007	27.9027	30.9634	1-acylglycerol-3-phosphate O-acyltransferase [Citrus sinensis]	Probable 1-acylglycerol-3-phosphate O-acyltransferase OS=Oryza sativa subsp. japonica OX=39947 GN=Os09g0520200 PE=3 SV=3	--	Predicted hydrolase/acyltransferase (alpha/beta hydrolase superfamily)	[R]	POORLY CHARACTERIZED	General function prediction only	S	COG0596	Alpha beta hydrolase	Molecular Function: 1-acylglycerol-3-phosphate O-acyltransferase activity (GO:0003841);|Molecular Function: phospholipase A2 activity (GO:0004623);|Cellular Component: cytoplasm (GO:0005737);|Biological Process: phospholipid biosynthetic process (GO:0008654);|Molecular Function: lysophosphatidic acid acyltransferase activity (GO:0042171);|Molecular Function: carboxylic ester hydrolase activity (G…	PF00561.19,PF12146.7,PF12697.6	alpha/beta hydrolase fold|Serine aminopeptidase, S33|Alpha/beta hydrolase family
TRINITY_DN10049_c0_g1_i1_2	0	3.4e-11	0.000110348	0.3019	0.000670309	0.308386	--	--	--	--	--	--	--	--	--	--	--	--	--
TRINITY_DN10049_c0_g1_i1_3	17.6425	19.6405	21.4242	21.3643	19.543	25.5494	unknown [Picea sitchensis]	Heavy metal-associated isoprenylated plant protein 2 OS=Arabidopsis thaliana OX=3702 GN=HIPP02 PE=3 SV=1	--	Copper chaperone	[P]	METABOLISM	Inorganic ion transport and metabolism	S	COG2608	heavy metal transport detoxification protein	Biological Process: metal ion transport (GO:0030001);|Molecular Function: metal ion binding (GO:0046872);	PF00403.25	Heavy-metal-associated domain
TRINITY_DN10049_c0_g2_i1_2	1.21e-25	1.8e-06	1.49805	0.605935	7.9e-25	0.00614954	--	--	--	--	--	--	--	--	--	--	--	--	--
TRINITY_DN1004_c0_g1_i1_1	2.254	0	0.959889	0	0.490051	2.48453	--	--	--	--	--	--	--	--	--	--	--	--	--
TRINITY_DN10050_c0_g1_i1_2	0.990631	1.30122	1.48735	1.0835	0.420677	1.08279	cinnamoyl-CoA reductase [Cunninghamia lanceolata]	Cinnamoyl-CoA reductase 1 OS=Arabidopsis thaliana OX=3702 GN=CCR1 PE=1 SV=1	CCR	Flavonol reductase/cinnamoyl-CoA reductase	[V]	CELLULAR PROCESSES AND SIGNALING	Defense mechanisms	M	COG0451	Nad-dependent epimerase dehydratase	Cellular Component: cytosol (GO:0005829);|Biological Process: circadian rhythm (GO:0007623);|Biological Process: response to cold (GO:0009409);|Biological Process: lignin biosynthetic process (GO:0009809);|Molecular Function: oxidoreductase activity (GO:0016491);|Molecular Function: oxidoreductase activity, acting on the CH-OH group of donors, NAD or NADP as acceptor (GO:0016616);|Molecular Funct…	PF01370.20,PF01073.18,PF13460.5,PF16363.4,PF05368.12,PF02719.14,PF08659.9	NAD dependent epimerase/dehydratase family|3-beta hydroxysteroid dehydrogenase/isomerase family|NAD(P)H-binding|GDP-mannose 4,6 dehydratase|NmrA-like family|Polysaccharide biosynthesis protein|KR domain
TRINITY_DN10050_c0_g1_i4_1	1.25005	0.259619	0.0693838	0.134411	5.81e-19	0.00112029	hypothetical protein AMTR_s00003p00261050 [Amborella trichopoda]	--	--	--	--	--	--	S	ENOG410YJF6	BROMO	--	PF00249.30	Myb-like DNA-binding domain
TRINITY_DN10056_c0_g1_i1_1	1.13e-20	4.12e-24	0.315013	0.496852	0.126929	0.238686	--	--	--	--	--	--	--	--	--	--	--	--	--
TRINITY_DN10056_c0_g1_i1_2	0.995475	0.678055	0.790525	0.398078	0.405724	0.539342	--	--	--	--	--	--	--	--	--	--	--	--	--
TRINITY_DN10057_c0_g1_i1_2	0.818183	0.892885	0.555205	0.108366	0.111572	1.01263	--	--	--	--	--	--	--	--	--	--	--	--	--
TRINITY_DN1005_c0_g1_i1_1	1.4619	1.79546	1.63043	1.57269	0.300223	1.18035	--	--	--	--	--	--	--	--	--	--	--	--	--
TRINITY_DN10063_c0_g1_i1_1	0.108039	0	0.351407	0	0	0	hypothetical protein PV11_05736 [Exophiala sideris]	Aspartate aminotransferase P2, mitochondrial (Fragment) OS=Lupinus angustifolius OX=3871 PE=2 SV=1	GOT2	Aspartate aminotransferase/Glutamic oxaloacetic transaminase AAT1/GOT2	[E]	METABOLISM	Amino acid transport and metabolism	E	COG1448	aminotransferase	Molecular Function: L-aspartate:2-oxoglutarate aminotransferase activity (GO:0004069);|Cellular Component: mitochondrion (GO:0005739);|Cellular Component: mitochondrial matrix (GO:0005759);|Biological Process: 2-oxoglutarate metabolic process (GO:0006103);|Biological Process: aspartate metabolic process (GO:0006531);|Biological Process: glutamate metabolic process (GO:0006536);|Biological Process…	PF00155.20	Aminotransferase class I and II
TRINITY_DN10064_c0_g1_i2_3	0.139207	0.155004	0	1.05364	1.07895	0.940898	--	--	--	--	--	--	--	--	--	--	--	--	--
TRINITY_DN10065_c0_g1_i1_1	12.2921	13.458	12.8156	10.9107	12.3711	13.6587	protein yippee-like At4g27745 isoform X2 [Physcomitrella patens]	Protein yippee-like At4g27745 OS=Arabidopsis thaliana OX=3702 GN=At4g27745 PE=3 SV=2	--	Predicted Yippee-type zinc-binding protein	[R]	POORLY CHARACTERIZED	General function prediction only	S	ENOG4111VJ1	Yippee-like	Molecular Function: metal ion binding (GO:0046872);	PF03226.13	Yippee zinc-binding/DNA-binding /Mis18, centromere assembly
TRINITY_DN10066_c0_g1_i1_3	0.940115	4.28e-23	0.50725	2.9793	0.513824	6.12e-13	--	--	--	--	--	--	--	--	--	--	--	--	--
TRINITY_DN10068_c0_g1_i1_2	0.999524	0.368534	0.710345	0.720143	0.355284	0.723834	pentatricopeptide repeat-containing protein At5g55740, chloroplastic isoform X2 [Lactuca sativa]	Pentatricopeptide repeat-containing protein At1g15510, chloroplastic OS=Arabidopsis thaliana OX=3702 GN=PCMP-H73 PE=1 SV=1	--	FOG: PPR repeat	[R]	POORLY CHARACTERIZED	General function prediction only	S	ENOG410Z7Z7	Pentatricopeptide repeat-containing protein	--	PF01535.19,PF12854.6,PF13041.5	PPR repeat|PPR repeat|PPR repeat family
TRINITY_DN10068_c0_g1_i4_1	8.51066	8.84449	8.98542	4.91374	3.64477	3.45753	Drug/metabolite transporter [Corchorus olitorius]	--	--	--	--	--	--	EG	COG0697	membrane	--	PF00892.19	EamA-like transporter family
TRINITY_DN10069_c0_g2_i1_2	0.616775	0.560592	0.0941919	0.286002	0.576442	0.0984564	5-methyltetrahydropteroyltriglutamate-homocysteine methyltransferase [Cordyceps militaris CM01]	5-methyltetrahydropteroyltriglutamate--homocysteine methyltransferase OS=Saccharomyces cerevisiae (strain ATCC 204508 / S288c) OX=559292 GN=MET6 PE=1 SV=4	metE	Methionine synthase II (cobalamin-independent)	[E]	METABOLISM	Amino acid transport and metabolism	E	COG0620	Catalyzes the transfer of a methyl group from 5- methyltetrahydrofolate to homocysteine resulting in methionine formation (By similarity)	Molecular Function: 5-methyltetrahydropteroyltriglutamate-homocysteine S-methyltransferase activity (GO:0003871);|Molecular Function: zinc ion binding (GO:0008270);|Biological Process: methionine biosynthetic process (GO:0009086);	PF08267.11	Cobalamin-independent synthase, N-terminal domain
TRINITY_DN1006_c0_g1_i1_3	2.08819	3.69961	4.94408	2.60707	3.01219	2.36006	--	--	--	--	--	--	--	--	--	--	--	--	--
TRINITY_DN10070_c0_g1_i1_2	1.47848	0.56536	0.557443	0.178432	0.738026	0.917914	--	--	--	--	--	--	--	--	--	--	--	--	--
TRINITY_DN10071_c0_g1_i1_1	1.27486	1.51139	0.971148	1.38086	0.276511	1.39862	--	--	--	--	--	--	--	--	--	--	--	--	--
TRINITY_DN10071_c0_g1_i1_3	0.742098	0.834681	0.813447	3.26715	0	2.43967	--	--	--	--	--	--	--	--	--	--	--	--	--
TRINITY_DN10074_c0_g1_i2_3	1.20807	0.591985	0.290922	0.585881	0.596072	0.595357	--	--	--	--	--	--	--	--	--	--	--	--	--
TRINITY_DN10075_c0_g1_i1_3	0.659607	2.83e-11	0.412342	0.364414	0.698687	0.729495	iron sulfur assembly protein 1 [Cordyceps militaris CM01]	Iron-sulfur assembly protein 1 OS=Saccharomyces cerevisiae (strain ATCC 204508 / S288c) OX=559292 GN=ISA1 PE=1 SV=1	iscA, ISCA1	Fe-S cluster biosynthesis protein ISA1 (contains a HesB-like domain)	[P]	METABOLISM	Inorganic ion transport and metabolism	S	COG0316	Iron--sulfur cluster	Molecular Function: structural molecule activity (GO:0005198);|Molecular Function: iron ion binding (GO:0005506);|Cellular Component: mitochondrion (GO:0005739);|Cellular Component: mitochondrial matrix (GO:0005759);|Biological Process: biotin biosynthetic process (GO:0009102);|Biological Process: iron-sulfur cluster assembly (GO:0016226);|Molecular Function: iron-sulfur cluster binding (GO:00515…	PF01521.19	Iron-sulphur cluster biosynthesis
TRINITY_DN10076_c0_g1_i1_1	0.602437	0.132641	0.896083	0.393486	0.381393	0	--	--	--	--	--	--	--	--	--	--	--	--	--
TRINITY_DN10077_c0_g1_i1_1	0.453969	0.0840971	0.083177	0	0.0841622	0.0834263	hypothetical protein TSUD_151040 [Trifolium subterraneum]	--	--	FOG: Transposon-encoded proteins with TYA, reverse transcriptase, integrase domains in various combinations	[R]	POORLY CHARACTERIZED	General function prediction only	--	--	--	--	--	--
TRINITY_DN10079_c0_g1_i1_2	0.914064	0.858518	0.430215	0.54999	0.143111	0.142021	--	--	--	--	--	--	--	--	--	--	--	--	--
TRINITY_DN10079_c0_g2_i1_2	0.843532	1.09468	0.712283	0.548968	0.181887	0.178572	--	--	--	--	--	--	--	--	--	--	--	--	--
TRINITY_DN10079_c0_g3_i1_2	0.940343	0	1.27998	1.27207	1.54518	0.769161	--	--	--	--	--	--	--	--	--	--	--	--	--
TRINITY_DN1007_c0_g1_i1_3	0.262948	0.446374	0.142855	0.990119	0.587768	0.29737	--	--	--	--	--	--	--	--	--	--	--	--	--
TRINITY_DN10080_c0_g1_i1_1	3.4075	3.65616	2.89189	2.53223	0.590177	2.38728	--	--	--	--	--	--	--	--	--	--	--	--	--
TRINITY_DN10080_c0_g1_i1_2	2.14803	1.18538	1.87438	0.22917	0.698538	1.16447	--	--	--	--	--	--	--	--	--	--	--	--	--
TRINITY_DN10081_c0_g1_i1_1	0.192374	0.65524	0.62898	0.211298	1.08001	0.639601	--	--	--	--	--	--	--	--	--	--	--	--	--
TRINITY_DN10082_c0_g1_i1_3	0.678456	2.4704	3.34021	2.60138	0.246074	1.85957	--	--	--	--	--	--	--	--	--	--	--	--	--
TRINITY_DN10083_c0_g1_i1_2	0.291324	0.634258	0.789887	1.72263	1.14164	1.12302	--	--	--	--	--	--	--	--	--	--	--	--	--
TRINITY_DN10084_c0_g1_i1_2	0.897311	0.996765	0.452295	0.609828	0.603815	0.616706	pentatricopeptide repeat-containing protein At4g21300 [Sesamum indicum]	Pentatricopeptide repeat-containing protein At1g11290, chloroplastic OS=Arabidopsis thaliana OX=3702 GN=PCMP-H40 PE=2 SV=1	--	FOG: PPR repeat	[R]	POORLY CHARACTERIZED	General function prediction only	S	ENOG410Z7Z7	Pentatricopeptide repeat-containing protein	--	PF13041.5,PF01535.19,PF13812.5,PF12854.6,PF17177.3	PPR repeat family|PPR repeat|Pentatricopeptide repeat domain|PPR repeat|Pentacotripeptide-repeat region of PRORP
TRINITY_DN10085_c0_g1_i1_3	0.646703	0.654663	0.60156	0.806896	0.960967	0.478027	PREDICTED: uncharacterized protein LOC109005457 [Juglans regia]	--	--	--	--	--	--	S	ENOG410Y65V	Retrotransposon protein	--	--	--
TRINITY_DN10086_c0_g1_i1_3	0.307429	0.186515	0.18622	0.108807	0.0370115	0.150608	Wound-induced protein [Actinidia chinensis var. chinensis]	Wound-induced protein WIN1 OS=Solanum tuberosum OX=4113 GN=WIN1 PE=2 SV=1	--	Predicted chitinase	[R]	POORLY CHARACTERIZED	General function prediction only	G	COG3979	chitinase	Molecular Function: chitin binding (GO:0008061);|Biological Process: defense response to bacterium (GO:0042742);|Biological Process: defense response to fungus (GO:0050832);	PF00967.16,PF00187.18	Barwin family|Chitin recognition protein
TRINITY_DN10087_c0_g1_i1_1	0.534303	0	0.57016	0	1.15607	1.16949	--	--	--	--	--	--	--	--	--	--	--	--	--
TRINITY_DN10087_c0_g1_i1_3	0.73461	0.830544	0.702271	1.27581	0.914022	0.304558	putative copia protein [Helianthus annuus]	Retrovirus-related Pol polyprotein from transposon TNT 1-94 OS=Nicotiana tabacum OX=4097 PE=2 SV=1	--	FOG: Transposon-encoded proteins with TYA, reverse transcriptase, integrase domains in various combinations	[R]	POORLY CHARACTERIZED	General function prediction only	S	ENOG410XS4D	Retrotransposon protein	Cellular Component: retrotransposon nucleocapsid (GO:0000943);|Molecular Function: nucleic acid binding (GO:0003676);|Molecular Function: RNA-directed DNA polymerase activity (GO:0003964);|Molecular Function: aspartic-type endopeptidase activity (GO:0004190);|Molecular Function: endonuclease activity (GO:0004519);|Molecular Function: zinc ion binding (GO:0008270);|Biological Process: DNA integrat…	PF13976.5,PF00665.25	GAG-pre-integrase domain|Integrase core domain
TRINITY_DN10089_c0_g1_i1_2	0.95159	0.651135	0.447345	1.24589	0.747682	0.842263	--	--	--	--	--	--	--	--	--	--	--	--	--
TRINITY_DN1008_c0_g1_i1_2	1.57306	2.86272	1.88986	1.08807	1.89632	3.04702	--	--	--	--	--	--	--	--	--	--	--	--	--
TRINITY_DN10092_c0_g1_i1_1	0	0	0	0	0	0	Short/branched chain specific acyl-CoA dehydrogenase, mitochondrial [Cladophialophora carrionii]	--	--	--	--	--	--	--	--	--	--	--	--
TRINITY_DN10092_c0_g1_i1_2	0.997921	1.23557	0.406682	0.39601	0.3963	0.26672	--	--	--	--	--	--	--	--	--	--	--	--	--
TRINITY_DN10092_c0_g1_i2_3	1.64266	1.31004	0.699253	1.53584	1.18602	1.07873	--	--	--	--	--	--	--	--	--	--	--	--	--
TRINITY_DN10092_c0_g2_i1_2	0.653683	0.546907	0.360982	0.893934	0.454232	0.184453	--	--	--	--	--	--	--	--	--	--	--	--	--
TRINITY_DN10093_c0_g1_i1_2	0.848356	0.317893	0.610433	0.309891	0.154017	0.157966	--	--	--	--	--	--	--	--	--	--	--	--	--
TRINITY_DN10094_c0_g1_i1_3	59.9666	66.0342	61.3317	99.257	107.278	95.4253	--	--	--	--	--	--	--	--	--	--	--	--	--
TRINITY_DN10098_c0_g1_i1_3	0	0.397098	0.968054	0.797759	0.197954	0.393212	--	--	--	--	--	--	--	--	--	--	--	--	--
TRINITY_DN1009_c0_g1_i1_2	1.09309	0.201744	1.58196	1.40218	1.00722	1.41994	--	--	--	--	--	--	--	--	--	--	--	--	--
TRINITY_DN1009_c0_g1_i1_3	7.37e-13	1.05e-09	5.33e-09	1.24116	0.314993	0.638048	--	--	--	--	--	--	--	--	--	--	--	--	--
TRINITY_DN10102_c0_g1_i1_3	1.00772	0	0.532507	1.61594	1.08694	0.548056	--	--	--	--	--	--	--	--	--	--	--	--	--
TRINITY_DN10103_c0_g1_i1_1	1.66668	2.26699	2.35149	1.41727	1.60978	1.26328	--	--	--	--	--	--	--	--	--	--	--	--	--
TRINITY_DN10103_c0_g1_i1_2	0.534934	0.890218	0.864902	0.284788	0	1.20829	--	--	--	--	--	--	--	--	--	--	--	--	--
TRINITY_DN10104_c0_g1_i1_1	0	0	0	0	0	0	hypothetical protein BAUCODRAFT_68720 [Baudoinia panamericana UAMH 10762]	Uncharacterized secreted protein ARB_08043 OS=Arthroderma benhamiae (strain ATCC MYA-4681 / CBS 112371) OX=663331 GN=ARB_08043 PE=1 SV=1	--	--	--	--	--	S	ENOG410Y3PH	PI-PLC X domain-containing protein	Cellular Component: extracellular region (GO:0005576);|Biological Process: lipid metabolic process (GO:0006629);|Molecular Function: phosphoric diester hydrolase activity (GO:0008081);	--	--
TRINITY_DN10104_c0_g2_i1_1	0	0	0	0	0	0	hypothetical protein DOTSEDRAFT_152827 [Dothistroma septosporum NZE10]	Uncharacterized secreted protein ARB_08043 OS=Arthroderma benhamiae (strain ATCC MYA-4681 / CBS 112371) OX=663331 GN=ARB_08043 PE=1 SV=1	--	--	--	--	--	S	ENOG410Y3PH	PI-PLC X domain-containing protein	Cellular Component: extracellular region (GO:0005576);|Biological Process: lipid metabolic process (GO:0006629);|Molecular Function: phosphoric diester hydrolase activity (GO:0008081);	--	--
TRINITY_DN10106_c0_g1_i1_2	0.611985	0.837027	0.814145	0.326362	1.17544	0.501863	--	--	--	--	--	--	--	--	--	--	--	--	--
TRINITY_DN10107_c0_g1_i1_3	7.55e-19	0.41188	0.348668	1.05979	0.58228	0.335786	hypothetical protein AQUCO_03900085v1 [Aquilegia coerulea]	Pentatricopeptide repeat-containing protein At1g15510, chloroplastic OS=Arabidopsis thaliana OX=3702 GN=PCMP-H73 PE=1 SV=1	--	FOG: PPR repeat	[R]	POORLY CHARACTERIZED	General function prediction only	S	ENOG410Z7Z7	Pentatricopeptide repeat-containing protein	--	PF13041.5,PF01535.19,PF12854.6,PF13812.5	PPR repeat family|PPR repeat|PPR repeat|Pentatricopeptide repeat domain
TRINITY_DN10108_c0_g1_i1_1	0.0958666	0.119741	0.525539	0.946571	0.88897	0.321294	hypothetical protein AQUCO_02600096v1 [Aquilegia coerulea]	--	--	--	--	--	--	--	--	--	--	PF13041.5,PF01535.19,PF12854.6,PF13812.5,PF17177.3	PPR repeat family|PPR repeat|PPR repeat|Pentatricopeptide repeat domain|Pentacotripeptide-repeat region of PRORP
TRINITY_DN10108_c0_g1_i1_2	0.988012	0.737408	0.698809	1.0468	0.364779	1.07714	--	--	--	--	--	--	--	--	--	--	--	--	--
TRINITY_DN10109_c0_g1_i1_1	1.77967	1.87095	0.828991	1.53065	1.00295	0.718337	--	--	--	--	--	--	--	--	--	--	--	--	--
TRINITY_DN10111_c0_g2_i1_1	1.16725	3.07382	2.45801	2.63956	3.9656	2.35208	--	--	--	--	--	--	--	--	--	--	--	--	--
TRINITY_DN10115_c0_g1_i1_2	0.668007	0.797675	0.425985	0.252789	0.279173	0.252062	Serine carboxypeptidase-like 51 [Dichanthelium oligosanthes]	Serine carboxypeptidase-like 51 OS=Arabidopsis thaliana OX=3702 GN=SCPL51 PE=2 SV=2	SCPEP1	Serine carboxypeptidases	[O]	CELLULAR PROCESSES AND SIGNALING	Posttranslational modification, protein turnover, chaperones	E	COG2939	carboxy-peptidase	Molecular Function: serine-type carboxypeptidase activity (GO:0004185);|Cellular Component: extracellular region (GO:0005576);|Biological Process: proteolysis involved in cellular protein catabolic process (GO:0051603);	PF00450.21	Serine carboxypeptidase
TRINITY_DN10116_c0_g1_i1_3	1.20741	1.16941	0.800732	3.95703	2.70728	2.63205	Receptor-like protein 12, partial [Mucuna pruriens]	Receptor-like protein EIX2 OS=Solanum lycopersicum OX=4081 GN=EIX2 PE=1 SV=2	--	FOG: Leucine rich repeat	[R]	POORLY CHARACTERIZED	General function prediction only	S	COG4886	leucine Rich Repeat	Cellular Component: plasma membrane (GO:0005886);|Cellular Component: integral component of membrane (GO:0016021);|Biological Process: defense response to fungus (GO:0050832);	PF12799.6,PF13855.5,PF08263.11,PF00560.32,PF13516.5	Leucine Rich repeats (2 copies)|Leucine rich repeat|Leucine rich repeat N-terminal domain|Leucine Rich Repeat|Leucine Rich repeat
TRINITY_DN10116_c0_g2_i1_2	0.375091	0.549448	0.270296	0	0	0.279052	--	--	--	--	--	--	--	--	--	--	--	--	--
TRINITY_DN10119_c0_g1_i1_1	0.51799	0.292179	0.141539	0	0.144428	0.437831	--	--	--	--	--	--	--	--	--	--	--	--	--
TRINITY_DN10119_c0_g2_i1_1	0	0.323561	0	0	0	0	--	--	--	--	--	--	--	--	--	--	--	--	--
TRINITY_DN1011_c0_g1_i1_3	0.117439	0.256191	0.254005	0.247813	0.638418	0.518081	--	--	--	--	--	--	--	--	--	--	--	--	--
TRINITY_DN10124_c0_g2_i1_1	1.50244	0	0.927354	0.670485	0.70399	0.928166	--	--	--	--	--	--	--	--	--	--	--	--	--
TRINITY_DN10126_c0_g1_i1_1	1.19439	0.2202	0.432189	0.218961	1.55857	4.94e-41	--	--	--	--	--	--	--	--	--	--	--	--	--
TRINITY_DN10126_c0_g1_i2_2	0.3805	0.422462	0.468525	0.27413	0.330009	0.329964	PREDICTED: protein BREAST CANCER SUSCEPTIBILITY 2 homolog B-like isoform X1 [Nelumbo nucifera]	Protein BREAST CANCER SUSCEPTIBILITY 2 homolog B OS=Arabidopsis thaliana OX=3702 GN=BRCA2B PE=1 SV=1	BRCA2, FANCD1	DNA recombinational repair protein BRCA2	[L]	INFORMATION STORAGE AND PROCESSING	Replication, recombination and repair	S	ENOG410Y06W	Breast cancer 2, early onset	Biological Process: telomere maintenance via recombination (GO:0000722);|Biological Process: double-strand break repair via homologous recombination (GO:0000724);|Cellular Component: nuclear chromosome, telomeric region (GO:0000784);|Cellular Component: lateral element (GO:0000800);|Molecular Function: protease binding (GO:0002020);|Molecular Function: single-stranded DNA binding (GO:0003697);|Ce…	PF09103.9	BRCA2, oligonucleotide/oligosaccharide-binding, domain 1
TRINITY_DN10127_c0_g1_i1_2	0.883842	0.979344	0.814838	1.65734	0.416804	0.843551	--	--	--	--	--	--	--	--	--	--	--	--	--
TRINITY_DN10127_c0_g1_i1_3	0.193001	0.215379	0.212554	2.81378	0.217771	0.426064	--	--	--	--	--	--	--	--	--	--	--	--	--
TRINITY_DN10128_c0_g1_i1_3	32.6836	34.7748	31.7037	33.9027	34.3698	33.7184	signal recognition particle 43 kDa protein, chloroplastic [Selaginella moellendorffii]	Signal recognition particle 43 kDa protein, chloroplastic OS=Arabidopsis thaliana OX=3702 GN=CAO PE=1 SV=2	SRP43, CAO	FOG: Ankyrin repeat	[R]	POORLY CHARACTERIZED	General function prediction only	S	COG0666	Ankyrin Repeat	Cellular Component: signal recognition particle, endoplasmic reticulum targeting (GO:0005786);|Cellular Component: chloroplast (GO:0009507);|Cellular Component: chloroplast thylakoid membrane (GO:0009535);|Cellular Component: chloroplast stroma (GO:0009570);|Biological Process: response to high light intensity (GO:0009644);|Cellular Component: chloroplast envelope (GO:0009941);|Molecular Function…	PF00385.23,PF12796.6,PF13637.5,PF13857.5,PF00023.29,PF14061.5,PF01393.18	Chromo (CHRromatin Organisation MOdifier) domain|Ankyrin repeats (3 copies)|Ankyrin repeats (many copies)|Ankyrin repeats (many copies)|Ankyrin repeat|Polycomb-like MTF2 factor 2|Chromo shadow domain
TRINITY_DN1012_c0_g1_i1_2	0.755704	1.69454	0.816078	0.828581	0.831847	3.29495	--	--	--	--	--	--	--	--	--	--	--	--	--
TRINITY_DN10130_c0_g1_i1_3	0.468431	0.62235	0.206187	0.723558	0.511796	0.41826	unknown [Picea sitchensis]	Pentatricopeptide repeat-containing protein At5g27110 OS=Arabidopsis thaliana OX=3702 GN=PCMP-E14 PE=2 SV=2	--	FOG: PPR repeat	[R]	POORLY CHARACTERIZED	General function prediction only	S	ENOG410Z7Z7	Pentatricopeptide repeat-containing protein	--	PF01535.19,PF13041.5,PF12854.6,PF17177.3,PF13812.5	PPR repeat|PPR repeat family|PPR repeat|Pentacotripeptide-repeat region of PRORP|Pentatricopeptide repeat domain
TRINITY_DN10131_c0_g1_i1_2	2.0094	0.761528	2.80664	0.703443	0.754196	0	--	--	--	--	--	--	--	--	--	--	--	--	--
TRINITY_DN10131_c0_g1_i1_3	0.762424	1.10837	0.270963	0.831359	1.09762	4.84e-07	--	--	--	--	--	--	--	--	--	--	--	--	--
TRINITY_DN10134_c0_g1_i1_1	0.166993	0	0	0.0460474	0	0	ATP-dependent RNA helicase ded1 [Polytolypa hystricis UAMH7299]	ATP-dependent RNA helicase ded1 OS=Emericella nidulans (strain FGSC A4 / ATCC 38163 / CBS 112.46 / NRRL 194 / M139) OX=227321 GN=ded1 PE=3 SV=1	--	ATP-dependent RNA helicase	[A]	INFORMATION STORAGE AND PROCESSING	RNA processing and modification	L	ENOG410XNTI	purine NTP-dependent helicase activity	Molecular Function: translation initiation factor activity (GO:0003743);|Molecular Function: helicase activity (GO:0004386);|Molecular Function: ATP binding (GO:0005524);|Cellular Component: cytoplasm (GO:0005737);|Biological Process: cellular response to farnesol (GO:0097308);	PF00270.28	DEAD/DEAH box helicase
TRINITY_DN10135_c0_g1_i1_2	1.17851	2.20826	0.925679	0	0.314455	0.314705	--	--	--	--	--	--	--	--	--	--	--	--	--
TRINITY_DN10137_c0_g1_i1_2	1.7016	0.819412	1.15214	1.48154	1.51187	1.17873	RNA-dependent RNA polymerase 2 [Pinus canariensis]	RNA-dependent RNA polymerase 2 OS=Arabidopsis thaliana OX=3702 GN=RDR2 PE=1 SV=1	RDR, RDRP	RNA-directed RNA polymerase QDE-1 required for posttranscriptional gene silencing and RNA interference	[A]	INFORMATION STORAGE AND PROCESSING	RNA processing and modification	K	ENOG410XQMQ	rna polymerase	Molecular Function: RNA binding (GO:0003723);|Molecular Function: RNA-directed 5'-3' RNA polymerase activity (GO:0003968);|Cellular Component: nucleus (GO:0005634);|Cellular Component: nucleoplasm (GO:0005654);|Cellular Component: nucleolus (GO:0005730);|Biological Process: long-distance posttranscriptional gene silencing (GO:0010495);|Biological Process: gene silencing (GO:0016458);|Biological P…	--	--
TRINITY_DN10137_c0_g1_i1_3	5.39158	4.23747	4.76564	5.38984	3.9298	3.93271	--	--	--	--	--	--	--	--	--	--	--	--	--
TRINITY_DN10138_c0_g1_i1_3	12.7357	13.6927	13.0244	12.9317	12.4735	13.7155	carbohydrate-binding-like fold protein, partial [Ginkgo biloba]	--	--	Metalloproteinase-related collagenase pM5	[O]	CELLULAR PROCESSES AND SIGNALING	Posttranslational modification, protein turnover, chaperones	S	ENOG410XTI0	nodal modulator	--	PF13620.5,PF17210.2,PF13715.5,PF09430.9	Carboxypeptidase regulatory-like domain|SdrD B-like domain|CarboxypepD_reg-like domain|Protein of unknown function (DUF2012)
TRINITY_DN10139_c0_g1_i1_2	0.131612	0.328549	0.361928	0.215114	0.184862	0.371718	protein trichome birefringence-like 36 [Amborella trichopoda]	Protein trichome birefringence-like 36 OS=Arabidopsis thaliana OX=3702 GN=TBL36 PE=2 SV=1	--	--	--	--	--	S	ENOG410YEHD	Pfam:DUF231	Cellular Component: Golgi apparatus (GO:0005794);|Cellular Component: integral component of membrane (GO:0016021);|Molecular Function: O-acetyltransferase activity (GO:0016413);	PF13839.5,PF14416.5	GDSL/SGNH-like Acyl-Esterase family found in Pmr5 and Cas1p|PMR5 N terminal Domain
TRINITY_DN10140_c0_g1_i1_2	0.573438	1.25549	0.306278	0.936032	0.929988	0	--	--	--	--	--	--	--	--	--	--	--	--	--
TRINITY_DN10142_c0_g1_i1_1	34.9729	35.7329	38.9372	39.0964	39.7334	37.9717	--	--	--	--	--	--	--	--	--	--	--	PF13865.5	C-terminal duplication domain of Friend of PRMT1
TRINITY_DN10143_c0_g1_i1_2	25.3847	23.4277	25.3884	26.584	26.3908	25.6823	unknown [Picea sitchensis]	--	--	RNA-binding protein Bicaudal-C	[A]	INFORMATION STORAGE AND PROCESSING	RNA processing and modification	S	ENOG410ZQ47	SAM domain (Sterile alpha motif)	--	PF00536.29,PF07647.16	SAM domain (Sterile alpha motif)|SAM domain (Sterile alpha motif)
TRINITY_DN10145_c0_g1_i1_3	0.656628	0.437213	0.192089	1.02295	0.607432	0.492318	PREDICTED: probable LRR receptor-like serine/threonine-protein kinase IRK [Vitis vinifera]	Probable LRR receptor-like serine/threonine-protein kinase IRK OS=Arabidopsis thaliana OX=3702 GN=IRK PE=1 SV=1	--	--	--	--	--	S	COG4886	leucine Rich Repeat	--	PF13855.5,PF12799.6,PF08263.11,PF13516.5,PF00560.32	Leucine rich repeat|Leucine Rich repeats (2 copies)|Leucine rich repeat N-terminal domain|Leucine Rich repeat|Leucine Rich Repeat
TRINITY_DN10147_c0_g1_i1_1	7.16841	5.98762	8.92667	5.98512	4.41311	6.20319	PREDICTED: protein UXT homolog isoform X1 [Eucalyptus grandis]	--	--	Predicted transcriptional regulator UXT	[K]	INFORMATION STORAGE AND PROCESSING	Transcription	S	ENOG4111Q3P	ubiquitously-expressed, prefoldin-like chaperone	--	PF02996.16	Prefoldin subunit
TRINITY_DN10147_c0_g1_i1_2	0.820018	0.669951	0.435306	1.11446	1.0806	0.889241	--	--	--	--	--	--	--	--	--	--	--	--	--
TRINITY_DN10148_c0_g1_i1_2	5.49509	4.69231	5.11927	4.73282	2.95718	3.22128	--	--	--	--	--	--	--	--	--	--	--	--	--
TRINITY_DN10149_c0_g1_i1_2	1.42368	2.34952	0.372218	1.13373	0	0.383513	--	--	--	--	--	--	--	--	--	--	--	--	--
TRINITY_DN10149_c0_g1_i1_3	0	0	0	0	3.92229	2.54e-45	--	--	--	--	--	--	--	--	--	--	--	--	--
TRINITY_DN1014_c0_g1_i2_2	1.10988	1.54816	0.610094	0.752328	1.24354	1.41336	--	--	--	--	--	--	--	--	--	--	--	--	--
TRINITY_DN10150_c0_g1_i1_2	1.54841	0.95143	0.280365	0.57633	0.234456	0.475262	--	--	--	--	--	--	--	--	--	--	--	--	--
TRINITY_DN10151_c0_g1_i1_2	2.4664	0	1.1701	0.878259	0.297494	0.300672	--	--	--	--	--	--	--	--	--	--	--	--	--
TRINITY_DN10152_c0_g1_i1_1	0.293491	0.329787	0	0.312303	0.329855	1.30167	--	--	--	--	--	--	--	--	--	--	--	--	--
TRINITY_DN10152_c0_g1_i1_2	0.842485	1.55515	0.908295	0	0.621625	0	--	--	--	--	--	--	--	--	--	--	--	--	--
TRINITY_DN10153_c0_g1_i1_2	1.8578	0.554505	1.62125	0.36481	0.187535	0	--	--	--	--	--	--	--	--	--	--	--	--	--
TRINITY_DN10154_c0_g1_i1_1	1.45917	1.62477	2.67279	2.17221	2.02812	1.91888	hypothetical protein CRG98_032561 [Punica granatum]	--	--	--	--	--	--	S	ENOG410YURX	NA	--	--	--
TRINITY_DN10155_c0_g1_i1_2	3.23658	2.43753	2.15664	2.11692	1.36978	0.825437	--	--	--	--	--	--	--	--	--	--	--	--	--
TRINITY_DN10155_c0_g1_i1_3	0.0516455	0	0.111951	0.110895	0.286943	0.171808	--	--	--	--	--	--	--	--	--	--	--	--	--
TRINITY_DN10156_c0_g1_i1_1	1.06696	0.436306	0.695188	0.624567	0.981967	0.828457	unknown [Picea sitchensis]	Pentatricopeptide repeat-containing protein At4g02750 OS=Arabidopsis thaliana OX=3702 GN=PCMP-H24 PE=3 SV=1	--	FOG: PPR repeat	[R]	POORLY CHARACTERIZED	General function prediction only	S	ENOG410Z7Z7	Pentatricopeptide repeat-containing protein	--	PF01535.19,PF13041.5,PF14432.5,PF12854.6,PF13812.5,PF17177.3	PPR repeat|PPR repeat family|DYW family of nucleic acid deaminases|PPR repeat|Pentatricopeptide repeat domain|Pentacotripeptide-repeat region of PRORP
TRINITY_DN10156_c0_g1_i1_3	0.408966	0.568673	1.63e-08	0.4006	0.0413155	0.237185	PREDICTED: pentatricopeptide repeat-containing protein At1g02060, chloroplastic [Gossypium raimondii]	Pentatricopeptide repeat-containing protein At2g37230 OS=Arabidopsis thaliana OX=3702 GN=At2g37230 PE=2 SV=1	--	FOG: PPR repeat	[R]	POORLY CHARACTERIZED	General function prediction only	S	ENOG410Z7Z7	Pentatricopeptide repeat-containing protein	--	PF13041.5,PF12854.6,PF01535.19,PF13812.5,PF17177.3,PF10037.8,PF14559.5,PF00637.19	PPR repeat family|PPR repeat|PPR repeat|Pentatricopeptide repeat domain|Pentacotripeptide-repeat region of PRORP|Mitochondrial 28S ribosomal protein S27|Tetratricopeptide repeat|Region in Clathrin and VPS
TRINITY_DN10158_c0_g1_i1_1	0	0	0	0	0	0	unnamed protein product, partial [Human ORFeome Gateway entry vector]	Elongation factor 1-beta OS=Schizosaccharomyces pombe (strain 972 / ATCC 24843) OX=284812 GN=tef5 PE=2 SV=1	EEF1B	Elongation factor 1 beta/delta chain	[K]	INFORMATION STORAGE AND PROCESSING	Transcription	J	COG2092	Promotes the exchange of GDP for GTP in EF-1-alpha GDP, thus allowing the regeneration of EF-1-alpha GTP that could then be used to form the ternary complex EF-1-alpha GTP AAtRNA (By similarity)	Biological Process: cytoplasmic translational elongation (GO:0002182);|Molecular Function: translation elongation factor activity (GO:0003746);|Molecular Function: guanyl-nucleotide exchange factor activity (GO:0005085);|Cellular Component: cytosol (GO:0005829);|Cellular Component: eukaryotic translation elongation factor 1 complex (GO:0005853);	--	--
TRINITY_DN1015_c0_g1_i1_1	0	0	0	0.292312	0.293321	0.601725	hypothetical protein COLO4_21884 [Corchorus olitorius]	--	--	--	--	--	--	--	--	--	--	--	--
TRINITY_DN1015_c0_g1_i1_3	1.15433	1.30478	1.88707	4.5e-13	0.66148	2.59444	--	--	--	--	--	--	--	--	--	--	--	--	--
TRINITY_DN10161_c0_g1_i1_2	1.11482	0.498487	0.977861	0.244927	0.248657	0	--	--	--	--	--	--	--	--	--	--	--	--	--
TRINITY_DN10161_c0_g1_i1_3	0.184762	1.93e-06	0.0501579	0.438734	0.203702	0.5529	--	--	--	--	--	--	--	--	--	--	--	--	--
TRINITY_DN10162_c0_g1_i1_3	0.35587	0	0	1.42849	0.65603	0.133358	--	--	--	--	--	--	--	--	--	--	--	--	--
TRINITY_DN10163_c0_g1_i1_3	0	0	0.455915	2.30114	2.32918	1.41842	--	--	--	--	--	--	--	--	--	--	--	--	--
TRINITY_DN10164_c0_g1_i1_1	0.972636	3.04671	0.269955	1.05823	0.830668	0.549858	--	--	--	--	--	--	--	--	--	--	--	--	--
TRINITY_DN10166_c0_g1_i1_2	0.845567	0.844971	0.619952	0.813242	0.407039	0.919799	hypothetical protein BVC80_1289g39 [Macleaya cordata]	Protein SMAX1-LIKE 3 OS=Arabidopsis thaliana OX=3702 GN=SMXL3 PE=2 SV=1	--	Chaperone HSP104 and related ATP-dependent Clp proteases	[O]	CELLULAR PROCESSES AND SIGNALING	Posttranslational modification, protein turnover, chaperones	O	COG0542	ATP-dependent CLP protease ATP-binding subunit	Biological Process: protein metabolic process (GO:0019538);	--	--
TRINITY_DN10166_c0_g2_i1_2	1.07598	0.541056	1.30812	0.986145	0.834888	1.31671	--	--	--	--	--	--	--	--	--	--	--	--	--
TRINITY_DN10167_c0_g1_i1_1	0	0	0.162312	0	0	0	hypothetical protein A1O3_05881 [Capronia epimyces CBS 606.96]	Putative sterigmatocystin biosynthesis monooxygenase stcW OS=Emericella nidulans (strain FGSC A4 / ATCC 38163 / CBS 112.46 / NRRL 194 / M139) OX=227321 GN=stcW PE=3 SV=2	--	--	--	--	--	P	COG2072	Monooxygenase	Molecular Function: monooxygenase activity (GO:0004497);|Molecular Function: N,N-dimethylaniline monooxygenase activity (GO:0004499);|Biological Process: sterigmatocystin biosynthetic process (GO:0045461);|Molecular Function: flavin adenine dinucleotide binding (GO:0050660);|Molecular Function: NADP binding (GO:0050661);	PF13450.5,PF01946.16,PF01266.23	NAD(P)-binding Rossmann-like domain|Thi4 family|FAD dependent oxidoreductase
TRINITY_DN10167_c0_g1_i1_2	0.645887	0.478722	1.65589	1.36634	0.234533	0.477794	--	--	--	--	--	--	--	--	--	--	--	--	--
TRINITY_DN10171_c0_g1_i1_3	0.638955	0.460665	0.450683	0.700027	0.683668	1.16533	--	--	--	--	--	--	--	--	--	--	--	--	--
TRINITY_DN10172_c0_g1_i1_3	0.000125282	1.05478	0.204438	0.210401	1.05323	1.68521	--	--	--	--	--	--	--	--	--	--	--	--	--
TRINITY_DN10173_c0_g1_i1_2	0.784092	0.0801143	0.15737	0.467044	0.725594	0.0801017	--	--	--	--	--	--	--	--	--	--	--	--	--
TRINITY_DN10174_c0_g1_i1_2	5.26092	4.0157	3.58836	3.04941	3.36445	2.78962	--	--	--	--	--	--	--	--	--	--	--	--	--
TRINITY_DN10178_c0_g1_i1_1	1.60788	1.1865	2.27533	0.57765	0	1.17589	--	--	--	--	--	--	--	--	--	--	--	--	--
TRINITY_DN10178_c0_g2_i1_1	0.847261	0.406157	1.19216	1.04669	1.35272	0.815721	--	--	--	--	--	--	--	--	--	--	--	--	--
TRINITY_DN10178_c0_g3_i1_1	0.274353	0.603053	0.588703	2.69e-08	1.18824	8.04e-06	--	--	--	--	--	--	--	--	--	--	--	--	--
TRINITY_DN1017_c0_g1_i1_1	1.9168	0.387037	1.12216	9.12e-42	3.29e-43	2.72e-47	--	--	--	--	--	--	--	--	--	--	--	--	--
TRINITY_DN10181_c0_g1_i1_1	9.24e-24	0.23677	0	0.45946	0.236627	1.8545	--	--	--	--	--	--	--	--	--	--	--	--	--
TRINITY_DN10181_c0_g1_i1_2	1.0933	1.15653	1.45361	0.833097	0.751391	0.871203	hypothetical protein SELMODRAFT_140901 [Selaginella moellendorffii]	Catalase-3 OS=Glycine max OX=3847 GN=CAT3 PE=2 SV=1	katE, CAT, catB, srpA	Catalase	[P]	METABOLISM	Inorganic ion transport and metabolism	P	COG0753	Catalase	Molecular Function: catalase activity (GO:0004096);|Cellular Component: glyoxysome (GO:0009514);|Molecular Function: heme binding (GO:0020037);|Biological Process: response to hydrogen peroxide (GO:0042542);|Biological Process: hydrogen peroxide catabolic process (GO:0042744);|Molecular Function: metal ion binding (GO:0046872);	PF00199.18,PF06628.11	Catalase|Catalase-related immune-responsive
TRINITY_DN10185_c0_g1_i1_2	2.81895	1.22399	1.18431	0.453281	0.715702	2.15365	--	--	--	--	--	--	--	--	--	--	--	--	--
TRINITY_DN10185_c0_g1_i2_1	0.78196	0	0	0	0.432916	0.433996	--	--	--	--	--	--	--	--	--	--	--	--	--
TRINITY_DN10185_c0_g2_i1_2	1.17075	1.63807	1.25481	1.30371	1.59916	0	--	--	--	--	--	--	--	--	--	--	--	--	--
TRINITY_DN10187_c0_g1_i1_1	0.994275	0.481373	0.976079	0.765714	0.691404	0.916586	hypothetical protein CCM_06291 [Cordyceps militaris CM01]	--	--	--	--	--	--	S	ENOG410Y4E6	NA	--	--	--
TRINITY_DN10187_c0_g1_i1_2	0.451656	0	0.65633	1.1296	3.8e-23	0.661546	--	--	--	--	--	--	--	--	--	--	--	--	--
TRINITY_DN10188_c0_g1_i1_1	1.02702	0.566086	1.65362	0.546412	1.12565	1.68026	--	--	--	--	--	--	--	--	--	--	--	--	--
TRINITY_DN1018_c0_g1_i1_1	0.368475	0	0.622986	0.399406	0.629005	0.420724	--	--	--	--	--	--	--	--	--	--	--	--	--
TRINITY_DN10190_c0_g1_i1_3	2.30922	2.62205	2.518	1.51802	2.75282	2.85512	--	--	--	--	--	--	--	--	--	--	--	--	--
TRINITY_DN10192_c0_g1_i1_1	0	0.129373	0.127317	0	0.131035	0	PREDICTED: putative UPF0481 protein At3g02645 [Elaeis guineensis]	--	--	--	--	--	--	S	ENOG41117IK	Plant protein of unknown function	--	PF03140.14	Plant protein of unknown function
TRINITY_DN10192_c0_g1_i1_3	0.485096	0.268146	0.201019	0.767299	0.731876	0.601693	unknown [Picea sitchensis]	LRR receptor-like serine/threonine-protein kinase FLS2 OS=Arabidopsis thaliana OX=3702 GN=FLS2 PE=1 SV=1	--	--	--	--	--	S	COG4886	leucine Rich Repeat	--	PF13855.5,PF12799.6,PF08263.11,PF00560.32	Leucine rich repeat|Leucine Rich repeats (2 copies)|Leucine rich repeat N-terminal domain|Leucine Rich Repeat
TRINITY_DN10193_c0_g1_i1_3	0.634914	0.482758	0.616679	0.400429	0.234449	0.359198	hypothetical protein AMTR_s00036p00209710 [Amborella trichopoda]	12-oxophytodienoate reductase 7 OS=Oryza sativa subsp. japonica OX=39947 GN=OPR7 PE=2 SV=1	OPR	NADH:flavin oxidoreductase/12-oxophytodienoate reductase	[CR]	METABOLISM|POORLY CHARACTERIZED	Energy production and conversion |General function prediction only	C	COG1902	NADH flavin oxidoreductase, NADH oxidase	Cellular Component: peroxisome (GO:0005777);|Biological Process: response to fungus (GO:0009620);|Biological Process: jasmonic acid biosynthetic process (GO:0009695);|Molecular Function: FMN binding (GO:0010181);|Biological Process: response to ozone (GO:0010193);|Molecular Function: 12-oxophytodienoate reductase activity (GO:0016629);|Biological Process: oxylipin biosynthetic process (GO:0031408…	PF00724.19	NADH:flavin oxidoreductase / NADH oxidase family
TRINITY_DN10193_c0_g1_i2_1	10.2594	10.4986	11.2556	11.0992	10.0978	8.22037	unknown [Picea sitchensis]	N-alpha-acetyltransferase 40 OS=Schizosaccharomyces pombe (strain 972 / ATCC 24843) OX=284812 GN=naa40 PE=1 SV=1	--	Acetyltransferase (GNAT) domain-containing protein	[R]	POORLY CHARACTERIZED	General function prediction only	S	ENOG4110YSF	N(alpha)-acetyltransferase 40, NatD catalytic subunit, homolog (S. cerevisiae)	Cellular Component: nucleus (GO:0005634);|Cellular Component: cytoplasm (GO:0005737);|Cellular Component: cytosol (GO:0005829);|Biological Process: N-terminal protein amino acid acetylation (GO:0006474);|Molecular Function: H4 histone acetyltransferase activity (GO:0010485);|Biological Process: N-terminal peptidyl-methionine acetylation (GO:0017196);|Cellular Component: cell division site (GO:003…	PF00583.24	Acetyltransferase (GNAT) family
TRINITY_DN10194_c0_g1_i2_2	0.514631	1.51615	0.559074	0.383018	0.379158	0.193003	unknown [Picea sitchensis]	Pentatricopeptide repeat-containing protein At1g03540 OS=Arabidopsis thaliana OX=3702 GN=PCMP-E4 PE=2 SV=1	--	FOG: PPR repeat	[R]	POORLY CHARACTERIZED	General function prediction only	S	ENOG410Z7Z7	Pentatricopeptide repeat-containing protein	--	--	--
TRINITY_DN10195_c0_g1_i1_1	0.580936	8.03e-23	1.99e-16	1.12635	6.28e-14	8.79e-24	BTB/POZ domain-containing protein At3g22104 [Amborella trichopoda]	BTB/POZ domain-containing protein At1g50280 OS=Arabidopsis thaliana OX=3702 GN=At1g50280 PE=2 SV=1	--	--	--	--	--	S	ENOG4111G11	BTB POZ domain-containing protein	Biological Process: response to abscisic acid (GO:0009737);|Biological Process: protein ubiquitination (GO:0016567);|Cellular Component: Cul3-RING ubiquitin ligase complex (GO:0031463);	--	--
TRINITY_DN10195_c0_g1_i1_2	1.27992	0.718454	4.72651	3.36e-08	3.0135	1.50524	--	--	--	--	--	--	--	--	--	--	--	--	--
TRINITY_DN10195_c0_g1_i2_3	0.861959	1.57962	1.91075	3.54018	1.92908	3.12529	--	--	--	--	--	--	--	--	--	--	--	--	--
TRINITY_DN10196_c0_g1_i1_2	0.623877	0.938631	1.3471	0.888212	1.15911	0.230829	--	--	--	--	--	--	--	--	--	--	--	--	--
TRINITY_DN10196_c0_g1_i1_3	1.00907	2.22645	2.39e-31	0.737279	1.39818	0.749117	--	--	--	--	--	--	--	--	--	--	--	--	--
TRINITY_DN10197_c0_g1_i1_2	0	1.1801	1.69489	0.597963	1.13369	0	hypothetical protein MARPO_0102s0001 [Marchantia polymorpha]	Serine/threonine-protein kinase TIO OS=Arabidopsis thaliana OX=3702 GN=TIO PE=1 SV=1	--	--	--	--	--	T	ENOG410XRQ6	Serine threonine kinase	Biological Process: cytokinesis by cell plate formation (GO:0000911);|Molecular Function: protein serine/threonine kinase activity (GO:0004674);|Molecular Function: ATP binding (GO:0005524);|Cellular Component: cytoskeleton (GO:0005856);|Biological Process: male meiosis cytokinesis (GO:0007112);|Cellular Component: phragmoplast (GO:0009524);|Biological Process: embryo sac cellularization (GO:0009…	--	--
TRINITY_DN10197_c0_g2_i1_2	0.425342	0.465919	0.40755	0.197877	0.604921	0	serine/threonine-protein kinase TIO isoform X2 [Amborella trichopoda]	Serine/threonine-protein kinase TIO OS=Arabidopsis thaliana OX=3702 GN=TIO PE=1 SV=1	--	--	--	--	--	T	ENOG410XRQ6	Serine threonine kinase	Biological Process: cytokinesis by cell plate formation (GO:0000911);|Molecular Function: protein serine/threonine kinase activity (GO:0004674);|Molecular Function: ATP binding (GO:0005524);|Cellular Component: cytoskeleton (GO:0005856);|Biological Process: male meiosis cytokinesis (GO:0007112);|Cellular Component: phragmoplast (GO:0009524);|Biological Process: embryo sac cellularization (GO:0009…	--	--
TRINITY_DN10198_c0_g1_i1_2	1.48133	3.92991	1.90428	3.51902	1.9464	3.6468	--	--	--	--	--	--	--	--	--	--	--	--	--
TRINITY_DN10198_c0_g1_i1_3	52.1929	55.596	52.827	48.3895	46.9077	48.7283	AT1G65230-like protein, partial [Ginkgo biloba]	--	--	--	--	--	--	S	ENOG411207M	Uncharacterized conserved protein (DUF2358)	--	--	--
TRINITY_DN10199_c1_g1_i1_1	0	0.190008	0.562064	0	1.63e-14	4.22e-23	--	--	--	--	--	--	--	--	--	--	--	--	--
TRINITY_DN10200_c0_g1_i1_3	0	0	0	10.2242	8.94472	9.98917	--	--	--	--	--	--	--	--	--	--	--	--	--
TRINITY_DN10203_c0_g1_i1_2	0.000127072	1.9e-09	0.473389	1.71896	0.388518	0.58372	--	--	--	--	--	--	--	--	--	--	--	--	--
TRINITY_DN10203_c0_g1_i1_3	1.79978	2.32629	2.21747	5.49104	6.03481	6.61046	--	--	--	--	--	--	--	--	--	--	--	--	--
TRINITY_DN10204_c0_g1_i1_1	0.889732	0	1.87794	0	0.485967	0.472784	--	--	--	--	--	--	--	--	--	--	--	--	--
TRINITY_DN10205_c0_g1_i1_1	0.405777	0.448799	0.444403	0	0.2267	0.455571	--	--	--	--	--	--	--	--	--	--	--	--	--
TRINITY_DN10207_c0_g1_i1_1	21.0361	21.6623	20.4199	30.1999	33.7706	30.137	unknown [Picea sitchensis]	Probable carboxylesterase Os04g0669500 OS=Oryza sativa subsp. japonica OX=39947 GN=Os04g0669500 PE=3 SV=1	--	Lysophospholipase	[I]	METABOLISM	Lipid transport and metabolism	S	COG0400	phospholipase carboxylesterase	Biological Process: protein depalmitoylation (GO:0002084);|Cellular Component: cytoplasm (GO:0005737);|Biological Process: fatty acid metabolic process (GO:0006631);|Molecular Function: palmitoyl-(protein) hydrolase activity (GO:0008474);|Molecular Function: carboxylic ester hydrolase activity (GO:0052689);	PF02230.15,PF01738.17,PF12146.7,PF00326.20	Phospholipase/Carboxylesterase|Dienelactone hydrolase family|Serine aminopeptidase, S33|Prolyl oligopeptidase family
TRINITY_DN10207_c0_g1_i1_2	1.83591	0.938479	0.305956	0.915148	0.313614	0.15694	--	--	--	--	--	--	--	--	--	--	--	--	--
TRINITY_DN10208_c0_g1_i1_3	1.22043	0.389632	1.13771	1.42044	1.53782	1.35068	--	--	--	--	--	--	--	--	--	--	--	--	--
TRINITY_DN10208_c0_g3_i1_3	0.685296	0.763526	1.19314	0.306468	0.509562	0.50597	B3 domain-containing protein Os11g0197600-like isoform X1 [Phalaenopsis equestris]	B3 domain-containing protein Os01g0723500 OS=Oryza sativa subsp. japonica OX=39947 GN=Os01g0723500 PE=3 SV=1	--	--	--	--	--	K	ENOG410YZ3E	B3 domain-containing transcription factor	Molecular Function: DNA binding (GO:0003677);|Cellular Component: nucleus (GO:0005634);	PF02362.20	B3 DNA binding domain
TRINITY_DN1020_c0_g1_i1_1	0.628956	2.0624	0.338784	0.667975	0	0	--	--	--	--	--	--	--	--	--	--	--	--	--
TRINITY_DN10213_c0_g1_i1_2	0.283823	0.251284	0.450464	0.299359	0.196496	0.201837	--	--	--	--	--	--	--	--	--	--	--	--	--
TRINITY_DN10214_c0_g1_i1_2	2.72449	1.87797	3.2769	1.45279	1.84625	0.725858	--	--	--	--	--	--	--	--	--	--	--	--	--
TRINITY_DN10216_c0_g1_i1_1	11.1402	11.0882	11.8895	11.2316	10.8793	10.318	unknown [Picea sitchensis]	Cyclin-dependent kinase D-1 OS=Arabidopsis thaliana OX=3702 GN=CDKD-1 PE=1 SV=1	CDK7	Cdk activating kinase (CAK)/RNA polymerase II transcription initiation/nucleotide excision repair factor TFIIH/TFIIK, kinase subunit CDK7	[DKL]	CELLULAR PROCESSES AND SIGNALING|INFORMATION STORAGE AND PROCESSING|INFORMATION STORAGE AND PROCESSING	Cell cycle control, cell division, chromosome partitioning |Transcription |Replication, recombination and repair	T	ENOG410XQDH	Cyclin-Dependent Kinase	Molecular Function: cyclin-dependent protein serine/threonine kinase activity (GO:0004693);|Molecular Function: ATP binding (GO:0005524);|Cellular Component: nucleus (GO:0005634);|Cellular Component: cytoplasm (GO:0005737);|Biological Process: protein phosphorylation (GO:0006468);|Molecular Function: RNA polymerase II CTD heptapeptide repeat kinase activity (GO:0008353);|Biological Process: cell …	PF00069.24,PF07714.16	Protein kinase domain|Protein tyrosine kinase
TRINITY_DN10217_c0_g1_i1_1	0.588727	0.265375	0.129005	0.254698	0	0	--	--	--	--	--	--	--	--	--	--	--	--	--
TRINITY_DN10218_c0_g1_i1_1	0.107392	1.71e-08	0.117843	0.117816	0.119686	5.05e-09	PREDICTED: pentatricopeptide repeat-containing protein At4g30700 [Tarenaya hassleriana]	Pentatricopeptide repeat-containing protein At4g37170 OS=Arabidopsis thaliana OX=3702 GN=PCMP-H5 PE=3 SV=1	--	FOG: PPR repeat	[R]	POORLY CHARACTERIZED	General function prediction only	S	ENOG410Z7Z7	Pentatricopeptide repeat-containing protein	--	PF01535.19,PF12854.6,PF13041.5,PF13812.5	PPR repeat|PPR repeat|PPR repeat family|Pentatricopeptide repeat domain
TRINITY_DN10219_c0_g1_i1_3	1.64627	1.31216	1.46271	1.05329	1.05032	1.41954	hypothetical protein MANES_05G129700 [Manihot esculenta]	Mitotic spindle checkpoint protein BUBR1 OS=Arabidopsis thaliana OX=3702 GN=BUBR1 PE=1 SV=2	--	Mitotic checkpoint serine/threonine protein kinase	[D]	CELLULAR PROCESSES AND SIGNALING	Cell cycle control, cell division, chromosome partitioning	S	ENOG410XUW7	budding uninhibited by benzimidazoles 1 homolog, beta	Cellular Component: kinetochore (GO:0000776);|Cellular Component: condensed nuclear chromosome kinetochore (GO:0000778);|Molecular Function: protein kinase activity (GO:0004672);|Cellular Component: cytoplasm (GO:0005737);|Cellular Component: microtubule organizing center (GO:0005815);|Cellular Component: kinetochore microtubule (GO:0005828);|Cellular Component: spindle microtubule (GO:0005876);|…	PF08311.11	Mad3/BUB1 homology region 1
TRINITY_DN1021_c0_g1_i1_1	0.506555	0.92637	0.920395	0	0.561986	0	structural maintenance of chromosomes protein 2-1-like [Helianthus annuus]	Structural maintenance of chromosomes protein 2-1 OS=Arabidopsis thaliana OX=3702 GN=SMC2-1 PE=2 SV=2	--	Structural maintenance of chromosome protein 2 (chromosome condensation complex Condensin, subunit E)	[BD]	INFORMATION STORAGE AND PROCESSING|CELLULAR PROCESSES AND SIGNALING	Chromatin structure and dynamics |Cell cycle control, cell division, chromosome partitioning	D	COG1196	Required for chromosome condensation and partitioning (By similarity)	Cellular Component: condensin complex (GO:0000796);|Molecular Function: transporter activity (GO:0005215);|Molecular Function: ATP binding (GO:0005524);|Cellular Component: nucleus (GO:0005634);|Biological Process: chromosome condensation (GO:0030261);|Biological Process: cell division (GO:0051301);|Biological Process: meiotic cell cycle (GO:0051321);	PF02463.18,PF13476.5,PF13304.5	RecF/RecN/SMC N terminal domain|AAA domain|AAA domain, putative AbiEii toxin, Type IV TA system
TRINITY_DN1021_c0_g1_i1_2	0.375735	0.411894	0.686768	0.134914	0.981775	0.418626	--	--	--	--	--	--	--	--	--	--	--	--	--
TRINITY_DN10220_c0_g1_i1_1	0.405212	0.43992	1.29898	1.76e-08	0.864447	0.431863	--	--	--	--	--	--	--	--	--	--	--	--	--
TRINITY_DN10222_c0_g1_i1_2	1.51889	0.936891	1.64281	0.551303	0.184408	0.564588	Putative acetylglucosaminyltransferase EXT1 [Klebsormidium nitens]	Structural maintenance of chromosomes protein 4 OS=Saccharomyces cerevisiae (strain ATCC 204508 / S288c) OX=559292 GN=SMC4 PE=1 SV=1	--	Structural maintenance of chromosome protein 4 (chromosome condensation complex Condensin, subunit C)	[BD]	INFORMATION STORAGE AND PROCESSING|CELLULAR PROCESSES AND SIGNALING	Chromatin structure and dynamics |Cell cycle control, cell division, chromosome partitioning	D	COG1196	Required for chromosome condensation and partitioning (By similarity)	Biological Process: mitotic sister chromatid segregation (GO:0000070);|Cellular Component: nuclear condensin complex (GO:0000799);|Molecular Function: chromatin binding (GO:0003682);|Molecular Function: ATP binding (GO:0005524);|Cellular Component: cytoplasm (GO:0005737);|Biological Process: mitotic chromosome condensation (GO:0007076);|Biological Process: synaptonemal complex assembly (GO:000713…	PF02463.18,PF13304.5	RecF/RecN/SMC N terminal domain|AAA domain, putative AbiEii toxin, Type IV TA system
TRINITY_DN10222_c0_g1_i1_3	1.42203	2.08929	3.55626	2.63196	0.523524	2.13604	--	--	--	--	--	--	--	--	--	--	--	--	--
TRINITY_DN10224_c0_g1_i1_3	0	0	0	1.62412	3.20078	2.13285	--	--	--	--	--	--	--	--	--	--	--	--	--
TRINITY_DN10227_c0_g1_i1_1	0	0	1.0378	0	1.06475	0	--	--	--	--	--	--	--	--	--	--	--	--	--
TRINITY_DN10227_c0_g1_i1_3	0.75289	0.207258	0.407789	1.00061	0.409805	1.83159	--	--	--	--	--	--	--	--	--	--	--	--	--
TRINITY_DN10228_c0_g1_i1_2	0	0	0	1.6223	2.28564	0.661609	--	--	--	--	--	--	--	--	--	--	--	--	--
TRINITY_DN10229_c0_g1_i1_3	9.65242	9.7656	9.90842	6.48618	7.21355	8.47097	hypothetical protein B456_011G086300 [Gossypium raimondii]	Probable WRKY transcription factor 56 OS=Arabidopsis thaliana OX=3702 GN=WRKY56 PE=2 SV=1	--	--	--	--	--	K	ENOG410YINN	WRKY transcription factor	Molecular Function: DNA-binding transcription factor activity (GO:0003700);|Cellular Component: nucleus (GO:0005634);|Molecular Function: sequence-specific DNA binding (GO:0043565);	PF03106.14	WRKY DNA -binding domain
TRINITY_DN10230_c0_g1_i1_1	4.91986	5.55223	4.59254	5.1737	5.67784	5.52267	unknown [Picea sitchensis]	Replication factor C subunit 2 OS=Arabidopsis thaliana OX=3702 GN=RFC2 PE=1 SV=1	RFC2_4	Replication factor C, subunit RFC2	[L]	INFORMATION STORAGE AND PROCESSING	Replication, recombination and repair	L	COG0470	DNA polymerase III subunit delta'	Molecular Function: DNA binding (GO:0003677);|Molecular Function: ATP binding (GO:0005524);|Cellular Component: nucleus (GO:0005634);|Cellular Component: DNA replication factor C complex (GO:0005663);|Biological Process: DNA-dependent DNA replication (GO:0006261);	PF08542.10,PF00004.28,PF13177.5,PF03215.14,PF13173.5,PF13401.5,PF13191.5	Replication factor C C-terminal domain|ATPase family associated with various cellular activities (AAA)|DNA polymerase III, delta subunit|Rad17 cell cycle checkpoint protein|AAA domain|AAA domain|AAA ATPase domain
TRINITY_DN10230_c0_g1_i1_2	0	0.326584	0.96128	0	0	0.974316	--	--	--	--	--	--	--	--	--	--	--	--	--
TRINITY_DN10230_c0_g1_i1_3	4.30865	3.67914	3.89886	3.15772	3.27278	4.10519	--	--	--	--	--	--	--	--	--	--	--	--	--
TRINITY_DN10231_c0_g1_i1_1	9.15354	4.3747	6.09392	7.85412	7.23923	6.1306	--	--	--	--	--	--	--	--	--	--	--	--	--
TRINITY_DN10232_c0_g1_i1_1	1.89762	0.302541	0.583474	1.26e-12	0.90212	1.47681	--	--	--	--	--	--	--	--	--	--	--	--	--
TRINITY_DN10232_c0_g1_i1_3	0.812984	1.62891	0.605698	1.04293	0.896987	0.602869	--	--	--	--	--	--	--	--	--	--	--	--	--
TRINITY_DN10233_c0_g1_i1_1	0.412847	0	0.221993	0.660753	0.228487	0	--	--	--	--	--	--	--	--	--	--	--	--	--
TRINITY_DN10233_c0_g1_i1_2	0.945724	0.259456	0.253936	0	0.255537	0	--	--	--	--	--	--	--	--	--	--	--	--	--
TRINITY_DN10234_c0_g1_i1_3	2.2998	0.495928	0.901545	1.66853	1.22706	1.13514	--	--	--	--	--	--	--	--	--	--	--	--	--
TRINITY_DN10236_c0_g1_i1_3	0.490445	0.000126653	0.307597	0.24047	6.01e-14	0.717303	--	--	--	--	--	--	--	--	--	--	--	--	--
TRINITY_DN10237_c1_g1_i1_1	0.158229	0.17264	0.172609	0.34188	0.175413	0.346598	--	--	--	--	--	--	--	--	--	--	--	--	--
TRINITY_DN10238_c0_g1_i1_3	8.14e-33	1e-17	0.420332	0.00203127	0.0039484	4.19e-16	--	--	--	--	--	--	--	--	--	--	--	--	--
TRINITY_DN10240_c0_g1_i1_3	0.381389	3.93e-25	0.623672	1.04177	1.1699	0.430262	uncharacterized protein LOC112019945 [Quercus suber]	--	--	--	--	--	--	--	--	--	--	--	--
TRINITY_DN10241_c0_g1_i1_1	1.879	2.59575	1.26195	0.499095	1.02561	0.757606	--	--	--	--	--	--	--	--	--	--	--	--	--
TRINITY_DN10242_c0_g1_i1_3	0	0	1.56906	1.6373	3.32991	5.04298	--	--	--	--	--	--	--	--	--	--	--	--	--
TRINITY_DN10243_c0_g1_i1_3	0.63499	0.373841	0.603309	0.924683	1.27158	1.31685	unknown [Picea sitchensis]	DNA repair protein RAD51 homolog 4 OS=Arabidopsis thaliana OX=3702 GN=RAD51D PE=2 SV=2	RAD51L3, RAD51D	DNA repair protein RAD51/RHP55	[L]	INFORMATION STORAGE AND PROCESSING	Replication, recombination and repair	S	ENOG410Z7Z7	Pentatricopeptide repeat-containing protein	Biological Process: telomere maintenance (GO:0000723);|Biological Process: double-strand break repair via homologous recombination (GO:0000724);|Cellular Component: nuclear chromosome, telomeric region (GO:0000784);|Molecular Function: single-stranded DNA binding (GO:0003697);|Molecular Function: ATP binding (GO:0005524);|Cellular Component: replication fork (GO:0005657);|Biological Process: DNA …	PF08423.10,PF00154.20	Rad51|recA bacterial DNA recombination protein
TRINITY_DN10244_c0_g1_i1_3	29.9192	26.284	31.3335	33.1332	33.9835	32.8455	unknown [Picea sitchensis]	Uncharacterized protein At2g34160 OS=Arabidopsis thaliana OX=3702 GN=At2g34160 PE=1 SV=1	--	--	--	--	--	S	ENOG41121TC	Alba	Molecular Function: nucleic acid binding (GO:0003676);|Cellular Component: cytosol (GO:0005829);	PF01918.20	Alba
TRINITY_DN10245_c0_g1_i1_2	3.83247	2.95206	2.66427	3.0651	3.396	2.60836	pentatricopeptide repeat-containing protein At1g77360, mitochondrial [Carica papaya]	Pentatricopeptide repeat-containing protein At1g77360, mitochondrial OS=Arabidopsis thaliana OX=3702 GN=At1g77360 PE=2 SV=2	--	FOG: PPR repeat	[R]	POORLY CHARACTERIZED	General function prediction only	S	ENOG410Z7Z7	Pentatricopeptide repeat-containing protein	--	PF13041.5,PF12854.6,PF01535.19,PF13812.5,PF17177.3,PF10037.8	PPR repeat family|PPR repeat|PPR repeat|Pentatricopeptide repeat domain|Pentacotripeptide-repeat region of PRORP|Mitochondrial 28S ribosomal protein S27
TRINITY_DN10246_c0_g1_i1_1	1.47903	0.550936	0.536022	2.61772	0.544485	0.544349	--	--	--	--	--	--	--	--	--	--	--	--	--
TRINITY_DN10246_c0_g1_i1_3	0.479787	0	0	0	1.28252	0.775138	pentatricopeptide repeat-containing protein At4g33990 [Sorghum bicolor]	Putative pentatricopeptide repeat-containing protein At3g23330 OS=Arabidopsis thaliana OX=3702 GN=PCMP-H32 PE=3 SV=1	--	FOG: PPR repeat	[R]	POORLY CHARACTERIZED	General function prediction only	S	ENOG410Z7Z7	Pentatricopeptide repeat-containing protein	--	PF13041.5,PF01535.19,PF12854.6,PF13812.5	PPR repeat family|PPR repeat|PPR repeat|Pentatricopeptide repeat domain
TRINITY_DN10248_c0_g1_i1_2	7.8014	4.58725	4.39705	5.16896	4.93913	4.0368	hypothetical chloroplast RF1 [Cryptomeria japonica]	--	--	--	--	--	--	--	--	--	--	--	--
TRINITY_DN10249_c0_g1_i1_1	10.4756	10.6446	11.3836	10.8571	11.3096	12.3525	unknown [Picea sitchensis]	--	--	Predicted glycine cleavage system H protein	[E]	METABOLISM	Amino acid transport and metabolism	S	ENOG4111FVG	family with sequence similarity 206, member A	--	PF01597.18	Glycine cleavage H-protein
TRINITY_DN10249_c0_g2_i1_1	10.7775	12.523	11.4614	13.2713	11.3049	11.9734	unknown [Picea sitchensis]	tRNA (guanine-N(7)-)-methyltransferase OS=Zea mays OX=4577 PE=2 SV=1	trmB, METTL1	Methyltransferase-like protein	[R]	POORLY CHARACTERIZED	General function prediction only	S	COG0220	Catalyzes the formation of N(7)-methylguanine at position 46 (m7G46) in tRNA (By similarity)	Molecular Function: tRNA binding (GO:0000049);|Cellular Component: nucleus (GO:0005634);|Molecular Function: tRNA (guanine-N7-)-methyltransferase activity (GO:0008176);|Biological Process: tRNA methylation (GO:0030488);|Biological Process: RNA (guanine-N7)-methylation (GO:0036265);|Cellular Component: tRNA methyltransferase complex (GO:0043527);	PF02390.16	Putative methyltransferase
TRINITY_DN10250_c0_g1_i1_2	1.96708	1.92245	1.85961	1.88756	1.76188	2.28111	PREDICTED: systemin receptor SR160-like [Nelumbo nucifera]	Systemin receptor SR160 OS=Solanum peruvianum OX=4082 PE=1 SV=1	BRI1	--	--	--	--	S	COG4886	leucine Rich Repeat	Molecular Function: protein serine/threonine kinase activity (GO:0004674);|Molecular Function: steroid binding (GO:0005496);|Molecular Function: ATP binding (GO:0005524);|Cellular Component: plasma membrane (GO:0005886);|Biological Process: defense response (GO:0006952);|Cellular Component: integral component of membrane (GO:0016021);	PF13855.5,PF00069.24,PF12799.6,PF07714.16,PF00560.32,PF13516.5,PF08263.11,PF13306.5	Leucine rich repeat|Protein kinase domain|Leucine Rich repeats (2 copies)|Protein tyrosine kinase|Leucine Rich Repeat|Leucine Rich repeat|Leucine rich repeat N-terminal domain|Leucine rich repeats (6 copies)
TRINITY_DN10253_c0_g1_i1_1	0	0	0.119605	0	0	0	glucose-6-phosphate 1-dehydrogenase [Cyphellophora europaea CBS 101466]	Glucose-6-phosphate 1-dehydrogenase OS=Aspergillus niger OX=5061 GN=gsdA PE=2 SV=1	G6PD, zwf	Glucose-6-phosphate 1-dehydrogenase	[G]	METABOLISM	Carbohydrate transport and metabolism	G	COG0364	Glucose-6-phosphate 1-dehydrogenase	Molecular Function: glucose-6-phosphate dehydrogenase activity (GO:0004345);|Biological Process: glucose metabolic process (GO:0006006);|Biological Process: pentose-phosphate shunt (GO:0006098);|Molecular Function: NADP binding (GO:0050661);	--	--
TRINITY_DN10253_c0_g1_i2_3	0.205603	0.11267	0.0754763	0.328267	0.30171	0.492137	putative auxin induced cell wall protein [Pinus pinaster]	--	--	--	--	--	--	S	ENOG410YMZW	Protein of unknown function (DUF3455)	--	PF11937.7	Protein of unknown function (DUF3455)
TRINITY_DN10254_c0_g1_i1_3	0.271855	0	0.602652	0.584661	0	0.308411	--	--	--	--	--	--	--	--	--	--	--	--	--
TRINITY_DN10257_c0_g1_i1_2	114.369	111.161	119.347	155.323	156.78	155.76	unknown [Picea sitchensis]	CBBY-like protein OS=Arabidopsis thaliana OX=3702 GN=CBBY PE=1 SV=1	--	Predicted haloacid-halidohydrolase and related hydrolases	[R]	POORLY CHARACTERIZED	General function prediction only	S	COG0637	HAD-superfamily hydrolase subfamily IA variant 3	Cellular Component: chloroplast (GO:0009507);|Cellular Component: chloroplast stroma (GO:0009570);|Cellular Component: chloroplast envelope (GO:0009941);|Molecular Function: hydrolase activity (GO:0016787);|Molecular Function: metal ion binding (GO:0046872);	PF13419.5,PF00702.25,PF13242.5	Haloacid dehalogenase-like hydrolase|haloacid dehalogenase-like hydrolase|HAD-hyrolase-like
TRINITY_DN10259_c0_g1_i1_2	1.03872	1.08703	0.719775	0.348342	0.180397	0.387389	--	--	--	--	--	--	--	--	--	--	--	--	--
TRINITY_DN1025_c0_g1_i1_1	0	0.253917	0	0	0	0	--	--	--	--	--	--	--	--	--	--	--	--	--
TRINITY_DN10260_c0_g1_i1_1	0	1.20954	0	0	0	0	reverse transcriptase [Picea glauca]	--	--	--	--	--	--	--	--	--	--	--	--
TRINITY_DN10261_c0_g1_i1_2	1.64518	1.52308	1.79958	1.01915	0.428507	1.04936	--	--	--	--	--	--	--	--	--	--	--	--	--
TRINITY_DN10262_c0_g1_i1_1	0	0	0	0	0.714367	0.693271	--	--	--	--	--	--	--	--	--	--	--	--	--
TRINITY_DN10263_c0_g1_i1_1	0.137338	0	0.145221	0.586705	0.291208	0.305846	hypothetical protein AALT_g2018 [Alternaria alternata]	--	--	--	--	--	--	S	ENOG41111V1	NA	--	--	--
TRINITY_DN10264_c0_g1_i1_2	0.281147	1.82807	0.581504	1.51422	1.2164	2.45101	--	--	--	--	--	--	--	--	--	--	--	--	--
TRINITY_DN10264_c0_g1_i2_1	79.8238	79.7802	78.7248	85.8097	85.0931	82.8346	hypothetical protein VITISV_034440 [Vitis vinifera]	Ammonium transporter 3 member 1 OS=Oryza sativa subsp. japonica OX=39947 GN=AMT3-1 PE=2 SV=1	amt, AMT, MEP	Ammonia permease	[P]	METABOLISM	Inorganic ion transport and metabolism	P	COG0004	ammonium Transporter	Molecular Function: ammonium transmembrane transporter activity (GO:0008519);|Cellular Component: integral component of membrane (GO:0016021);	PF00909.20	Ammonium Transporter Family
TRINITY_DN10265_c0_g1_i1_1	13.7129	12.3947	13.242	15.8617	15.4246	13.87	PREDICTED: transcription factor TCP22-like [Raphanus sativus]	Transcription factor TCP8 OS=Arabidopsis thaliana OX=3702 GN=TCP8 PE=1 SV=1	--	--	--	--	--	K	ENOG410YBA4	Transcription factor	Molecular Function: RNA polymerase II proximal promoter sequence-specific DNA binding (GO:0000978);|Molecular Function: DNA-binding transcription factor activity (GO:0003700);|Cellular Component: nucleus (GO:0005634);|Biological Process: regulation of transcription, DNA-templated (GO:0006355);|Molecular Function: sequence-specific DNA binding (GO:0043565);|Molecular Function: transcription regula…	PF03634.12	TCP family transcription factor
TRINITY_DN10266_c0_g1_i1_2	54.874	56.3202	54.0787	55.3066	55.7548	56.541	unknown [Picea sitchensis]	--	--	Uncharacterized conserved protein	[S]	POORLY CHARACTERIZED	Function unknown	S	ENOG410Y6A1	LSM12 homolog (S. cerevisiae)	--	PF09793.8	Anticodon-binding domain
TRINITY_DN10266_c0_g1_i1_3	0.242109	0.000131393	0	0.269864	0.272737	2.13e-29	--	--	--	--	--	--	--	--	--	--	--	--	--
TRINITY_DN10267_c0_g1_i1_1	3.94e-19	0.0291789	0	2.04e-14	1.76e-18	4.31e-09	--	--	--	--	--	--	--	--	--	--	--	--	--
TRINITY_DN10267_c0_g1_i1_2	1.67631	1.89055	1.57709	0.956524	0.713527	0.724714	--	--	--	--	--	--	--	--	--	--	--	--	--
TRINITY_DN1026_c0_g1_i1_2	1.35867	0.975783	0.479606	0.481465	0	0.981765	--	--	--	--	--	--	--	--	--	--	--	--	--
TRINITY_DN10270_c0_g1_i1_1	1.76358	1.82012	0.955126	0.91222	1.23886	1.38232	uncharacterized protein LOC111016452 [Momordica charantia]	--	--	--	--	--	--	S	ENOG4111VHH	expressed protein	--	PF07797.13	Protein of unknown function (DUF1639)
TRINITY_DN10271_c0_g1_i1_2	0.643378	0	0	0.344796	1.79024	0.352735	--	--	--	--	--	--	--	--	--	--	--	--	--
TRINITY_DN10273_c0_g1_i1_2	1.21591	4.51e-17	0.253886	0	0	0.537512	hypothetical protein MARPO_0072s0081 [Marchantia polymorpha]	Protein DETOXIFICATION 49 OS=Arabidopsis thaliana OX=3702 GN=DTX49 PE=2 SV=1	TC.MATE, SLC47A, norM, mdtK, dinF	Uncharacterized membrane protein, predicted efflux pump	[R]	POORLY CHARACTERIZED	General function prediction only	V	COG0534	Mate efflux family protein	Biological Process: drug transmembrane transport (GO:0006855);|Molecular Function: drug transmembrane transporter activity (GO:0015238);|Molecular Function: antiporter activity (GO:0015297);|Cellular Component: integral component of membrane (GO:0016021);	PF01554.17	MatE
TRINITY_DN10275_c0_g1_i1_3	0.251134	0.281363	0.540686	0.547867	1.11002	0.276131	--	--	--	--	--	--	--	--	--	--	--	--	--
TRINITY_DN10276_c0_g1_i1_1	41.7377	40.2976	40.2583	51.1985	48.4833	53.8852	PREDICTED: apoptosis-inducing factor homolog B-like [Musa acuminata subsp. malaccensis]	Oxidoreductase ptaL OS=Pestalotiopsis fici (strain W106-1 / CGMCC3.15140) OX=1229662 GN=ptaL PE=2 SV=1	--	NADH-dehydrogenase (ubiquinone)	[C]	METABOLISM	Energy production and conversion	C	COG1252	Nadh dehydrogenase	Molecular Function: oxidoreductase activity (GO:0016491);	PF07992.13,PF00070.26,PF13738.5,PF01266.23,PF13434.5,PF13241.5	Pyridine nucleotide-disulphide oxidoreductase|Pyridine nucleotide-disulphide oxidoreductase|Pyridine nucleotide-disulphide oxidoreductase|FAD dependent oxidoreductase|L-lysine 6-monooxygenase (NADPH-requiring)|Putative NAD(P)-binding
TRINITY_DN10279_c0_g1_i1_2	0.708434	1.04584	0.681883	0.503865	0.603046	0.577923	hypothetical protein CCM_05678 [Cordyceps militaris CM01]	--	--	--	--	--	--	--	--	--	--	--	--
TRINITY_DN10279_c0_g1_i1_3	0.157408	0.170967	0.336878	0.685666	1.36982	0.347449	--	--	--	--	--	--	--	--	--	--	--	--	--
TRINITY_DN1027_c0_g1_i1_2	2.14078	2.16101	0.867608	0.827259	0.422981	0.215556	--	--	--	--	--	--	--	--	--	--	--	--	--
TRINITY_DN10281_c0_g1_i1_1	1.65532	0.349738	1.1381	0.338478	0.693336	0.346762	--	--	--	--	--	--	--	--	--	--	--	--	--
TRINITY_DN10281_c0_g1_i1_3	0.168771	0	0	3.68566	2.43272	2.97295	pentatricopeptide repeat-containing protein At1g08070, chloroplastic-like [Amborella trichopoda]	Pentatricopeptide repeat-containing protein At1g15510, chloroplastic OS=Arabidopsis thaliana OX=3702 GN=PCMP-H73 PE=1 SV=1	--	FOG: PPR repeat	[R]	POORLY CHARACTERIZED	General function prediction only	S	ENOG410Z7Z7	Pentatricopeptide repeat-containing protein	--	--	--
TRINITY_DN10282_c0_g1_i1_1	0.605248	0.106415	0.321952	0.553999	0.190623	1.69e-17	hypothetical protein BB8028_0004g03110 [Beauveria bassiana]	60S ribosomal protein L19-B OS=Schizosaccharomyces pombe (strain 972 / ATCC 24843) OX=284812 GN=rpl1902 PE=2 SV=2	--	60s ribosomal protein L19	[J]	INFORMATION STORAGE AND PROCESSING	Translation, ribosomal structure and biogenesis	J	COG2147	ribosomal protein L19	Biological Process: cytoplasmic translation (GO:0002181);|Molecular Function: structural constituent of ribosome (GO:0003735);|Cellular Component: cytosol (GO:0005829);|Cellular Component: cytosolic large ribosomal subunit (GO:0022625);	PF01280.19	Ribosomal protein L19e
TRINITY_DN10282_c0_g1_i1_3	0.302819	0.5677	0.330881	1.18925	0.555389	0.332068	--	--	--	--	--	--	--	--	--	--	--	--	--
TRINITY_DN10284_c0_g1_i1_2	2.53609	1.67123	2.08e-24	1.98598	3.54e-23	0.0185704	--	--	--	--	--	--	--	--	--	--	--	--	--
TRINITY_DN10284_c0_g1_i1_3	1.50596	2.47056	9.95e-20	1.06e-05	2.87e-24	0.544595	--	--	--	--	--	--	--	--	--	--	--	--	--
TRINITY_DN10287_c0_g1_i1_3	1.09336	3.71936	2.14688	6.81849	5.38792	4.81114	--	--	--	--	--	--	--	--	--	--	--	--	--
TRINITY_DN10288_c0_g1_i1_2	3.49129	3.16872	2.98799	6.87246	4.14419	5.69393	--	--	--	--	--	--	--	--	--	--	--	--	--
TRINITY_DN10290_c0_g1_i1_1	0	0.378234	0.360257	0	0.374023	0	--	--	--	--	--	--	--	--	--	--	--	--	--
TRINITY_DN10292_c0_g1_i1_2	4.80176	0.348131	1.36346	4.62913	2.21774	0.346874	PREDICTED: 5'-3' exoribonuclease 4-like [Oryza brachyantha]	5'-3' exoribonuclease 3 OS=Arabidopsis thaliana OX=3702 GN=XRN3 PE=1 SV=1	XRN4	5'-3' exonuclease HKE1/RAT1	[LA]	INFORMATION STORAGE AND PROCESSING|INFORMATION STORAGE AND PROCESSING	Replication, recombination and repair |RNA processing and modification	ADL	COG5049	5'-3' exoribonuclease	Biological Process: rRNA 5'-end processing (GO:0000967);|Molecular Function: nucleic acid binding (GO:0003676);|Molecular Function: 5'-3' exoribonuclease activity (GO:0004534);|Cellular Component: nucleus (GO:0005634);|Biological Process: mRNA processing (GO:0006397);|Molecular Function: zinc ion binding (GO:0008270);|Biological Process: miRNA catabolic process (GO:0010587);|Biological Process: n…	--	--
TRINITY_DN10293_c0_g1_i1_2	8.22858	8.38257	8.31431	8.77395	9.07945	9.15977	unknown [Picea sitchensis]	Serine/threonine-protein kinase-like protein At3g51990 OS=Arabidopsis thaliana OX=3702 GN=At3g51990 PE=2 SV=1	--	Serine/threonine protein kinase	[T]	CELLULAR PROCESSES AND SIGNALING	Signal transduction mechanisms	T	COG0515	Serine Threonine protein kinase	--	PF00069.24,PF07714.16	Protein kinase domain|Protein tyrosine kinase
TRINITY_DN10293_c0_g1_i2_1	0.628627	1.43744	1.3723	2.12397	0	0	--	--	--	--	--	--	--	--	--	--	--	--	--
TRINITY_DN10294_c0_g1_i1_3	1.13643	1.39937	1.09943	0.834114	2.67085	1.28534	--	--	--	--	--	--	--	--	--	--	--	--	--
TRINITY_DN10295_c0_g1_i1_2	1.80874	2.51038	1.4475	0	9.23e-46	0.497681	--	--	--	--	--	--	--	--	--	--	--	--	--
TRINITY_DN10295_c0_g1_i1_3	0.584972	0.143795	0.178439	0.384561	0.357976	0.579637	putative transcription factor TCP family [Rosa chinensis]	Transcription factor TCP20 OS=Arabidopsis thaliana OX=3702 GN=TCP20 PE=1 SV=1	--	--	--	--	--	K	ENOG410YH53	Transcription factor	Molecular Function: proximal promoter sequence-specific DNA binding (GO:0000987);|Molecular Function: DNA binding (GO:0003677);|Molecular Function: DNA-binding transcription factor activity (GO:0003700);|Cellular Component: nucleus (GO:0005634);|Biological Process: anatomical structure morphogenesis (GO:0009653);|Molecular Function: sequence-specific DNA binding (GO:0043565);	PF03634.12	TCP family transcription factor
TRINITY_DN10296_c0_g1_i1_1	0	0	0.0537891	0	0	0	ATP synthase subunit gamma, mitochondrial [Phialophora attae]	ATP synthase subunit gamma, mitochondrial OS=Yarrowia lipolytica (strain CLIB 122 / E 150) OX=284591 GN=ATP3 PE=1 SV=2	ATPeF1G, ATP5C1, ATP3	F0F1-type ATP synthase, gamma subunit	[C]	METABOLISM	Energy production and conversion	C	COG0224	Produces ATP from ADP in the presence of a proton gradient across the membrane. The gamma chain is believed to be important in regulating ATPase activity and the flow of protons through the CF(0) complex (By similarity)	Cellular Component: mitochondrial proton-transporting ATP synthase complex, catalytic core F(1) (GO:0000275);|Biological Process: ATP biosynthetic process (GO:0006754);|Biological Process: ATP synthesis coupled proton transport (GO:0015986);|Molecular Function: proton-transporting ATP synthase activity, rotational mechanism (GO:0046933);	PF00231.18	ATP synthase
TRINITY_DN10296_c0_g1_i1_2	0	0	0.20989	0.431032	0.212855	0.213677	--	--	--	--	--	--	--	--	--	--	--	--	--
TRINITY_DN1029_c0_g1_i1_1	0.649304	0.709519	0.340094	0	0.34294	0	--	--	--	--	--	--	--	--	--	--	--	--	--
TRINITY_DN102_c0_g1_i1_2	0	0	0.230418	0	0	0	HSP90AB1, partial [synthetic construct]	Heat shock protein 81-2 OS=Oryza sativa subsp. japonica OX=39947 GN=HSP81-2 PE=2 SV=1	htpG, HSP90A	Molecular chaperone (HSP90 family)	[O]	CELLULAR PROCESSES AND SIGNALING	Posttranslational modification, protein turnover, chaperones	O	COG0326	Molecular chaperone. Has ATPase activity (By similarity)	Molecular Function: ATP binding (GO:0005524);|Cellular Component: cytoplasm (GO:0005737);|Biological Process: protein folding (GO:0006457);|Molecular Function: unfolded protein binding (GO:0051082);	PF00183.17	Hsp90 protein
TRINITY_DN10301_c0_g1_i2_3	0	0	0	4.90521	7.19154	8.38665	--	--	--	--	--	--	--	--	--	--	--	--	--
TRINITY_DN10303_c0_g1_i2_1	1.236	1.81145	1.7447	0.694522	1.26423	0.72321	--	--	--	--	--	--	--	--	--	--	--	--	--
TRINITY_DN10304_c0_g2_i1_2	0.953725	0.350127	0.798291	0.576812	0.936535	0.585657	--	--	--	--	--	--	--	--	--	--	--	--	--
TRINITY_DN10305_c0_g1_i1_2	0.791114	0.671096	1.50515	0.854675	1.75583	0.220874	--	--	--	--	--	--	--	--	--	--	--	--	--
TRINITY_DN10306_c0_g1_i1_3	2.04857	2.03455	2.72136	3.01149	3.07	4.11376	--	--	--	--	--	--	--	--	--	--	--	--	--
TRINITY_DN10308_c0_g1_i1_1	0	0	0	0	0	0	HSP90AB1, partial [synthetic construct]	Heat shock cognate protein 80 OS=Solanum lycopersicum OX=4081 GN=HSC80 PE=2 SV=1	htpG, HSP90A	Molecular chaperone (HSP90 family)	[O]	CELLULAR PROCESSES AND SIGNALING	Posttranslational modification, protein turnover, chaperones	O	COG0326	Molecular chaperone. Has ATPase activity (By similarity)	Molecular Function: ATP binding (GO:0005524);|Cellular Component: cytoplasm (GO:0005737);|Biological Process: protein folding (GO:0006457);|Molecular Function: unfolded protein binding (GO:0051082);	PF00183.17	Hsp90 protein
TRINITY_DN10310_c0_g1_i1_1	0.0508579	0.0741893	0	0.240112	0.13139	0.0951059	unknown [Picea sitchensis]	Omega-hydroxypalmitate O-feruloyl transferase OS=Arabidopsis thaliana OX=3702 GN=HHT1 PE=1 SV=1	HHT1	--	--	--	--	S	ENOG410XYY6	Omega-hydroxypalmitate O-feruloyl	Biological Process: suberin biosynthetic process (GO:0010345);|Molecular Function: hydroxycinnamoyltransferase activity (GO:0050734);|Biological Process: cell wall pectin biosynthetic process (GO:0052325);|Molecular Function: omega-hydroxypalmitate O-sinapoyl transferase activity (GO:0102406);	PF02458.14	Transferase family
TRINITY_DN10310_c0_g1_i1_2	0.214899	0	0.228101	0.465451	0.463834	0	--	--	--	--	--	--	--	--	--	--	--	--	--
TRINITY_DN10310_c0_g1_i1_3	0.15524	0	2.16e-80	0.170376	0.842228	0.339867	--	--	--	--	--	--	--	--	--	--	--	--	--
TRINITY_DN10312_c0_g1_i1_1	2.50263	0.902534	2.65907	0.448988	0.457534	0.914872	--	--	--	--	--	--	--	--	--	--	--	--	--
TRINITY_DN10315_c0_g1_i1_3	0.236758	0.258655	0.255015	1.29719	1.03609	1.2935	--	--	--	--	--	--	--	--	--	--	--	--	--
TRINITY_DN10317_c0_g1_i1_1	0	0	0	0	0	0	hypothetical protein PV04_02603 [Phialophora americana]	Apoptosis-inducing factor 1 OS=Schizosaccharomyces pombe (strain 972 / ATCC 24843) OX=284812 GN=aif1 PE=3 SV=3	--	Monodehydroascorbate/ferredoxin reductase	[R]	POORLY CHARACTERIZED	General function prediction only	S	COG0446	pyridine nucleotide-disulfide oxidoreductase	Cellular Component: nucleus (GO:0005634);|Cellular Component: mitochondrial outer membrane (GO:0005741);|Cellular Component: mitochondrial inner membrane (GO:0005743);|Cellular Component: cytosol (GO:0005829);|Biological Process: apoptotic process (GO:0006915);|Molecular Function: oxidoreductase activity, acting on a sulfur group of donors, NAD(P) as acceptor (GO:0016668);|Molecular Function: met…	PF00355.25,PF13806.5	Rieske [2Fe-2S] domain|Rieske-like [2Fe-2S] domain
TRINITY_DN10319_c0_g1_i1_2	1.14041	2.38846	0.538751	1.04811	1.62696	1.26725	--	--	--	--	--	--	--	--	--	--	--	--	--
TRINITY_DN10323_c0_g1_i1_2	2.43262	0	1.52502	1.575	1.03926	1.0388	--	--	--	--	--	--	--	--	--	--	--	--	--
TRINITY_DN10325_c0_g1_i1_1	0.88407	0.747004	1.21774	0.723557	0	0	--	--	--	--	--	--	--	--	--	--	--	--	--
TRINITY_DN10326_c0_g1_i1_2	0.605927	1.34268	0.165166	0.521477	0	0.339587	--	--	--	--	--	--	--	--	--	--	--	--	--
TRINITY_DN10326_c0_g1_i3_1	1.16273	1.70545	0.853461	0.40928	1.00357	1.14958	--	--	--	--	--	--	--	--	--	--	--	--	--
TRINITY_DN10327_c0_g1_i1_2	0.51562	1.14312	1.11197	0.555588	0.371349	0	--	--	--	--	--	--	--	--	--	--	--	--	--
TRINITY_DN10328_c0_g1_i1_1	0.434431	0.484553	0	0.23248	0	0.23689	--	--	--	--	--	--	--	--	--	--	--	--	--
TRINITY_DN1032_c0_g1_i1_1	1.42685	1.57851	0.515299	0	0	0	--	--	--	--	--	--	--	--	--	--	--	--	--
TRINITY_DN10330_c0_g1_i1_1	4.11821	0	2.6835	0.886002	0.919615	1.80131	--	--	--	--	--	--	--	--	--	--	--	--	--
TRINITY_DN10335_c0_g1_i1_2	4.04664	2.76568	0	4.71e-50	0.529322	1.77311	--	--	--	--	--	--	--	--	--	--	--	--	--
TRINITY_DN10336_c0_g1_i1_3	1.48498	2.41057	1.63949	1.71625	1.7629	1.34557	--	--	--	--	--	--	--	--	--	--	--	--	--
TRINITY_DN10337_c0_g1_i1_1	1.60689	2.14077	2.03332	2.5932	2.31141	2.32561	unknown [Picea sitchensis]	--	--	Galactosyltransferases	[G]	METABOLISM	Carbohydrate transport and metabolism	S	ENOG410YRJG	Core 1 synthase, glycoprotein-N-acetylgalactosamine 3-beta-galactosyltransferase, 1	--	PF04646.11,PF02434.15	Protein of unknown function, DUF604|Fringe-like
TRINITY_DN10338_c0_g1_i1_3	0.653455	0.232607	0.695453	1.61522	0.23624	0.71609	--	--	--	--	--	--	--	--	--	--	--	--	--
TRINITY_DN10339_c0_g1_i1_3	0.710344	0.398568	0.763787	1.57059	1.9326	0.776904	--	--	--	--	--	--	--	--	--	--	--	--	--
TRINITY_DN10340_c0_g1_i1_1	0.107763	0	0	0	0	0	unknown [Picea sitchensis]	Amino acid permease 4 OS=Arabidopsis thaliana OX=3702 GN=AAP4 PE=1 SV=1	--	Amino acid transporters	[E]	METABOLISM	Amino acid transport and metabolism	E	COG0814	amino acid transport	Biological Process: amino acid transmembrane transport (GO:0003333);|Cellular Component: plasma membrane (GO:0005886);|Biological Process: amino acid transport (GO:0006865);|Molecular Function: amino acid transmembrane transporter activity (GO:0015171);|Molecular Function: acidic amino acid transmembrane transporter activity (GO:0015172);|Molecular Function: neutral amino acid transmembrane trans…	--	--
TRINITY_DN10340_c0_g2_i1_1	0	0.584394	0	0	0	0	--	--	--	--	--	--	--	--	--	--	--	--	--
TRINITY_DN10342_c0_g1_i4_3	0	0	1.63257	1.06773	1.35926	1.923	--	--	--	--	--	--	--	--	--	--	--	--	--
TRINITY_DN10343_c0_g1_i1_1	11.0035	9.19965	8.85449	3.22711	4.2221	4.15291	caffeoylshikimate esterase [Ziziphus jujuba]	Caffeoylshikimate esterase OS=Arabidopsis thaliana OX=3702 GN=CSE PE=1 SV=1	MGLL	Lysophospholipase	[I]	METABOLISM	Lipid transport and metabolism	I	COG2267	alpha beta hydrolase fold	Molecular Function: 2-acylglycerol O-acyltransferase activity (GO:0003846);|Molecular Function: lysophospholipase activity (GO:0004622);|Cellular Component: endoplasmic reticulum (GO:0005783);|Cellular Component: Golgi apparatus (GO:0005794);|Cellular Component: plasma membrane (GO:0005886);|Biological Process: response to oxidative stress (GO:0006979);|Cellular Component: plasmodesma (GO:0009506…	PF12146.7,PF00561.19,PF12697.6,PF02230.15,PF00326.20	Serine aminopeptidase, S33|alpha/beta hydrolase fold|Alpha/beta hydrolase family|Phospholipase/Carboxylesterase|Prolyl oligopeptidase family
TRINITY_DN10345_c0_g1_i1_1	1.04937	1.13332	0.222902	0.656989	0.676931	1.12995	--	--	--	--	--	--	--	--	--	--	--	--	--
TRINITY_DN10345_c0_g1_i1_2	0.553813	0.196315	1.34707	0.184969	0.391223	0	hypothetical protein CRG98_034001 [Punica granatum]	--	--	FOG: Transposon-encoded proteins with TYA, reverse transcriptase, integrase domains in various combinations	[R]	POORLY CHARACTERIZED	General function prediction only	--	--	--	--	--	--
TRINITY_DN10347_c0_g1_i1_2	0.482269	0.179485	0.351789	0	0.178903	0.17841	--	--	--	--	--	--	--	--	--	--	--	--	--
TRINITY_DN10347_c0_g1_i1_3	0.937275	1.49895	0.94588	1.01955	0.615364	0.521536	--	--	--	--	--	--	--	--	--	--	--	--	--
TRINITY_DN10348_c0_g1_i2_1	46.1293	44.0617	43.1216	40.2365	41.7675	41.6037	PREDICTED: uncharacterized protein LOC104599170 [Nelumbo nucifera]	--	--	--	--	--	--	S	ENOG4111N90	NA	--	--	--
TRINITY_DN10349_c0_g1_i1_2	3.90213	1.84638	2.11044	1.23652	2.14936	1.2352	--	--	--	--	--	--	--	--	--	--	--	--	--
TRINITY_DN1034_c0_g1_i1_1	1.22321	0.673461	1.74e-25	5.47e-28	0.330845	1.81e-19	--	--	--	--	--	--	--	--	--	--	--	--	--
TRINITY_DN10350_c0_g1_i1_3	11.9352	2.06275	5.83376	2.95413	3.06362	10.0621	--	--	--	--	--	--	--	--	--	--	--	--	--
TRINITY_DN10351_c0_g1_i1_1	4.46723	0.103099	1.71e-21	6.17735	1.31679	7.28e-26	--	--	--	--	--	--	--	--	--	--	--	--	--
TRINITY_DN10351_c0_g1_i2_3	2.70982	2.70462	3.85481	2.89881	8.23947	4.72882	HSP20 domain-containing protein [Cephalotus follicularis]	22.0 kDa class IV heat shock protein OS=Glycine max OX=3847 GN=HSP22.0 PE=3 SV=1	HSP20	Molecular chaperone (small heat-shock protein Hsp26/Hsp42)	[O]	CELLULAR PROCESSES AND SIGNALING	Posttranslational modification, protein turnover, chaperones	O	COG0071	response to heat	Biological Process: response to reactive oxygen species (GO:0000302);|Cellular Component: endoplasmic reticulum (GO:0005783);|Cellular Component: endoplasmic reticulum lumen (GO:0005788);|Biological Process: protein folding (GO:0006457);|Biological Process: response to heat (GO:0009408);|Biological Process: response to salt stress (GO:0009651);|Biological Process: response to hydrogen peroxide (G…	--	--
TRINITY_DN10352_c0_g1_i1_3	0.821222	1.35212	0.90529	2.18896	1.10583	1.26247	--	--	--	--	--	--	--	--	--	--	--	--	--
TRINITY_DN10353_c0_g1_i1_2	1.39914	2.03161	2.11118	1.3712	0.400285	0.503537	--	--	--	--	--	--	--	--	--	--	--	--	--
TRINITY_DN10354_c0_g1_i1_1	2.04854	1.62154	1.59323	2.17063	0.644876	0	--	--	--	--	--	--	--	--	--	--	--	--	--
TRINITY_DN10354_c0_g1_i1_3	0.559752	2.48651	1.7689	2.37787	4.31806	1.82241	--	--	--	--	--	--	--	--	--	--	--	--	--
TRINITY_DN10355_c0_g1_i1_3	0.000181323	0.634681	0.532129	1.15176	1.98595	1.39891	--	GTP-binding protein SAR1B OS=Brassica campestris OX=3711 GN=SAR1B PE=2 SV=1	SAR1	Vesicle coat complex COPII, GTPase subunit SAR1	[U]	CELLULAR PROCESSES AND SIGNALING	Intracellular trafficking, secretion, and vesicular transport	--	--	--	Molecular Function: GTP binding (GO:0005525);|Cellular Component: endoplasmic reticulum (GO:0005783);|Cellular Component: Golgi apparatus (GO:0005794);|Biological Process: intracellular protein transport (GO:0006886);|Biological Process: vesicle-mediated transport (GO:0016192);	--	--
TRINITY_DN10356_c0_g1_i1_1	0	0.0375492	0.0371615	0	0	0	hypothetical protein HMPREF1541_10133 [Cyphellophora europaea CBS 101466]	--	--	--	--	--	--	S	ENOG410XQ6J	NA	--	PF12706.6	Beta-lactamase superfamily domain
TRINITY_DN10356_c0_g1_i1_2	0.238921	0.268001	0.614544	0.430172	0.087359	0.532898	unnamed protein product, partial [Vitis vinifera]	--	--	Ankyrin repeat protein	[R]	POORLY CHARACTERIZED	General function prediction only	S	COG0666	Ankyrin Repeat	--	PF13857.5,PF12796.6,PF13637.5,PF13606.5,PF00023.29	Ankyrin repeats (many copies)|Ankyrin repeats (3 copies)|Ankyrin repeats (many copies)|Ankyrin repeat|Ankyrin repeat
TRINITY_DN10356_c0_g2_i1_2	0.308114	1.02283	1.22444	0.666621	0.567577	0.455703	--	--	--	FOG: Ankyrin repeat	[R]	POORLY CHARACTERIZED	General function prediction only	--	--	--	--	PF13962.5	Domain of unknown function
TRINITY_DN10359_c0_g1_i2_1	6.17532	2.36308	4.97338	3.45095	2.77963	3.98491	--	--	--	--	--	--	--	--	--	--	--	--	--
TRINITY_DN1035_c0_g1_i1_3	2.88073	3.56194	3.44682	2.68687	0.892694	0.898276	--	--	--	--	--	--	--	--	--	--	--	--	--
TRINITY_DN10363_c0_g1_i1_2	1.91904	1.58834	1.88343	1.18779	0.987111	1.07557	--	--	--	--	--	--	--	--	--	--	--	--	--
TRINITY_DN10364_c0_g1_i2_2	5.41798	4.99662	5.00932	4.68912	4.20684	4.45355	unknown [Picea sitchensis]	RNA-binding KH domain-containing protein RCF3 OS=Arabidopsis thaliana OX=3702 GN=RCF3 PE=1 SV=1	PCBP2_3_4	PolyC-binding proteins alphaCP-1 and related KH domain proteins	[AR]	INFORMATION STORAGE AND PROCESSING|POORLY CHARACTERIZED	RNA processing and modification |General function prediction only	S	ENOG410XNN8	mRNA transport	Biological Process: mRNA processing (GO:0006397);|Biological Process: response to osmotic stress (GO:0006970);|Biological Process: RNA splicing (GO:0008380);|Biological Process: jasmonic acid mediated signaling pathway (GO:0009867);|Biological Process: heat acclimation (GO:0010286);|Cellular Component: nuclear dicing body (GO:0010445);|Biological Process: regulation of gene expression (GO:0010468…	PF00013.28,PF07650.16,PF13083.5,PF13184.5	KH domain|KH domain|KH domain|NusA-like KH domain
TRINITY_DN10365_c0_g1_i1_2	1.93915	1.65883	1.87375	0.69148	0.473033	0.465408	--	--	--	--	--	--	--	--	--	--	--	--	--
TRINITY_DN10367_c0_g1_i1_1	4.01926	3.41653	3.16133	6.3752	1.69601	5.06166	--	--	--	--	--	--	--	--	--	--	--	--	--
TRINITY_DN10368_c0_g1_i1_3	1.29121	1.47154	0.928442	3.12532	2.35897	2.49883	--	--	--	--	--	--	--	--	--	--	--	--	--
TRINITY_DN10369_c0_g1_i1_1	28.5239	28.312	27.5623	30.8603	29.6186	31.718	unknown [Picea sitchensis]	--	--	Uncharacterized conserved protein	[S]	POORLY CHARACTERIZED	Function unknown	S	ENOG41125HM	chromosome 6 open reading frame 57	--	PF07896.11	Protein of unknown function (DUF1674)
TRINITY_DN10369_c0_g1_i3_2	1.07582	2.77611	1.1712	0.508087	0.233628	1.18649	--	--	--	--	--	--	--	--	--	--	--	--	--
TRINITY_DN1036_c0_g1_i1_1	0.911043	0.407488	0.78415	0.389436	0	0.52178	--	--	--	--	--	--	--	--	--	--	--	--	--
TRINITY_DN1036_c0_g1_i1_2	1.1731	0.64237	0	0	0	0.322299	--	--	--	--	--	--	--	--	--	--	--	--	--
TRINITY_DN10370_c0_g1_i1_1	14.5368	14.0444	15.0223	16.3867	16.6341	15.6289	PREDICTED: CRS2-associated factor 1, chloroplastic-like [Elaeis guineensis]	CRS2-associated factor 2, chloroplastic OS=Arabidopsis thaliana OX=3702 GN=At1g23400 PE=2 SV=1	--	--	--	--	--	A	ENOG410XQZ0	CRS2-associated factor	Biological Process: Group II intron splicing (GO:0000373);|Molecular Function: RNA binding (GO:0003723);|Biological Process: mRNA processing (GO:0006397);|Cellular Component: chloroplast stroma (GO:0009570);	PF01985.20	CRS1 / YhbY (CRM) domain
TRINITY_DN10370_c0_g1_i1_2	0.140487	0.622685	0.458311	0.151382	0.313291	0.312508	--	--	--	--	--	--	--	--	--	--	--	--	--
TRINITY_DN10371_c0_g1_i1_2	0.615913	0	0.447167	0.332876	0.111161	0.457608	origin of replication complex subunit 5 [Selaginella moellendorffii]	Origin of replication complex subunit 5 OS=Arabidopsis thaliana OX=3702 GN=ORC5 PE=1 SV=1	--	Origin recognition complex, subunit 5	[L]	INFORMATION STORAGE AND PROCESSING	Replication, recombination and repair	L	ENOG410XSY0	origin recognition complex subunit	Cellular Component: origin recognition complex (GO:0000808);|Molecular Function: DNA replication origin binding (GO:0003688);|Molecular Function: ATP binding (GO:0005524);|Cellular Component: nuclear origin of replication recognition complex (GO:0005664);|Biological Process: DNA replication (GO:0006260);|Biological Process: DNA replication initiation (GO:0006270);	PF13191.5	AAA ATPase domain
TRINITY_DN10371_c0_g1_i1_3	0.746619	1.5734	0.822213	3.6806	4.32717	3.02074	unknown [Picea sitchensis]	--	--	--	--	--	--	S	ENOG410YJJA	Protein of unknown function, DUF538	--	PF04398.11	Protein of unknown function, DUF538
TRINITY_DN10371_c0_g2_i1_2	0.826215	0.664559	0.637128	0.740878	0.996606	0.764047	hypothetical protein AMTR_s00119p00054040 [Amborella trichopoda]	Origin of replication complex subunit 5 OS=Oryza sativa subsp. indica OX=39946 GN=OsI_13614 PE=3 SV=1	--	Origin recognition complex, subunit 5	[L]	INFORMATION STORAGE AND PROCESSING	Replication, recombination and repair	L	ENOG410XSY0	origin recognition complex subunit	Cellular Component: origin recognition complex (GO:0000808);|Molecular Function: ATP binding (GO:0005524);|Cellular Component: nucleus (GO:0005634);|Biological Process: DNA replication (GO:0006260);|Biological Process: response to sucrose (GO:0009744);	PF14630.5	Origin recognition complex (ORC) subunit 5 C-terminus
TRINITY_DN10372_c0_g2_i1_2	1.54105	1.13821	0.554986	0.556088	0.572098	0	--	--	--	--	--	--	--	--	--	--	--	--	--
TRINITY_DN10373_c0_g1_i1_3	1.28617	4.35059	4.09156	1.43277	7.01783	2.77951	--	--	--	--	--	--	--	--	--	--	--	--	--
TRINITY_DN10375_c0_g2_i1_1	0.668631	0.7424	0.717845	0.731755	0.371816	0.73633	--	--	--	--	--	--	--	--	--	--	--	--	--
TRINITY_DN10376_c0_g1_i1_2	0	0.410842	0	0	0.395842	0	protein MAIN-LIKE 1-like [Glycine max]	--	--	--	--	--	--	--	--	--	--	--	--
TRINITY_DN10376_c0_g1_i2_3	0	1.00939	0.96486	0.48993	2.42296	1.46664	--	--	--	--	--	--	--	--	--	--	--	--	--
TRINITY_DN10377_c0_g1_i1_1	8.82844	9.62868	9.98219	8.43093	8.23658	7.48264	unknown [Picea sitchensis]	--	--	Pseudouridylate synthase	[J]	INFORMATION STORAGE AND PROCESSING	Translation, ribosomal structure and biogenesis	J	COG0101	Formation of pseudouridine at positions 38, 39 and 40 in the anticodon stem and loop of transfer RNAs (By similarity)	--	PF01416.19	tRNA pseudouridine synthase
TRINITY_DN10377_c0_g2_i1_2	0.51301	0.58104	0.497768	0.13961	0.926559	0.501731	--	--	--	--	--	--	--	--	--	--	--	--	--
TRINITY_DN10378_c0_g1_i1_1	0	4.67e-28	0.975934	0.978057	1.3117	0.332569	--	--	--	--	--	--	--	--	--	--	--	--	--
TRINITY_DN10379_c0_g1_i1_1	3.94671	3.70912	4.61758	3.02526	3.67513	3.80893	hypothetical protein AMTR_s00049p00107980 [Amborella trichopoda]	Kelch repeat-containing protein At3g27220 OS=Arabidopsis thaliana OX=3702 GN=At3g27220 PE=2 SV=1	--	FOG: Kelch repeat	[R]	POORLY CHARACTERIZED	General function prediction only	S	ENOG4110X8D	Kelch repeat-containing F-box family protein	Cellular Component: endosome (GO:0005768);|Cellular Component: Golgi apparatus (GO:0005794);|Cellular Component: trans-Golgi network (GO:0005802);|Biological Process: anaerobic respiration (GO:0009061);|Cellular Component: integral component of membrane (GO:0016021);	PF13418.5,PF01344.24,PF13964.5,PF07646.14,PF13415.5	Galactose oxidase, central domain|Kelch motif|Kelch motif|Kelch motif|Galactose oxidase, central domain
TRINITY_DN1037_c0_g1_i1_3	0.926704	1.35511	0.328879	1.66171	1.35219	1.36245	--	--	--	--	--	--	--	--	--	--	--	--	--
TRINITY_DN10381_c0_g1_i1_2	0.491384	0.544119	0	1.05675	0.530951	0	--	--	--	--	--	--	--	--	--	--	--	--	--
TRINITY_DN10381_c0_g1_i1_3	0	0	0	2.13269	1.0914	1.84621	--	--	--	--	--	--	--	--	--	--	--	PF13855.5,PF12799.6,PF00560.32,PF13516.5	Leucine rich repeat|Leucine Rich repeats (2 copies)|Leucine Rich Repeat|Leucine Rich repeat
TRINITY_DN10383_c0_g1_i1_1	23.2841	22.8723	22.8843	27.286	28.5915	31.2958	unknown [Picea sitchensis]	Vacuolar protein sorting-associated protein 27 OS=Candida glabrata (strain ATCC 2001 / CBS 138 / JCM 3761 / NBRC 0622 / NRRL Y-65) OX=284593 GN=VPS27 PE=3 SV=1	--	Membrane trafficking and cell signaling protein HRS, contains VHS and FYVE domains	[TU]	CELLULAR PROCESSES AND SIGNALING|CELLULAR PROCESSES AND SIGNALING	Signal transduction mechanisms |Intracellular trafficking, secretion, and vesicular transport	S	ENOG410XNRF	Zinc finger, FYVE domain containing	Biological Process: protein targeting to vacuole (GO:0006623);|Biological Process: protein secretion (GO:0009306);|Cellular Component: endosome membrane (GO:0010008);|Molecular Function: protein domain specific binding (GO:0019904);|Molecular Function: phosphatidylinositol-3-phosphate binding (GO:0032266);|Cellular Component: ESCRT-0 complex (GO:0033565);|Molecular Function: ubiquitin binding (GO…	PF01363.20,PF13637.5,PF12796.6,PF13857.5	FYVE zinc finger|Ankyrin repeats (many copies)|Ankyrin repeats (3 copies)|Ankyrin repeats (many copies)
TRINITY_DN10383_c0_g1_i1_2	1.98845	1.31376	0.860263	3.48818	1.75611	1.31569	--	--	--	--	--	--	--	--	--	--	--	--	--
TRINITY_DN10386_c0_g1_i1_1	0	0.18313	0.0459086	0	0	0	60S ribosomal protein L17 [Exophiala oligosperma]	60S ribosomal protein L17 OS=Neurospora crassa (strain ATCC 24698 / 74-OR23-1A / CBS 708.71 / DSM 1257 / FGSC 987) OX=367110 GN=rpl-17 PE=3 SV=1	RP-L17e, RPL17	60S ribosomal protein L22	[J]	INFORMATION STORAGE AND PROCESSING	Translation, ribosomal structure and biogenesis	J	COG0091	The globular domain of the protein is located near the polypeptide exit tunnel on the outside of the subunit, while an extended beta-hairpin is found that lines the wall of the exit tunnel in the center of the 70S ribosome (By similarity)	Biological Process: cytoplasmic translation (GO:0002181);|Molecular Function: structural constituent of ribosome (GO:0003735);|Cellular Component: cytosolic large ribosomal subunit (GO:0022625);	PF00237.18	Ribosomal protein L22p/L17e
TRINITY_DN10387_c0_g1_i1_2	0	0	2.19232	0.445625	0.45084	0	--	--	--	--	--	--	--	--	--	--	--	--	--
TRINITY_DN10387_c0_g1_i2_1	13.4064	13.3152	14.6131	14.4025	15.1299	13.6927	hypothetical protein AXG93_1864s1240 [Marchantia polymorpha subsp. ruderalis]	--	--	--	--	--	--	S	ENOG410Z75B	NA	--	--	--
TRINITY_DN10389_c0_g1_i1_1	0.753107	1.19315	1.11184	1.07559	1.42374	1.39779	unknown [Picea sitchensis]	Actin-related protein 2/3 complex subunit 2A OS=Arabidopsis thaliana OX=3702 GN=ARPC2A PE=1 SV=1	ARPC2	Actin-related protein Arp2/3 complex, subunit ARPC2	[Z]	CELLULAR PROCESSES AND SIGNALING	Cytoskeleton	S	ENOG410YKF6	protein 2 3 complex subunit	Molecular Function: structural constituent of cytoskeleton (GO:0005200);|Cellular Component: cytoplasm (GO:0005737);|Cellular Component: Arp2/3 protein complex (GO:0005885);|Biological Process: actin filament organization (GO:0007015);|Biological Process: trichome morphogenesis (GO:0010090);|Biological Process: actin filament polymerization (GO:0030041);|Biological Process: Arp2/3 complex-mediate…	PF04045.13	Arp2/3 complex, 34 kD subunit p34-Arc
TRINITY_DN1038_c0_g1_i1_1	0.426127	1.26e-27	0.678867	0.308142	0.468227	0.238388	--	--	--	--	--	--	--	--	--	--	--	--	--
TRINITY_DN1038_c0_g1_i1_2	0.833261	0.457	2.67836	0.890374	0	0.444848	--	--	--	--	--	--	--	--	--	--	--	--	--
TRINITY_DN1038_c0_g1_i1_3	0.545962	0.358983	0.832086	1.03924	0.239695	1.07176	--	--	--	--	--	--	--	--	--	--	--	--	--
TRINITY_DN10391_c0_g1_i1_1	1.56784	2.07111	0.851221	0.669837	1.17541	1.19914	--	--	--	--	--	--	--	--	--	--	--	--	--
TRINITY_DN10392_c0_g1_i1_3	7.51e-23	1.06e-12	2.39e-06	0.512478	0.506447	0.269227	--	--	--	--	--	--	--	--	--	--	--	--	--
TRINITY_DN10396_c0_g1_i1_2	0.69696	0.478384	0.66429	0.532247	0.477491	0.554198	transketolase [Cordyceps militaris CM01]	Probable transketolase OS=Schizosaccharomyces pombe (strain 972 / ATCC 24843) OX=284812 GN=SPBC2G5.05 PE=2 SV=1	E2.2.1.1, tktA, tktB	Transketolase	[G]	METABOLISM	Carbohydrate transport and metabolism	G	COG0021	Transketolase	Molecular Function: transketolase activity (GO:0004802);|Cellular Component: nucleus (GO:0005634);|Cellular Component: cytosol (GO:0005829);|Biological Process: pentose-phosphate shunt (GO:0006098);|Biological Process: pentose-phosphate shunt, non-oxidative branch (GO:0009052);|Molecular Function: metal ion binding (GO:0046872);	PF02779.23,PF02780.19	Transketolase, pyrimidine binding domain|Transketolase, C-terminal domain
TRINITY_DN10396_c0_g1_i1_3	1.5616	0.728951	2.44083	0.231538	0.00206005	0.87136	--	--	--	--	--	--	--	--	--	--	--	--	--
TRINITY_DN10397_c0_g1_i1_1	3.27346	3.99446	3.42271	5.66103	5.70282	5.2271	oleosin [Pinus elliottii]	--	--	--	--	--	--	S	ENOG410YM32	glycine-rich protein oleosin	--	PF01277.16	Oleosin
TRINITY_DN10397_c0_g1_i1_3	2.57849	2.87697	2.14792	4.34665	3.88568	4.08295	--	--	--	--	--	--	--	--	--	--	--	--	--
TRINITY_DN10399_c0_g1_i1_3	1.1449	0.970672	2.50319	0.632791	1.97724	1.92977	Retrovirus-related Pol polyprotein from transposon TNT 1-94 [Apostasia shenzhenica]	Retrovirus-related Pol polyprotein from transposon TNT 1-94 OS=Nicotiana tabacum OX=4097 PE=2 SV=1	--	FOG: Transposon-encoded proteins with TYA, reverse transcriptase, integrase domains in various combinations	[R]	POORLY CHARACTERIZED	General function prediction only	S	ENOG410XS4D	Retrotransposon protein	Cellular Component: retrotransposon nucleocapsid (GO:0000943);|Molecular Function: nucleic acid binding (GO:0003676);|Molecular Function: RNA-directed DNA polymerase activity (GO:0003964);|Molecular Function: aspartic-type endopeptidase activity (GO:0004190);|Molecular Function: endonuclease activity (GO:0004519);|Molecular Function: zinc ion binding (GO:0008270);|Biological Process: DNA integrat…	--	--
TRINITY_DN103_c0_g1_i1_1	1.63498	0	0.227243	0.887803	0	0.226419	--	--	--	--	--	--	--	--	--	--	--	--	--
TRINITY_DN103_c0_g1_i1_3	0.471448	1.19433	0.338699	0.336962	1.54661	0.683007	--	--	--	--	--	--	--	--	--	--	--	--	--
TRINITY_DN10401_c0_g1_i1_1	0	1.64835	1.59348	1.11082	1.08077	1.65471	--	--	--	--	--	--	--	--	--	--	--	--	--
TRINITY_DN10401_c0_g1_i1_2	0.876038	0.969932	0.9051	0.632612	0.434086	0.545496	ethylene-responsive transcription factor ERF071-like [Phoenix dactylifera]	Ethylene-responsive transcription factor ERF073 OS=Arabidopsis thaliana OX=3702 GN=ERF073 PE=2 SV=1	--	--	--	--	--	K	ENOG41113EY	Transcription factor	Molecular Function: DNA binding (GO:0003677);|Molecular Function: DNA-binding transcription factor activity (GO:0003700);|Cellular Component: nucleus (GO:0005634);|Biological Process: ethylene-activated signaling pathway (GO:0009873);	PF00847.19	AP2 domain
TRINITY_DN10404_c0_g1_i2_1	5.53952	6.30861	6.72911	2.30003	4.50751	3.34483	hypothetical protein CQW23_05545 [Capsicum baccatum]	--	--	--	--	--	--	S	ENOG410ZKKM	Coiled-coil domain-containing protein	--	--	--
TRINITY_DN10406_c0_g1_i1_1	19.8572	19.3354	18.3141	18.6755	16.5713	19.3068	unknown [Picea sitchensis]	--	--	--	--	--	--	J	COG0231	Involved in peptide bond synthesis. Stimulates efficient translation and peptide-bond synthesis on native or reconstituted 70S ribosomes in vitro. Probably functions indirectly by altering the affinity of the ribosome for aminoacyl-tRNA, thus increasing their reactivity as acceptors for peptidyl transferase (By similarity)	--	PF01132.19,PF08207.11,PF09285.10	Elongation factor P (EF-P) OB domain|Elongation factor P (EF-P) KOW-like domain|Elongation factor P, C-terminal
TRINITY_DN10406_c0_g1_i1_2	0.607297	0.541013	0.667078	0.590965	0.676899	1.08243	unknown [Picea sitchensis]	Putative methylesterase 13, chloroplastic OS=Arabidopsis thaliana OX=3702 GN=MES13 PE=2 SV=1	--	--	--	--	--	S	ENOG4111IVV	esterase	Cellular Component: chloroplast (GO:0009507);|Biological Process: jasmonic acid metabolic process (GO:0009694);|Biological Process: salicylic acid metabolic process (GO:0009696);|Molecular Function: methyl indole-3-acetate esterase activity (GO:0080030);|Molecular Function: methyl salicylate esterase activity (GO:0080031);|Molecular Function: methyl jasmonate esterase activity (GO:0080032);	PF00561.19,PF12697.6,PF12146.7	alpha/beta hydrolase fold|Alpha/beta hydrolase family|Serine aminopeptidase, S33
TRINITY_DN10407_c0_g1_i1_1	0.945578	2.62956	3.56125	2.0933	1.0457	1.04599	--	--	--	--	--	--	--	--	--	--	--	--	--
TRINITY_DN10407_c0_g1_i1_2	0.351677	0.757861	0	0	0	0.382036	--	--	--	--	--	--	--	--	--	--	--	--	--
TRINITY_DN10408_c0_g1_i1_3	0.294541	0.322138	0.106893	0.218933	0.318459	0.664929	protein disulfide-isomerase [Cordyceps militaris CM01]	Protein disulfide-isomerase OS=Humicola insolens OX=34413 PE=1 SV=1	PDIA1, P4HB	Protein disulfide isomerase (prolyl 4-hydroxylase beta subunit)	[O]	CELLULAR PROCESSES AND SIGNALING	Posttranslational modification, protein turnover, chaperones	O	COG0526	Thioredoxin	Molecular Function: protein disulfide isomerase activity (GO:0003756);|Cellular Component: endoplasmic reticulum lumen (GO:0005788);|Biological Process: cell redox homeostasis (GO:0045454);	PF00085.19	Thioredoxin
TRINITY_DN10409_c0_g1_i1_2	0.101253	0.549508	0.214546	0	0	0.32895	--	--	--	--	--	--	--	--	--	--	--	--	--
TRINITY_DN10409_c0_g2_i1_2	0.524749	0.764689	0.511607	0.264408	0.564992	0.353198	PREDICTED: U-box domain-containing protein 33-like [Juglans regia]	U-box domain-containing protein 70 OS=Oryza sativa subsp. japonica OX=39947 GN=PUB70 PE=1 SV=1	--	--	--	--	--	T	COG0515	Serine Threonine protein kinase	Molecular Function: protein serine/threonine kinase activity (GO:0004674);|Molecular Function: ubiquitin-protein transferase activity (GO:0004842);|Molecular Function: ATP binding (GO:0005524);	PF00069.24,PF07714.16,PF01636.22	Protein kinase domain|Protein tyrosine kinase|Phosphotransferase enzyme family
TRINITY_DN10411_c0_g2_i1_3	0.782884	0.455727	0.486571	0.849507	0.777306	0.59481	PREDICTED: protein ULTRAPETALA 1 [Raphanus sativus]	Protein ULTRAPETALA 1 OS=Arabidopsis thaliana OX=3702 GN=ULT1 PE=1 SV=1	--	--	--	--	--	K	ENOG410YE1G	ultrapetala	Molecular Function: DNA binding (GO:0003677);|Cellular Component: nucleus (GO:0005634);|Cellular Component: cytosol (GO:0005829);|Biological Process: multicellular organism development (GO:0007275);|Biological Process: negative regulation of flower development (GO:0009910);	--	--
TRINITY_DN10412_c0_g1_i1_1	0.500843	0	0	0.549151	0	0	--	--	--	--	--	--	--	--	--	--	--	--	--
TRINITY_DN10412_c0_g2_i1_1	0.365099	0.206467	0	0	1.01667	0.202534	--	--	--	--	--	--	--	--	--	--	--	--	--
TRINITY_DN10412_c0_g3_i1_1	0.363837	0	0.196969	0.60168	0.600305	0.614453	--	--	--	--	--	--	--	--	--	--	--	--	--
TRINITY_DN10415_c0_g1_i1_1	1.02035	1.50162	0.950953	1.35947	0.347885	0.777403	--	--	--	--	--	--	--	--	--	--	--	--	--
TRINITY_DN10415_c0_g1_i4_2	1.24837	1.04455	0.787475	0.865572	0.945495	0.802538	unknown [Picea sitchensis]	U-box domain-containing protein 13 OS=Arabidopsis thaliana OX=3702 GN=PUB13 PE=1 SV=1	--	FOG: Armadillo/beta-catenin-like repeats	[S]	POORLY CHARACTERIZED	Function unknown	S	ENOG410Y9VA	U-box domain-containing protein 15-like	Molecular Function: ubiquitin-protein transferase activity (GO:0004842);|Cellular Component: nucleus (GO:0005634);|Cellular Component: cytoplasm (GO:0005737);|Cellular Component: cytosol (GO:0005829);|Biological Process: cell surface receptor signaling pathway (GO:0007166);|Biological Process: protein ubiquitination (GO:0016567);|Biological Process: defense response to bacterium (GO:0042742);|Bio…	PF00514.22,PF04564.14,PF13646.5,PF12717.6	Armadillo/beta-catenin-like repeat|U-box domain|HEAT repeats|non-SMC mitotic condensation complex subunit 1
TRINITY_DN10416_c0_g1_i1_3	1.20012	0.667738	0.0496283	0.642182	1.34e-10	3.51e-23	--	--	--	--	--	--	--	--	--	--	--	--	--
TRINITY_DN10417_c0_g1_i1_3	0.482368	0.670489	0.446535	0.166053	0.457813	0.958323	bZIP transcription factor (AP-1), putative [Cordyceps militaris CM01]	--	AP1F	--	--	--	--	K	ENOG410YCPJ	Transcription factor	--	--	--
TRINITY_DN10418_c0_g1_i1_2	1.71717	1.07381	0.935387	0.810378	0.596141	0.477541	--	--	--	--	--	--	--	--	--	--	--	--	--
TRINITY_DN10419_c0_g1_i1_1	0	0	0	0	0	0	hypothetical protein HMPREF1120_04566 [Exophiala dermatitidis NIH/UT8656]	--	--	--	--	--	--	S	COG1853	flavin reductase domain protein, FMN-binding	--	--	--
TRINITY_DN10419_c0_g2_i1_1	0	0	0.0765422	0	0	0	hypothetical protein PV06_07892 [Exophiala oligosperma]	--	--	--	--	--	--	S	COG1853	flavin reductase domain protein, FMN-binding	--	PF01613.17	Flavin reductase like domain
TRINITY_DN1041_c0_g1_i1_1	0	0	0	0	0	0	--	--	--	--	--	--	--	--	--	--	--	--	--
TRINITY_DN1041_c0_g1_i1_3	0	0	0	0.558816	0.000532886	0	--	--	--	--	--	--	--	--	--	--	--	--	--
TRINITY_DN10420_c0_g1_i1_3	11.8766	12.1361	11.061	12.4042	12.2869	13.1069	--	--	--	--	--	--	--	--	--	--	--	--	--
TRINITY_DN10421_c0_g1_i1_3	0.667902	0.587967	0.144833	0.550491	0.293226	0.600955	--	--	--	--	--	--	--	--	--	--	--	--	--
TRINITY_DN10422_c0_g1_i1_2	0.0915702	0.0507032	0.695166	0.397799	0.405275	0.302075	--	--	--	--	--	--	--	--	--	--	--	--	--
TRINITY_DN10424_c0_g1_i1_2	2.51021	1.49953	1.26594	3.56208	2.22065	1.16891	--	--	--	--	--	--	--	--	--	--	--	--	--
TRINITY_DN10426_c0_g1_i1_1	0.634705	0.544245	0.754717	0.687758	0.865984	0.703491	PREDICTED: probable disease resistance protein At1g58602 [Vitis vinifera]	Disease resistance protein RPP8 OS=Arabidopsis thaliana OX=3702 GN=RPP8 PE=1 SV=2	--	Apoptotic ATPase	[T]	CELLULAR PROCESSES AND SIGNALING	Signal transduction mechanisms	S	COG4886	leucine Rich Repeat	--	PF12799.6,PF13855.5	Leucine Rich repeats (2 copies)|Leucine rich repeat
TRINITY_DN10427_c0_g1_i1_3	1.51471	1.73369	0.75203	0.59676	0.926576	1.36429	--	--	--	--	--	--	--	--	--	--	--	--	--
TRINITY_DN10430_c0_g1_i1_2	2.18772	1.74531	1.71436	0.267962	0.807782	0.811248	--	--	--	--	--	--	--	--	--	--	--	--	--
TRINITY_DN10431_c1_g1_i1_1	0.177568	0.190886	0	0.384005	0	0	--	--	--	--	--	--	--	--	--	--	--	--	--
TRINITY_DN10432_c0_g1_i1_2	1.48422	0.724201	1.02283	1.42506	0.415539	0.513559	--	--	--	--	--	--	--	--	--	--	--	--	--
TRINITY_DN10433_c0_g1_i1_1	2.67869	1.73e-40	0.336376	1.4028	0.8069	0.00245908	BXL1 [Pinus tabuliformis]	Beta-xylosidase/alpha-L-arabinofuranosidase 1 (Fragment) OS=Medicago sativa subsp. varia OX=36902 GN=Xyl1 PE=1 SV=1	XYL4	--	--	--	--	G	COG1472	hydrolase family 3	Cellular Component: extracellular region (GO:0005576);|Molecular Function: xylan 1,4-beta-xylosidase activity (GO:0009044);|Biological Process: xylan catabolic process (GO:0045493);|Molecular Function: alpha-L-arabinofuranosidase activity (GO:0046556);	--	--
TRINITY_DN10433_c0_g1_i1_2	0.867144	0.645382	0	0.937045	0	0.637591	--	--	--	--	--	--	--	--	--	--	--	--	--
TRINITY_DN10435_c0_g1_i1_1	2.7152	0.967991	1.57473	1.64828	0.949104	0.951189	protein SRG1-like [Phoenix dactylifera]	S-norcoclaurine synthase 1 OS=Coptis japonica OX=3442 GN=NCS1 PE=1 SV=1	--	Iron/ascorbate family oxidoreductases	[QR]	METABOLISM|POORLY CHARACTERIZED	Secondary metabolites biosynthesis, transport and catabolism |General function prediction only	S	COG3491	2OGFe(II) oxygenase	Biological Process: alkaloid metabolic process (GO:0009820);|Molecular Function: oxidoreductase activity (GO:0016491);|Molecular Function: metal ion binding (GO:0046872);|Molecular Function: (S)-norcoclaurine synthase activity (GO:0050474);	--	--
TRINITY_DN10436_c0_g1_i1_2	0.655793	0.907388	0.706667	0	0	0.534539	--	--	--	--	--	--	--	--	--	--	--	--	--
TRINITY_DN10440_c0_g1_i1_1	0	0.431822	0	0.834846	0.419954	0	--	--	--	--	--	--	--	--	--	--	--	--	--
TRINITY_DN10440_c0_g1_i1_3	7.0979	6.45215	5.747	5.15713	6.5308	4.0514	--	--	--	--	--	--	--	--	--	--	--	--	--
TRINITY_DN10441_c0_g1_i1_1	7.52982	7.25084	9.31598	4.70273	4.81591	6.07326	unknown [Picea sitchensis]	Probable isoaspartyl peptidase/L-asparaginase 2 OS=Arabidopsis thaliana OX=3702 GN=At3g16150 PE=2 SV=2	iaaA, ASRGL1	Asparaginase	[E]	METABOLISM	Amino acid transport and metabolism	E	COG1446	asparaginase	Molecular Function: asparaginase activity (GO:0004067);|Cellular Component: cytoplasm (GO:0005737);|Molecular Function: beta-aspartyl-peptidase activity (GO:0008798);|Molecular Function: hydrolase activity (GO:0016787);|Biological Process: asparagine catabolic process via L-aspartate (GO:0033345);|Biological Process: protein maturation (GO:0051604);	PF01112.17	Asparaginase
TRINITY_DN10444_c0_g1_i1_1	2.11637	1.36509	2.63728	2.3008	2.38726	1.69782	--	--	--	--	--	--	--	--	--	--	--	--	--
TRINITY_DN10444_c0_g1_i1_2	5.48595	5.5013	4.63228	2.98557	2.59704	3.20348	protochlorophyllide reductase ChlN subunit (chloroplast) [Cryptomeria japonica]	Light-independent protochlorophyllide reductase subunit N OS=Pinus koraiensis OX=88728 GN=chlN PE=3 SV=1	chlN	--	--	--	--	C	COG2710	nitrogenase	Molecular Function: ATP binding (GO:0005524);|Cellular Component: chloroplast (GO:0009507);|Molecular Function: oxidoreductase activity, acting on the CH-CH group of donors, iron-sulfur protein as acceptor (GO:0016636);|Molecular Function: oxidoreductase activity, acting on iron-sulfur proteins as donors (GO:0016730);|Biological Process: photosynthesis, dark reaction (GO:0019685);|Biological Proc…	PF00148.18,PF00142.17,PF01656.22,PF13614.5,PF02374.14,PF10609.8	Nitrogenase component 1 type Oxidoreductase|4Fe-4S iron sulfur cluster binding proteins, NifH/frxC family|CobQ/CobB/MinD/ParA nucleotide binding domain|AAA domain|Anion-transporting ATPase|NUBPL iron-transfer P-loop NTPase
TRINITY_DN10447_c0_g1_i1_2	0	3.67925	1.07846	0.355203	0.362275	0.717603	--	--	--	--	--	--	--	--	--	--	--	--	--
TRINITY_DN1044_c0_g1_i1_1	0	0	0	0	0	0	--	--	--	--	--	--	--	--	--	--	--	--	--
TRINITY_DN10450_c0_g1_i1_1	2.14119	0.590721	1.75238	1.42598	1.78922	2.64982	--	--	--	--	--	--	--	--	--	--	--	--	--
TRINITY_DN10451_c0_g1_i1_2	10.1494	9.6767	10.8195	11.0928	10.582	11.4897	scarecrow-like 6 [Larix kaempferi]	Scarecrow-like protein 6 OS=Arabidopsis thaliana OX=3702 GN=SCL6 PE=1 SV=1	--	--	--	--	--	S	ENOG410YANM	Scarecrow-like protein	Molecular Function: DNA-binding transcription factor activity (GO:0003700);|Cellular Component: nucleus (GO:0005634);|Biological Process: regulation of transcription, DNA-templated (GO:0006355);|Biological Process: circadian rhythm (GO:0007623);|Biological Process: cell differentiation (GO:0030154);|Molecular Function: sequence-specific DNA binding (GO:0043565);|Biological Process: root hair cell…	PF03514.13	GRAS domain family
TRINITY_DN10453_c0_g1_i1_1	20.0048	20.5974	20.1471	18.6171	19.8526	19.1381	unknown [Picea sitchensis]	Peroxisomal membrane protein PMP22 OS=Arabidopsis thaliana OX=3702 GN=PMP22 PE=1 SV=1	PXMP2, PMP22	Peroxisomal membrane protein MPV17 and related proteins	[R]	POORLY CHARACTERIZED	General function prediction only	S	ENOG4111SYH	Peroxisomal membrane protein	Cellular Component: cytoplasm (GO:0005737);|Cellular Component: peroxisomal membrane (GO:0005778);|Cellular Component: integral component of membrane (GO:0016021);	PF04117.11	Mpv17 / PMP22 family
TRINITY_DN10453_c0_g1_i1_3	0.422038	0.232758	0	0.226093	0.688412	0.23103	--	--	--	--	--	--	--	--	--	--	--	--	--
TRINITY_DN10454_c0_g1_i1_1	0.404111	0.484077	0.119527	0.348068	0.332332	0.243275	--	--	--	--	--	--	--	--	--	--	--	--	--
TRINITY_DN10454_c0_g1_i1_2	1.09392	0.903672	0	0.580787	0.303349	0.886701	--	--	--	--	--	--	--	--	--	--	--	--	--
TRINITY_DN10455_c0_g1_i1_3	1.71595	0.485005	1.89019	2.36251	0.972482	3.35037	--	--	--	--	--	--	--	--	--	--	--	--	--
TRINITY_DN10455_c0_g1_i2_1	1.75118	1.64617	1.62901	1.31014	1.69915	1.39823	DExH-box ATP-dependent RNA helicase DExH1-like isoform X1 [Physcomitrella patens]	DExH-box ATP-dependent RNA helicase DExH1 OS=Arabidopsis thaliana OX=3702 GN=At2g35920 PE=2 SV=1	DHX57	ATP-dependent RNA helicase A	[A]	INFORMATION STORAGE AND PROCESSING	RNA processing and modification	L	COG1643	helicase	Molecular Function: RNA binding (GO:0003723);|Molecular Function: ATP binding (GO:0005524);|Cellular Component: nucleus (GO:0005634);|Molecular Function: ATP-dependent 3'-5' RNA helicase activity (GO:0034459);	PF07717.15,PF00271.30,PF04408.22,PF05773.21,PF00270.28	Oligonucleotide/oligosaccharide-binding (OB)-fold|Helicase conserved C-terminal domain|Helicase associated domain (HA2)|RWD domain|DEAD/DEAH box helicase
TRINITY_DN10457_c0_g1_i1_1	1.35109	2.04289	0.403965	0.392863	0.412321	0.800897	--	--	--	--	--	--	--	--	--	--	--	--	--
TRINITY_DN10457_c0_g1_i1_3	1.84997	1.68917	1.51797	1.24994	1.04752	1.61975	VQ motif-containing protein 4 [Amborella trichopoda]	--	--	--	--	--	--	--	--	--	--	PF05678.13	VQ motif
TRINITY_DN10457_c0_g2_i1_1	2.47681	3.25877	4.03326	0.908431	0.926066	0	--	--	--	--	--	--	--	--	--	--	--	--	--
TRINITY_DN10458_c0_g1_i1_1	19.2623	20.0895	22.9868	15.382	15.9602	18.1166	uncharacterized protein LOC112290693 [Physcomitrella patens]	--	--	--	--	--	--	S	ENOG410YSMZ	NA	--	--	--
TRINITY_DN10459_c0_g1_i1_2	21.737	22.2608	23.4014	21.6458	20.3286	21.997	PREDICTED: probable serine/threonine-protein kinase PBL19 isoform X2 [Elaeis guineensis]	Serine/threonine-protein kinase PCRK1 OS=Arabidopsis thaliana OX=3702 GN=PCRK1 PE=1 SV=1	--	Serine/threonine protein kinase	[T]	CELLULAR PROCESSES AND SIGNALING	Signal transduction mechanisms	T	COG0515	Serine Threonine protein kinase	Biological Process: pattern recognition receptor signaling pathway (GO:0002221);|Molecular Function: protein kinase activity (GO:0004672);|Molecular Function: ATP binding (GO:0005524);|Cellular Component: plasma membrane (GO:0005886);|Biological Process: response to bacterium (GO:0009617);|Biological Process: defense response to bacterium (GO:0042742);|Biological Process: pathogen-associated mole…	PF00069.24,PF07714.16	Protein kinase domain|Protein tyrosine kinase
TRINITY_DN10460_c0_g1_i1_2	1.10099	0.854086	0.677629	0.34201	0.347733	0.173222	--	--	--	--	--	--	--	--	--	--	--	--	--
TRINITY_DN10460_c0_g2_i1_2	1.54355	0.845787	1.07017	0.478366	0.73272	0.488233	--	--	--	--	--	--	--	--	--	--	--	--	--
TRINITY_DN10461_c0_g1_i1_2	1.72139	1.9644	1.12592	2.62015	0.768047	2.32168	--	--	--	--	--	--	--	--	--	--	--	--	--
TRINITY_DN10461_c0_g1_i1_3	1.25473	1.68616	1.32032	2.43146	3.01078	2.1814	--	--	--	--	--	--	--	--	--	--	--	--	--
TRINITY_DN10461_c0_g1_i2_1	29.14	30.0408	30.3391	30.6262	29.2031	27.1952	PREDICTED: plasminogen activator inhibitor 1 RNA-binding protein [Nelumbo nucifera]	RGG repeats nuclear RNA binding protein A (Fragment) OS=Nicotiana tabacum OX=4097 GN=RggA PE=2 SV=1	SERBP1	Predicted RNA-binding protein	[R]	POORLY CHARACTERIZED	General function prediction only	S	ENOG410YBHR	SERPINE1 mRNA binding protein 1	Molecular Function: RNA binding (GO:0003723);|Cellular Component: nucleus (GO:0005634);|Biological Process: response to light stimulus (GO:0009416);|Cellular Component: perinuclear region of cytoplasm (GO:0048471);	PF04774.14,PF09598.9	Hyaluronan / mRNA binding family|Stm1
TRINITY_DN10462_c0_g1_i1_1	0.0841216	0	0.0891943	0	0	0	--	--	--	--	--	--	--	--	--	--	--	--	--
TRINITY_DN10464_c0_g1_i1_1	0	0.0809728	0	0.0803276	0.0816648	0.0827095	--	--	--	--	--	--	--	--	--	--	--	--	--
TRINITY_DN10464_c0_g1_i1_3	5.8e-12	0	0.501474	0.507013	0.499327	0.509027	Pentatricopeptide repeat-containing protein [Actinidia chinensis var. chinensis]	Pentatricopeptide repeat-containing protein At2g33760 OS=Arabidopsis thaliana OX=3702 GN=PCMP-H6 PE=3 SV=1	--	FOG: PPR repeat	[R]	POORLY CHARACTERIZED	General function prediction only	S	ENOG410Z7Z7	Pentatricopeptide repeat-containing protein	--	PF01535.19,PF13041.5,PF12854.6,PF13812.5	PPR repeat|PPR repeat family|PPR repeat|Pentatricopeptide repeat domain
TRINITY_DN10466_c0_g1_i1_3	0.211131	0.377472	0.305459	0.514637	0.763371	0.616887	--	--	--	--	--	--	--	--	--	--	--	--	--
TRINITY_DN10467_c0_g1_i1_1	0.816116	0	1.70045	0.835149	0.863213	0	--	--	--	--	--	--	--	--	--	--	--	--	--
TRINITY_DN10467_c0_g1_i1_3	1.27078	1.09572	0.536871	0.842309	0.436144	0.536908	--	--	--	--	--	--	--	--	--	--	--	--	--
TRINITY_DN10467_c0_g2_i1_1	3.24683	0.88814	1.70584	0.828709	0	0.877889	--	--	--	--	--	--	--	--	--	--	--	--	--
TRINITY_DN10469_c0_g1_i1_1	2.0202	1.89872	1.85783	1.8689	2.62141	2.44215	B3 domain-containing protein Os11g0197600-like isoform X4 [Phoenix dactylifera]	B3 domain-containing protein Os01g0723500 OS=Oryza sativa subsp. japonica OX=39947 GN=Os01g0723500 PE=3 SV=1	--	--	--	--	--	K	ENOG410YZ3E	B3 domain-containing transcription factor	Molecular Function: DNA binding (GO:0003677);|Cellular Component: nucleus (GO:0005634);	PF02362.20	B3 DNA binding domain
TRINITY_DN1046_c0_g1_i1_3	1.85597	2.10201	3.27496	4.01442	4.01494	4.70023	--	--	--	--	--	--	--	--	--	--	--	--	--
TRINITY_DN10470_c0_g1_i1_1	1.08365	1.1199	0.639493	1.07931	0.103472	0.528155	--	--	--	--	--	--	--	--	--	--	--	--	--
TRINITY_DN10470_c0_g1_i1_2	1.36892	0.429738	0.723607	1.47389	0.42281	0.645425	--	--	--	--	--	--	--	--	--	--	--	--	--
TRINITY_DN10470_c0_g1_i2_3	0.028333	0.0315339	0.0623493	1.8852	1.94653	1.4573	--	--	--	--	--	--	--	--	--	--	--	--	--
TRINITY_DN10472_c0_g1_i3_3	14.2428	14.2908	16.0261	16.2298	14.4485	15.4025	--	--	--	--	--	--	--	--	--	--	--	PF15938.4	Domain of unknown function (DUF4750)
TRINITY_DN10474_c0_g1_i1_1	0.276498	0.744409	0.546155	0.533706	0.312037	0.776214	--	--	--	--	--	--	--	--	--	--	--	--	--
TRINITY_DN10479_c0_g1_i1_1	34.4518	32.5105	35.5094	33.6354	32.0622	32.1733	unknown [Picea sitchensis]	Protein transport protein SFT2 OS=Saccharomyces cerevisiae (strain ATCC 204508 / S288c) OX=559292 GN=SFT2 PE=1 SV=1	--	Membrane protein involved in ER to Golgi transport	[U]	CELLULAR PROCESSES AND SIGNALING	Intracellular trafficking, secretion, and vesicular transport	U	COG5102	SFT2 domain containing	Cellular Component: Golgi trans cisterna (GO:0000138);|Cellular Component: Golgi membrane (GO:0000139);|Cellular Component: cytosol (GO:0005829);|Biological Process: protein transport (GO:0015031);|Cellular Component: integral component of membrane (GO:0016021);|Biological Process: retrograde transport, endosome to Golgi (GO:0042147);	PF04178.11	Got1/Sft2-like family
TRINITY_DN1047_c0_g1_i1_1	0.744081	4.55e-22	0.523736	0.774586	0.262167	0.532663	--	--	--	--	--	--	--	--	--	--	--	--	--
TRINITY_DN10481_c0_g1_i1_2	0.474478	2.10679	0.517455	0.768466	0.526046	0.529555	--	--	--	--	--	--	--	--	--	--	--	--	--
TRINITY_DN10482_c0_g1_i1_1	0.571148	0.487918	0.533941	0.808164	0.539802	0.448539	--	--	--	--	--	--	--	--	--	--	--	--	--
TRINITY_DN10483_c0_g1_i1_3	1.57472	0.339273	1.33346	0.665688	1.00354	0	--	--	--	--	--	--	--	--	--	--	--	--	--
TRINITY_DN10485_c0_g1_i1_2	1.22889	2.2523	2.52457	1.15518	1.21398	1.20121	--	--	--	--	--	--	--	--	--	--	--	--	--
TRINITY_DN10485_c0_g2_i1_2	0.681755	0	1.45497	0.747128	0	0.726898	--	--	--	--	--	--	--	--	--	--	--	--	--
TRINITY_DN10486_c0_g1_i1_2	8.02522	7.90863	7.97182	7.62554	8.38142	9.05152	unknown [Picea sitchensis]	--	--	--	--	--	--	--	--	--	--	PF05553.10,PF14364.5	Cotton fibre expressed protein|Domain of unknown function (DUF4408)
TRINITY_DN10486_c0_g1_i2_1	13.8602	15.3054	13.279	18.6028	18.4566	18.4725	--	--	--	--	--	--	--	--	--	--	--	--	--
TRINITY_DN10487_c0_g1_i2_1	4.03052	4.28567	3.9872	3.98161	3.21746	3.07139	hypothetical protein AXG93_4010s1000 [Marchantia polymorpha subsp. ruderalis]	Ubiquitin carboxyl-terminal hydrolase 2 OS=Arabidopsis thaliana OX=3702 GN=UBP2 PE=1 SV=2	USP16_45	Ubiquitin-specific protease	[O]	CELLULAR PROCESSES AND SIGNALING	Posttranslational modification, protein turnover, chaperones	O	ENOG4111P9Z	ubiquitin carboxyl-terminal hydrolase	Cellular Component: proteasome complex (GO:0000502);|Molecular Function: cysteine-type endopeptidase activity (GO:0004197);|Molecular Function: thiol-dependent ubiquitin-specific protease activity (GO:0004843);|Biological Process: ubiquitin-dependent protein catabolic process (GO:0006511);|Molecular Function: zinc ion binding (GO:0008270);|Cellular Component: chloroplast (GO:0009507);|Biological …	PF00443.28,PF02148.18,PF13423.5	Ubiquitin carboxyl-terminal hydrolase|Zn-finger in ubiquitin-hydrolases and other protein|Ubiquitin carboxyl-terminal hydrolase
TRINITY_DN10490_c0_g1_i1_2	4.39189	2.34949	2.61717	2.24845	2.63226	4.01426	muramidase, putative [Cordyceps militaris CM01]	--	--	--	--	--	--	S	ENOG410YHTS	NA	--	--	--
TRINITY_DN10491_c0_g1_i1_3	38.8446	39.2891	41.8073	51.7224	46.0352	40.3164	unknown [Picea sitchensis]	--	--	--	--	--	--	--	--	--	--	--	--
TRINITY_DN10492_c0_g1_i1_2	0.516996	1.68774	0	0.545051	1.62366	0	NBS, partial [Pinus taeda]	--	--	--	--	--	--	--	--	--	--	--	--
TRINITY_DN10495_c0_g1_i1_3	2.79446	3.06707	2.72335	2.52058	2.77113	1.97862	hypothetical protein JCGZ_06992 [Jatropha curcas]	--	--	--	--	--	--	S	ENOG4111JFK	expressed protein	--	PF04654.11	Protein of unknown function, DUF599
TRINITY_DN10496_c0_g1_i1_2	0.441368	0.636018	0.46991	0.154928	0	0.15732	--	--	--	--	--	--	--	--	--	--	--	--	--
TRINITY_DN10496_c0_g2_i1_2	0.809206	1.04448	0.511734	0.141109	0.147394	0.221427	uncharacterized protein LOC111830437 [Capsella rubella]	--	--	--	--	--	--	--	--	--	--	--	--
TRINITY_DN10497_c0_g1_i1_3	0	0	0	0.931068	0.741955	0.560006	putative UPF0481 protein At3g02645 [Quercus suber]	--	--	--	--	--	--	--	--	--	--	PF03140.14	Plant protein of unknown function
TRINITY_DN10497_c0_g2_i1_1	1.69351	0.930846	1.78429	1.81397	0	0	--	--	--	--	--	--	--	--	--	--	--	--	--
TRINITY_DN10498_c0_g1_i1_1	1.85402	1.57434	1.45058	1.76107	1.81368	2.31289	PREDICTED: probable LRR receptor-like serine/threonine-protein kinase At2g24230 [Nelumbo nucifera]	Calmodulin-binding receptor kinase CaMRLK OS=Arabidopsis thaliana OX=3702 GN=CAMRLK PE=1 SV=1	--	--	--	--	--	T	ENOG410XUCB	LRR receptor-like serine threonine-protein kinase	Molecular Function: protein kinase activity (GO:0004672);|Molecular Function: calmodulin binding (GO:0005516);|Molecular Function: ATP binding (GO:0005524);|Cellular Component: plasma membrane (GO:0005886);|Biological Process: response to osmotic stress (GO:0006970);|Biological Process: response to insect (GO:0009625);|Biological Process: response to auxin (GO:0009733);|Biological Process: embryo…	PF07714.16,PF13855.5,PF12799.6,PF00069.24,PF13516.5,PF00560.32	Protein tyrosine kinase|Leucine rich repeat|Leucine Rich repeats (2 copies)|Protein kinase domain|Leucine Rich repeat|Leucine Rich Repeat
TRINITY_DN104_c0_g1_i1_3	0	0	0	0	0.357714	0.353552	--	--	--	--	--	--	--	--	--	--	--	--	--
TRINITY_DN104_c0_g2_i1_3	0	0	0	1.32988	0	1.18715	--	--	--	--	--	--	--	--	--	--	--	--	--
TRINITY_DN10500_c0_g1_i1_3	0.446392	0.845414	0.485037	0.669344	0.966746	1.0352	--	--	--	--	--	--	--	--	--	--	--	--	--
TRINITY_DN10501_c0_g1_i1_2	154.695	149.088	150.588	140.677	141.387	139.451	PREDICTED: heat shock cognate 70 kDa protein 2 [Oryza brachyantha]	Heat shock cognate 70 kDa protein OS=Petunia hybrida OX=4102 GN=HSP70 PE=2 SV=1	HSPA1_8	Molecular chaperones HSP70/HSC70, HSP70 superfamily	[O]	CELLULAR PROCESSES AND SIGNALING	Posttranslational modification, protein turnover, chaperones	O	COG0443	Heat shock protein	Molecular Function: ATP binding (GO:0005524);	PF00012.19,PF06723.12,PF10712.8	Hsp70 protein|MreB/Mbl protein|NAD-specific glutamate dehydrogenase
TRINITY_DN10502_c0_g1_i1_1	0.146165	0	0	0	0	0	--	--	--	--	--	--	--	--	--	--	--	--	--
TRINITY_DN10502_c0_g1_i1_3	20.8356	23.8541	21.2187	23.1147	27.0617	22.3005	--	--	--	--	--	--	--	--	--	--	--	--	--
TRINITY_DN10503_c0_g1_i1_1	0.76956	0	0	0.559519	0	0.28252	uncharacterized protein LOC111994080 [Quercus suber]	--	--	--	--	--	--	S	ENOG4111XVU	NA	--	--	--
TRINITY_DN10503_c0_g1_i1_2	14.8164	15.2794	15.7348	12.7839	10.9573	16.8163	unknown [Picea sitchensis]	--	--	--	--	--	--	--	--	--	--	--	--
TRINITY_DN10504_c0_g1_i1_2	33.9721	32.1083	32.7893	35.8192	35.8415	36.7728	PREDICTED: putative clathrin assembly protein At2g01600 [Nelumbo nucifera]	Putative clathrin assembly protein At2g01600 OS=Arabidopsis thaliana OX=3702 GN=At2g01600 PE=2 SV=2	--	Clathrin assembly protein AP180 and related proteins, contain ENTH domain	[TU]	CELLULAR PROCESSES AND SIGNALING|CELLULAR PROCESSES AND SIGNALING	Signal transduction mechanisms |Intracellular trafficking, secretion, and vesicular transport	U	ENOG410XQ90	Clathrin assembly protein	Molecular Function: 1-phosphatidylinositol binding (GO:0005545);|Cellular Component: Golgi apparatus (GO:0005794);|Cellular Component: plasma membrane (GO:0005886);|Cellular Component: clathrin-coated pit (GO:0005905);|Biological Process: endocytosis (GO:0006897);|Cellular Component: membrane (GO:0016020);|Cellular Component: clathrin-coated vesicle (GO:0030136);|Molecular Function: clathrin bind…	PF07651.15,PF01417.19	ANTH domain|ENTH domain
TRINITY_DN10504_c0_g1_i1_3	0.147387	6.24e-14	6.89e-22	1.45731	0.999008	2.28e-05	--	--	--	--	--	--	--	--	--	--	--	--	--
TRINITY_DN10505_c0_g1_i1_1	0.762104	0.429366	0.281779	0.626473	0.143445	0.214308	--	--	rnhA, RNASEH1	--	--	--	--	--	--	--	--	--	--
TRINITY_DN10506_c0_g1_i1_1	0.651908	0.241939	0	0	0.119666	0.119625	--	--	--	--	--	--	--	--	--	--	--	--	--
TRINITY_DN10507_c0_g1_i1_1	23.5401	24.2464	25.6084	21.0517	23.075	22.0721	RAP domain-containing protein, chloroplastic [Manihot esculenta]	RAP domain-containing protein, chloroplastic OS=Arabidopsis thaliana OX=3702 GN=RAP PE=1 SV=1	--	--	--	--	--	S	ENOG41121F0	RAP domain	Molecular Function: RNA binding (GO:0003723);|Biological Process: defense response (GO:0006952);|Cellular Component: chloroplast nucleoid (GO:0042644);|Cellular Component: plastid nucleoid (GO:0042646);|Biological Process: chloroplast rRNA processing (GO:1901259);	PF08373.9	RAP domain
TRINITY_DN10507_c0_g1_i1_2	2.66927	4.23376	3.31389	0	0.850905	1.68628	--	--	--	--	--	--	--	--	--	--	--	--	--
TRINITY_DN10508_c0_g1_i1_1	5.16401	5.49026	5.42056	3.84933	2.99436	3.9851	unknown [Picea sitchensis]	Thioredoxin reductase NTRC OS=Oryza sativa subsp. japonica OX=39947 GN=Os07g0657900 PE=1 SV=2	trxB	Thioredoxin reductase	[O]	CELLULAR PROCESSES AND SIGNALING	Posttranslational modification, protein turnover, chaperones	O	COG0492	thioredoxin reductase	Molecular Function: thioredoxin-disulfide reductase activity (GO:0004791);|Molecular Function: enzyme activator activity (GO:0008047);|Cellular Component: chloroplast (GO:0009507);|Cellular Component: chloroplast stroma (GO:0009570);|Biological Process: regulation of chlorophyll biosynthetic process (GO:0010380);|Biological Process: regulation of starch biosynthetic process (GO:0010581);|Molecula…	PF07992.13,PF13738.5,PF00085.19,PF00070.26	Pyridine nucleotide-disulphide oxidoreductase|Pyridine nucleotide-disulphide oxidoreductase|Thioredoxin|Pyridine nucleotide-disulphide oxidoreductase
TRINITY_DN10510_c0_g1_i1_2	6.24e-23	0.764919	3.63026	1.82e-23	0.754482	6.87e-25	--	--	--	--	--	--	--	--	--	--	--	--	--
TRINITY_DN10510_c0_g1_i2_1	1.47116	1.58503	1.63095	1.84079	1.63495	1.63199	unknown [Picea sitchensis]	Putative pentatricopeptide repeat-containing protein At3g13770, mitochondrial OS=Arabidopsis thaliana OX=3702 GN=PCMP-H85 PE=3 SV=1	--	FOG: PPR repeat	[R]	POORLY CHARACTERIZED	General function prediction only	S	ENOG410Z7Z7	Pentatricopeptide repeat-containing protein	--	PF13041.5,PF01535.19,PF12854.6,PF13812.5,PF14432.5,PF17177.3	PPR repeat family|PPR repeat|PPR repeat|Pentatricopeptide repeat domain|DYW family of nucleic acid deaminases|Pentacotripeptide-repeat region of PRORP
TRINITY_DN10514_c0_g1_i1_1	0	0.265963	0	0	0	0	--	--	--	--	--	--	--	--	--	--	--	--	--
TRINITY_DN10516_c0_g2_i1_2	0	1.56529	0.773605	0.511992	0	0.772454	--	--	--	--	--	--	--	--	--	--	--	--	--
TRINITY_DN1051_c0_g1_i1_1	0	0	0	0	0	0.844038	--	--	--	--	--	--	--	--	--	--	--	--	--
TRINITY_DN10520_c0_g1_i1_1	71.3192	68.0242	68.8226	54.4261	53.1041	51.2278	unknown [Picea sitchensis]	28 kDa ribonucleoprotein, chloroplastic OS=Spinacia oleracea OX=3562 PE=1 SV=1	--	FOG: RRM domain	[R]	POORLY CHARACTERIZED	General function prediction only	S	COG0724	Rna-binding protein	Molecular Function: RNA binding (GO:0003723);|Biological Process: mRNA processing (GO:0006397);|Cellular Component: chloroplast (GO:0009507);	PF00076.21,PF13893.5,PF16367.4	RNA recognition motif. (a.k.a. RRM, RBD, or RNP domain)|RNA recognition motif. (a.k.a. RRM, RBD, or RNP domain)|RNA recognition motif
TRINITY_DN10520_c0_g1_i1_3	0	1.17712	0	0	0	0	--	--	--	--	--	--	--	--	--	--	--	--	--
TRINITY_DN10521_c0_g1_i1_1	54.6871	51.3661	52.0791	50.2795	50.4424	49.8859	unknown [Picea sitchensis]	Hydroxyacylglutathione hydrolase cytoplasmic OS=Arabidopsis thaliana OX=3702 GN=GLX2-2 PE=1 SV=2	E3.1.2.6, gloB	Glyoxylase	[R]	POORLY CHARACTERIZED	General function prediction only	S	COG0491	Beta-lactamase domain protein	Molecular Function: hydroxyacylglutathione hydrolase activity (GO:0004416);|Cellular Component: cytosol (GO:0005829);|Biological Process: methylglyoxal catabolic process to D-lactate via S-lactoyl-glutathione (GO:0019243);|Molecular Function: metal ion binding (GO:0046872);	PF16123.4,PF00753.26	Hydroxyacylglutathione hydrolase C-terminus|Metallo-beta-lactamase superfamily
TRINITY_DN10522_c0_g1_i1_2	19.1877	17.1385	17.7976	16.5346	16.2958	16.4989	hypothetical protein AMTR_s00016p00239400 [Amborella trichopoda]	Potassium transporter 7 OS=Oryza sativa subsp. japonica OX=39947 GN=HAK7 PE=2 SV=3	kup	--	--	--	--	P	COG3158	Transport of potassium into the cell (By similarity)	Biological Process: potassium ion transport (GO:0006813);|Molecular Function: potassium ion transmembrane transporter activity (GO:0015079);|Cellular Component: membrane (GO:0016020);|Cellular Component: integral component of membrane (GO:0016021);	PF02705.15	K+ potassium transporter
TRINITY_DN10522_c0_g1_i1_3	0.118069	0	2.47e-28	0.375772	0.906477	0.25825	--	--	--	--	--	--	--	--	--	--	--	--	--
TRINITY_DN10523_c0_g1_i1_3	0.401742	0.223412	0.215947	0.988981	1.0924	1.32763	pentatricopeptide repeat-containing protein At3g26540 [Amborella trichopoda]	Putative pentatricopeptide repeat-containing protein At3g23330 OS=Arabidopsis thaliana OX=3702 GN=PCMP-H32 PE=3 SV=1	--	FOG: PPR repeat	[R]	POORLY CHARACTERIZED	General function prediction only	S	ENOG410Z7Z7	Pentatricopeptide repeat-containing protein	--	PF13041.5,PF01535.19,PF13812.5,PF12854.6	PPR repeat family|PPR repeat|Pentatricopeptide repeat domain|PPR repeat
TRINITY_DN10524_c0_g1_i2_1	3.76e-25	0.33362	1.62438	0.95793	0.654077	4.74e-31	--	--	--	--	--	--	--	--	--	--	--	--	--
TRINITY_DN10529_c0_g1_i1_1	0.146037	0.160539	0.469772	0.157173	0.158883	1.29339	--	--	--	--	--	--	--	--	--	--	--	--	--
TRINITY_DN10529_c0_g1_i1_3	0.717864	2.25895	0.672201	1.14872	1.37904	1.01436	unknown [Picea sitchensis]	Ethylene-responsive transcription factor ERF018 OS=Arabidopsis thaliana OX=3702 GN=ERF018 PE=2 SV=1	--	--	--	--	--	K	ENOG410YZF0	AP2	Biological Process: defense response to insect (GO:0002213);|Molecular Function: DNA binding (GO:0003677);|Molecular Function: DNA-binding transcription factor activity (GO:0003700);|Cellular Component: nucleus (GO:0005634);|Biological Process: response to wounding (GO:0009611);|Biological Process: ethylene-activated signaling pathway (GO:0009873);|Biological Process: phloem or xylem histogenesis…	PF00847.19	AP2 domain
TRINITY_DN1052_c0_g1_i1_3	0.941564	1.03253	1.51682	1.02016	2.04136	1.53344	--	--	--	--	--	--	--	--	--	--	--	--	--
TRINITY_DN10530_c0_g1_i1_2	8.22134	7.92611	8.33677	9.0332	10.2288	9.85945	hypothetical protein MARPO_0035s0098 [Marchantia polymorpha]	--	--	--	--	--	--	S	ENOG410Y8QI	NA	--	--	--
TRINITY_DN10531_c0_g1_i1_1	6.51703	6.2541	6.18297	7.76213	7.01119	7.03651	PREDICTED: uncharacterized protein LOC107783190 [Nicotiana tabacum]	--	--	--	--	--	--	S	ENOG410XSBQ	NA	--	--	--
TRINITY_DN10531_c0_g1_i1_2	0.272956	0.300847	0.462095	0.457232	0.456273	0.404018	PREDICTED: scarecrow-like protein 3 [Eucalyptus grandis]	Scarecrow-like protein 3 OS=Arabidopsis thaliana OX=3702 GN=SCL3 PE=1 SV=1	--	--	--	--	--	K	ENOG410XRSH	Scarecrow-like protein	Molecular Function: DNA-binding transcription factor activity (GO:0003700);|Molecular Function: transcription coregulator activity (GO:0003712);|Cellular Component: nucleus (GO:0005634);|Biological Process: regulation of transcription, DNA-templated (GO:0006355);|Biological Process: response to gibberellin (GO:0009739);|Molecular Function: sequence-specific DNA binding (GO:0043565);	PF03514.13	GRAS domain family
TRINITY_DN10532_c0_g1_i1_3	7.1e-26	0	6.32e-36	0.743088	0.508165	0.904426	--	--	--	--	--	--	--	--	--	--	--	--	--
TRINITY_DN10532_c0_g2_i1_1	0	0.314134	0.307744	0	0.307704	0.31434	--	--	--	--	--	--	--	--	--	--	--	--	--
TRINITY_DN10533_c0_g1_i1_1	0.500191	0.280697	0.272694	0.542773	0	0.830597	--	--	--	--	--	--	--	--	--	--	--	--	--
TRINITY_DN10533_c0_g2_i1_1	0.599598	0.744366	0.655242	0.728056	0.3348	1.01276	--	--	--	--	--	--	--	--	--	--	--	--	--
TRINITY_DN10534_c0_g1_i1_2	0.56882	0.662939	0.624852	1.04974	0.873938	0.374818	hypothetical protein AXF42_Ash015379 [Apostasia shenzhenica]	--	--	--	--	--	--	S	ENOG410Y9CH	NA	--	--	--
TRINITY_DN10535_c0_g1_i1_1	0.371799	0.102374	0.511285	0.702293	0.306335	0.519248	--	--	--	--	--	--	--	--	--	--	--	--	--
TRINITY_DN10535_c0_g1_i1_3	0	0	0	0.247644	0	0.0841856	Zinc finger, CCHC-type [Trema orientale]	Retrovirus-related Pol polyprotein from transposon TNT 1-94 OS=Nicotiana tabacum OX=4097 PE=2 SV=1	DNMT1, dcm	--	--	--	--	L	COG2801	Retrotransposon protein	Cellular Component: retrotransposon nucleocapsid (GO:0000943);|Molecular Function: nucleic acid binding (GO:0003676);|Molecular Function: RNA-directed DNA polymerase activity (GO:0003964);|Molecular Function: aspartic-type endopeptidase activity (GO:0004190);|Molecular Function: endonuclease activity (GO:0004519);|Molecular Function: zinc ion binding (GO:0008270);|Biological Process: DNA integrat…	--	--
TRINITY_DN10537_c0_g1_i1_2	24.098	24.6582	25.4631	31.318	27.7035	25.6924	PREDICTED: GLABROUS1 enhancer-binding protein-like [Eucalyptus grandis]	Probable transcription factor At3g04930 OS=Arabidopsis thaliana OX=3702 GN=At3g04930 PE=1 SV=1	--	--	--	--	--	--	--	--	--	PF04504.13	Protein of unknown function, DUF573
TRINITY_DN10537_c0_g1_i1_3	0.814871	0.658342	0.517798	0.567254	0.58717	0.834127	PREDICTED: increased DNA methylation 1 [Nelumbo nucifera]	Increased DNA methylation 1 OS=Arabidopsis thaliana OX=3702 GN=IDM1 PE=1 SV=1	--	--	--	--	--	S	ENOG410Y0W7	PHD	Molecular Function: histone acetyltransferase activity (GO:0004402);|Cellular Component: nucleus (GO:0005634);|Cellular Component: plasmodesma (GO:0009506);|Molecular Function: double-stranded methylated DNA binding (GO:0010385);|Molecular Function: histone binding (GO:0042393);|Biological Process: histone H3-K18 acetylation (GO:0043971);|Biological Process: histone H3-K23 acetylation (GO:0043972…	PF16135.4	TPL-binding domain in jasmonate signalling
TRINITY_DN10538_c0_g1_i1_1	0.898414	1.12282	1.1569	0.667678	0.950394	0.827546	--	--	--	--	--	--	--	--	--	--	--	--	--
TRINITY_DN1053_c0_g1_i1_1	0.691202	0.761401	0	0	0.727599	0	--	--	--	--	--	--	--	--	--	--	--	--	--
TRINITY_DN10540_c0_g1_i1_1	0.0985603	0.167209	0.21756	0.0537171	0	0.0553597	Ty3/gypsy retrotransposon protein [Trifolium pratense]	--	--	FOG: Transposon-encoded proteins with TYA, reverse transcriptase, integrase domains in various combinations	[R]	POORLY CHARACTERIZED	General function prediction only	L	COG2801	Retrotransposon protein	--	--	--
TRINITY_DN10541_c0_g1_i1_1	0.624108	0.279599	0	0	0.135985	0.138241	--	--	--	--	--	--	--	--	--	--	--	--	--
TRINITY_DN10542_c0_g1_i1_1	1.16712	2.14705	2.53013	0.833961	0.930671	1.26584	PREDICTED: TATA-binding protein-associated factor 2N isoform X2 [Nelumbo nucifera]	--	--	RNA-binding Ran Zn-finger protein and related proteins	[R]	POORLY CHARACTERIZED	General function prediction only	S	ENOG410YNCK	zinc finger	--	PF00641.17	Zn-finger in Ran binding protein and others
TRINITY_DN10542_c0_g1_i1_3	2.06296	0.147306	1.12e-25	0.719607	7.08e-12	0.745378	--	--	--	--	--	--	--	--	--	--	--	--	--
TRINITY_DN10544_c0_g1_i1_1	0	1.57914	0.760384	0	0	0.382784	--	--	--	--	--	--	--	--	--	--	--	--	--
TRINITY_DN10544_c0_g2_i1_3	0	0.301402	0	0.891238	0	1.23e-11	--	--	--	--	--	--	--	--	--	--	--	--	--
TRINITY_DN10545_c0_g1_i4_1	1.86827	2.33482	2.65063	1.9951	1.8952	2.10647	subtilisin-like protein [Picea abies]	CO(2)-response secreted protease OS=Arabidopsis thaliana OX=3702 GN=CRSP PE=2 SV=1	--	--	--	--	--	O	COG1404	peptidase (S8 and S53, subtilisin, kexin, sedolisin	Molecular Function: serine-type endopeptidase activity (GO:0004252);|Cellular Component: cell wall (GO:0005618);|Biological Process: proteolysis (GO:0006508);|Molecular Function: serine-type peptidase activity (GO:0008236);|Biological Process: response to carbon dioxide (GO:0010037);|Cellular Component: apoplast (GO:0048046);|Biological Process: negative regulation of defense response to bacteriu…	PF00082.21,PF02225.21	Subtilase family|PA domain
TRINITY_DN10545_c0_g2_i1_3	0.9229	2.75411	2.11522	4.18358	1.87182	2.19833	--	--	--	--	--	--	--	--	--	--	--	--	--
TRINITY_DN10546_c0_g1_i1_2	6.93375	5.04839	5.3957	12.4136	2.48723	1.62611	--	--	--	--	--	--	--	--	--	--	--	--	--
TRINITY_DN10547_c0_g1_i1_2	0.610248	1.00093	1.94494	0	0.330349	0	--	--	--	--	--	--	--	--	--	--	--	--	--
TRINITY_DN10548_c0_g1_i1_2	0.683203	0.532737	0.149297	0.735622	0.22769	0.228551	--	--	--	--	--	--	--	--	--	--	--	--	--
TRINITY_DN10549_c0_g1_i1_1	0	1.34945	1.31432	1.26823	0.320557	1.32279	--	--	--	--	--	--	--	--	--	--	--	--	--
TRINITY_DN10550_c0_g1_i1_1	0	2.52339	0.685814	1.13398	0.695591	0.229422	--	--	--	--	--	--	--	--	--	--	--	--	--
TRINITY_DN10554_c0_g1_i2_3	0.329921	0.304655	0.261629	0.851595	0.526348	0.707463	hypothetical protein MARPO_1350s0001 [Marchantia polymorpha]	Growth-regulating factor 1 OS=Arabidopsis thaliana OX=3702 GN=GRF1 PE=1 SV=1	--	--	--	--	--	K	ENOG4111S3M	growth-regulating factor	Molecular Function: ATP binding (GO:0005524);|Cellular Component: nucleus (GO:0005634);|Biological Process: transcription, DNA-templated (GO:0006351);|Biological Process: regulation of transcription, DNA-templated (GO:0006355);|Biological Process: response to nematode (GO:0009624);|Biological Process: glucosinolate metabolic process (GO:0019760);|Molecular Function: sequence-specific DNA binding …	--	--
TRINITY_DN10554_c0_g2_i1_3	0.199129	0.272349	0.407324	0.616263	0.571945	0.419959	growth regulating factor 3 [Larix kaempferi]	Growth-regulating factor 1 OS=Arabidopsis thaliana OX=3702 GN=GRF1 PE=1 SV=1	--	--	--	--	--	K	ENOG4111S3M	growth-regulating factor	Molecular Function: ATP binding (GO:0005524);|Cellular Component: nucleus (GO:0005634);|Biological Process: transcription, DNA-templated (GO:0006351);|Biological Process: regulation of transcription, DNA-templated (GO:0006355);|Biological Process: response to nematode (GO:0009624);|Biological Process: glucosinolate metabolic process (GO:0019760);|Molecular Function: sequence-specific DNA binding …	PF08879.9,PF08880.10	WRC|QLQ
TRINITY_DN10555_c0_g1_i1_2	2.35987	2.06674	4.46809	2.02655	0	0	--	--	--	--	--	--	--	--	--	--	--	--	--
TRINITY_DN10556_c0_g1_i1_1	3.95986	3.80278	3.99055	4.18867	3.84285	3.92805	receptor-like cytosolic serine/threonine-protein kinase RBK2 [Papaver somniferum]	Receptor-like cytosolic serine/threonine-protein kinase RBK2 OS=Arabidopsis thaliana OX=3702 GN=RBK2 PE=1 SV=1	--	Serine/threonine protein kinase	[T]	CELLULAR PROCESSES AND SIGNALING	Signal transduction mechanisms	T	COG0515	Serine Threonine protein kinase	--	PF00069.24,PF07714.16,PF00582.25	Protein kinase domain|Protein tyrosine kinase|Universal stress protein family
TRINITY_DN10556_c0_g1_i2_3	1.59259	1.61615	2.64305	2.94392	2.60804	2.50738	wounding-induced ribonuclease [Artemisia annua]	Ribonuclease 1 OS=Arabidopsis thaliana OX=3702 GN=RNS1 PE=1 SV=1	E3.1.27.1	Ribonuclease, T2 family	[A]	INFORMATION STORAGE AND PROCESSING	RNA processing and modification	S	ENOG4111M7G	ribonuclease T2 activity	Molecular Function: RNA binding (GO:0003723);|Molecular Function: endoribonuclease activity (GO:0004521);|Molecular Function: ribonuclease activity (GO:0004540);|Cellular Component: extracellular region (GO:0005576);|Cellular Component: cell wall (GO:0005618);|Cellular Component: plasma membrane (GO:0005886);|Biological Process: RNA catabolic process (GO:0006401);|Biological Process: response to …	PF00445.17	Ribonuclease T2 family
TRINITY_DN10557_c0_g2_i1_1	0.621023	0.341653	0.328748	0	0.648936	0	--	--	--	--	--	--	--	--	--	--	--	--	--
TRINITY_DN10558_c0_g1_i1_1	0	0.40812	0.395634	0	0.410601	0.401588	--	--	--	--	--	--	--	--	--	--	--	--	--
TRINITY_DN10560_c0_g1_i1_3	1.81293	0.730957	1.12901	1.95858	1.60196	1.30209	--	--	--	--	--	--	--	--	--	--	--	--	--
TRINITY_DN10561_c0_g1_i1_2	0.905719	0.756653	2.44704	2.24008	1.99785	2.76715	--	--	--	--	--	--	--	--	--	--	--	--	--
TRINITY_DN10562_c0_g1_i2_2	3.96037	4.26908	3.70438	4.00371	2.72071	3.56193	--	--	--	--	--	--	--	--	--	--	--	--	--
TRINITY_DN10564_c0_g1_i2_1	6.0733	7.06973	5.33628	10.1785	10.989	10.6733	putative DNA-binding protein p24 [Arabidopsis thaliana]	Single-stranded DNA-binding protein WHY1, chloroplastic OS=Arabidopsis thaliana OX=3702 GN=WHY1 PE=1 SV=1	--	--	--	--	--	K	ENOG41124UZ	Single-stranded DNA-binding protein that functions in both chloroplasts and nucleus. In chloroplasts, maintains plastid genome stability by preventing break-induced and short homology- dependent illegitimate recombinations. In	Molecular Function: DNA binding (GO:0003677);|Molecular Function: single-stranded DNA binding (GO:0003697);|Molecular Function: mRNA binding (GO:0003729);|Biological Process: DNA repair (GO:0006281);|Biological Process: regulation of transcription, DNA-templated (GO:0006355);|Biological Process: defense response (GO:0006952);|Cellular Component: nucleoid (GO:0009295);|Cellular Component: chloropl…	PF08536.10	Whirly transcription factor
TRINITY_DN10565_c0_g1_i1_3	0.650854	0.623978	0.419277	1.24705	1.0131	0.751796	unknown [Picea sitchensis]	Protein STRICTOSIDINE SYNTHASE-LIKE 3 OS=Arabidopsis thaliana OX=3702 GN=SSL3 PE=2 SV=1	--	Predicted alkaloid synthase/Surface mucin Hemomucin	[R]	POORLY CHARACTERIZED	General function prediction only	G	COG3386	SMP-30 gluconolaconase LRE domain protein	Cellular Component: vacuolar membrane (GO:0005774);|Cellular Component: endoplasmic reticulum (GO:0005783);|Biological Process: biosynthetic process (GO:0009058);|Cellular Component: membrane (GO:0016020);	PF03088.15,PF08450.11,PF01436.20	Strictosidine synthase|SMP-30/Gluconolaconase/LRE-like region|NHL repeat
TRINITY_DN10566_c0_g1_i2_2	104.169	96.6069	100.287	110.001	108.73	111.675	unknown [Picea sitchensis]	--	--	Uncharacterized conserved protein	[S]	POORLY CHARACTERIZED	Function unknown	S	ENOG410YWA9	NA	--	--	--
TRINITY_DN10567_c0_g1_i1_3	2.32339	1.72701	2.455	1.70716	0	2.49146	--	--	--	--	--	--	--	--	--	--	--	--	--
TRINITY_DN10568_c0_g1_i1_1	0.850619	0.819797	0.932268	0.34016	0.464738	0.934495	--	--	--	--	--	--	--	--	--	--	--	--	--
TRINITY_DN1056_c0_g1_i1_3	7.35599	7.16299	7.81396	6.2126	3.48032	6.21591	--	--	--	--	--	--	--	--	--	--	--	--	--
TRINITY_DN10570_c0_g1_i1_1	23.9412	24.6413	23.184	20.3973	24.8138	22.5975	unknown [Picea sitchensis]	--	--	--	--	--	--	--	--	--	--	--	--
TRINITY_DN10570_c0_g1_i1_2	1.22301	1.53473	0.766682	6.33e-23	1.08571	2.61e-12	--	--	--	--	--	--	--	--	--	--	--	--	--
TRINITY_DN10572_c0_g1_i2_2	0.963595	0.743811	1.16172	0.531518	0.106333	0.320026	--	--	--	--	--	--	--	--	--	--	--	--	--
TRINITY_DN10572_c1_g1_i1_1	1.93293	2.71559	1.53252	0	0	1.05068	unknown [Picea sitchensis]	--	--	--	--	--	--	--	--	--	--	PF14223.5	gag-polypeptide of LTR copia-type
TRINITY_DN10574_c0_g1_i1_3	1.97056	0.599706	1.16354	3.04013	1.57003	3.77486	--	--	--	--	--	--	--	--	--	--	--	--	--
TRINITY_DN10576_c0_g1_i1_2	1.53483	0.865373	1.25593	2.58925	1.28773	2.13425	--	--	--	--	--	--	--	--	--	--	--	--	--
TRINITY_DN10576_c0_g1_i1_3	0.740305	0.405133	0.991673	1.21877	1.6607	1.47349	putative UPF0481 protein At3g02645 [Cucurbita maxima]	Putative UPF0481 protein At3g02645 OS=Arabidopsis thaliana OX=3702 GN=At3g02645 PE=3 SV=1	--	--	--	--	--	S	ENOG410Z7Z7	Pentatricopeptide repeat-containing protein	Cellular Component: integral component of membrane (GO:0016021);	PF03140.14	Plant protein of unknown function
TRINITY_DN10577_c0_g1_i1_2	1.12994	1.57394	0.620708	0.870773	0.67424	0.991667	--	--	--	--	--	--	--	--	--	--	--	--	--
TRINITY_DN10577_c0_g1_i1_3	0.802298	1.31019	1.18522	1.18221	1.651	1.87477	Disease resistance response protein 206 [Apostasia shenzhenica]	Dirigent protein 2 OS=Arabidopsis thaliana OX=3702 GN=DIR2 PE=2 SV=1	--	--	--	--	--	S	ENOG410YGJA	Disease resistance response protein	Cellular Component: apoplast (GO:0048046);	PF03018.13	Dirigent-like protein
TRINITY_DN10579_c0_g1_i1_2	1.35167	0.749681	0.727835	0.742126	2.26445	1.46028	--	--	--	--	--	--	--	--	--	--	--	--	--
TRINITY_DN10579_c0_g3_i1_3	4.73e-26	0.654763	2.08e-22	0.420764	0.207711	0.645279	--	--	--	--	--	--	--	--	--	--	--	--	--
TRINITY_DN10579_c0_g4_i1_3	0.210814	0.515504	0.114308	1.80669	0.848655	0.93827	uncharacterized protein LOC8284431 [Ricinus communis]	--	--	--	--	--	--	S	ENOG41124V7	NA	--	--	--
TRINITY_DN1057_c0_g1_i1_1	0.0802046	0	0.0430735	0	0	0.0452408	40S ribosomal protein S7 [Exophiala xenobiotica]	40S ribosomal protein S7 OS=Neurospora crassa (strain ATCC 24698 / 74-OR23-1A / CBS 708.71 / DSM 1257 / FGSC 987) OX=367110 GN=crp-15 PE=3 SV=2	RP-S7e, RPS7	40S ribosomal protein S7	[J]	INFORMATION STORAGE AND PROCESSING	Translation, ribosomal structure and biogenesis	J	ENOG410ZYKB	ribosomal protein S7	Molecular Function: structural constituent of ribosome (GO:0003735);|Biological Process: rRNA processing (GO:0006364);|Biological Process: translation (GO:0006412);|Cellular Component: cytosolic small ribosomal subunit (GO:0022627);|Cellular Component: small-subunit processome (GO:0032040);|Biological Process: ribosomal small subunit biogenesis (GO:0042274);	PF01251.17	Ribosomal protein S7e
TRINITY_DN1057_c0_g1_i1_3	12.0571	9.95834	11.9227	10.9797	10.9172	10.6432	unknown [Picea sitchensis]	Protein farnesyltransferase subunit beta OS=Pisum sativum OX=3888 GN=FTB PE=1 SV=1	FNTB	Beta subunit of farnesyltransferase	[O]	CELLULAR PROCESSES AND SIGNALING	Posttranslational modification, protein turnover, chaperones	O	COG5029	beta SUBUNIT	Molecular Function: protein farnesyltransferase activity (GO:0004660);|Cellular Component: protein farnesyltransferase complex (GO:0005965);|Molecular Function: zinc ion binding (GO:0008270);|Biological Process: protein farnesylation (GO:0018343);	PF00432.20	Prenyltransferase and squalene oxidase repeat
TRINITY_DN10581_c0_g1_i2_1	14.6808	14.075	13.9746	14.2804	12.7808	13.9289	unknown [Picea sitchensis]	Serine/arginine-rich splicing factor SR45a OS=Arabidopsis thaliana OX=3702 GN=SR45A PE=1 SV=1	TRA2	Hsp27-ERE-TATA-binding protein/Scaffold attachment factor (SAF-B)	[K]	INFORMATION STORAGE AND PROCESSING	Transcription	S	COG0724	Rna-binding protein	Molecular Function: RNA binding (GO:0003723);|Cellular Component: spliceosomal complex (GO:0005681);|Biological Process: mRNA processing (GO:0006397);|Biological Process: RNA splicing (GO:0008380);|Biological Process: response to high light intensity (GO:0009644);|Cellular Component: nuclear speck (GO:0016607);|Biological Process: regulation of RNA splicing (GO:0043484);|Cellular Component: ribon…	PF00076.21	RNA recognition motif. (a.k.a. RRM, RBD, or RNP domain)
TRINITY_DN10583_c0_g1_i1_1	0.435607	0	0.938222	0.157228	0.158044	0.487616	uncharacterized protein A4U43_C03F26700 [Asparagus officinalis]	--	--	FOG: Transposon-encoded proteins with TYA, reverse transcriptase, integrase domains in various combinations	[R]	POORLY CHARACTERIZED	General function prediction only	L	COG2801	Retrotransposon protein	--	--	--
TRINITY_DN10583_c0_g1_i1_3	0.765344	0.692478	0.674552	1.64558	1.21025	1.20179	--	--	--	--	--	--	--	--	--	--	--	--	--
TRINITY_DN10584_c0_g1_i2_1	0.383362	0.2805	0.269984	0.543795	0.407452	0.140133	PREDICTED: uncharacterized protein LOC107793286 [Nicotiana tabacum]	Transposon Tf2-11 polyprotein OS=Schizosaccharomyces pombe (strain 972 / ATCC 24843) OX=284812 GN=Tf2-11 PE=3 SV=1	--	FOG: Transposon-encoded proteins with TYA, reverse transcriptase, integrase domains in various combinations	[R]	POORLY CHARACTERIZED	General function prediction only	L	COG2801	Retrotransposon protein	Molecular Function: DNA binding (GO:0003677);|Molecular Function: RNA binding (GO:0003723);|Molecular Function: DNA-directed DNA polymerase activity (GO:0003887);|Molecular Function: RNA-directed DNA polymerase activity (GO:0003964);|Molecular Function: aspartic-type endopeptidase activity (GO:0004190);|Molecular Function: endonuclease activity (GO:0004519);|Cellular Component: nucleus (GO:000563…	--	--
TRINITY_DN10585_c0_g1_i1_1	20.7111	22.4198	22.2018	20.7798	20.6311	21.4352	unknown [Picea sitchensis]	ABC transporter F family member 4 OS=Arabidopsis thaliana OX=3702 GN=ABCF4 PE=2 SV=1	ABCF1	eIF2-interacting protein ABC50 (ABC superfamily)	[J]	INFORMATION STORAGE AND PROCESSING	Translation, ribosomal structure and biogenesis	S	COG0488	(ABC) transporter	Molecular Function: transporter activity (GO:0005215);|Molecular Function: ATP binding (GO:0005524);|Molecular Function: ATPase activity (GO:0016887);	PF00005.26,PF13304.5,PF03193.15,PF02463.18,PF13555.5,PF13521.5,PF13476.5,PF13191.5,PF01926.22	ABC transporter|AAA domain, putative AbiEii toxin, Type IV TA system|RsgA GTPase|RecF/RecN/SMC N terminal domain|P-loop containing region of AAA domain|AAA domain|AAA domain|AAA ATPase domain|50S ribosome-binding GTPase
TRINITY_DN10586_c0_g1_i1_1	2.79341	1.04118	1.98357	1.29612	3.62758	1.69267	--	--	--	--	--	--	--	--	--	--	--	--	--
TRINITY_DN10588_c0_g1_i1_2	1.07466	0.875096	0.627624	1.24623	0.641045	1.13507	unknown [Picea sitchensis]	--	--	--	--	--	--	--	--	--	--	PF14223.5	gag-polypeptide of LTR copia-type
TRINITY_DN10590_c0_g1_i1_1	2.10574	2.32408	2.93288	1.32788	2.98931	1.63571	--	--	--	--	--	--	--	--	--	--	--	--	--
TRINITY_DN10590_c0_g1_i1_3	0.254284	0.093082	0.186019	0.278048	0.66303	1.24054	unknown [Picea sitchensis]	BTB/POZ domain-containing protein At1g01640 OS=Arabidopsis thaliana OX=3702 GN=At1g01640 PE=1 SV=1	--	Speckle-type POZ protein SPOP and related proteins with TRAF, MATH and BTB/POZ domains	[DR]	CELLULAR PROCESSES AND SIGNALING|POORLY CHARACTERIZED	Cell cycle control, cell division, chromosome partitioning |General function prediction only	S	ENOG410XQV8	meprin and TRAF homology domain-containing protein MATH domain-containing protein	Biological Process: protein ubiquitination (GO:0016567);	PF00651.30	BTB/POZ domain
TRINITY_DN10591_c0_g1_i1_2	0.531541	0.751032	0.291707	0.453843	0	0.151285	--	--	--	--	--	--	--	--	--	--	--	--	--
TRINITY_DN10593_c0_g1_i1_1	0.0338737	0	0	0	0	0	hypothetical protein B7463_g10241, partial [Scytalidium lignicola]	Probable 5-methyltetrahydropteroyltriglutamate--homocysteine methyltransferase OS=Schizosaccharomyces pombe (strain 972 / ATCC 24843) OX=284812 GN=met26 PE=1 SV=1	metE	Methionine synthase II (cobalamin-independent)	[E]	METABOLISM	Amino acid transport and metabolism	E	COG0620	Catalyzes the transfer of a methyl group from 5- methyltetrahydrofolate to homocysteine resulting in methionine formation (By similarity)	Molecular Function: 5-methyltetrahydropteroyltriglutamate-homocysteine S-methyltransferase activity (GO:0003871);|Cellular Component: nucleus (GO:0005634);|Cellular Component: cytosol (GO:0005829);|Biological Process: cysteine metabolic process (GO:0006534);|Molecular Function: zinc ion binding (GO:0008270);|Biological Process: L-methionine biosynthetic process from homoserine via O-acetyl-L-homo…	PF01717.17	Cobalamin-independent synthase, Catalytic domain
TRINITY_DN10593_c0_g2_i1_2	0.163787	0.183359	0.450008	0.352098	1.25987	0.179471	triacylglycerol lipase SDP1-like [Dendrobium catenatum]	Triacylglycerol lipase SDP1 OS=Arabidopsis thaliana OX=3702 GN=SDP1 PE=1 SV=1	TGL4	Predicted esterase of the alpha-beta hydrolase superfamily	[R]	POORLY CHARACTERIZED	General function prediction only	S	COG1752	K07001 NTE family protein	Molecular Function: triglyceride lipase activity (GO:0004806);|Biological Process: glycerol metabolic process (GO:0006071);|Biological Process: triglyceride metabolic process (GO:0006641);|Cellular Component: monolayer-surrounded lipid storage body (GO:0012511);|Cellular Component: integral component of membrane (GO:0016021);|Biological Process: triglyceride catabolic process (GO:0019433);	--	--
TRINITY_DN10594_c0_g1_i1_1	0	0.490449	1.46857	0	0	0	--	--	--	--	--	--	--	--	--	--	--	--	--
TRINITY_DN10595_c0_g1_i1_2	2.28344	0.424681	1.64828	0.401075	0	0	--	--	--	--	--	--	--	--	--	--	--	--	--
TRINITY_DN10597_c0_g1_i1_2	1.41299	1.48471	1.54319	2.03301	0.935047	0.834932	--	--	--	--	--	--	--	--	--	--	--	--	--
TRINITY_DN10598_c0_g1_i1_2	21.3468	21.7921	20.9384	21.9791	22.0404	22.2556	PREDICTED: calcium-dependent protein kinase 18-like [Nelumbo nucifera]	Calcium-dependent protein kinase 28 OS=Arabidopsis thaliana OX=3702 GN=CPK28 PE=1 SV=1	CPK	Ca2+/calmodulin-dependent protein kinase, EF-Hand protein superfamily	[T]	CELLULAR PROCESSES AND SIGNALING	Signal transduction mechanisms	T	ENOG410XRMJ	calcium-dependent protein kinase	Molecular Function: protein serine/threonine kinase activity (GO:0004674);|Molecular Function: calmodulin-dependent protein kinase activity (GO:0004683);|Molecular Function: protein serine/threonine phosphatase activity (GO:0004722);|Molecular Function: calcium ion binding (GO:0005509);|Molecular Function: ATP binding (GO:0005524);|Cellular Component: nucleus (GO:0005634);|Cellular Component: cyt…	PF00069.24,PF07714.16,PF00036.31,PF13405.5,PF13202.5,PF13499.5,PF13833.5,PF14531.5,PF10591.8	Protein kinase domain|Protein tyrosine kinase|EF hand|EF-hand domain|EF hand|EF-hand domain pair|EF-hand domain pair|Kinase-like|Secreted protein acidic and rich in cysteine Ca binding region
TRINITY_DN10599_c0_g1_i1_2	2.67272	2.5934	2.64468	1.28945	1.43798	1.22094	--	--	--	--	--	--	--	--	--	--	--	--	--
TRINITY_DN105_c0_g1_i1_1	0.577538	1.93687	1.84611	0.644099	0	1.26104	--	--	--	--	--	--	--	--	--	--	--	--	--
TRINITY_DN10601_c0_g1_i1_3	0.486335	0.542433	1.04518	0.355777	1.09114	0.53678	--	--	--	--	--	--	--	--	--	--	--	--	--
TRINITY_DN10603_c0_g1_i1_1	11.0128	10.8821	12.939	9.39626	9.70119	10.2048	Dak kinase [Macleaya cordata]	Putative 3,4-dihydroxy-2-butanone kinase OS=Solanum lycopersicum OX=4081 GN=DHBK PE=2 SV=1	DAK, TKFC	Dihydroxyacetone kinase/glycerone kinase	[G]	METABOLISM	Carbohydrate transport and metabolism	G	COG2376	Dihydroxyacetone kinase	Molecular Function: glycerone kinase activity (GO:0004371);|Molecular Function: ATP binding (GO:0005524);|Cellular Component: cytosol (GO:0005829);|Biological Process: glycerol catabolic process (GO:0019563);	PF02734.16,PF02733.16	DAK2 domain|Dak1 domain
TRINITY_DN10603_c0_g1_i1_3	0.983501	1.50358	1.35179	2.97524	1.65698	1.81829	unknown [Picea sitchensis]	--	--	Uncharacterized conserved protein	[S]	POORLY CHARACTERIZED	Function unknown	S	ENOG4111HFX	Transmembrane protein 205	--	--	--
TRINITY_DN10604_c0_g1_i1_2	1.31272	2.19471	1.94247	0.859618	0.730621	2.49842	--	--	--	--	--	--	--	--	--	--	--	--	--
TRINITY_DN10604_c0_g1_i1_3	0.0728965	0.160083	0.0443057	0.544005	3.07e-06	0.559593	--	--	--	--	--	--	--	--	--	--	--	--	--
TRINITY_DN10604_c0_g1_i2_1	14.7463	13.5746	12.0516	11.8808	11.7238	10.4617	E3 ubiquitin-protein ligase MIEL1 [Amborella trichopoda]	E3 ubiquitin-protein ligase RZFP34 OS=Arabidopsis thaliana OX=3702 GN=RZPF34 PE=1 SV=1	RCHY1, PIRH2	Zn-finger protein	[R]	POORLY CHARACTERIZED	General function prediction only	S	ENOG410XXHF	ring finger and CHY zinc finger	Cellular Component: nucleus (GO:0005634);|Cellular Component: endoplasmic reticulum (GO:0005783);|Molecular Function: zinc ion binding (GO:0008270);|Biological Process: protein ubiquitination (GO:0016567);|Molecular Function: transferase activity (GO:0016740);|Biological Process: regulation of stomatal opening (GO:1902456);	PF14599.5,PF05495.11,PF13445.5,PF13639.5,PF00097.24	Zinc-ribbon|CHY zinc finger|RING-type zinc-finger|Ring finger domain|Zinc finger, C3HC4 type (RING finger)
TRINITY_DN10606_c0_g1_i1_2	7.15224	8.27035	7.3588	7.08758	6.50577	6.73656	unknown [Picea sitchensis]	Protein MANNAN SYNTHESIS-RELATED 1 OS=Arabidopsis thaliana OX=3702 GN=MSR1 PE=2 SV=1	--	--	--	--	--	S	ENOG410YDRR	growth regulator related protein	--	PF10250.8	GDP-fucose protein O-fucosyltransferase
TRINITY_DN10607_c0_g1_i1_1	2.15115	0	1.15088	2.31782	0	1.77633	--	--	--	--	--	--	--	--	--	--	--	--	--
TRINITY_DN10607_c0_g1_i1_2	0.521838	0.7919	0.680075	0.444323	0.225092	0.113622	--	--	--	--	--	--	--	--	--	--	--	--	--
TRINITY_DN10607_c0_g1_i1_3	9.56736	10.8804	11.4524	9.12091	9.64045	10.0215	RNA exonuclease 4 [Amborella trichopoda]	RNA exonuclease 4 OS=Kluyveromyces lactis (strain ATCC 8585 / CBS 2359 / DSM 70799 / NBRC 1267 / NRRL Y-1140 / WM37) OX=284590 GN=REX4 PE=3 SV=1	--	3'-5' exonuclease	[L]	INFORMATION STORAGE AND PROCESSING	Replication, recombination and repair	L	COG0847	DNA polymerase iii	Biological Process: ribosomal large subunit assembly (GO:0000027);|Molecular Function: nucleic acid binding (GO:0003676);|Cellular Component: nucleus (GO:0005634);|Biological Process: rRNA processing (GO:0006364);|Molecular Function: 3'-5' exonuclease activity (GO:0008408);	PF00929.23	Exonuclease
TRINITY_DN10607_c0_g2_i1_2	0.496252	1.9554	1.88692	0	0.539188	0	L-type lectin-domain containing receptor kinase IX.1-like [Cynara cardunculus var. scolymus]	Putative L-type lectin-domain containing receptor kinase V.2 OS=Arabidopsis thaliana OX=3702 GN=LECRK52 PE=3 SV=1	--	--	--	--	--	T	COG0515	Serine Threonine protein kinase	--	--	--
TRINITY_DN10609_c0_g2_i1_3	0.678696	0.502452	0.246222	1.7201	1.97032	0.991259	--	--	--	--	--	--	--	--	--	--	--	--	--
TRINITY_DN10609_c1_g1_i1_2	0	0	0	1.41591	0.595168	1.19931	--	--	--	--	--	--	--	--	--	--	--	--	--
TRINITY_DN1060_c0_g1_i1_2	0.441456	0.708061	0.231923	0	0	0.244017	--	--	--	--	--	--	--	--	--	--	--	--	--
TRINITY_DN1060_c0_g1_i1_3	0.107408	0.700517	0.116558	0.482536	0.353834	0.363721	ATP-dependent RNA helicase dbp-2 [Cordyceps militaris CM01]	ATP-dependent RNA helicase DBP2 OS=Gibberella zeae (strain PH-1 / ATCC MYA-4620 / FGSC 9075 / NRRL 31084) OX=229533 GN=DBP2 PE=3 SV=2	DDX5, DBP2	ATP-dependent RNA helicase	[A]	INFORMATION STORAGE AND PROCESSING	RNA processing and modification	L	COG0513	purine NTP-dependent helicase activity	Biological Process: nuclear-transcribed mRNA catabolic process, nonsense-mediated decay (GO:0000184);|Molecular Function: RNA binding (GO:0003723);|Molecular Function: helicase activity (GO:0004386);|Molecular Function: ATP binding (GO:0005524);|Cellular Component: nucleus (GO:0005634);|Cellular Component: cytoplasm (GO:0005737);|Biological Process: rRNA processing (GO:0006364);	PF00271.30	Helicase conserved C-terminal domain
TRINITY_DN10611_c0_g1_i1_2	1.59248	0.291517	0.847052	0.577009	0	1.14505	--	--	--	--	--	--	--	--	--	--	--	--	--
TRINITY_DN10612_c0_g1_i1_2	0	0	0	0.342754	0.339007	0	unknown [Picea sitchensis]	--	--	--	--	--	--	--	--	--	--	PF01190.16	Pollen proteins Ole e I like
TRINITY_DN10612_c0_g1_i1_3	13.7365	13.0682	13.6766	12.4893	15.9413	15.0554	unknown [Picea sitchensis]	--	K07018	--	--	--	--	S	ENOG410XR92	X-Pro dipeptidyl-peptidase (S15 family)	--	PF12146.7,PF00561.19,PF02129.17,PF00326.20,PF12697.6,PF01738.17	Serine aminopeptidase, S33|alpha/beta hydrolase fold|X-Pro dipeptidyl-peptidase (S15 family)|Prolyl oligopeptidase family|Alpha/beta hydrolase family|Dienelactone hydrolase family
TRINITY_DN10613_c0_g1_i1_2	0.508497	0.280098	0.272331	0.822377	0.271885	1.92815	--	--	--	--	--	--	--	--	--	--	--	--	--
TRINITY_DN10614_c0_g1_i1_1	0.865519	0.619399	0.549425	0.403574	0.551684	0.621832	structural maintenance of chromosomes protein 2-1 isoform X1 [Amborella trichopoda]	Structural maintenance of chromosomes protein 2-1 OS=Arabidopsis thaliana OX=3702 GN=SMC2-1 PE=2 SV=2	--	Structural maintenance of chromosome protein 2 (chromosome condensation complex Condensin, subunit E)	[BD]	INFORMATION STORAGE AND PROCESSING|CELLULAR PROCESSES AND SIGNALING	Chromatin structure and dynamics |Cell cycle control, cell division, chromosome partitioning	D	COG1196	Required for chromosome condensation and partitioning (By similarity)	Cellular Component: condensin complex (GO:0000796);|Molecular Function: transporter activity (GO:0005215);|Molecular Function: ATP binding (GO:0005524);|Cellular Component: nucleus (GO:0005634);|Biological Process: chromosome condensation (GO:0030261);|Biological Process: cell division (GO:0051301);|Biological Process: meiotic cell cycle (GO:0051321);	PF02463.18,PF13304.5	RecF/RecN/SMC N terminal domain|AAA domain, putative AbiEii toxin, Type IV TA system
TRINITY_DN10615_c0_g1_i2_2	16.0769	16.4197	15.4516	15.0804	14.2999	15.5297	protein RRP6-like 2 [Amborella trichopoda]	Protein RRP6-like 2 OS=Arabidopsis thaliana OX=3702 GN=RRP6L2 PE=2 SV=1	RRP6, EXOSC10	Exosome 3'-5' exoribonuclease complex, subunit PM/SCL-100 (Rrp6)	[J]	INFORMATION STORAGE AND PROCESSING	Translation, ribosomal structure and biogenesis	J	COG0349	Exonuclease involved in the 3' processing of various precursor tRNAs. Initiates hydrolysis at the 3'-terminus of an RNA molecule and releases 5'-mononucleotides (By similarity)	Molecular Function: nucleotide binding (GO:0000166);|Cellular Component: nuclear exosome (RNase complex) (GO:0000176);|Molecular Function: nucleic acid binding (GO:0003676);|Cellular Component: nucleus (GO:0005634);|Cellular Component: nucleolus (GO:0005730);|Cellular Component: cytoplasm (GO:0005737);|Cellular Component: cytosol (GO:0005829);|Biological Process: rRNA processing (GO:0006364);|Mol…	PF01612.19,PF00570.22,PF08066.11	3'-5' exonuclease|HRDC domain|PMC2NT (NUC016) domain
TRINITY_DN10616_c0_g1_i1_2	0.597701	0.834245	0.163433	0.32674	0	0.165536	--	--	--	--	--	--	--	--	--	--	--	--	--
TRINITY_DN10617_c0_g1_i1_1	30.3887	32.2197	30.0705	24.5664	25.4585	28.6545	unknown [Picea sitchensis]	Probable N-acetyl-gamma-glutamyl-phosphate reductase, chloroplastic OS=Oryza sativa subsp. japonica OX=39947 GN=Os03g0617900 PE=1 SV=1	argC	N-acetyl-gamma-glutamyl-phosphate reductase	[E]	METABOLISM	Amino acid transport and metabolism	E	COG0002	N-acetylglutamate semialdehyde dehydrogenase	Molecular Function: N-acetyl-gamma-glutamyl-phosphate reductase activity (GO:0003942);|Biological Process: arginine biosynthetic process (GO:0006526);|Cellular Component: chloroplast (GO:0009507);|Molecular Function: protein dimerization activity (GO:0046983);|Molecular Function: NAD binding (GO:0051287);	PF01118.23,PF02774.17	Semialdehyde dehydrogenase, NAD binding domain|Semialdehyde dehydrogenase, dimerisation domain
TRINITY_DN10617_c0_g1_i2_2	5.45616	5.28737	4.86688	4.13605	4.16362	5.1998	ankyrin repeat-containing protein At2g01680-like [Aegilops tauschii subsp. tauschii]	Protein ACCELERATED CELL DEATH 6 OS=Arabidopsis thaliana OX=3702 GN=ACD6 PE=1 SV=1	--	FOG: Ankyrin repeat	[R]	POORLY CHARACTERIZED	General function prediction only	S	COG0666	Ankyrin Repeat	Cellular Component: integral component of plasma membrane (GO:0005887);|Biological Process: cell death (GO:0008219);|Biological Process: response to light stimulus (GO:0009416);|Biological Process: response to virus (GO:0009615);|Biological Process: response to bacterium (GO:0009617);|Biological Process: response to salicylic acid (GO:0009751);|Biological Process: defense response to bacterium, i…	PF12796.6,PF13637.5,PF13606.5,PF13857.5,PF00023.29,PF13962.5	Ankyrin repeats (3 copies)|Ankyrin repeats (many copies)|Ankyrin repeat|Ankyrin repeats (many copies)|Ankyrin repeat|Domain of unknown function
TRINITY_DN10618_c0_g1_i1_1	0	0	0	0	0	0	ribosomal protein L32, partial [synthetic construct]	60S ribosomal protein L32-1 OS=Arabidopsis thaliana OX=3702 GN=RPL32A PE=2 SV=2	RP-L32e, RPL32	60S ribosomal protein L32	[J]	INFORMATION STORAGE AND PROCESSING	Translation, ribosomal structure and biogenesis	J	COG1717	(ribosomal) protein	Molecular Function: structural constituent of ribosome (GO:0003735);|Cellular Component: nucleolus (GO:0005730);|Cellular Component: cytosol (GO:0005829);|Biological Process: translation (GO:0006412);|Cellular Component: cytosolic large ribosomal subunit (GO:0022625);|Cellular Component: cytosolic ribosome (GO:0022626);|Cellular Component: polysomal ribosome (GO:0042788);	PF01655.17	Ribosomal protein L32
TRINITY_DN10620_c0_g1_i1_3	317.461	323.52	330.357	356.612	382.633	367.864	unknown [Picea sitchensis]	--	--	--	--	--	--	--	--	--	--	PF11493.7	Thylakoid soluble phosphoprotein TSP9
TRINITY_DN10622_c0_g1_i1_1	16.4192	14.2471	11.8506	17.1201	14.9503	18.5813	uncharacterized protein LOC111304245 isoform X1 [Durio zibethinus]	--	--	RNA polymerase II transcription elongation factor Elongin/SIII, subunit elongin B	[K]	INFORMATION STORAGE AND PROCESSING	Transcription	K	ENOG4111UGJ	Transcription elongation factor B (SIII), polypeptide 2 (18kDa, elongin B)	--	--	--
TRINITY_DN10625_c0_g1_i1_2	0.569937	0.638061	0.488489	0.572083	0.246335	0.507652	uncharacterized protein LOC112163958 [Rosa chinensis]	--	--	FOG: Reverse transcriptase	[R]	POORLY CHARACTERIZED	General function prediction only	S	ENOG410Y65V	Retrotransposon protein	--	--	--
TRINITY_DN10626_c0_g1_i1_2	1.09147	1.10409	0.993337	1.0623	1.41487	0.988963	uncharacterized protein LOC18430337 isoform X2 [Amborella trichopoda]	--	--	--	--	--	--	--	--	--	--	--	--
TRINITY_DN10628_c0_g1_i1_2	0.785707	0.822569	1.01148	0.84659	0.676546	0.922473	unknown [Picea sitchensis]	Two-component response regulator ORR9 OS=Oryza sativa subsp. indica OX=39946 GN=RR9 PE=2 SV=1	ARR-A	GATA-4/5/6 transcription factors	[K]	INFORMATION STORAGE AND PROCESSING	Transcription	T	COG3706	response regulator	Biological Process: phosphorelay signal transduction system (GO:0000160);|Cellular Component: intracellular (GO:0005622);|Biological Process: response to cytokinin (GO:0009735);|Biological Process: cytokinin-activated signaling pathway (GO:0009736);	PF00072.23	Response regulator receiver domain
TRINITY_DN10629_c0_g1_i1_2	1.67924	2.55553	1.96922	3.36635	1.0593	3.38949	unknown [Picea sitchensis]	Cold-responsive protein kinase 1 OS=Arabidopsis thaliana OX=3702 GN=CRPK1 PE=1 SV=1	--	Serine/threonine protein kinase	[T]	CELLULAR PROCESSES AND SIGNALING	Signal transduction mechanisms	T	COG0515	Serine Threonine protein kinase	Biological Process: response to molecule of bacterial origin (GO:0002237);|Molecular Function: protein serine/threonine kinase activity (GO:0004674);|Molecular Function: ATP binding (GO:0005524);|Cellular Component: plasma membrane (GO:0005886);|Biological Process: response to cold (GO:0009409);|Biological Process: response to insect (GO:0009625);|Biological Process: positive regulation of protei…	PF07714.16	Protein tyrosine kinase
TRINITY_DN10630_c0_g1_i1_1	1.08113	0.916546	0.695845	1.16775	0.795494	1.4892	Copia proteinlike putative [Phytophthora palmivora var. palmivora]	--	--	--	--	--	--	S	ENOG410YCUF	Retrotransposon protein	--	--	--
TRINITY_DN10631_c0_g1_i1_2	0.766845	0.850622	2.36e-23	0	0.174022	1.73e-14	--	--	--	--	--	--	--	--	--	--	--	--	--
TRINITY_DN10632_c0_g1_i1_3	0	0.0734734	0	0.368316	1.47502	0.531648	BQ2448_169 [Microbotryum intermedium]	Elongation factor 1-alpha OS=Meyerozyma guilliermondii (strain ATCC 6260 / CBS 566 / DSM 6381 / JCM 1539 / NBRC 10279 / NRRL Y-324) OX=294746 GN=TEF1 PE=3 SV=2	EEF1A	Translation elongation factor EF-1 alpha/Tu	[J]	INFORMATION STORAGE AND PROCESSING	Translation, ribosomal structure and biogenesis	J	COG5256	This protein promotes the GTP-dependent binding of aminoacyl-tRNA to the A-site of ribosomes during protein biosynthesis (By similarity)	Molecular Function: translation elongation factor activity (GO:0003746);|Molecular Function: GTPase activity (GO:0003924);|Molecular Function: GTP binding (GO:0005525);|Cellular Component: cytoplasm (GO:0005737);	PF03143.16	Elongation factor Tu C-terminal domain
TRINITY_DN10632_c0_g2_i1_2	1.88409	0.517672	1.29457	1.05683	0.173904	1.55879	--	--	--	--	--	--	--	--	--	--	--	--	--
TRINITY_DN10633_c0_g1_i2_1	1.92272	2.69911	1.87533	3.6481	2.7423	3.28407	hypothetical protein AQUCO_02600134v1 [Aquilegia coerulea]	--	--	--	--	--	--	S	ENOG4111PUX	NA	--	--	--
TRINITY_DN10634_c0_g1_i1_3	1.88233	0.8288	1.63667	2.04186	0	3.67461	--	--	--	--	--	--	--	--	--	--	--	--	--
TRINITY_DN10635_c0_g1_i1_2	0.737277	0.470953	0.754136	0.624209	0.525474	0.755655	--	--	--	--	--	--	--	--	--	--	--	--	--
TRINITY_DN10636_c0_g1_i1_1	6.17003	6.52539	5.05953	6.6085	6.05387	6.12935	--	--	--	--	--	--	--	--	--	--	--	--	--
TRINITY_DN10637_c0_g1_i1_1	0.177616	0.0872136	0.109935	0.0211597	0.0219806	0.044177	--	--	--	--	--	--	--	--	--	--	--	--	--
TRINITY_DN10637_c0_g1_i1_3	3.83769	2.96145	3.41306	12.1272	4.73212	6.41587	--	--	--	--	--	--	--	--	--	--	--	--	--
TRINITY_DN10637_c0_g2_i1_1	0.176312	0.0961079	0.282185	0.0930278	0	0	--	--	--	--	--	--	--	--	--	--	--	--	--
TRINITY_DN10638_c0_g1_i1_1	2.04979	0.280206	0.280914	1.92015	0.277551	0.565656	PREDICTED: uncharacterized protein LOC104788940 [Camelina sativa]	--	--	--	--	--	--	S	ENOG410YMQ0	Retrotransposon protein	--	--	--
TRINITY_DN10639_c0_g1_i1_3	0.314955	0.39761	3.48079	4.86601	0.636203	5.03e-19	--	--	--	--	--	--	--	--	--	--	--	--	--
TRINITY_DN10640_c0_g1_i1_3	0.21047	0.188675	0.255987	0.62455	0.181364	0.331382	uncharacterized protein LOC18422833 [Amborella trichopoda]	--	--	--	--	--	--	S	ENOG410ZUB6	NA	--	PF00931.21,PF13401.5	NB-ARC domain|AAA domain
TRINITY_DN10640_c0_g1_i3_1	17.6312	18.3518	14.8433	0.342002	1.52e-08	0.0399891	unknown [Picea sitchensis]	--	--	Predicted membrane protein	[S]	POORLY CHARACTERIZED	Function unknown	S	ENOG4111TWA	Transmembrane protein 230	--	PF05915.11	Eukaryotic protein of unknown function (DUF872)
TRINITY_DN10640_c0_g2_i1_2	0.180691	2.59e-22	0.280779	0.461849	0.344769	0.537861	serine/threonine-protein kinase ATM-like isoform X2 [Papaver somniferum]	Serine/threonine-protein kinase ATM OS=Arabidopsis thaliana OX=3702 GN=ATM PE=1 SV=1	--	Protein kinase ATM/Tel1, involved in telomere length regulation and DNA repair	[TBLD]	CELLULAR PROCESSES AND SIGNALING|INFORMATION STORAGE AND PROCESSING|INFORMATION STORAGE AND PROCESSING|CELLULAR PROCESSES AND SIGNALING	Signal transduction mechanisms |Chromatin structure and dynamics |Replication, recombination and repair |Cell cycle control, cell division, chromosome partitioning	S	ENOG410XNPY	ataxia telangiectasia mutated	Molecular Function: DNA binding (GO:0003677);|Molecular Function: protein serine/threonine kinase activity (GO:0004674);|Molecular Function: ATP binding (GO:0005524);|Cellular Component: nucleus (GO:0005634);|Biological Process: cellular response to DNA damage stimulus (GO:0006974);|Biological Process: RNA splicing (GO:0008380);|Biological Process: meiotic cell cycle (GO:0051321);|Biological Proc…	--	--
TRINITY_DN10642_c0_g1_i1_2	0.864687	1.61703	0.938501	0.311978	0.317337	0.321875	--	--	--	--	--	--	--	--	--	--	--	--	--
TRINITY_DN10642_c0_g1_i2_3	3.94911	2.86189	2.54513	1.97146	2.58557	2.67634	cell wall glucanase [Cordyceps militaris]	Probable extracellular glycosidase ARB_05253 OS=Arthroderma benhamiae (strain ATCC MYA-4681 / CBS 112371) OX=663331 GN=ARB_05253 PE=1 SV=2	--	--	--	--	--	G	COG2273	hydrolase family 16	Cellular Component: incipient cellular bud site (GO:0000131);|Molecular Function: hydrolase activity, hydrolyzing O-glycosyl compounds (GO:0004553);|Cellular Component: extracellular region (GO:0005576);|Biological Process: cell wall chitin metabolic process (GO:0006037);|Cellular Component: fungal-type cell wall (GO:0009277);|Biological Process: pathogenesis (GO:0009405);|Molecular Function: tra…	PF00722.20	Glycosyl hydrolases family 16
TRINITY_DN10643_c0_g1_i1_3	0.823062	0.907869	0.634628	0.758662	1.15784	1.48562	--	--	--	--	--	--	--	--	--	--	--	PF13041.5,PF12854.6,PF01535.19,PF13812.5,PF17177.3,PF10037.8	PPR repeat family|PPR repeat|PPR repeat|Pentatricopeptide repeat domain|Pentacotripeptide-repeat region of PRORP|Mitochondrial 28S ribosomal protein S27
TRINITY_DN10643_c0_g2_i1_2	2.43317	1.2666	1.78582	1.38637	1.35789	0.98528	--	--	--	--	--	--	--	--	--	--	--	--	--
TRINITY_DN10645_c0_g1_i2_2	1.11327	1.72513	1.47196	0.252272	0.508454	1.5233	uncharacterized protein LOC9643822 isoform X2 [Selaginella moellendorffii]	--	--	--	--	--	--	S	ENOG4111W9A	NA	--	--	--
TRINITY_DN10645_c0_g1_i3_1	0.490276	1.23013	0.686265	0.48205	0.968583	1.01993	unknown [Picea sitchensis]	Probable L-type lectin-domain containing receptor kinase S.7 OS=Arabidopsis thaliana OX=3702 GN=LECRKS7 PE=2 SV=1	--	--	--	--	--	T	COG0515	Serine Threonine protein kinase	--	PF00069.24,PF07714.16	Protein kinase domain|Protein tyrosine kinase
TRINITY_DN10646_c0_g1_i1_3	12.4821	13.649	13.0145	15.8494	16.3405	14.613	unknown [Picea sitchensis]	--	--	Uncharacterized conserved protein	[S]	POORLY CHARACTERIZED	Function unknown	S	ENOG4111QQ2	Coiled-coil domain containing 97	--	PF09747.8	Coiled-coil domain containing protein (DUF2052)
TRINITY_DN10647_c0_g1_i1_1	0.586232	1.08183	0.643605	0.73067	0.547134	0.766788	disease resistance protein [Brassica rapa subsp. pekinensis]	--	--	--	--	--	--	--	--	--	--	--	--
TRINITY_DN10647_c0_g1_i1_2	2.96199	3.73949	2.02921	1.75461	0.374982	0.409428	--	--	--	--	--	--	--	--	--	--	--	--	--
TRINITY_DN10648_c0_g1_i1_1	7.08804	10.4462	8.20052	9.89123	8.5991	9.87188	uncharacterized protein LOC110803368 [Spinacia oleracea]	--	--	--	--	--	--	S	ENOG410XXKP	NA	--	--	--
TRINITY_DN10648_c0_g1_i1_3	1.41041	0.89973	1.32072	0.434118	0.22244	2.00679	--	--	--	--	--	--	--	--	--	--	--	--	--
TRINITY_DN10649_c0_g1_i1_1	0.681642	0.76259	0.933265	0.551998	0.753007	0.561565	--	--	--	--	--	--	--	--	--	--	--	--	--
TRINITY_DN10649_c0_g1_i1_2	0.589136	3.88271	1.24761	2.5696	0	0	--	--	--	--	--	--	--	--	--	--	--	--	--
TRINITY_DN10649_c0_g1_i1_3	0	0	0	0.285137	0.29551	2.15654	Homo sapiens serine (or cysteine) proteinase inhibitor, clade B (ovalbumin), member 3, partial [synthetic construct]	Serpin-ZX OS=Hordeum vulgare OX=4513 GN=PAZX PE=1 SV=1	--	Serpin	[V]	CELLULAR PROCESSES AND SIGNALING	Defense mechanisms	O	COG4826	serine-type endopeptidase inhibitor activity	Molecular Function: serine-type endopeptidase inhibitor activity (GO:0004867);|Cellular Component: extracellular space (GO:0005615);	PF00079.19	Serpin (serine protease inhibitor)
TRINITY_DN10650_c0_g1_i1_2	3.74102	3.78556	2.48483	1.24207	0	0	--	--	--	--	--	--	--	--	--	--	--	--	--
TRINITY_DN10650_c0_g1_i1_3	1.37898	0.494367	0.957502	0.984208	1.46756	0.507089	--	--	--	--	--	--	--	--	--	--	--	--	--
TRINITY_DN10651_c0_g1_i2_1	52.2315	43.9193	46.6682	41.5066	42.1438	40.6354	unknown [Picea sitchensis]	--	--	--	--	--	--	S	ENOG410YCBS	Expp1 protein	--	--	--
TRINITY_DN10652_c0_g1_i1_2	0.501589	0.608958	0.304563	0.776327	0.913981	0.615378	--	--	--	--	--	--	--	--	--	--	--	--	--
TRINITY_DN10652_c0_g1_i1_3	0.12392	0.608654	0.0969413	0.403669	0.589667	0.271501	hypothetical protein ABT39_MTgene332 (mitochondrion) [Picea glauca]	--	--	--	--	--	--	--	--	--	--	--	--
TRINITY_DN10654_c0_g1_i1_3	0.381863	0.212281	0.423415	0.83317	0.170822	0.836272	--	--	--	--	--	--	--	--	--	--	--	--	--
TRINITY_DN10656_c0_g1_i1_2	0.531878	0.739595	0.582455	1.14772	1.44276	0.895828	PREDICTED: pentatricopeptide repeat-containing protein At2g27610 [Ipomoea nil]	Pentatricopeptide repeat-containing protein At4g33990 OS=Arabidopsis thaliana OX=3702 GN=EMB2758 PE=3 SV=2	--	FOG: PPR repeat	[R]	POORLY CHARACTERIZED	General function prediction only	S	ENOG410Z7Z7	Pentatricopeptide repeat-containing protein	--	--	--
TRINITY_DN10657_c0_g1_i1_3	42.0727	46.1253	46.2012	39.9012	39.9576	40.3509	hypothetical protein AXG93_2278s1360 [Marchantia polymorpha subsp. ruderalis]	--	--	--	--	--	--	S	ENOG410XYX3	NA	--	--	--
TRINITY_DN10658_c0_g1_i1_2	2.3347	3.07473	0.937207	0.232458	1.8999	0.475689	--	--	--	--	--	--	--	--	--	--	--	--	--
TRINITY_DN10659_c0_g1_i1_1	4.34549	3.50691	4.11223	5.50322	5.48022	4.81463	unknown [Picea sitchensis]	--	--	--	--	--	--	--	--	--	--	--	--
TRINITY_DN10659_c0_g1_i1_3	0.618386	1.22649	1.02667	0.78787	0.795099	0.673378	NPF family transporter [Pinus pinaster]	Protein NRT1/ PTR FAMILY 4.5 OS=Arabidopsis thaliana OX=3702 GN=NPF4.5 PE=2 SV=1	SLC15A3_4, PHT	H+/oligopeptide symporter	[E]	METABOLISM	Amino acid transport and metabolism	E	COG3104	transporter	Molecular Function: peptide:proton symporter activity (GO:0015333);|Cellular Component: integral component of membrane (GO:0016021);|Molecular Function: oligopeptide transmembrane transporter activity (GO:0035673);|Molecular Function: peptide transmembrane transporter activity (GO:1904680);	PF00854.20	POT family
TRINITY_DN10661_c0_g1_i1_2	1.62283	0.908239	0	2.18201	1.33505	0.894024	--	--	--	--	--	--	--	--	--	--	--	--	--
TRINITY_DN10662_c0_g1_i1_1	0.153047	0.512851	0.337585	1.08286	1.09812	0.858126	pentatricopeptide repeat-containing protein, chloroplastic [Quercus suber]	Pentatricopeptide repeat-containing protein At3g12770 OS=Arabidopsis thaliana OX=3702 GN=PCMP-H43 PE=2 SV=1	--	FOG: PPR repeat	[R]	POORLY CHARACTERIZED	General function prediction only	S	ENOG410Z7Z7	Pentatricopeptide repeat-containing protein	--	PF13041.5,PF01535.19,PF13812.5	PPR repeat family|PPR repeat|Pentatricopeptide repeat domain
TRINITY_DN10665_c0_g1_i1_3	0.250763	0	0	0.808171	0.272718	0.539256	unknown [Picea sitchensis]	TMV resistance protein N OS=Nicotiana glutinosa OX=35889 GN=N PE=1 SV=1	--	--	--	--	--	--	--	--	Molecular Function: ATP binding (GO:0005524);|Cellular Component: cytoplasm (GO:0005737);|Biological Process: signal transduction (GO:0007165);|Biological Process: plant-type hypersensitive response (GO:0009626);|Molecular Function: ADP binding (GO:0043531);	--	--
TRINITY_DN10666_c0_g1_i1_3	1.69369	2.70688	1.71002	1.09985	1.5046	0.951049	--	--	--	--	--	--	--	--	--	--	--	--	--
TRINITY_DN10666_c0_g2_i1_3	0.970739	1.9846	1.2868	2.11976	0.879768	1.09489	--	--	--	--	--	--	--	--	--	--	--	--	--
TRINITY_DN10667_c0_g1_i1_1	13.1234	13.5944	13.512	13.7351	13.6158	12.5477	PREDICTED: uncharacterized protein LOC104596775 [Nelumbo nucifera]	--	--	--	--	--	--	S	ENOG410YUZV	Protein of unknown function (DUF616)	--	PF04765.12	Protein of unknown function (DUF616)
TRINITY_DN10669_c0_g1_i1_1	20.9554	17.7297	18.768	22.1139	21.0674	19.9027	PREDICTED: uncharacterized protein LOC103487576 isoform X2 [Cucumis melo]	--	--	--	--	--	--	S	ENOG411229A	glutaredoxin 2	--	PF05768.13	Glutaredoxin-like domain (DUF836)
TRINITY_DN10669_c0_g1_i1_2	1.47564	0.329476	0.796766	1.44252	1.14874	0.495481	--	--	--	--	--	--	--	--	--	--	--	--	--
TRINITY_DN10669_c0_g1_i1_3	0.694783	0.390158	0.896154	1.17395	1.9604	1.5848	--	--	--	--	--	--	--	--	--	--	--	--	--
TRINITY_DN1066_c0_g1_i1_2	1.37008	1.51456	0.760191	1.73349	0.760433	1.15045	--	--	--	--	--	--	--	--	--	--	--	--	--
TRINITY_DN10670_c0_g1_i1_3	44.1986	40.9311	44.2546	42.3487	38.7789	44.3321	PREDICTED: protein CHLORORESPIRATORY REDUCTION 7, chloroplastic [Nicotiana tomentosiformis]	Protein CHLORORESPIRATORY REDUCTION 7, chloroplastic OS=Arabidopsis thaliana OX=3702 GN=CRR7 PE=2 SV=1	--	--	--	--	--	S	ENOG41100U8	Protein of unknown function (DUF3571)	Cellular Component: chloroplast (GO:0009507);|Cellular Component: chloroplast stroma (GO:0009570);|Biological Process: NAD(P)H dehydrogenase complex assembly (GO:0010275);|Cellular Component: NAD(P)H dehydrogenase complex (plastoquinone) (GO:0010598);|Cellular Component: membrane (GO:0016020);	PF12095.7	Protein CHLORORESPIRATORY REDUCTION 7
TRINITY_DN10673_c0_g1_i1_3	0.55971	0.939122	1.21348	1.24198	1.52973	2.17132	--	--	--	--	--	--	--	--	--	--	--	--	--
TRINITY_DN10674_c0_g1_i1_1	0.114621	0.509271	0.12435	0.246699	0.500471	0.373808	--	--	--	--	--	--	--	--	--	--	--	--	--
TRINITY_DN10674_c0_g1_i1_2	0.590603	0.482573	0.46534	0.317725	0	0	--	--	--	--	--	--	--	--	--	--	--	--	--
TRINITY_DN10675_c0_g1_i2_1	2.55285	2.64773	0.694004	2.07921	2.1412	1.82207	potassium transporter [Macleaya cordata]	Putative potassium transporter 12 OS=Arabidopsis thaliana OX=3702 GN=POT12 PE=1 SV=2	kup	--	--	--	--	P	COG3158	Transport of potassium into the cell (By similarity)	Cellular Component: plasma membrane (GO:0005886);|Biological Process: potassium ion transport (GO:0006813);|Cellular Component: chloroplast (GO:0009507);|Molecular Function: potassium ion transmembrane transporter activity (GO:0015079);|Cellular Component: membrane (GO:0016020);|Cellular Component: integral component of membrane (GO:0016021);	PF02705.15	K+ potassium transporter
TRINITY_DN10676_c0_g1_i1_3	4.13994	3.42059	3.16826	3.50542	5.1376	4.47071	probable methyltransferase PMT17 isoform X1 [Phoenix dactylifera]	Probable methyltransferase PMT17 OS=Arabidopsis thaliana OX=3702 GN=At4g10440 PE=3 SV=1	--	--	--	--	--	S	ENOG410Y9NV	Methyltransferase	Cellular Component: endosome (GO:0005768);|Cellular Component: vacuolar membrane (GO:0005774);|Cellular Component: endoplasmic reticulum membrane (GO:0005789);|Cellular Component: trans-Golgi network (GO:0005802);|Molecular Function: S-adenosylmethionine-dependent methyltransferase activity (GO:0008757);|Cellular Component: integral component of membrane (GO:0016021);|Biological Process: cell wal…	PF03141.15,PF08241.11,PF13649.5	Putative S-adenosyl-L-methionine-dependent methyltransferase|Methyltransferase domain|Methyltransferase domain
TRINITY_DN10676_c0_g1_i3_1	0.702748	0.518112	0.90316	0.752184	0.260416	0.258949	--	--	--	--	--	--	--	--	--	--	--	--	--
TRINITY_DN10677_c0_g1_i2_2	0.786954	0.746476	1.11127	0.75929	0.552615	1.55541	--	--	--	--	--	--	--	--	--	--	--	--	--
TRINITY_DN10678_c0_g1_i1_1	0.222188	0.553739	0.431501	0	0	0	--	--	--	--	--	--	--	--	--	--	--	--	--
TRINITY_DN1067_c0_g1_i1_3	1.06868	1.80881	1.35931	1.14638	0.98798	0.99318	--	--	--	--	--	--	--	--	--	--	--	--	--
TRINITY_DN10680_c0_g1_i1_3	1.18691	0.165736	0.657995	0.479581	0.49642	1.8112	--	--	--	--	--	--	--	--	--	--	--	--	--
TRINITY_DN10680_c0_g1_i2_1	52.831	50.9864	50.4717	51.1545	51.7345	49.9516	unknown [Picea sitchensis]	GATA transcription factor 24 OS=Arabidopsis thaliana OX=3702 GN=GATA24 PE=1 SV=2	--	GATA-4/5/6 transcription factors	[K]	INFORMATION STORAGE AND PROCESSING	Transcription	K	COG5641	Transcription factor	Molecular Function: DNA-binding transcription factor activity (GO:0003700);|Cellular Component: nucleus (GO:0005634);|Molecular Function: zinc ion binding (GO:0008270);|Molecular Function: sequence-specific DNA binding (GO:0043565);	PF06203.13,PF06200.13,PF00320.26,PF09425.9	CCT motif|tify domain|GATA zinc finger|Divergent CCT motif
TRINITY_DN10681_c0_g1_i1_2	2.44757	2.46645	2.72262	2.42355	2.23517	2.06697	agmatine hydroxycinnamoyltransferase 1 [Selaginella moellendorffii]	Putrescine hydroxycinnamoyltransferase 3 OS=Oryza sativa subsp. japonica OX=39947 GN=PHT3 PE=1 SV=1	E2.3.1.133, HCT	--	--	--	--	S	ENOG410XTI7	Transferase family	Molecular Function: hydroxycinnamoyltransferase activity (GO:0050734);	PF02458.14	Transferase family
TRINITY_DN10681_c0_g1_i1_3	3.9505	2.10098	3.5079	4.27374	2.93859	3.89684	--	--	--	--	--	--	--	--	--	--	--	--	--
TRINITY_DN10682_c0_g1_i1_1	0.163411	0	0	0.17664	0.176154	0	--	--	--	--	--	--	--	--	--	--	--	--	--
TRINITY_DN10682_c0_g1_i1_3	48.8936	51.3968	55.0396	36.903	43.067	39.6805	hypothetical protein 0_16508_02, partial [Pinus taeda]	12-oxophytodienoate reductase 3 OS=Arabidopsis thaliana OX=3702 GN=OPR3 PE=1 SV=2	OPR	NADH:flavin oxidoreductase/12-oxophytodienoate reductase	[CR]	METABOLISM|POORLY CHARACTERIZED	Energy production and conversion |General function prediction only	C	COG1902	NADH flavin oxidoreductase, NADH oxidase	Cellular Component: peroxisome (GO:0005777);|Biological Process: response to fungus (GO:0009620);|Biological Process: jasmonic acid biosynthetic process (GO:0009695);|Molecular Function: FMN binding (GO:0010181);|Biological Process: response to ozone (GO:0010193);|Molecular Function: 12-oxophytodienoate reductase activity (GO:0016629);|Biological Process: oxylipin biosynthetic process (GO:0031408…	PF00724.19	NADH:flavin oxidoreductase / NADH oxidase family
TRINITY_DN10683_c0_g1_i1_1	1.6386	1.47663	1.27918	0.677134	0.562429	0.544634	PREDICTED: uncharacterized protein LOC103929470 [Pyrus x bretschneideri]	--	--	--	--	--	--	--	--	--	--	PF04937.14	Protein of unknown function (DUF 659)
TRINITY_DN10683_c0_g1_i1_2	4.80817	5.35646	3.82596	3.803	3.45943	3.54787	--	--	--	--	--	--	--	--	--	--	--	--	--
TRINITY_DN10684_c0_g1_i1_1	0	0	0.344897	0.346648	0.353861	0.355216	--	--	--	--	--	--	--	--	--	--	--	--	--
TRINITY_DN10684_c0_g1_i1_2	1.49442	1.23104	1.19175	0.811271	0	0.401734	--	--	--	--	--	--	--	--	--	--	--	--	--
TRINITY_DN10684_c0_g1_i1_3	0.091381	0.204756	0.201064	0	0.100205	0	hypothetical protein A1O1_08307 [Capronia coronata CBS 617.96]	--	--	--	--	--	--	--	--	--	--	--	--
TRINITY_DN10685_c0_g1_i2_2	12.4067	12.8856	10.7547	10.8863	10.9925	10.5674	unknown [Picea sitchensis]	Fumarylacetoacetase OS=Arabidopsis thaliana OX=3702 GN=FAH PE=1 SV=1	FAH, fahA	Fumarylacetoacetase	[G]	METABOLISM	Carbohydrate transport and metabolism	Q	COG0179	Fumarylacetoacetate hydrolase	Molecular Function: fumarylacetoacetase activity (GO:0004334);|Cellular Component: cytosol (GO:0005829);|Biological Process: L-phenylalanine catabolic process (GO:0006559);|Biological Process: tyrosine catabolic process (GO:0006572);|Biological Process: cell death (GO:0008219);|Molecular Function: metal ion binding (GO:0046872);|Biological Process: homogentisate catabolic process (GO:1902000);	PF01557.17,PF09298.10	Fumarylacetoacetate (FAA) hydrolase family|Fumarylacetoacetase N-terminal
TRINITY_DN10687_c0_g1_i1_1	28.3907	30.193	29.4608	30.8832	29.6768	30.3182	PREDICTED: DEAD-box ATP-dependent RNA helicase 39 [Vitis vinifera]	DEAD-box ATP-dependent RNA helicase 39 OS=Oryza sativa subsp. japonica OX=39947 GN=Os01g0184500 PE=2 SV=1	--	ATP-dependent RNA helicase	[A]	INFORMATION STORAGE AND PROCESSING	RNA processing and modification	L	COG0513	purine NTP-dependent helicase activity	Molecular Function: helicase activity (GO:0004386);|Molecular Function: ATP binding (GO:0005524);|Cellular Component: chloroplast (GO:0009507);|Molecular Function: ATPase activity (GO:0016887);|Molecular Function: large ribosomal subunit rRNA binding (GO:0070180);|Biological Process: chloroplast ribulose bisphosphate carboxylase complex assembly (GO:0110102);|Biological Process: chloroplast rRNA …	PF00270.28,PF00271.30	DEAD/DEAH box helicase|Helicase conserved C-terminal domain
TRINITY_DN10688_c0_g1_i1_3	0.334025	0.367566	0.273242	0.718324	1.01876	0.281892	pentatricopeptide repeat-containing protein At5g28460 [Arabidopsis lyrata subsp. lyrata]	Pentatricopeptide repeat-containing protein At5g28460 OS=Arabidopsis thaliana OX=3702 GN=At5g28460 PE=2 SV=1	--	FOG: PPR repeat	[R]	POORLY CHARACTERIZED	General function prediction only	S	ENOG410Z7Z7	Pentatricopeptide repeat-containing protein	--	PF13041.5,PF01535.19,PF12854.6,PF13812.5	PPR repeat family|PPR repeat|PPR repeat|Pentatricopeptide repeat domain
TRINITY_DN10689_c0_g1_i1_2	0.934143	1.92396	0.682523	0.695103	0.682424	0.870117	--	--	--	--	--	--	--	--	--	--	--	--	--
TRINITY_DN10690_c0_g1_i1_2	1.77336	0.999495	0.97145	0.479339	0.728191	0.373487	Retrovirus-related Pol polyprotein from transposon TNT 1-94 [Apostasia shenzhenica]	Retrovirus-related Pol polyprotein from transposon TNT 1-94 OS=Nicotiana tabacum OX=4097 PE=2 SV=1	--	FOG: Transposon-encoded proteins with TYA, reverse transcriptase, integrase domains in various combinations	[R]	POORLY CHARACTERIZED	General function prediction only	S	ENOG410ZXEB	Integrase core domain	Cellular Component: retrotransposon nucleocapsid (GO:0000943);|Molecular Function: nucleic acid binding (GO:0003676);|Molecular Function: RNA-directed DNA polymerase activity (GO:0003964);|Molecular Function: aspartic-type endopeptidase activity (GO:0004190);|Molecular Function: endonuclease activity (GO:0004519);|Molecular Function: zinc ion binding (GO:0008270);|Biological Process: DNA integrat…	--	--
TRINITY_DN10691_c0_g1_i1_2	0	0	0	0	0	0	--	--	--	--	--	--	--	--	--	--	--	--	--
TRINITY_DN10694_c0_g1_i1_3	2.57957	2.94424	2.0974	2.77948	1.96659	1.95325	--	--	--	--	--	--	--	--	--	--	--	--	--
TRINITY_DN10694_c0_g1_i2_1	7.45406	6.92063	7.01262	9.00134	9.12636	8.88037	TCP2 [Pinus tabuliformis]	Transcription factor TCP24 OS=Arabidopsis thaliana OX=3702 GN=TCP24 PE=1 SV=1	--	--	--	--	--	K	ENOG410YEYG	Transcription factor	Molecular Function: DNA binding (GO:0003677);|Molecular Function: DNA-binding transcription factor activity (GO:0003700);|Cellular Component: nucleus (GO:0005634);|Biological Process: regulation of transcription, DNA-templated (GO:0006355);|Biological Process: negative regulation of cell proliferation (GO:0008285);|Biological Process: leaf morphogenesis (GO:0009965);|Biological Process: cell diff…	PF03634.12	TCP family transcription factor
TRINITY_DN10694_c0_g2_i1_1	0	0	0	1.09342	0.551041	0	--	--	--	--	--	--	--	--	--	--	--	--	--
TRINITY_DN10695_c0_g1_i1_3	9.47501	7.42994	8.49622	8.7182	8.10562	9.67671	--	--	--	--	--	--	--	--	--	--	--	--	--
TRINITY_DN10696_c0_g1_i1_1	1.15883	1.29789	1.26333	2.8968	2.15705	4.73178	--	--	--	--	--	--	--	--	--	--	--	--	--
TRINITY_DN1069_c0_g1_i1_2	2.48408	0.701162	0	4.76338	1.40096	3.38793	--	--	--	--	--	--	--	--	--	--	--	--	--
TRINITY_DN1069_c0_g1_i1_3	0.643413	0	0.700567	0.930414	0.945563	1.17084	--	--	--	--	--	--	--	--	--	--	--	--	--
TRINITY_DN106_c0_g1_i1_1	0.139121	0.612509	0.303484	0.444959	0.307453	0.627986	--	--	--	--	--	--	--	--	--	--	--	--	--
TRINITY_DN10700_c0_g1_i1_1	0.337386	1.83602	0.354349	0.713202	0.349755	0.733979	--	--	--	--	--	--	--	--	--	--	--	--	--
TRINITY_DN10702_c0_g1_i1_2	0.720459	1.37816	1.80749	0.293501	0.296641	0.122976	hypothetical protein 2_1093_01, partial [Pinus taeda]	--	--	--	--	--	--	S	ENOG410Y32D	NA	--	--	--
TRINITY_DN10703_c0_g1_i1_2	1.72481	1.37102	1.32145	1.47797	1.33014	1.28144	pentatricopeptide repeat-containing protein [Quercus suber]	Pentatricopeptide repeat-containing protein At4g13650 OS=Arabidopsis thaliana OX=3702 GN=PCMP-H42 PE=2 SV=2	--	FOG: PPR repeat	[R]	POORLY CHARACTERIZED	General function prediction only	S	ENOG410Z7Z7	Pentatricopeptide repeat-containing protein	--	PF13041.5,PF01535.19,PF12854.6,PF14432.5,PF13812.5,PF17177.3	PPR repeat family|PPR repeat|PPR repeat|DYW family of nucleic acid deaminases|Pentatricopeptide repeat domain|Pentacotripeptide-repeat region of PRORP
TRINITY_DN10703_c0_g1_i1_3	1.32216	1.29455	1.2674	3.52938	3.68002	4.43516	unknown [Picea sitchensis]	--	--	--	--	--	--	S	ENOG410YU5M	NA	--	--	--
TRINITY_DN10704_c0_g1_i1_1	14.9311	14.4568	16.3749	13.3706	13.4018	13.2391	L-aminoadipate-semialdehyde dehydrogenase-phosphopantetheinyl transferase-like isoform X2 [Olea europaea var. sylvestris]	4'-phosphopantetheinyl transferase pptA OS=Paxillus involutus OX=71150 GN=pptA PE=1 SV=1	LYS5, acpT	Alpha-aminoadipic semialdehyde dehydrogenase-phosphopantetheinyl transferase	[EH]	METABOLISM|METABOLISM	Amino acid transport and metabolism |Coenzyme transport and metabolism	H	COG2091	4'-phosphopantetheinyl transferase	Molecular Function: magnesium ion binding (GO:0000287);|Molecular Function: holo-[acyl-carrier-protein] synthase activity (GO:0008897);	PF01648.19	4'-phosphopantetheinyl transferase superfamily
TRINITY_DN10705_c0_g1_i1_1	0.146499	0.204605	0.201997	0	0.0406323	0	--	--	--	--	--	--	--	--	--	--	--	--	--
TRINITY_DN10706_c0_g1_i2_1	19.4411	18.8563	22.0087	18.5482	21.5351	22.7636	--	--	--	--	--	--	--	--	--	--	--	--	--
TRINITY_DN10707_c0_g1_i1_1	2.24973	1.65984	1.8136	2.88966	2.85962	2.30367	--	--	--	--	--	--	--	--	--	--	--	--	--
TRINITY_DN10707_c0_g1_i1_2	0	0.911407	3.41543	1.73012	0	0	--	--	--	--	--	--	--	--	--	--	--	--	--
TRINITY_DN10708_c0_g1_i1_1	0.693341	0	1.38e-17	0.377659	0.375438	0.375179	--	--	--	--	--	--	--	--	--	--	--	--	--
TRINITY_DN10708_c0_g1_i1_3	0.1258	0	0.270892	0	0.135981	0	--	--	--	--	--	--	--	L	ENOG4111HCS	Transposase (IS4 family	--	--	--
TRINITY_DN10709_c0_g1_i1_2	1.82512	1.99045	1.44525	1.63026	1.25067	1.40561	--	--	--	--	--	--	--	--	--	--	--	--	--
TRINITY_DN10709_c0_g1_i1_3	0.800288	0.881831	0.815995	0.841686	1.1143	0.763976	PREDICTED: pentatricopeptide repeat-containing protein At3g20730 [Elaeis guineensis]	Putative pentatricopeptide repeat-containing protein At3g13770, mitochondrial OS=Arabidopsis thaliana OX=3702 GN=PCMP-H85 PE=3 SV=1	--	FOG: PPR repeat	[R]	POORLY CHARACTERIZED	General function prediction only	S	ENOG410Z7Z7	Pentatricopeptide repeat-containing protein	--	PF01535.19,PF13041.5,PF12854.6,PF13812.5,PF17177.3,PF14559.5,PF00637.19	PPR repeat|PPR repeat family|PPR repeat|Pentatricopeptide repeat domain|Pentacotripeptide-repeat region of PRORP|Tetratricopeptide repeat|Region in Clathrin and VPS
TRINITY_DN10710_c0_g1_i1_2	0	0.812831	0.784884	0.394073	1.21291	0	--	--	--	--	--	--	--	--	--	--	--	--	--
TRINITY_DN10711_c0_g1_i1_1	37.1821	37.2664	40.4314	36.128	35.5702	37.3759	hypothetical protein MANES_03G034400 [Manihot esculenta]	Translation machinery-associated protein 22 OS=Schizosaccharomyces pombe (strain 972 / ATCC 24843) OX=284812 GN=tma22 PE=3 SV=1	--	Density-regulated protein related to translation initiation factor 1 (eIF-1/SUI1)	[R]	POORLY CHARACTERIZED	General function prediction only	J	COG0023	translation initiation factor	Biological Process: formation of translation preinitiation complex (GO:0001731);|Biological Process: cytoplasmic translational initiation (GO:0002183);|Biological Process: translation reinitiation (GO:0002188);|Molecular Function: mRNA binding (GO:0003729);|Molecular Function: translation initiation factor activity (GO:0003743);|Cellular Component: cytosolic ribosome (GO:0022626);	PF01253.21	Translation initiation factor SUI1
TRINITY_DN10714_c0_g1_i1_3	2.25e-22	1.9225	0.171421	4.47e-25	0.324278	1.59866	--	--	--	--	--	--	--	--	--	--	--	--	--
TRINITY_DN10715_c0_g1_i3_1	6.7854	4.98766	8.67061	3.94784	7.58594	7.36588	--	--	--	--	--	--	--	--	--	--	--	--	--
TRINITY_DN10716_c0_g1_i1_1	0.625368	1.16331	0.227666	1.14227	0.229787	0.696975	--	--	--	--	--	--	--	--	--	--	--	--	--
TRINITY_DN10716_c0_g2_i1_1	1.47572	0.550773	0	0.549673	1.08739	0.542642	--	--	--	--	--	--	--	--	--	--	--	--	--
TRINITY_DN10717_c0_g1_i1_1	0	0.143322	0	0	0	0	prohibitin-2 [Umbilicaria pustulata]	Prohibitin-2 OS=Saccharomyces cerevisiae (strain ATCC 204508 / S288c) OX=559292 GN=PHB2 PE=1 SV=2	PHB2	Prohibitin-like protein	[O]	CELLULAR PROCESSES AND SIGNALING	Posttranslational modification, protein turnover, chaperones	O	COG0330	Band 7 protein	Biological Process: mitochondrion inheritance (GO:0000001);|Biological Process: replicative cell aging (GO:0001302);|Cellular Component: mitochondrion (GO:0005739);|Cellular Component: mitochondrial inner membrane (GO:0005743);|Biological Process: protein folding (GO:0006457);|Cellular Component: integral component of membrane (GO:0016021);|Biological Process: negative regulation of proteolysis (…	PF01145.24	SPFH domain / Band 7 family
TRINITY_DN10721_c0_g1_i1_2	0.217512	0.415202	0.174378	0.172008	0.175287	0	unknown [Picea sitchensis]	NDR1/HIN1-like protein 26 OS=Arabidopsis thaliana OX=3702 GN=NHL26 PE=2 SV=1	--	--	--	--	--	S	ENOG410YH5E	harpin-induced protein 1 domain containing protein, expressed	Cellular Component: endoplasmic reticulum membrane (GO:0005789);|Cellular Component: plasmodesma (GO:0009506);|Cellular Component: integral component of membrane (GO:0016021);|Cellular Component: anchored component of plasma membrane (GO:0046658);	PF03168.12	Late embryogenesis abundant protein
TRINITY_DN10721_c0_g1_i1_3	1.30564	0.871143	0.832899	2.24517	1.1416	1.70357	--	--	--	--	--	--	--	--	--	--	--	--	--
TRINITY_DN10722_c0_g1_i1_1	76.1804	79.2168	80.131	53.9781	56.3272	55.9674	unknown [Picea sitchensis]	Cytochrome b-c1 complex subunit 6 OS=Solanum tuberosum OX=4113 PE=1 SV=2	QCR6, UQCRH	Ubiquinol-cytochrome c reductase hinge protein	[C]	METABOLISM	Energy production and conversion	C	ENOG411247S	This is a component of the ubiquinol-cytochrome c reductase complex (complex III or cytochrome b-c1 complex), which is part of the mitochondrial respiratory chain. This protein may mediate formation of the complex between cytochromes c and c1 (By similarity)	Cellular Component: mitochondrial inner membrane (GO:0005743);|Biological Process: mitochondrial electron transport, ubiquinol to cytochrome c (GO:0006122);|Molecular Function: ubiquinol-cytochrome-c reductase activity (GO:0008121);|Cellular Component: respiratory chain (GO:0070469);	--	--
TRINITY_DN10722_c0_g1_i1_2	1.03032	0.385591	0.373895	1.85908	0	0	--	--	--	--	--	--	--	--	--	--	--	--	--
TRINITY_DN10723_c0_g1_i1_3	7.71809	4.76232	4.67591	4.34277	1.94541	2.49712	--	--	--	--	--	--	--	--	--	--	--	--	--
TRINITY_DN10724_c0_g1_i1_1	0.117901	0.258665	0.129488	0.253783	0.320174	0.0288527	PREDICTED: putative serine/threonine-protein kinase-like protein CCR3 [Ipomoea nil]	Putative serine/threonine-protein kinase-like protein CCR3 OS=Arabidopsis thaliana OX=3702 GN=CCR3 PE=2 SV=1	--	Serine/threonine protein kinase	[T]	CELLULAR PROCESSES AND SIGNALING	Signal transduction mechanisms	T	COG0515	Serine Threonine protein kinase	--	PF07714.16,PF00069.24	Protein tyrosine kinase|Protein kinase domain
TRINITY_DN10725_c0_g2_i1_1	0	0.46879	0.918493	0	0.463551	0.940339	--	--	--	--	--	--	--	--	--	--	--	--	--
TRINITY_DN10725_c0_g3_i1_1	0.944517	0.589866	0.31638	0	0.292904	0.206529	--	--	--	--	--	--	--	--	--	--	--	--	--
TRINITY_DN10726_c0_g1_i1_2	0.617279	1.40204	2.01295	0.670608	0	0	--	--	--	--	--	--	--	--	--	--	--	--	--
TRINITY_DN10727_c0_g1_i1_1	0.221133	0.122253	0.241683	0.362231	0.242047	0	Pentatricopeptide repeat-containing protein [Artemisia annua]	Putative pentatricopeptide repeat-containing protein At3g23330 OS=Arabidopsis thaliana OX=3702 GN=PCMP-H32 PE=3 SV=1	--	FOG: PPR repeat	[R]	POORLY CHARACTERIZED	General function prediction only	S	ENOG410Z7Z7	Pentatricopeptide repeat-containing protein	--	PF01535.19,PF13041.5,PF12854.6,PF13812.5,PF17177.3	PPR repeat|PPR repeat family|PPR repeat|Pentatricopeptide repeat domain|Pentacotripeptide-repeat region of PRORP
TRINITY_DN10727_c0_g1_i1_2	1.11048	1.22431	2.01152	0.811774	0.411608	0	--	--	--	--	--	--	--	--	--	--	--	--	--
TRINITY_DN10727_c0_g1_i1_3	19.3656	20.7982	19.908	24.2705	25.0318	25.4559	PREDICTED: protein DEK isoform X2 [Elaeis guineensis]	--	DEK	Chromatin-associated protein Dek and related proteins, contains SAP DNA binding domain	[B]	INFORMATION STORAGE AND PROCESSING	Chromatin structure and dynamics	S	ENOG410XTJA	DEK oncogene	--	PF08766.10	DEK C terminal domain
TRINITY_DN10728_c0_g1_i1_3	0.210464	0.457313	0.901558	1.74452	1.79947	1.50837	--	--	--	--	--	--	--	--	--	--	--	--	--
TRINITY_DN10729_c0_g1_i1_1	0.563684	0.0911308	0.444557	0.537495	0.0905298	0.633878	pentatricopeptide repeat-containing protein At4g02750-like [Phoenix dactylifera]	Pentatricopeptide repeat-containing protein At3g09040, mitochondrial OS=Arabidopsis thaliana OX=3702 GN=PCMP-E88 PE=2 SV=1	--	FOG: PPR repeat	[R]	POORLY CHARACTERIZED	General function prediction only	S	ENOG410Z7Z7	Pentatricopeptide repeat-containing protein	--	PF01535.19	PPR repeat
TRINITY_DN1072_c0_g1_i1_1	0	0	0	0	0	0	hypothetical protein AB675_9952 [Phialophora attae]	Uncharacterized secreted protein ARB_08043 OS=Arthroderma benhamiae (strain ATCC MYA-4681 / CBS 112371) OX=663331 GN=ARB_08043 PE=1 SV=1	--	--	--	--	--	S	ENOG410Y3PH	PI-PLC X domain-containing protein	Cellular Component: extracellular region (GO:0005576);|Biological Process: lipid metabolic process (GO:0006629);|Molecular Function: phosphoric diester hydrolase activity (GO:0008081);	--	--
TRINITY_DN1072_c0_g1_i1_3	0.932576	1.24445	0.800935	1.20962	1.63992	1.22811	--	--	--	--	--	--	--	--	--	--	--	--	--
TRINITY_DN10730_c0_g1_i1_1	1.37654	0.889115	0.756101	1.61207	1.21756	1.11597	--	--	--	--	--	--	--	--	--	--	--	--	--
TRINITY_DN10730_c0_g1_i1_2	1.42253	2.2143	1.26396	0	0.320663	0	zinc finger, CCHC-type [Artemisia annua]	--	--	FOG: Transposon-encoded proteins with TYA, reverse transcriptase, integrase domains in various combinations	[R]	POORLY CHARACTERIZED	General function prediction only	--	--	--	--	--	--
TRINITY_DN10730_c0_g1_i1_3	88.9194	91.181	91.8709	96.8477	93.3115	96.5141	unknown [Picea sitchensis]	Cinnamoyl-CoA reductase 1 OS=Arabidopsis thaliana OX=3702 GN=CCR1 PE=1 SV=1	--	Flavonol reductase/cinnamoyl-CoA reductase	[V]	CELLULAR PROCESSES AND SIGNALING	Defense mechanisms	M	COG0451	Nad-dependent epimerase dehydratase	Cellular Component: cytosol (GO:0005829);|Biological Process: circadian rhythm (GO:0007623);|Biological Process: response to cold (GO:0009409);|Biological Process: lignin biosynthetic process (GO:0009809);|Molecular Function: oxidoreductase activity (GO:0016491);|Molecular Function: oxidoreductase activity, acting on the CH-OH group of donors, NAD or NADP as acceptor (GO:0016616);|Molecular Funct…	PF01073.18,PF01370.20,PF13460.5,PF07993.11,PF16363.4,PF05368.12,PF08659.9	3-beta hydroxysteroid dehydrogenase/isomerase family|NAD dependent epimerase/dehydratase family|NAD(P)H-binding|Male sterility protein|GDP-mannose 4,6 dehydratase|NmrA-like family|KR domain
TRINITY_DN10731_c0_g1_i1_2	35.8322	45.3045	40.9534	35.7411	38.3429	41.8102	unknown [Picea sitchensis]	--	--	--	--	--	--	S	ENOG4111VBY	NA	--	--	--
TRINITY_DN10731_c0_g1_i1_3	3.14406	1.75681	0.57148	3.35095	1.70426	2.3005	--	--	--	--	--	--	--	--	--	--	--	--	--
TRINITY_DN10733_c0_g1_i1_1	0.656495	0.479946	0.485403	0.482441	0.506849	0	--	--	--	--	--	--	--	--	--	--	--	--	--
TRINITY_DN10733_c0_g1_i1_2	10.0452	12.4275	1.18384	8.46775	7.28812	2.4171	--	--	--	--	--	--	--	--	--	--	--	--	--
TRINITY_DN10735_c0_g1_i1_1	67.073	65.1923	65.7664	61.046	60.0351	62.4048	unknown [Picea sitchensis]	Vacuolar protein sorting-associated protein 26B OS=Arabidopsis thaliana OX=3702 GN=VPS26B PE=2 SV=2	VPS26	Membrane coat complex Retromer, subunit VPS26	[U]	CELLULAR PROCESSES AND SIGNALING	Intracellular trafficking, secretion, and vesicular transport	U	ENOG410XSI1	Vacuolar Protein	Cellular Component: endosome (GO:0005768);|Cellular Component: Golgi apparatus (GO:0005794);|Cellular Component: cytosol (GO:0005829);|Biological Process: intracellular protein transport (GO:0006886);|Molecular Function: protein transporter activity (GO:0008565);|Cellular Component: retromer complex (GO:0030904);|Cellular Component: late endosome membrane (GO:0031902);|Biological Process: retrogr…	PF03643.14	Vacuolar protein sorting-associated protein 26
TRINITY_DN10736_c0_g1_i1_2	0.699979	1.04133	0.509917	1.02486	1.03319	1.22439	--	--	--	--	--	--	--	--	--	--	--	--	--
TRINITY_DN10737_c0_g1_i1_2	0.423403	0.152229	0.599303	0.899377	0.606245	0.621113	cytochrome oxidase subunit I, partial (mitochondrion) [Glyptostrobus pensilis]	Cytochrome c oxidase subunit 1 OS=Beta vulgaris OX=161934 GN=COX1 PE=3 SV=2	COX1	Cytochrome c oxidase, subunit I	[C]	METABOLISM	Energy production and conversion	C	COG0843	Cytochrome C oxidase subunit I	Molecular Function: cytochrome-c oxidase activity (GO:0004129);|Cellular Component: mitochondrial inner membrane (GO:0005743);|Cellular Component: plasma membrane (GO:0005886);|Biological Process: oxidative phosphorylation (GO:0006119);|Biological Process: aerobic respiration (GO:0009060);|Biological Process: electron transport coupled proton transport (GO:0015990);|Cellular Component: integral c…	--	--
TRINITY_DN10738_c0_g1_i1_1	0	0	0	0.223925	0	0.224233	--	--	--	--	--	--	--	--	--	--	--	--	--
TRINITY_DN10738_c0_g2_i1_1	0.561907	0	0	0.595873	0	0	--	--	--	--	--	--	--	--	--	--	--	--	--
TRINITY_DN1073_c0_g1_i1_2	0	0.454578	0.221469	0.457009	2.91e-14	6.32e-25	Subtilisin-like protease SBT5.3 [Dichanthelium oligosanthes]	Subtilisin-like protease SBT5.4 OS=Arabidopsis thaliana OX=3702 GN=SBT5.4 PE=1 SV=1	--	--	--	--	--	O	COG1404	peptidase (S8 and S53, subtilisin, kexin, sedolisin	Molecular Function: serine-type endopeptidase activity (GO:0004252);|Cellular Component: endoplasmic reticulum (GO:0005783);|Cellular Component: plasma membrane (GO:0005886);|Biological Process: maintenance of meristem identity (GO:0010074);|Biological Process: regulation of growth (GO:0040008);	PF02225.21	PA domain
TRINITY_DN10740_c0_g1_i1_2	1.09095	1.06486	1.67934	1.34098	1.51907	0.75917	--	--	--	--	--	--	--	--	--	--	--	--	--
TRINITY_DN10741_c0_g1_i1_1	0	0	0	0	0	0	--	--	--	--	--	--	--	--	--	--	--	--	--
TRINITY_DN10741_c0_g1_i1_3	2.336	1.2866	1.86521	6.34096	5.74939	7.62218	--	--	--	--	--	--	--	--	--	--	--	--	--
TRINITY_DN10741_c0_g2_i1_3	0.43027	1.21505	1.04748	2.09045	2.78867	2.1555	--	--	--	--	--	--	--	--	--	--	--	--	--
TRINITY_DN10743_c0_g1_i1_1	18.7693	16.8417	18.1389	20.5692	20.9886	20.3695	uncharacterized protein LOC9636158 [Selaginella moellendorffii]	3-isopropylmalate dehydrogenase 2, chloroplastic OS=Arabidopsis thaliana OX=3702 GN=IMDH2 PE=1 SV=1	leuB	3-isopropylmalate dehydrogenase	[E]	METABOLISM	Amino acid transport and metabolism	E	COG0473	3-isopropylmalate dehydrogenase activity	Molecular Function: magnesium ion binding (GO:0000287);|Molecular Function: 3-isopropylmalate dehydrogenase activity (GO:0003862);|Biological Process: leucine biosynthetic process (GO:0009098);|Cellular Component: chloroplast (GO:0009507);|Cellular Component: plastid (GO:0009536);|Cellular Component: chloroplast stroma (GO:0009570);|Cellular Component: chloroplast envelope (GO:0009941);|Molecular…	PF00180.19	Isocitrate/isopropylmalate dehydrogenase
TRINITY_DN10743_c0_g1_i1_2	0.856365	0	1.23314	0.316062	0	0.628872	--	--	--	--	--	--	--	--	--	--	--	--	--
TRINITY_DN10744_c0_g1_i1_3	3.05e-13	0.330228	0.320728	1.28485	0.484652	0.109193	hypothetical protein CISIN_1g047471mg, partial [Citrus sinensis]	Pentatricopeptide repeat-containing protein At1g15510, chloroplastic OS=Arabidopsis thaliana OX=3702 GN=PCMP-H73 PE=1 SV=1	--	FOG: PPR repeat	[R]	POORLY CHARACTERIZED	General function prediction only	S	ENOG410Z7Z7	Pentatricopeptide repeat-containing protein	--	--	--
TRINITY_DN10745_c0_g1_i1_1	1.69429	0.758871	0	0.371746	1.5234	0	--	--	--	--	--	--	--	--	--	--	--	--	--
TRINITY_DN10745_c0_g1_i1_3	0.626766	0.685233	0.335669	2.0087	2.03455	1.71206	--	--	--	--	--	--	--	--	--	--	--	--	--
TRINITY_DN10746_c0_g1_i1_2	0.855594	0.948218	0.474428	0	0	0	--	--	--	--	--	--	--	--	--	--	--	--	--
TRINITY_DN10748_c0_g1_i1_3	0.0268281	0.0869241	0.0874478	0	0.0432094	0	peroxidase/catalase 2 [Diplocarpon rosae]	Catalase-peroxidase OS=Chaetomium globosum (strain ATCC 6205 / CBS 148.51 / DSM 1962 / NBRC 6347 / NRRL 1970) OX=306901 GN=katG PE=3 SV=1	katG	--	--	--	--	P	COG0376	Bifunctional enzyme with both catalase and broad- spectrum peroxidase activity (By similarity)	Molecular Function: catalase activity (GO:0004096);|Cellular Component: cytoplasm (GO:0005737);|Biological Process: response to oxidative stress (GO:0006979);|Molecular Function: heme binding (GO:0020037);|Biological Process: hydrogen peroxide catabolic process (GO:0042744);|Molecular Function: metal ion binding (GO:0046872);	PF00141.22	Peroxidase
TRINITY_DN1074_c0_g1_i1_3	3.24672	2.18728	2.38036	2.49285	2.18966	4.39655	--	--	--	--	--	--	--	--	--	--	--	--	--
TRINITY_DN10750_c0_g1_i1_1	4.00289	2.24188	1.23855	2.16458	0.615	1.55444	--	--	--	--	--	--	--	--	--	--	--	--	--
TRINITY_DN10751_c0_g1_i2_1	1.07614	0.600637	1.03115	0.877565	0.746108	1.05463	--	--	--	--	--	--	--	--	--	--	--	--	--
TRINITY_DN10753_c0_g1_i1_1	5.73667	4.13387	2.64305	5.45059	4.04279	3.82454	--	--	--	--	--	--	--	--	--	--	--	--	--
TRINITY_DN10754_c0_g1_i1_1	3.34393	1.16569	1.84903	2.21664	1.61846	0.391141	--	--	--	--	--	--	--	--	--	--	--	--	--
TRINITY_DN10754_c0_g1_i1_2	1.18906	1.89727	0.427289	0.145435	0.426125	0.717424	hypothetical protein CICLE_v10013640mg [Citrus clementina]	Transcription factor bHLH140 OS=Arabidopsis thaliana OX=3702 GN=BHLH140 PE=3 SV=1	--	--	--	--	--	S	ENOG410Z0JU	Helix-loop-helix DNA-binding domain	Biological Process: single strand break repair (GO:0000012);|Molecular Function: single-stranded DNA binding (GO:0003697);|Molecular Function: double-stranded RNA binding (GO:0003725);|Molecular Function: ATP binding (GO:0005524);|Cellular Component: nucleus (GO:0005634);|Biological Process: DNA replication (GO:0006260);|Biological Process: double-strand break repair (GO:0006302);|Biological Proc…	PF00010.25	Helix-loop-helix DNA-binding domain
TRINITY_DN10755_c0_g1_i1_2	1.47831	1.27349	1.63707	0	0.419096	0.833748	--	--	--	--	--	--	--	--	--	--	--	--	--
TRINITY_DN10756_c0_g1_i1_2	0.93781	1.05628	0	0.50284	0	1.00436	--	--	--	--	--	--	--	--	--	--	--	--	--
TRINITY_DN10758_c0_g1_i1_2	0.217579	0.23941	0.637937	0.160686	0	2.31e-15	--	--	--	--	--	--	--	--	--	--	--	--	--
TRINITY_DN10758_c0_g1_i1_3	0.463671	0.681791	0.1695	0.66978	0.510857	0.507144	--	--	--	--	--	--	--	--	--	--	--	--	--
TRINITY_DN10761_c0_g1_i1_2	4.40056	4.30665	1.59252	2.83862	1.62069	2.26443	--	--	--	--	--	--	--	--	--	--	--	--	--
TRINITY_DN10761_c0_g1_i2_1	2.867	3.46887	3.44262	1.35827	3.36387	2.27964	cytochrome c-type biogenesis CcmH-like mitochondrial protein [Solanum lycopersicum]	Cytochrome c-type biogenesis CcmH-like mitochondrial protein OS=Oryza sativa subsp. indica OX=39946 GN=CCMH PE=3 SV=1	ccmH	--	--	--	--	O	COG3088	biogenesis protein	Cellular Component: mitochondrial inner membrane (GO:0005743);|Biological Process: embryo development ending in seed dormancy (GO:0009793);|Cellular Component: integral component of membrane (GO:0016021);|Molecular Function: oxidoreductase activity (GO:0016491);|Biological Process: cytochrome complex assembly (GO:0017004);|Molecular Function: metal ion binding (GO:0046872);	--	--
TRINITY_DN10762_c0_g1_i1_3	0.702694	0.387222	1.89339	0.766247	1.16216	0.775191	--	--	--	--	--	--	--	--	--	--	--	--	--
TRINITY_DN10764_c0_g1_i1_2	0	0	0	0.344106	0.33722	0.339017	--	--	--	--	--	--	--	--	--	--	--	--	--
TRINITY_DN10765_c0_g1_i1_3	2.36826	2.675	1.79725	2.0107	2.08308	1.91391	pentatricopeptide repeat-containing protein At1g11900 isoform X1 [Amborella trichopoda]	--	--	--	--	--	--	S	ENOG410Z7Z7	Pentatricopeptide repeat-containing protein	--	PF13041.5,PF12854.6,PF01535.19,PF13812.5,PF17177.3	PPR repeat family|PPR repeat|PPR repeat|Pentatricopeptide repeat domain|Pentacotripeptide-repeat region of PRORP
TRINITY_DN10765_c0_g1_i3_1	1.2465	2.76118	2.03878	1.00941	0.68834	0.351953	--	--	--	--	--	--	--	--	--	--	--	--	--
TRINITY_DN10768_c0_g1_i1_1	1.59264	1.3742	1.07086	1.15193	0.696256	0.997953	--	--	--	--	--	--	--	--	--	--	--	--	--
TRINITY_DN10768_c0_g1_i1_2	0.843008	0.920679	1.31345	1.27e-22	0	0.459279	--	--	--	--	--	--	--	--	--	--	--	--	--
TRINITY_DN10768_c0_g1_i1_3	0	0	0	2.89899	1.76466	2.07501	--	--	--	--	--	--	--	--	--	--	--	PF13855.5,PF12799.6,PF00560.32	Leucine rich repeat|Leucine Rich repeats (2 copies)|Leucine Rich Repeat
TRINITY_DN10769_c0_g1_i1_1	1.21984	0.686358	0.655224	1.97979	2.66607	1.3465	--	--	--	--	--	--	--	--	--	--	--	--	--
TRINITY_DN10769_c0_g1_i1_2	1.55315	0.860908	1.39305	0.55482	0.285591	0.57768	uncharacterized protein LOC109833038 [Asparagus officinalis]	--	--	--	--	--	--	S	ENOG4111XVU	NA	--	--	--
TRINITY_DN1076_c0_g1_i1_3	0	0.379389	0	0	0	0	--	--	--	--	--	--	--	--	--	--	--	--	--
TRINITY_DN10771_c0_g1_i1_1	0.591815	0.578173	0.440074	0.761611	0.554997	0.334233	uncharacterized protein LOC111984428 [Quercus suber]	--	--	--	--	--	--	--	--	--	--	--	--
TRINITY_DN10772_c0_g2_i1_2	1.73251	3.38492	3.80272	0.470549	1.67895	1.46236	--	--	--	--	--	--	--	--	--	--	--	--	--
TRINITY_DN10777_c0_g1_i1_2	0.312222	0	0	1.01031	0.663072	0.663327	--	--	--	--	--	--	--	--	--	--	--	--	--
TRINITY_DN10777_c0_g1_i1_3	1.17524	0.750094	0.745333	0.977279	0.778964	0.748878	--	--	--	--	--	--	--	--	--	--	--	--	--
TRINITY_DN10779_c0_g1_i3_1	3.3369	3.39036	2.70407	1e-25	1.53e-24	6.57e-16	--	Histone H4 OS=Lolium temulentum OX=34176 PE=3 SV=2	--	Histone H4	[B]	INFORMATION STORAGE AND PROCESSING	Chromatin structure and dynamics	--	--	--	Cellular Component: nucleosome (GO:0000786);|Molecular Function: DNA binding (GO:0003677);|Cellular Component: nucleus (GO:0005634);|Biological Process: nucleosome assembly (GO:0006334);|Molecular Function: protein heterodimerization activity (GO:0046982);	--	--
TRINITY_DN10780_c0_g1_i1_2	0.102308	0.388993	0.607902	0.268875	0.495061	0.614181	long-chain-alcohol oxidase FAO4A-like [Sesamum indicum]	Long-chain-alcohol oxidase FAO4A OS=Arabidopsis thaliana OX=3702 GN=FAO4A PE=3 SV=2	FAO3	--	--	--	--	E	COG2303	oxidoreductase	Cellular Component: integral component of membrane (GO:0016021);|Molecular Function: long-chain-alcohol oxidase activity (GO:0046577);|Molecular Function: flavin adenine dinucleotide binding (GO:0050660);	PF05199.12	GMC oxidoreductase
TRINITY_DN10780_c0_g1_i1_3	0.0698443	0.370968	0.0750768	0.589836	0.525064	0.684967	arogenate dehydratase [Pinus pinaster]	Arogenate dehydratase/prephenate dehydratase 2, chloroplastic OS=Arabidopsis thaliana OX=3702 GN=ADT2 PE=1 SV=1	ADT, PDT	Prephenate dehydratase	[E]	METABOLISM	Amino acid transport and metabolism	E	COG0077	Prephenate dehydratase	Molecular Function: prephenate dehydratase activity (GO:0004664);|Biological Process: L-phenylalanine biosynthetic process (GO:0009094);|Cellular Component: chloroplast (GO:0009507);|Cellular Component: chloroplast stroma (GO:0009570);|Molecular Function: arogenate dehydratase activity (GO:0047769);	PF00800.17	Prephenate dehydratase
TRINITY_DN10781_c0_g1_i1_1	15.2407	13.7486	15.5481	13.9801	13.3573	14.3874	PREDICTED: uncharacterized protein LOC104608026 [Nelumbo nucifera]	--	--	--	--	--	--	S	ENOG410XWF7	NA	--	--	--
TRINITY_DN10781_c0_g1_i1_2	1.18396	0.776661	0.47024	0.574902	0.179126	1.01116	--	--	--	--	--	--	--	--	--	--	--	--	--
TRINITY_DN10782_c0_g1_i1_2	3.26986	4.34279	8.42571	2.8251	5.7853	1.43522	--	--	--	--	--	--	--	--	--	--	--	--	--
TRINITY_DN10782_c0_g1_i1_3	0	0	0	3.53307	3.43773	4.70771	--	--	--	--	--	--	--	--	--	--	--	--	--
TRINITY_DN10785_c0_g1_i1_1	0.836016	1.10834	1.23678	0.35581	0.906083	0.5489	Disease resistance protein [Corchorus olitorius]	Disease resistance protein RPM1 OS=Arabidopsis thaliana OX=3702 GN=RPM1 PE=1 SV=1	--	Apoptotic ATPase	[T]	CELLULAR PROCESSES AND SIGNALING	Signal transduction mechanisms	S	COG4886	leucine Rich Repeat	--	PF00931.21	NB-ARC domain
TRINITY_DN10785_c0_g1_i1_3	0	0	0	0	0	0	--	--	--	--	--	--	--	--	--	--	--	--	--
TRINITY_DN10788_c0_g1_i1_2	2.76562	3.10382	1.4603	1.46042	0.749111	0.750711	--	--	--	--	--	--	--	--	--	--	--	--	--
TRINITY_DN10789_c0_g1_i1_2	0.320188	0.704587	1.17146	0.678655	0.462811	1.39252	--	--	--	--	--	--	--	--	--	--	--	--	--
TRINITY_DN1078_c0_g1_i1_1	0.884228	2.32509	1.89659	3.71201	0	0.946221	--	--	--	--	--	--	--	--	--	--	--	--	--
TRINITY_DN10790_c0_g1_i1_2	1.80319	1.55431	1.34772	1.35901	0.904411	1.75414	unknown [Picea sitchensis]	--	--	--	--	--	--	S	ENOG410ZWW6	Heme binding protein 2	--	PF04832.11	SOUL heme-binding protein
TRINITY_DN10790_c0_g1_i1_3	0	0.580214	0	0	0.28592	1.98975	--	--	--	--	--	--	--	--	--	--	--	--	--
TRINITY_DN10792_c0_g1_i1_2	7.12603	4.9929	5.20465	4.50865	4.00079	4.41553	ATP-dependent Clp protease proteolytic subunit (chloroplast) [Taxodium distichum]	ATP-dependent Clp protease proteolytic subunit OS=Pinus thunbergii OX=3350 GN=clpP PE=3 SV=1	--	ATP-dependent Clp protease, proteolytic subunit	[O]	CELLULAR PROCESSES AND SIGNALING	Posttranslational modification, protein turnover, chaperones	O	COG0740	Cleaves peptides in various proteins in a process that requires ATP hydrolysis. Has a chymotrypsin-like activity. Plays a major role in the degradation of misfolded proteins (By similarity)	Molecular Function: serine-type endopeptidase activity (GO:0004252);|Cellular Component: chloroplast stroma (GO:0009570);	PF00574.22	Clp protease
TRINITY_DN10794_c0_g1_i2_1	42.0115	47.3618	47.951	43.7181	44.6298	45.2743	unknown [Picea sitchensis]	--	--	FOG: Ankyrin repeat	[R]	POORLY CHARACTERIZED	General function prediction only	S	COG0666	Ankyrin Repeat	--	PF12796.6,PF13857.5,PF13637.5,PF00023.29,PF13606.5	Ankyrin repeats (3 copies)|Ankyrin repeats (many copies)|Ankyrin repeats (many copies)|Ankyrin repeat|Ankyrin repeat
TRINITY_DN10795_c0_g1_i1_1	0.0430649	0.0480498	0.0948755	0.045912	0.241106	0.192448	uncharacterized protein LOC112419442 [Medicago truncatula]	Transposon Tf2-12 polyprotein OS=Schizosaccharomyces pombe (strain 972 / ATCC 24843) OX=284812 GN=Tf2-12 PE=3 SV=1	--	FOG: Transposon-encoded proteins with TYA, reverse transcriptase, integrase domains in various combinations	[R]	POORLY CHARACTERIZED	General function prediction only	L	COG2801	Retrotransposon protein	Molecular Function: DNA binding (GO:0003677);|Molecular Function: RNA binding (GO:0003723);|Molecular Function: DNA-directed DNA polymerase activity (GO:0003887);|Molecular Function: RNA-directed DNA polymerase activity (GO:0003964);|Molecular Function: aspartic-type endopeptidase activity (GO:0004190);|Molecular Function: endonuclease activity (GO:0004519);|Cellular Component: nucleus (GO:000563…	--	--
TRINITY_DN10795_c0_g1_i1_2	0.764399	0.421206	0.362336	1.32099	0.954685	1.01839	PREDICTED: vacuolar protein sorting-associated protein 32 homolog 2-like [Musa acuminata subsp. malaccensis]	Vacuolar protein sorting-associated protein 32 homolog 1 OS=Arabidopsis thaliana OX=3702 GN=VPS32.1 PE=1 SV=1	CHMP4, SNF7, VPS32	Protein involved in glucose derepression and pre-vacuolar endosome protein sorting	[U]	CELLULAR PROCESSES AND SIGNALING	Intracellular trafficking, secretion, and vesicular transport	U	ENOG410YE9I	Charged multivesicular body protein	Cellular Component: ESCRT III complex (GO:0000815);|Cellular Component: plasma membrane (GO:0005886);|Biological Process: vacuolar transport (GO:0007034);|Biological Process: protein transport (GO:0015031);	PF03357.20	Snf7
TRINITY_DN10796_c0_g1_i1_1	4.66865	4.61116	4.3416	4.34617	4.14454	4.45306	uncharacterized protein LOC18435345 isoform X1 [Amborella trichopoda]	--	--	--	--	--	--	S	ENOG410XTBX	NA	--	PF13921.5	Myb-like DNA-binding domain
TRINITY_DN10796_c0_g1_i1_2	1.25856	0.703899	0.942459	1.03258	1.5811	0.405896	hypothetical protein AQUCO_01500011v1 [Aquilegia coerulea]	O-acyltransferase WSD1 OS=Arabidopsis thaliana OX=3702 GN=WSD1 PE=2 SV=1	--	--	--	--	--	S	ENOG41101KN	Protein of unknown function (DUF1298)	Molecular Function: diacylglycerol O-acyltransferase activity (GO:0004144);|Cellular Component: endoplasmic reticulum (GO:0005783);|Cellular Component: endoplasmic reticulum membrane (GO:0005789);|Cellular Component: plasma membrane (GO:0005886);|Biological Process: wax biosynthetic process (GO:0010025);|Cellular Component: integral component of membrane (GO:0016021);|Biological Process: triglyce…	PF06974.12,PF03007.15	Protein of unknown function (DUF1298)|Wax ester synthase-like Acyl-CoA acyltransferase domain
TRINITY_DN10798_c0_g1_i1_3	3.52537	4.35131	1.92464	2.3549	3.55692	3.9722	--	--	--	--	--	--	--	--	--	--	--	--	--
TRINITY_DN10798_c0_g2_i1_3	6.44107	1.45478	4.09372	6.89932	1.38883	5.51988	--	--	--	--	--	--	--	--	--	--	--	--	--
TRINITY_DN10799_c0_g1_i1_2	0.0880181	0.0242949	0.024086	0.119382	0	0.0493605	laccase [Picea abies]	Laccase-3 OS=Oryza sativa subsp. japonica OX=39947 GN=LAC3 PE=2 SV=1	E1.10.3.2	Multicopper oxidases	[Q]	METABOLISM	Secondary metabolites biosynthesis, transport and catabolism	S	ENOG410XRXD	N-alpha-acetyltransferase 25, NatB auxiliary subunit	Molecular Function: copper ion binding (GO:0005507);|Molecular Function: oxidoreductase activity, oxidizing metal ions (GO:0016722);|Biological Process: lignin catabolic process (GO:0046274);|Cellular Component: apoplast (GO:0048046);|Molecular Function: hydroquinone:oxygen oxidoreductase activity (GO:0052716);	PF07731.13,PF00394.21,PF07732.14	Multicopper oxidase|Multicopper oxidase|Multicopper oxidase
TRINITY_DN107_c0_g1_i1_2	0.619956	0.342189	0.342406	0.341532	0.700911	0.345998	--	--	--	--	--	--	--	--	--	--	--	--	--
TRINITY_DN10800_c0_g1_i1_1	10.1473	10.602	10.6974	9.52451	9.25465	10.2068	unknown [Picea sitchensis]	F-box/kelch-repeat protein At5g15710 OS=Arabidopsis thaliana OX=3702 GN=At5g15710 PE=2 SV=1	--	--	--	--	--	S	ENOG4111KX1	F-box kelch-repeat protein	Molecular Function: ubiquitin-protein transferase activity (GO:0004842);|Biological Process: SCF-dependent proteasomal ubiquitin-dependent protein catabolic process (GO:0031146);	PF00646.32,PF12937.6	F-box domain|F-box-like
TRINITY_DN10800_c0_g1_i1_3	1.79402	0	1.36705	0.000450193	0	0.589718	--	--	--	--	--	--	--	--	--	--	--	--	--
TRINITY_DN10801_c0_g1_i1_1	0.00028751	2.4871	0.395589	0.405869	0.412559	6.16e-14	--	--	--	--	--	--	--	--	--	--	--	--	--
TRINITY_DN10802_c0_g1_i1_1	23.4896	18.9186	23.1594	29.4235	25.8193	21.1452	unknown [Picea sitchensis]	Protein transport protein Sec61 subunit beta OS=Arabidopsis thaliana OX=3702 GN=At2g45070 PE=1 SV=1	SEC61B, SBH2	Sec61 protein translocation complex, beta subunit	[O]	CELLULAR PROCESSES AND SIGNALING	Posttranslational modification, protein turnover, chaperones	D	ENOG410ZUVB	May be involved in modulation of pathogen defense and leaf cell death (By similarity)	Molecular Function: ARF guanyl-nucleotide exchange factor activity (GO:0005086);|Cellular Component: Sec61 translocon complex (GO:0005784);|Cellular Component: endoplasmic reticulum membrane (GO:0005789);|Biological Process: SRP-dependent cotranslational protein targeting to membrane, translocation (GO:0006616);|Cellular Component: integral component of membrane (GO:0016021);|Biological Process: …	--	--
TRINITY_DN10802_c0_g1_i1_2	0.750623	2.38e-23	0.318631	1.15e-06	6.56e-25	0.117073	unknown [Picea sitchensis]	Pentatricopeptide repeat-containing protein At2g33680 OS=Arabidopsis thaliana OX=3702 GN=PCMP-E19 PE=3 SV=1	--	FOG: PPR repeat	[R]	POORLY CHARACTERIZED	General function prediction only	S	ENOG410Z7Z7	Pentatricopeptide repeat-containing protein	--	PF01535.19,PF13041.5,PF12854.6,PF13812.5	PPR repeat|PPR repeat family|PPR repeat|Pentatricopeptide repeat domain
TRINITY_DN10802_c0_g1_i1_3	1.47999	1.19032	1.23314	1.4151	1.77473	1.39108	uncharacterized protein LOC111811711 isoform X1 [Cucurbita pepo subsp. pepo]	--	--	--	--	--	--	S	ENOG410ZNBY	NA	--	PF16719.4	SAWADEE domain
TRINITY_DN10804_c0_g1_i1_1	0.976775	0.92155	0.743843	0.807225	0.626066	0.881895	Multiprotein bridging factor 1 [Cordyceps militaris CM01]	Multiprotein-bridging factor 1 OS=Gibberella fujikuroi OX=5127 GN=MBF1 PE=3 SV=1	MBF1	Transcription factor MBF1	[K]	INFORMATION STORAGE AND PROCESSING	Transcription	K	COG1813	Factor 1	Molecular Function: sequence-specific DNA binding (GO:0043565);	PF08523.9,PF01381.21	Multiprotein bridging factor 1|Helix-turn-helix
TRINITY_DN10804_c0_g1_i1_3	2.41011	2.98418	1.95618	2.95183	0.658487	0.985621	putative polyprotein [Solanum lycopersicum]	Retrovirus-related Pol polyprotein from transposon TNT 1-94 OS=Nicotiana tabacum OX=4097 PE=2 SV=1	--	FOG: Transposon-encoded proteins with TYA, reverse transcriptase, integrase domains in various combinations	[R]	POORLY CHARACTERIZED	General function prediction only	S	ENOG410XS4D	Retrotransposon protein	Cellular Component: retrotransposon nucleocapsid (GO:0000943);|Molecular Function: nucleic acid binding (GO:0003676);|Molecular Function: RNA-directed DNA polymerase activity (GO:0003964);|Molecular Function: aspartic-type endopeptidase activity (GO:0004190);|Molecular Function: endonuclease activity (GO:0004519);|Molecular Function: zinc ion binding (GO:0008270);|Biological Process: DNA integrat…	--	--
TRINITY_DN10805_c0_g2_i1_1	0.24342	0.518066	0.255104	4.65e-27	4.64e-19	0.650287	--	--	--	--	--	--	--	--	--	--	--	--	--
TRINITY_DN10807_c0_g1_i1_2	0	0.276984	1.35293	0.531475	0.827626	0.274204	--	--	--	--	--	--	--	--	--	--	--	--	--
TRINITY_DN10808_c0_g1_i1_3	0.322677	0.180353	0	0.888922	0.89781	1.64199	--	--	--	--	--	--	--	--	--	--	--	--	--
TRINITY_DN10809_c0_g1_i1_1	5.91422	5.31078	7.63469	7.2415	3.9182	3.24714	--	--	--	--	--	--	--	--	--	--	--	--	--
TRINITY_DN10809_c0_g1_i1_2	0	0.277388	0	0.135937	0.281135	0.422665	--	--	--	--	--	--	--	--	--	--	--	--	--
TRINITY_DN1080_c0_g1_i1_1	0	0	0	0	0	0	hypothetical protein HMPREF1120_04077 [Exophiala dermatitidis NIH/UT8656]	--	--	--	--	--	--	S	ENOG4111MHQ	Conserved hypothetical, protein	--	--	--
TRINITY_DN10810_c0_g1_i1_1	0.630487	0.171296	0.765502	0.429229	0.343429	0.433565	unknown [Picea sitchensis]	--	--	--	--	--	--	--	--	--	--	--	--
TRINITY_DN10810_c0_g1_i2_2	36.3471	30.381	29.7332	36.2998	36.2587	35.3513	histone deacetylase 6 [Amborella trichopoda]	Ubiquitin carboxyl-terminal hydrolase 14 OS=Schizosaccharomyces pombe (strain 972 / ATCC 24843) OX=284812 GN=ubp14 PE=1 SV=2	--	Histone deacetylase complex, catalytic component HDA1	[B]	INFORMATION STORAGE AND PROCESSING	Chromatin structure and dynamics	BQ	COG0123	Histone deacetylase	Molecular Function: cysteine-type endopeptidase activity (GO:0004197);|Molecular Function: thiol-dependent ubiquitin-specific protease activity (GO:0004843);|Cellular Component: nucleus (GO:0005634);|Cellular Component: nucleoplasm (GO:0005654);|Molecular Function: zinc ion binding (GO:0008270);|Biological Process: protein deubiquitination (GO:0016579);|Biological Process: proteasome-mediated ubi…	PF02148.18	Zn-finger in ubiquitin-hydrolases and other protein
TRINITY_DN10812_c0_g1_i1_1	0.407008	0	0	0	0	0	--	--	--	--	--	--	--	--	--	--	--	--	--
TRINITY_DN10812_c0_g1_i3_2	0.873909	0.640669	1.07961	0.682273	0.267089	0.268463	ubiquitin-like-specific protease ESD4 [Ziziphus jujuba]	Ubiquitin-like-specific protease ESD4 OS=Arabidopsis thaliana OX=3702 GN=ESD4 PE=1 SV=1	SENP1	Protease, Ulp1 family	[O]	CELLULAR PROCESSES AND SIGNALING	Posttranslational modification, protein turnover, chaperones	O	COG5160	SUMO1 sentrin specific peptidase	Cellular Component: nucleus (GO:0005634);|Biological Process: regulation of flower development (GO:0009909);|Biological Process: positive regulation of flower development (GO:0009911);|Biological Process: protein desumoylation (GO:0016926);|Molecular Function: kinase binding (GO:0019900);|Cellular Component: nuclear membrane (GO:0031965);|Molecular Function: SUMO-specific endopeptidase activity (…	--	--
TRINITY_DN10816_c0_g1_i1_1	0.297791	1.68489	0.961994	2.63e-07	0.655539	0	--	--	--	--	--	--	--	--	--	--	--	--	--
TRINITY_DN10817_c0_g1_i2_1	6.08483	6.14362	6.01051	6.84433	6.85988	6.75159	PREDICTED: DNA-directed RNA polymerase I subunit 2 [Nelumbo nucifera]	DNA-directed RNA polymerase I subunit 2 OS=Arabidopsis thaliana OX=3702 GN=NRPA2 PE=2 SV=1	RPA2, POLR1B	RNA polymerase I, second largest subunit	[K]	INFORMATION STORAGE AND PROCESSING	Transcription	K	COG0085	DNA-dependent RNA polymerase catalyzes the transcription of DNA into RNA using the four ribonucleoside triphosphates as substrates (By similarity)	Molecular Function: DNA binding (GO:0003677);|Molecular Function: DNA-directed 5'-3' RNA polymerase activity (GO:0003899);|Cellular Component: RNA polymerase I complex (GO:0005736);|Cellular Component: cytosol (GO:0005829);|Biological Process: transcription by RNA polymerase I (GO:0006360);|Biological Process: megagametogenesis (GO:0009561);|Molecular Function: ribonucleoside binding (GO:0032549)…	PF04563.14,PF00562.27,PF04565.15,PF06883.11,PF04561.13,PF04560.19	RNA polymerase beta subunit|RNA polymerase Rpb2, domain 6|RNA polymerase Rpb2, domain 3|RNA polymerase I, Rpa2 specific domain|RNA polymerase Rpb2, domain 2|RNA polymerase Rpb2, domain 7
TRINITY_DN10818_c1_g1_i1_2	1.19802	0.393663	0.650576	0.126864	0.261976	0	--	--	--	--	--	--	--	--	--	--	--	--	--
TRINITY_DN10818_c1_g2_i1_2	0.61301	1.20098	0.117047	0.327859	1.14e-06	6.42e-18	--	--	--	--	--	--	--	--	--	--	--	--	--
TRINITY_DN10819_c0_g1_i1_3	1.63934	2.44979	0	4.16565	2.96982	5.4398	--	--	--	--	--	--	--	--	--	--	--	--	--
TRINITY_DN10819_c0_g1_i3_1	9.98891	12.7484	10.7766	15.0725	13.0005	12.7724	hypothetical protein POPTR_017G131900v3 [Populus trichocarpa]	--	--	Uncharacterized conserved protein	[S]	POORLY CHARACTERIZED	Function unknown	S	COG3791	Glutathione-dependent formaldehyde-activating Gfa	--	PF04828.13	Glutathione-dependent formaldehyde-activating enzyme
TRINITY_DN1081_c0_g1_i1_1	0.895242	1.96368	0	1.45443	0.483716	0	--	--	--	--	--	--	--	--	--	--	--	--	--
TRINITY_DN1081_c0_g1_i1_3	0.338591	0	0	0.360946	0.361393	0.726566	--	--	--	--	--	--	--	--	--	--	--	--	--
TRINITY_DN10820_c0_g1_i1_2	0.715686	0.302244	1.44e-20	0.311106	0.90462	0.614853	--	--	--	--	--	--	--	--	--	--	--	PF13855.5	Leucine rich repeat
TRINITY_DN10821_c0_g1_i1_1	1.19742	1.20517	1.27892	0.123914	0.0409858	0.128792	PREDICTED: kiwellin-like [Vitis vinifera]	Kiwellin OS=Actinidia deliciosa OX=3627 PE=1 SV=1	--	--	--	--	--	S	ENOG410YH76	Ripening-related protein	Cellular Component: extracellular region (GO:0005576);	--	--
TRINITY_DN10822_c0_g1_i1_1	0	0	0.506902	0.508403	0.261053	0.258942	--	--	--	--	--	--	--	--	--	--	--	--	--
TRINITY_DN10822_c0_g1_i1_2	1.28418	0.942521	0.626245	0.635829	0.48388	0.98099	--	--	--	--	--	--	--	--	--	--	--	--	--
TRINITY_DN10824_c0_g1_i1_1	0.402527	0.328526	0.434655	1.09186	0.108968	0.33392	hypothetical protein SOVF_208070 [Spinacia oleracea]	--	--	--	--	--	--	S	ENOG410XPY2	Glycosyl Hydrolase Family 88	--	PF07470.12	Glycosyl Hydrolase Family 88
TRINITY_DN10824_c0_g1_i1_3	0.430246	0.489654	1.39165	1.86902	2.35279	0.474524	--	--	--	--	--	--	--	--	--	--	--	--	--
TRINITY_DN10825_c0_g1_i2_1	19.424	22.7175	20.2468	8.55296	6.28267	6.47068	unknown [Picea sitchensis]	Profilin OS=Capsicum annuum OX=4072 PE=1 SV=1	--	Profilin	[Z]	CELLULAR PROCESSES AND SIGNALING	Cytoskeleton	O	ENOG41126PD	Binds to actin and affects the structure of the cytoskeleton. At high concentrations, profilin prevents the polymerization of actin, whereas it enhances it at low concentrations (By	Molecular Function: actin binding (GO:0003779);|Cellular Component: cytoplasm (GO:0005737);|Cellular Component: cytoskeleton (GO:0005856);	--	--
TRINITY_DN10825_c0_g1_i2_3	29.6577	31.1828	31.5944	33.3296	33.0016	34.3416	PREDICTED: suppressor of mec-8 and unc-52 protein homolog 1-like [Juglans regia]	Suppressor of mec-8 and unc-52 protein homolog 1 OS=Arabidopsis thaliana OX=3702 GN=SMU1 PE=1 SV=1	SMU1	Conserved WD40 repeat-containing protein	[R]	POORLY CHARACTERIZED	General function prediction only	S	ENOG410XP39	Smu-1 suppressor of mec-8 and unc-52 homolog (C. elegans)	Cellular Component: nucleus (GO:0005634);|Cellular Component: spliceosomal complex (GO:0005681);|Biological Process: mRNA processing (GO:0006397);|Biological Process: RNA splicing (GO:0008380);|Cellular Component: Cul4-RING E3 ubiquitin ligase complex (GO:0080008);	PF00400.31,PF12894.6,PF16529.4,PF11715.7	WD domain, G-beta repeat|Anaphase-promoting complex subunit 4 WD40 domain|WD40 region of Ge1, enhancer of mRNA-decapping protein|Nucleoporin Nup120/160
TRINITY_DN10826_c0_g1_i2_2	1.72374	1.60812	2.11794	0	0	0	unknown [Picea sitchensis]	--	--	--	--	--	--	--	--	--	--	PF00931.21	NB-ARC domain
TRINITY_DN10827_c0_g1_i1_3	0.273342	0.0585512	0.0518481	0.461599	0.518251	0.242909	--	--	--	--	--	--	--	--	--	--	--	--	--
TRINITY_DN10828_c0_g1_i1_1	0	0	0.183269	0.17883	0	0	--	--	--	--	--	--	--	--	--	--	--	--	--
TRINITY_DN10828_c0_g1_i1_2	1.27867	0	2.29654	0	0.463542	0.473347	--	--	--	--	--	--	--	--	--	--	--	--	--
TRINITY_DN10828_c1_g1_i1_1	0.596603	0	0	1.28964	1.26511	0	--	--	--	--	--	--	--	--	--	--	--	--	--
TRINITY_DN10829_c0_g1_i1_1	0.964754	1.4461	0.356124	0.617004	0.634077	0.542778	--	--	--	--	--	--	--	--	--	--	--	--	--
TRINITY_DN1082_c0_g1_i1_2	0	0	0	1.38169	1.84199	0.233986	--	--	--	--	--	--	--	--	--	--	--	--	--
TRINITY_DN1082_c0_g1_i1_3	0.392925	0.443959	0	2.57058	0.889606	1.31797	--	--	--	--	--	--	--	--	--	--	--	--	--
TRINITY_DN10831_c0_g1_i1_2	0.819722	0.738862	0.822376	0.41799	0.363931	0.541455	--	--	--	--	--	--	--	--	--	--	--	--	--
TRINITY_DN10831_c0_g2_i1_2	1.72061	1.32241	1.11482	0.495825	0.687671	1.18295	Cyclin [Macleaya cordata]	Putative cyclin-B3-1 OS=Arabidopsis thaliana OX=3702 GN=CYCB3-1 PE=3 SV=2	--	Cyclin B and related kinase-activating proteins	[D]	CELLULAR PROCESSES AND SIGNALING	Cell cycle control, cell division, chromosome partitioning	D	COG5024	g2 mitotic-specific	Biological Process: regulation of cyclin-dependent protein serine/threonine kinase activity (GO:0000079);|Biological Process: mitotic cell cycle (GO:0000278);|Cellular Component: cyclin-dependent protein kinase holoenzyme complex (GO:0000307);|Cellular Component: nucleus (GO:0005634);|Cellular Component: cytoplasm (GO:0005737);|Biological Process: protein phosphorylation (GO:0006468);|Biological …	PF00134.22,PF02984.18	Cyclin, N-terminal domain|Cyclin, C-terminal domain
TRINITY_DN10833_c0_g1_i1_2	1.72634	0.388894	0.377491	1.10813	0.758357	0	--	--	--	--	--	--	--	--	--	--	--	--	--
TRINITY_DN10835_c0_g1_i1_1	2.01063	2.4842	2.13165	2.14234	2.45194	0.272799	--	--	--	--	--	--	--	--	--	--	--	--	--
TRINITY_DN10837_c0_g1_i1_1	0.451899	0.252174	0.50346	0.495866	0	0	--	--	--	--	--	--	--	--	--	--	--	--	--
TRINITY_DN10837_c0_g1_i1_2	0.133327	1.21867	1.75593	0.291659	3.06e-11	0.822334	nodulin-like protein 5NG4 [Pinus taeda]	Auxin-induced protein 5NG4 OS=Pinus taeda OX=3352 PE=2 SV=1	--	--	--	--	--	S	ENOG410YAV4	Auxin-induced protein	Cellular Component: cytoplasm (GO:0005737);|Cellular Component: integral component of plasma membrane (GO:0005887);|Cellular Component: cell cortex (GO:0005938);|Biological Process: auxin-activated signaling pathway (GO:0009734);|Molecular Function: transmembrane transporter activity (GO:0022857);	PF00892.19	EamA-like transporter family
TRINITY_DN10838_c0_g1_i2_3	1.73988	1.70474	2.01462	1.59193	1.66254	0.279919	hypothetical protein MARPO_0067s0007 [Marchantia polymorpha]	--	--	--	--	--	--	--	--	--	--	--	--
TRINITY_DN10839_c0_g1_i1_1	21.152	20.3387	21.2118	23.0368	22.0022	22.9498	unknown [Picea sitchensis]	E3 ubiquitin-protein ligase At4g11680 OS=Arabidopsis thaliana OX=3702 GN=At4g11680 PE=2 SV=1	--	FOG: Predicted E3 ubiquitin ligase	[O]	CELLULAR PROCESSES AND SIGNALING	Posttranslational modification, protein turnover, chaperones	O	ENOG41121N2	zinc ion binding	Cellular Component: vacuolar membrane (GO:0005774);|Cellular Component: integral component of membrane (GO:0016021);|Biological Process: protein ubiquitination (GO:0016567);|Molecular Function: transferase activity (GO:0016740);|Molecular Function: metal ion binding (GO:0046872);	PF13639.5,PF12678.6,PF13923.5,PF17123.4,PF00097.24	Ring finger domain|RING-H2 zinc finger domain|Zinc finger, C3HC4 type (RING finger)|RING-like zinc finger|Zinc finger, C3HC4 type (RING finger)
TRINITY_DN1083_c0_g1_i1_2	3.68916	3.36395	2.42043	2.37879	2.28764	1.71592	hypothetical protein SELMODRAFT_438815 [Selaginella moellendorffii]	--	--	--	--	--	--	--	--	--	--	--	--
TRINITY_DN10840_c0_g1_i1_1	2.44659	3.23923	3.12872	3.62158	2.62423	3.17095	--	--	--	--	--	--	--	--	--	--	--	--	--
TRINITY_DN10840_c0_g1_i1_2	2.6124	3.31129	2.03753	6.97631	2.44493	3.99497	--	--	--	--	--	--	--	--	--	--	--	--	--
TRINITY_DN10841_c0_g1_i1_1	27.4233	31.3509	28.4262	31.0003	34.5775	35.8022	unknown [Picea sitchensis]	AT-hook motif nuclear-localized protein 10 OS=Arabidopsis thaliana OX=3702 GN=AHL10 PE=1 SV=2	--	--	--	--	--	S	ENOG4111IXN	AT-hook protein	Molecular Function: DNA binding (GO:0003677);|Cellular Component: nucleus (GO:0005634);|Cellular Component: cytosol (GO:0005829);	PF03479.14	Domain of unknown function (DUF296)
TRINITY_DN10842_c0_g1_i1_2	0.503347	0.442483	0.645816	0.10823	0.204288	0.337599	--	--	--	--	--	--	--	--	--	--	--	--	--
TRINITY_DN10843_c0_g1_i1_1	1.95e-25	0.231701	0.582177	0.693295	0.470123	0.353104	--	--	--	--	--	--	--	--	--	--	--	--	--
TRINITY_DN10844_c0_g1_i1_2	1.41862	1.75883	0.660422	0.873765	0.227198	0.884142	--	--	--	--	--	--	--	--	--	--	--	--	--
TRINITY_DN10844_c0_g1_i1_3	0.325472	0.349441	1.3895	1.03008	2.0503	0.679826	--	--	--	--	--	--	--	--	--	--	--	--	--
TRINITY_DN10844_c0_g2_i1_1	0	0.000235287	2.85e-26	3.93e-13	1.1e-23	6.33e-23	--	--	--	--	--	--	--	--	--	--	--	--	--
TRINITY_DN10845_c0_g1_i1_1	0.667436	0.738484	0.361829	0.726549	0.745033	0.375002	--	--	--	--	--	--	--	--	--	--	--	--	--
TRINITY_DN10845_c0_g1_i1_2	1.63605	0.404272	0.992332	1.13e-25	1.60298	0.601126	--	--	--	--	--	--	--	--	--	--	--	--	--
TRINITY_DN10845_c0_g1_i1_3	0.506677	0	0.265961	8.51e-28	0.276958	0.277034	--	--	--	--	--	--	--	--	--	--	--	--	--
TRINITY_DN10848_c0_g1_i2_1	107.733	114.325	112.573	114.61	115.935	113.284	unknown [Picea sitchensis]	RING-box protein 1a OS=Arabidopsis thaliana OX=3702 GN=RBX1A PE=1 SV=1	RBX1, ROC1	SCF ubiquitin ligase, Rbx1 component	[O]	CELLULAR PROCESSES AND SIGNALING	Posttranslational modification, protein turnover, chaperones	O	COG5194	protein ubiquitination	Cellular Component: nucleus (GO:0005634);|Cellular Component: cytoplasm (GO:0005737);|Biological Process: ubiquitin-dependent protein catabolic process (GO:0006511);|Molecular Function: zinc ion binding (GO:0008270);|Molecular Function: NEDD8 transferase activity (GO:0019788);|Biological Process: SCF-dependent proteasomal ubiquitin-dependent protein catabolic process (GO:0031146);|Cellular Compon…	PF12678.6,PF12861.6,PF13639.5	RING-H2 zinc finger domain|Anaphase-promoting complex subunit 11 RING-H2 finger|Ring finger domain
TRINITY_DN10850_c0_g1_i1_1	3.0353	2.6456	2.92861	3.29659	3.51638	3.12642	--	--	--	--	--	--	--	--	--	--	--	--	--
TRINITY_DN10850_c0_g1_i1_2	0	0.204583	0.601648	0.198638	0.611783	1.32948	formin-like protein 3 [Asparagus officinalis]	Formin-like protein 3 OS=Oryza sativa subsp. japonica OX=39947 GN=FH3 PE=2 SV=2	--	--	--	--	--	--	--	--	Molecular Function: phosphoprotein phosphatase activity (GO:0004721);	PF02181.22	Formin Homology 2 Domain
TRINITY_DN10851_c0_g1_i1_1	0.499821	0	0.532373	0	0	0.531355	--	--	--	--	--	--	--	--	--	--	--	--	--
TRINITY_DN10853_c0_g1_i1_1	1.68131	0.620941	1.16758	0.637052	0	0	--	--	--	--	--	--	--	--	--	--	--	--	--
TRINITY_DN10853_c0_g1_i4_2	5.582	4.27674	4.72548	5.18744	5.49969	6.68107	unknown [Picea sitchensis]	--	E1.4.1.4, gdhA	Glutamate/leucine/phenylalanine/valine dehydrogenases	[E]	METABOLISM	Amino acid transport and metabolism	--	--	--	--	--	--
TRINITY_DN10854_c0_g1_i1_2	1.39105	0.837138	0.414177	0.666029	0.837793	1.12728	--	--	--	--	--	--	--	--	--	--	--	--	--
TRINITY_DN10857_c0_g1_i1_2	0.721835	0.335752	0.111529	0.553437	0.222179	0.111096	retrotransposon-related protein, partial [Trifolium pratense]	Uncharacterized mitochondrial protein AtMg00860 OS=Arabidopsis thaliana OX=3702 GN=AtMg00860 PE=4 SV=1	--	FOG: Transposon-encoded proteins with TYA, reverse transcriptase, integrase domains in various combinations	[R]	POORLY CHARACTERIZED	General function prediction only	L	COG2801	Retrotransposon protein	Cellular Component: mitochondrion (GO:0005739);	PF00078.26	Reverse transcriptase (RNA-dependent DNA polymerase)
TRINITY_DN10858_c0_g1_i1_3	2.12028	0.875923	1.88345	1.86456	1.04861	2.07193	--	--	--	--	--	--	--	--	--	--	--	--	--
TRINITY_DN10859_c0_g1_i2_3	5.95706	5.18707	3.86857	7.39439	3.09516	3.9332	--	--	--	--	--	--	--	--	--	--	--	--	--
TRINITY_DN1085_c0_g1_i1_2	0.783083	0.992494	0.687316	0.581646	0.282175	0.143223	--	--	--	--	--	--	--	--	--	--	--	--	--
TRINITY_DN10860_c0_g1_i1_1	1.46e-40	1.07871	0	0.727825	0.366881	0	--	--	--	--	--	--	--	--	--	--	--	--	--
TRINITY_DN10860_c0_g1_i1_3	3.38853	0.537458	1.02145	2.70725	1.06574	1.0717	--	--	--	--	--	--	--	--	--	--	--	--	--
TRINITY_DN10861_c0_g1_i1_1	34.0853	35.8546	33.9795	30.6307	30.7622	29.8615	phosphoserine aminotransferase [Pinus pinaster]	Phosphoserine aminotransferase 1, chloroplastic OS=Arabidopsis thaliana OX=3702 GN=PSAT1 PE=1 SV=1	serC, PSAT1	Phosphoserine aminotransferase	[HE]	METABOLISM|METABOLISM	Coenzyme transport and metabolism |Amino acid transport and metabolism	E	COG1932	Catalyzes the reversible conversion of 3- phosphohydroxypyruvate to phosphoserine and of 3-hydroxy-2-oxo-4- phosphonooxybutanoate to phosphohydroxythreonine (By similarity)	Molecular Function: O-phospho-L-serine:2-oxoglutarate aminotransferase activity (GO:0004648);|Biological Process: L-serine biosynthetic process (GO:0006564);|Cellular Component: chloroplast (GO:0009507);|Cellular Component: plastid (GO:0009536);|Cellular Component: chloroplast stroma (GO:0009570);|Biological Process: response to cytokinin (GO:0009735);	PF00266.18	Aminotransferase class-V
TRINITY_DN10861_c0_g1_i1_2	11.3641	13.0704	12.2559	7.48817	8.97947	8.86531	unknown [Picea sitchensis]	--	MLYCD	Malonyl-CoA decarboxylase	[G]	METABOLISM	Carbohydrate transport and metabolism	G	COG1593	trap dicarboxylate transporter dctm subunit	--	PF05292.10,PF17408.1	Malonyl-CoA decarboxylase C-terminal domain|Malonyl-CoA decarboxylase N-terminal domain
TRINITY_DN10862_c0_g1_i1_2	1.527	1.91277	2.56194	2.23445	2.2489	2.34244	PREDICTED: uncharacterized protein LOC104596850 [Nelumbo nucifera]	--	--	Mitochondrial thymidine kinase 2/deoxyguanosine kinase	[F]	METABOLISM	Nucleotide transport and metabolism	F	COG1428	Deoxynucleoside kinase	--	PF01712.18	Deoxynucleoside kinase
TRINITY_DN10862_c0_g1_i4_1	247.656	273.923	275.934	279.499	288.764	300.323	hypothetical protein CRG98_034052 [Punica granatum]	Probable aquaporin TIP-type OS=Antirrhinum majus OX=4151 GN=DIP PE=2 SV=1	TIP	Aquaporin (major intrinsic protein family)	[G]	METABOLISM	Carbohydrate transport and metabolism	G	COG0580	Channel that permits osmotically driven movement of water in both directions. It is involved in the osmoregulation and in the maintenance of cell turgor during volume expansion in rapidly growing cells. It mediates rapid entry or exit of water in response to abrupt changes in osmolarity (By similarity)	Cellular Component: vacuolar membrane (GO:0005774);|Molecular Function: channel activity (GO:0015267);|Cellular Component: integral component of membrane (GO:0016021);	PF00230.19	Major intrinsic protein
TRINITY_DN10864_c1_g1_i1_1	0.799423	0	0.753943	0.504694	0.631832	0.636385	hypothetical protein OsI_00820 [Oryza sativa Indica Group]	Pentatricopeptide repeat-containing protein At2g20540 OS=Arabidopsis thaliana OX=3702 GN=PCMP-E78 PE=2 SV=1	--	FOG: PPR repeat	[R]	POORLY CHARACTERIZED	General function prediction only	S	ENOG410Z7Z7	Pentatricopeptide repeat-containing protein	--	PF01535.19,PF13041.5,PF12854.6,PF13812.5,PF17177.3	PPR repeat|PPR repeat family|PPR repeat|Pentatricopeptide repeat domain|Pentacotripeptide-repeat region of PRORP
TRINITY_DN10866_c0_g1_i1_1	0.593135	0.394904	0.257133	0.251466	0.252566	0.390732	--	--	--	--	--	--	--	--	--	--	--	--	--
TRINITY_DN10866_c0_g1_i1_2	7.16949	5.39891	7.14955	2.2231	1.53324	1.73476	--	--	--	--	--	--	--	--	--	--	--	--	--
TRINITY_DN10866_c0_g1_i1_3	0.073453	0.0803081	0.0796922	1.03778	0.322733	0	--	--	--	--	--	--	--	--	--	--	--	--	--
TRINITY_DN10868_c0_g1_i2_1	24.424	28.9304	28.5999	19.8434	16.7662	17.1132	PREDICTED: WAT1-related protein At5g47470-like [Lupinus angustifolius]	WAT1-related protein At5g47470 OS=Arabidopsis thaliana OX=3702 GN=At5g47470 PE=3 SV=1	--	--	--	--	--	S	ENOG410YAV4	Auxin-induced protein	Cellular Component: plasma membrane (GO:0005886);|Cellular Component: integral component of membrane (GO:0016021);|Molecular Function: transmembrane transporter activity (GO:0022857);	PF00892.19	EamA-like transporter family
TRINITY_DN10869_c0_g1_i2_2	18.5032	13.892	14.5291	17.4846	14.0298	14.9434	unknown [Picea sitchensis]	--	--	--	--	--	--	S	ENOG4111JX3	COMM domain containing 10	--	PF07258.13	COMM domain
TRINITY_DN10870_c0_g1_i1_1	29.0151	27.451	30.2103	30.6601	27.1085	32.6287	unknown [Picea sitchensis]	--	--	--	--	--	--	S	ENOG410YIRT	NA	--	--	--
TRINITY_DN10870_c0_g1_i1_2	1376.86	1365.65	1402.35	1582	1648.09	1547.31	unknown [Picea sitchensis]	Calvin cycle protein CP12-1, chloroplastic OS=Arabidopsis thaliana OX=3702 GN=CP12-1 PE=1 SV=1	--	--	--	--	--	S	ENOG4112442	Calvin cycle protein	Molecular Function: copper ion binding (GO:0005507);|Cellular Component: chloroplast (GO:0009507);|Cellular Component: chloroplast stroma (GO:0009570);|Biological Process: response to sucrose (GO:0009744);|Cellular Component: chloroplast envelope (GO:0009941);|Molecular Function: nickel cation binding (GO:0016151);|Biological Process: reductive pentose-phosphate cycle (GO:0019253);|Cellular Compo…	PF02672.14	CP12 domain
TRINITY_DN10870_c0_g1_i1_3	2.43174	2.5217	2.2336	4.34714	3.92276	3.96057	--	--	--	--	--	--	--	S	ENOG410XPZA	F-box Kelch-repeat protein	--	PF00646.32	F-box domain
TRINITY_DN10871_c0_g1_i1_1	0.442909	0	0.475594	0.977151	0	0	--	--	--	--	--	--	--	--	--	--	--	--	--
TRINITY_DN10873_c0_g1_i1_2	1.10283	0.234837	0.930615	0.470989	0	0	unknown [Picea sitchensis]	Protein TIFY 10A OS=Arabidopsis thaliana OX=3702 GN=TIFY10A PE=1 SV=1	JAZ	--	--	--	--	S	ENOG410ZDCD	jasmonate ZIM domain-containing protein	Cellular Component: nucleus (GO:0005634);|Biological Process: pollen development (GO:0009555);|Biological Process: response to wounding (GO:0009611);|Biological Process: response to jasmonic acid (GO:0009753);|Biological Process: jasmonic acid mediated signaling pathway (GO:0009867);|Biological Process: flower development (GO:0009908);|Biological Process: regulation of defense response (GO:003134…	PF06200.13,PF09425.9	tify domain|Divergent CCT motif
TRINITY_DN10874_c0_g1_i1_1	0	0.369753	0	0	0	0	--	--	--	--	--	--	--	--	--	--	--	--	--
TRINITY_DN10874_c0_g1_i1_2	0.606813	0.664856	0.980001	0.0835451	0.247035	0.166246	PREDICTED: zinc transporter 8-like [Musa acuminata subsp. malaccensis]	Zinc transporter 3 OS=Oryza sativa subsp. japonica OX=39947 GN=ZIP3 PE=1 SV=2	SLC39A1_2_3, ZIP1_2_3	Fe2+/Zn2+ regulated transporter	[P]	METABOLISM	Inorganic ion transport and metabolism	P	ENOG4111GP2	zinc transporter	Molecular Function: zinc ion transmembrane transporter activity (GO:0005385);|Cellular Component: plasma membrane (GO:0005886);|Biological Process: zinc ion transport (GO:0006829);|Cellular Component: integral component of membrane (GO:0016021);|Biological Process: zinc ion transmembrane transport (GO:0071577);	PF02535.21	ZIP Zinc transporter
TRINITY_DN10875_c0_g1_i1_1	39.7564	41.9543	42.2857	56.8975	62.6062	54.9287	RING-H2 finger protein ATL18 [Morus notabilis]	E3 ubiquitin-protein ligase RHA1B OS=Arabidopsis thaliana OX=3702 GN=RHA1B PE=2 SV=1	--	FOG: Predicted E3 ubiquitin ligase	[O]	CELLULAR PROCESSES AND SIGNALING	Posttranslational modification, protein turnover, chaperones	O	ENOG41121N2	zinc ion binding	Molecular Function: ubiquitin-protein transferase activity (GO:0004842);|Biological Process: response to chitin (GO:0010200);|Biological Process: protein ubiquitination (GO:0016567);|Biological Process: response to cadmium ion (GO:0046686);|Molecular Function: metal ion binding (GO:0046872);	PF13639.5	Ring finger domain
TRINITY_DN10876_c0_g1_i1_3	0	0	0	1.36503	1.71474	1.88672	--	--	--	--	--	--	--	--	--	--	--	--	--
TRINITY_DN10876_c0_g2_i1_3	1.38e-98	0	0	2.4406	0	0.596891	PREDICTED: boron transporter 4-like [Juglans regia]	Putative boron transporter 5 OS=Arabidopsis thaliana OX=3702 GN=BOR5 PE=3 SV=1	--	Na+-independent Cl/HCO3 exchanger AE1 and related transporters (SLC4 family)	[P]	METABOLISM	Inorganic ion transport and metabolism	U	ENOG410XPHD	solute carrier family 4	Molecular Function: inorganic anion exchanger activity (GO:0005452);|Cellular Component: integral component of plasma membrane (GO:0005887);|Molecular Function: anion:anion antiporter activity (GO:0015301);|Biological Process: borate transport (GO:0046713);|Biological Process: regulation of intracellular pH (GO:0051453);|Molecular Function: borate efflux transmembrane transporter activity (GO:008…	--	--
TRINITY_DN10877_c0_g1_i1_3	2.97104	1.6357	1.81507	1.46566	1.94363	2.33628	4-coumarate:coenzyme A ligase [Cordyceps militaris]	--	--	--	--	--	--	S	ENOG4110WWP	NA	--	--	--
TRINITY_DN10878_c0_g1_i1_1	8.35862	7.93565	7.88495	8.95669	12.185	11.069	DNA-directed RNA polymerase IV fifth largest subunit [Ginkgo biloba]	DNA-directed RNA polymerases II and IV subunit 5A OS=Arabidopsis thaliana OX=3702 GN=NRPB5A PE=1 SV=1	RPB5, POLR2E	RNA polymerase, 25-kDa subunit (common to polymerases I, II and III)	[K]	INFORMATION STORAGE AND PROCESSING	Transcription	K	COG2012	DNA-dependent RNA polymerase catalyzes the transcription of DNA into RNA using the four ribonucleoside triphosphates as substrates	Cellular Component: RNA polymerase IV complex (GO:0000418);|Molecular Function: DNA binding (GO:0003677);|Molecular Function: DNA-directed 5'-3' RNA polymerase activity (GO:0003899);|Cellular Component: RNA polymerase II, core complex (GO:0005665);|Cellular Component: RNA polymerase III complex (GO:0005666);|Cellular Component: RNA polymerase I complex (GO:0005736);|Biological Process: transcript…	PF01191.18,PF03871.13	RNA polymerase Rpb5, C-terminal domain|RNA polymerase Rpb5, N-terminal domain
TRINITY_DN10879_c0_g1_i1_1	0	0	0.264275	0	0	0	eukaryotic translation initiation factor 6 [Quercus suber]	Eukaryotic translation initiation factor 6 OS=Neurospora crassa (strain ATCC 24698 / 74-OR23-1A / CBS 708.71 / DSM 1257 / FGSC 987) OX=367110 GN=tif-6 PE=3 SV=1	EIF6	Translation initiation factor 6 (eIF-6)	[J]	INFORMATION STORAGE AND PROCESSING	Translation, ribosomal structure and biogenesis	J	COG1976	Binds to the 60S ribosomal subunit and prevents its association with the 40S ribosomal subunit to form the 80S initiation complex in the cytoplasm	Biological Process: ribosomal subunit export from nucleus (GO:0000054);|Biological Process: maturation of LSU-rRNA from tricistronic rRNA transcript (SSU-rRNA, 5.8S rRNA, LSU-rRNA) (GO:0000463);|Biological Process: maturation of 5.8S rRNA from tricistronic rRNA transcript (SSU-rRNA, 5.8S rRNA, LSU-rRNA) (GO:0000466);|Molecular Function: translation initiation factor activity (GO:0003743);|Cellula…	--	--
TRINITY_DN10879_c0_g1_i1_2	0	0	0.283243	0.223543	0.11445	0.114964	--	--	--	--	--	--	--	--	--	--	--	--	--
TRINITY_DN10879_c0_g2_i1_3	0.345791	0.387924	1.11002	1.88514	1.51994	1.9065	--	--	--	--	--	--	--	--	--	--	--	--	--
TRINITY_DN1087_c0_g1_i1_1	1.72607	1.28879	1.82987	0	0	0	--	--	--	--	--	--	--	--	--	--	--	--	--
TRINITY_DN1087_c0_g1_i1_3	1.5563	1.7401	0.553956	4.03285	2.26565	2.79185	--	--	--	--	--	--	--	--	--	--	--	--	--
TRINITY_DN10880_c0_g1_i1_2	0.710541	0.519727	0.126667	1.26667	0.513202	0.384175	Transcription factor MYB86 [Apostasia shenzhenica]	Transcription factor MYB86 OS=Arabidopsis thaliana OX=3702 GN=MYB86 PE=2 SV=1	MYBP	Transcription factor, Myb superfamily	[K]	INFORMATION STORAGE AND PROCESSING	Transcription	K	COG5147	Myblike DNAbinding domain containing protein	Cellular Component: nucleus (GO:0005634);|Biological Process: regulation of stomatal movement (GO:0010119);|Biological Process: cell differentiation (GO:0030154);|Molecular Function: sequence-specific DNA binding (GO:0043565);|Molecular Function: transcription regulatory region DNA binding (GO:0044212);	--	--
TRINITY_DN10880_c0_g1_i1_3	2.48123	3.4942	2.68097	3.95239	1.34732	3.37629	--	--	--	--	--	--	--	--	--	--	--	--	--
TRINITY_DN10881_c0_g1_i1_2	1.93893	1.15002	1.54305	1.37954	1.09353	1.39425	Ubiquitin-conjugating enzyme/RWD-like protein [Cordyceps fumosorosea ARSEF 2679]	Ubiquitin-conjugating enzyme E2-16 kDa OS=Colletotrichum gloeosporioides OX=474922 GN=UBC1 PE=2 SV=1	UBE2D, UBC4, UBC5	Ubiquitin-protein ligase	[O]	CELLULAR PROCESSES AND SIGNALING	Posttranslational modification, protein turnover, chaperones	O	COG5078	ubiquitin-conjugating enzyme	Molecular Function: ATP binding (GO:0005524);|Biological Process: protein ubiquitination (GO:0016567);|Molecular Function: transferase activity (GO:0016740);	PF00179.25	Ubiquitin-conjugating enzyme
TRINITY_DN10882_c0_g1_i1_1	0.207757	1.63e-24	6.42e-26	1.13492	0.673443	0.224072	PREDICTED: pentatricopeptide repeat-containing protein At2g33680 [Cicer arietinum]	Pentatricopeptide repeat-containing protein At1g11290, chloroplastic OS=Arabidopsis thaliana OX=3702 GN=PCMP-H40 PE=2 SV=1	--	FOG: PPR repeat	[R]	POORLY CHARACTERIZED	General function prediction only	S	ENOG410Z7Z7	Pentatricopeptide repeat-containing protein	--	--	--
TRINITY_DN10883_c0_g1_i1_3	0.167589	0.32164	1.60002	1.89141	0.959886	0.926454	--	--	--	--	--	--	--	--	--	--	--	--	--
TRINITY_DN10883_c0_g1_i3_1	8.48267	8.41865	9.06772	6.94355	8.17668	7.8588	unknown [Picea sitchensis]	Polyadenylate-binding protein 6 OS=Arabidopsis thaliana OX=3702 GN=PAB6 PE=2 SV=1	--	--	--	--	--	S	ENOG4111FJ0	RNA binding motif protein 18	Molecular Function: RNA binding (GO:0003723);|Molecular Function: mRNA 3'-UTR binding (GO:0003730);|Cellular Component: nucleus (GO:0005634);|Cellular Component: cytoplasm (GO:0005737);|Cellular Component: cytosol (GO:0005829);|Biological Process: translational initiation (GO:0006413);|Biological Process: regulation of translation (GO:0006417);|Molecular Function: poly(A) binding (GO:0008143);|Mo…	PF00076.21	RNA recognition motif. (a.k.a. RRM, RBD, or RNP domain)
TRINITY_DN10884_c0_g1_i1_2	3.44448	1.09e-23	1.58741	0.414013	0	0.418596	--	--	--	--	--	--	--	--	--	--	--	--	--
TRINITY_DN10885_c0_g1_i1_1	2.17774	1.9041	0.931841	1.41227	0.601109	0.773741	--	--	--	--	--	--	--	--	--	--	--	--	--
TRINITY_DN10885_c0_g1_i1_2	17.7271	17.06	16.501	14.2971	14.5206	17.7704	unknown [Picea sitchensis]	--	--	--	--	--	--	S	ENOG410YWEU	NA	--	--	--
TRINITY_DN10886_c0_g1_i1_1	0.850603	1.25429	0.910301	0.407577	0.704773	0.713484	unknown [Picea sitchensis]	L-type lectin-domain containing receptor kinase IV.2 OS=Arabidopsis thaliana OX=3702 GN=LECRK42 PE=2 SV=1	--	--	--	--	--	T	COG0515	Serine Threonine protein kinase	--	PF00139.18	Legume lectin domain
TRINITY_DN10887_c0_g1_i1_1	0.917461	1.19033	1.17367	0.307649	0.237945	0.404365	--	--	--	--	--	--	--	--	--	--	--	--	--
TRINITY_DN10887_c1_g1_i1_3	0.329997	0.362741	0	1.47089	0.358012	0	--	--	--	--	--	--	--	--	--	--	--	--	--
TRINITY_DN10888_c0_g1_i1_1	0	0	0	0	0	0	--	--	--	--	--	--	--	--	--	--	--	--	--
TRINITY_DN10888_c0_g1_i1_2	0.820477	0.64996	1.0573	1.03229	0.73678	0.974236	hypothetical protein OsI_15342 [Oryza sativa Indica Group]	--	--	--	--	--	--	--	--	--	--	--	--
TRINITY_DN10888_c0_g1_i1_3	0	0	0.206391	0.828385	1.46	1.479	--	--	--	--	--	--	--	--	--	--	--	--	--
TRINITY_DN1088_c0_g1_i1_1	1.13323	0.000989621	0.0542929	1.46e-19	3.65877	0.496308	--	--	--	--	--	--	--	--	--	--	--	--	--
TRINITY_DN10892_c0_g1_i1_1	0.139257	1.09948	0.153134	0.314425	1.08844	0	--	--	--	--	--	--	--	--	--	--	--	--	--
TRINITY_DN10892_c0_g2_i1_1	0	6.53e-27	0.335028	1.09e-07	1.01889	0	--	--	--	--	--	--	--	--	--	--	--	--	--
TRINITY_DN10893_c0_g1_i1_2	0	0.245305	0.240069	2.26e-26	0.262209	0.308512	PREDICTED: pentatricopeptide repeat-containing protein At2g21090-like [Nicotiana attenuata]	Pentatricopeptide repeat-containing protein At2g13600 OS=Arabidopsis thaliana OX=3702 GN=PCMP-E76 PE=3 SV=1	--	FOG: PPR repeat	[R]	POORLY CHARACTERIZED	General function prediction only	S	ENOG410Z7Z7	Pentatricopeptide repeat-containing protein	--	PF01535.19,PF13041.5,PF12854.6,PF13812.5	PPR repeat|PPR repeat family|PPR repeat|Pentatricopeptide repeat domain
TRINITY_DN10893_c0_g1_i2_1	4.86879	4.88943	4.03942	5.59671	4.41603	5.37732	protein PIN-LIKES 3-like [Glycine max]	Protein PIN-LIKES 5 OS=Arabidopsis thaliana OX=3702 GN=PILS5 PE=2 SV=1	--	Predicted membrane protein	[S]	POORLY CHARACTERIZED	Function unknown	S	COG0679	Auxin Efflux Carrier	Cellular Component: endoplasmic reticulum membrane (GO:0005789);|Biological Process: response to auxin (GO:0009733);|Biological Process: auxin-activated signaling pathway (GO:0009734);|Biological Process: auxin homeostasis (GO:0010252);|Biological Process: lateral root formation (GO:0010311);|Molecular Function: auxin efflux transmembrane transporter activity (GO:0010329);|Cellular Component: int…	--	--
TRINITY_DN10894_c0_g1_i1_2	0.350119	2.31379	0.759819	0.744017	0.387013	1.16313	--	--	--	--	--	--	--	--	--	--	--	--	--
TRINITY_DN10895_c0_g1_i1_1	0	0	0	0	0	0	RPL35, partial [synthetic construct]	60S ribosomal protein L35 OS=Euphorbia esula OX=3993 GN=RPL35 PE=2 SV=1	RP-L35e, RPL35	60S ribosomal protein L35	[J]	INFORMATION STORAGE AND PROCESSING	Translation, ribosomal structure and biogenesis	J	COG0255	50s ribosomal protein l29	Molecular Function: structural constituent of ribosome (GO:0003735);|Cellular Component: ribosome (GO:0005840);|Biological Process: translation (GO:0006412);	PF00831.22	Ribosomal L29 protein
TRINITY_DN10895_c0_g1_i1_2	2.68549	1.28978	3.28989	0.417935	0	0	--	--	--	--	--	--	--	--	--	--	--	--	--
TRINITY_DN10895_c0_g1_i2_3	0.294232	0.267812	0.26647	0.367763	0.481366	0.677262	Outer membrane beta-barrel [Cordyceps militaris]	--	--	--	--	--	--	S	ENOG410Y9A2	Protein of unknown function (DUF3237)	--	--	--
TRINITY_DN10896_c0_g1_i2_3	0	0	0.0319149	0.622523	0.447399	1.25412	unknown [Picea sitchensis]	--	--	--	--	--	--	S	ENOG410ZU4Z	Resistance protein	--	PF12799.6	Leucine Rich repeats (2 copies)
TRINITY_DN10897_c0_g1_i1_2	2.07917	1.73314	1.56408	1.53295	0.742977	1.23388	--	--	--	--	--	--	--	--	--	--	--	--	--
TRINITY_DN10897_c0_g2_i1_3	0.690944	0.993407	1.35219	1.39299	0.442863	1.55393	--	--	--	--	--	--	--	--	--	--	--	--	--
TRINITY_DN10898_c0_g1_i1_1	13.1843	14.5332	15.1255	8.92662	11.3579	11.1585	unknown [Picea sitchensis]	--	--	--	--	--	--	--	--	--	--	--	--
TRINITY_DN10898_c0_g1_i1_2	0.431206	0.159305	0.310692	0.620969	0	0.78728	--	--	--	--	--	--	--	--	--	--	--	--	--
TRINITY_DN10899_c0_g1_i1_3	0	0.0818541	0	0	0	0	--	--	--	--	--	--	--	--	--	--	--	--	--
TRINITY_DN1089_c0_g1_i1_1	1.88653	0	7.02e-35	0.984376	0	0	--	--	--	--	--	--	--	--	--	--	--	--	--
TRINITY_DN10901_c0_g1_i1_1	34.781	37.0706	36.0716	28.6117	34.6202	35.2859	uncharacterized protein LOC110720330 [Chenopodium quinoa]	--	--	--	--	--	--	S	ENOG410Y4M9	NA	--	--	--
TRINITY_DN10902_c0_g1_i1_3	0.649228	0.781277	0.838407	1.05968	1.05968	0.934586	Tetratricopeptide repeat-like superfamily protein, putative [Theobroma cacao]	Pentatricopeptide repeat-containing protein At1g66345, mitochondrial OS=Arabidopsis thaliana OX=3702 GN=At1g66345 PE=3 SV=1	--	FOG: PPR repeat	[R]	POORLY CHARACTERIZED	General function prediction only	S	ENOG410Z7Z7	Pentatricopeptide repeat-containing protein	--	PF13041.5,PF12854.6,PF01535.19,PF13812.5,PF17177.3	PPR repeat family|PPR repeat|PPR repeat|Pentatricopeptide repeat domain|Pentacotripeptide-repeat region of PRORP
TRINITY_DN10903_c0_g1_i1_1	3.05987	4.57284	2.864	0.807837	4.13374	1.63633	--	--	--	--	--	--	--	--	--	--	--	--	--
TRINITY_DN10905_c0_g1_i1_1	0.248492	0.118338	0.39739	0	0.0398798	0.0794938	uncharacterized protein LOC107646513 [Arachis ipaensis]	--	--	FOG: Reverse transcriptase	[R]	POORLY CHARACTERIZED	General function prediction only	S	ENOG410Y65V	Retrotransposon protein	--	--	--
TRINITY_DN10906_c0_g1_i1_1	2.53487	2.23986	2.17645	4.53947	2.82195	3.82459	unknown [Picea sitchensis]	--	--	--	--	--	--	--	--	--	--	--	--
TRINITY_DN10906_c0_g1_i1_3	78.8977	81.4327	81.4894	72.0507	74.9055	71.928	50S ribosomal protein L6, chloroplastic [Panicum miliaceum]	50S ribosomal protein L6, chloroplastic OS=Arabidopsis thaliana OX=3702 GN=RPL6 PE=2 SV=1	RP-L6, MRPL6, rplF	Mitochondrial/chloroplast ribosomal protein L6	[J]	INFORMATION STORAGE AND PROCESSING	Translation, ribosomal structure and biogenesis	J	COG0097	This protein binds to the 23S rRNA, and is important in its secondary structure. It is located near the subunit interface in the base of the L7 L12 stalk, and near the tRNA binding site of the peptidyltransferase center (By similarity)	Molecular Function: structural constituent of ribosome (GO:0003735);|Cellular Component: ribosome (GO:0005840);|Biological Process: translation (GO:0006412);|Cellular Component: chloroplast (GO:0009507);|Cellular Component: chloroplast stroma (GO:0009570);|Biological Process: response to cytokinin (GO:0009735);|Biological Process: embryo development ending in seed dormancy (GO:0009793);|Cellular …	PF00347.22	Ribosomal protein L6
TRINITY_DN10907_c0_g1_i1_1	0.723114	0.646887	0.15807	0.475746	0.325126	0.487913	--	--	--	--	--	--	--	--	--	--	--	--	--
TRINITY_DN10907_c0_g1_i1_3	0.322114	0.349165	0	0	0.343263	1.03534	--	--	--	--	--	--	--	--	--	--	--	--	--
TRINITY_DN10908_c0_g1_i1_1	4.44694	5.25786	4.94981	4.14333	4.88739	5.29423	PREDICTED: uncharacterized protein YKR070W-like isoform X2 [Juglans regia]	Uncharacterized CDP-alcohol phosphatidyltransferase class-I family protein C22A12.08c OS=Schizosaccharomyces pombe (strain 972 / ATCC 24843) OX=284812 GN=SPAC22A12.08c PE=3 SV=1	--	Predicted phosphatase	[R]	POORLY CHARACTERIZED	General function prediction only	G	COG0647	Hydrolase	Cellular Component: mitochondrion (GO:0005739);|Biological Process: mitochondrial membrane organization (GO:0007006);|Molecular Function: cardiolipin synthase activity (GO:0008808);|Cellular Component: membrane (GO:0016020);|Molecular Function: hydrolase activity (GO:0016787);|Biological Process: cardiolipin biosynthetic process (GO:0032049);|Biological Process: glycerophospholipid biosynthetic p…	PF13344.5,PF13242.5	Haloacid dehalogenase-like hydrolase|HAD-hyrolase-like
TRINITY_DN10908_c0_g1_i1_2	0	1.2568	0.167492	0	0	0	--	--	--	--	--	--	--	--	--	--	--	--	--
TRINITY_DN10909_c0_g1_i1_2	0.51103	1.16275	0.951151	1.60757	0.973765	1.36626	--	--	--	--	--	--	--	--	--	--	--	--	--
TRINITY_DN1090_c0_g1_i1_1	1.23819	1.64997	1.08543	0.791226	0.812691	1.07915	--	--	--	--	--	--	--	--	--	--	--	--	--
TRINITY_DN10910_c0_g1_i1_1	2.2986	2.30752	2.27769	0.721779	0.657651	0.335169	peroxidase [Picea abies]	Cationic peroxidase SPC4 OS=Sorghum bicolor OX=4558 GN=Sb03g046810 PE=1 SV=2	E1.11.1.7	--	--	--	--	G	ENOG410ZMT4	peroxidase	Molecular Function: peroxidase activity (GO:0004601);|Cellular Component: extracellular region (GO:0005576);|Biological Process: response to oxidative stress (GO:0006979);|Molecular Function: heme binding (GO:0020037);|Biological Process: hydrogen peroxide catabolic process (GO:0042744);|Molecular Function: metal ion binding (GO:0046872);	PF00141.22	Peroxidase
TRINITY_DN10910_c0_g1_i1_3	0.179342	0.356968	0.0980008	1.53434	1.05476	1.43087	--	--	--	--	--	--	--	--	--	--	--	--	--
TRINITY_DN10911_c0_g1_i1_2	3.123	5.10094	3.15479	5.87844	4.92396	5.33196	uncharacterized GPI-anchored protein At4g28100-like [Cucurbita pepo subsp. pepo]	Uncharacterized GPI-anchored protein At4g28100 OS=Arabidopsis thaliana OX=3702 GN=At4g28100 PE=2 SV=1	--	--	--	--	--	S	ENOG410YB0S	NA	Cellular Component: anchored component of membrane (GO:0031225);|Cellular Component: anchored component of plasma membrane (GO:0046658);	--	--
TRINITY_DN10911_c0_g1_i1_3	0.397839	0.438256	0.217811	1.48839	1.74949	0.866655	--	--	--	--	--	--	--	--	--	--	--	--	--
TRINITY_DN10911_c0_g2_i1_3	0.294592	0.329318	0.807404	0.794105	1.70283	1.31097	--	--	--	--	--	--	--	--	--	--	--	--	--
TRINITY_DN10912_c0_g1_i1_1	0.130893	0.142386	0	0	0	0.144668	hypothetical protein Z518_03666 [Rhinocladiella mackenziei CBS 650.93]	Elongation factor 3 OS=Schizosaccharomyces pombe (strain 972 / ATCC 24843) OX=284812 GN=tef3 PE=1 SV=1	EF3, TEF3	Protein containing adaptin N-terminal region	[J]	INFORMATION STORAGE AND PROCESSING	Translation, ribosomal structure and biogenesis	S	COG0488	(ABC) transporter	Biological Process: cytoplasmic translational elongation (GO:0002182);|Molecular Function: translation elongation factor activity (GO:0003746);|Molecular Function: ATP binding (GO:0005524);|Cellular Component: cytosol (GO:0005829);|Molecular Function: ATPase activity (GO:0016887);	--	--
TRINITY_DN10912_c1_g1_i1_3	6.02e-10	6.17e-09	4.04e-08	0.0171363	1.53416	0.252232	--	--	--	--	--	--	--	--	--	--	--	--	--
TRINITY_DN10914_c0_g1_i2_2	0.619305	2.69173	1.34121	0.659257	1.33866	2.97884	caryophyllene/humulene synthase [Pinus sylvestris]	Delta-selinene synthase OS=Abies grandis OX=46611 GN=ag4 PE=1 SV=1	E3.1.7.10	--	--	--	--	--	--	--	Molecular Function: magnesium ion binding (GO:0000287);|Cellular Component: cytoplasm (GO:0005737);|Molecular Function: terpene synthase activity (GO:0010333);	--	--
TRINITY_DN10915_c0_g1_i1_2	0.487708	1.34751	0.791366	0.174927	0.441082	0.269441	hypothetical protein MARPO_0236s0001 [Marchantia polymorpha]	--	--	--	--	--	--	--	--	--	--	--	--
TRINITY_DN10916_c0_g1_i1_2	2.59379	0.939996	1.83315	0.621568	0	0.633111	--	--	--	--	--	--	--	--	--	--	--	--	--
TRINITY_DN10917_c0_g1_i1_2	4.23391	1.78704	1.58287	1.73465	1.43661	2.15577	--	--	--	--	--	--	--	--	--	--	--	--	--
TRINITY_DN10919_c0_g1_i1_1	19.8937	17.6946	19.4669	19.7157	23.9688	20.1532	hypothetical protein PRUPE_7G024900 [Prunus persica]	Protein PLANT CADMIUM RESISTANCE 10 OS=Arabidopsis thaliana OX=3702 GN=PCR10 PE=2 SV=1	--	--	--	--	--	S	ENOG410XX4J	Protein PLANT CADMIUM RESISTANCE	Cellular Component: integral component of membrane (GO:0016021);	PF04749.16	PLAC8 family
TRINITY_DN1091_c0_g1_i1_1	0.177962	1.64e-18	1.17439	0.278262	1.77e-51	0	--	--	--	--	--	--	--	--	--	--	--	--	--
TRINITY_DN1091_c0_g1_i1_3	2.17634	2.01207	2.01385	2.73751	3.48141	2.41253	--	--	--	--	--	--	--	--	--	--	--	--	--
TRINITY_DN10920_c0_g1_i1_1	0.304864	0	0.442429	0.774199	0.112106	0.227361	--	--	--	--	--	--	--	--	--	--	--	--	--
TRINITY_DN10920_c0_g1_i1_2	0.9968	1.18994	0.560031	0.266635	0.489288	0.35044	--	--	--	--	--	--	--	--	--	--	--	--	--
TRINITY_DN10921_c0_g1_i1_3	7.96813	7.21164	6.91175	11.6628	12.0374	11.9181	--	--	--	--	--	--	--	--	--	--	--	--	--
TRINITY_DN10922_c0_g1_i1_2	1.50669	1.00893	0.321299	0.969177	0.656048	1.94512	--	--	--	--	--	--	--	--	--	--	--	--	--
TRINITY_DN10925_c0_g1_i1_3	1.44359	0.648302	0.945555	1.60019	0.327974	1.80823	hypothetical protein GOBAR_AA07882 [Gossypium barbadense]	--	--	--	--	--	--	--	--	--	--	--	--
TRINITY_DN10927_c0_g1_i1_1	0	0.270634	0	0	0	0.271899	--	--	--	--	--	--	--	--	--	--	--	--	--
TRINITY_DN10927_c0_g1_i1_2	0.402143	0.873383	2.13188	1.26041	0.887852	0.445088	--	--	--	--	--	--	--	--	--	--	--	--	--
TRINITY_DN10928_c0_g1_i1_1	0.821618	1.04142	2.17878	1.29602	2.1698	1.68458	--	--	--	--	--	--	--	--	--	--	--	--	--
TRINITY_DN10929_c0_g1_i1_1	1.44589	1.64332	1.20156	1.09121	0.758698	0.735441	--	--	--	--	--	--	--	--	--	--	--	--	--
TRINITY_DN10929_c0_g1_i1_3	0	0.971588	0	0	0.630433	0.629187	--	--	--	--	--	--	--	--	--	--	--	--	--
TRINITY_DN1092_c0_g1_i1_2	2.77441	0	3.03684	1.52879	1.03717	4.63714	--	--	--	--	--	--	--	--	--	--	--	--	--
TRINITY_DN10930_c0_g1_i1_1	19.1217	18.4519	19.6662	15.9769	18.5564	16.6948	unknown [Picea sitchensis]	Vacuole membrane protein KMS1 OS=Arabidopsis thaliana OX=3702 GN=KMS1 PE=1 SV=1	--	Vacuole membrane protein VMP1	[R]	POORLY CHARACTERIZED	General function prediction only	S	ENOG410XQHA	vacuole membrane protein	Cellular Component: phagophore assembly site (GO:0000407);|Cellular Component: endoplasmic reticulum (GO:0005783);|Cellular Component: endoplasmic reticulum membrane (GO:0005789);|Biological Process: exocytosis (GO:0006887);|Biological Process: endoplasmic reticulum organization (GO:0007029);|Biological Process: Golgi organization (GO:0007030);|Biological Process: endomembrane system organization…	PF09335.10	SNARE associated Golgi protein
TRINITY_DN10931_c0_g1_i1_1	0.89878	1.01351	0	1.01168	0.499866	1.00636	--	--	--	--	--	--	--	--	--	--	--	--	--
TRINITY_DN10931_c0_g1_i1_2	0.103486	0.253287	0.229217	0.608031	0.574626	0.86894	--	--	--	--	--	--	--	--	--	--	--	--	--
TRINITY_DN10932_c0_g1_i1_1	6.66e-20	2.03e-22	4e-08	3.42717	5.66e-25	0.870141	--	--	--	--	--	--	--	--	--	--	--	--	--
TRINITY_DN10933_c0_g1_i1_2	1.08577	1.69169	1.89033	1.46536	0.798453	2.18096	--	--	--	--	--	--	--	--	--	--	--	--	--
TRINITY_DN10933_c0_g1_i1_3	0	1.22279	0.295226	1.48185	1.77383	2.09632	Protein of unknown function DUF1218 [Macleaya cordata]	--	--	--	--	--	--	--	--	--	--	--	--
TRINITY_DN10934_c0_g1_i1_2	43.5681	43.0062	44.3697	38.8463	41.5267	38.2892	hypothetical protein, partial [Taxodium distichum var. imbricarium]	Probable dolichyl-diphosphooligosaccharide--protein glycosyltransferase subunit 3B OS=Arabidopsis thaliana OX=3702 GN=OST3B PE=2 SV=1	OST3, OST6	Oligosaccharyltransferase, gamma subunit	[O]	CELLULAR PROCESSES AND SIGNALING	Posttranslational modification, protein turnover, chaperones	U	ENOG410XR1F	tumor suppressor candidate 3	Cellular Component: endoplasmic reticulum (GO:0005783);|Cellular Component: plasma membrane (GO:0005886);|Biological Process: protein N-linked glycosylation (GO:0006487);|Cellular Component: oligosaccharyltransferase complex (GO:0008250);|Cellular Component: chloroplast (GO:0009507);|Biological Process: pollen tube reception (GO:0010483);|Cellular Component: integral component of membrane (GO:001…	PF04756.12	OST3 / OST6 family, transporter family
TRINITY_DN10934_c0_g1_i1_3	12.6813	10.864	10.5499	11.418	11.0638	10.8686	--	--	--	--	--	--	--	--	--	--	--	--	--
TRINITY_DN10935_c0_g1_i1_2	0.399826	0.657948	0.643889	0.652127	1.98734	0.678205	hypothetical protein 0_12933_01, partial [Pinus taeda]	Pentatricopeptide repeat-containing protein At4g35130, chloroplastic OS=Arabidopsis thaliana OX=3702 GN=PCMP-H27 PE=3 SV=1	--	FOG: PPR repeat	[R]	POORLY CHARACTERIZED	General function prediction only	S	ENOG410Z7Z7	Pentatricopeptide repeat-containing protein	--	PF13041.5,PF01535.19,PF12854.6	PPR repeat family|PPR repeat|PPR repeat
TRINITY_DN10936_c0_g1_i1_2	0.767778	0.767723	0.575776	0.94	0.661814	0.967647	pentatricopeptide repeat-containing protein At3g12770-like isoform X1 [Physcomitrella patens]	Putative pentatricopeptide repeat-containing protein At3g23330 OS=Arabidopsis thaliana OX=3702 GN=PCMP-H32 PE=3 SV=1	--	FOG: PPR repeat	[R]	POORLY CHARACTERIZED	General function prediction only	S	ENOG410Z7Z7	Pentatricopeptide repeat-containing protein	--	PF01535.19,PF13041.5,PF12854.6,PF14432.5,PF13812.5,PF17177.3	PPR repeat|PPR repeat family|PPR repeat|DYW family of nucleic acid deaminases|Pentatricopeptide repeat domain|Pentacotripeptide-repeat region of PRORP
TRINITY_DN10937_c0_g1_i1_2	2.46492	1.76231	2.07226	1.83134	1.36281	1.13306	ABC transporter B family protein [Medicago truncatula]	ABC transporter B family member 15 OS=Arabidopsis thaliana OX=3702 GN=ABCB15 PE=3 SV=1	ABCB1	Multidrug/pheromone exporter, ABC superfamily	[Q]	METABOLISM	Secondary metabolites biosynthesis, transport and catabolism	V	COG1132	(ABC) transporter	Molecular Function: ATP binding (GO:0005524);|Cellular Component: plasma membrane (GO:0005886);|Cellular Component: integral component of membrane (GO:0016021);|Molecular Function: ATPase activity, coupled to transmembrane movement of substances (GO:0042626);	--	--
TRINITY_DN10938_c0_g1_i1_1	0.396126	0.147202	1.00537	1.28505	0.743153	1.48189	uncharacterized protein LOC109829166 [Asparagus officinalis]	--	--	--	--	--	--	--	--	--	--	--	--
TRINITY_DN10939_c0_g1_i1_3	0	0	0	1.24791	1.21663	0.410419	--	--	--	--	--	--	--	--	--	--	--	--	--
TRINITY_DN1093_c0_g1_i1_3	0.686275	6.84e-36	0.000393439	1.42321	2.26247	2.04e-18	--	--	--	--	--	--	--	--	--	--	--	--	--
TRINITY_DN10940_c0_g1_i1_2	0.405943	0.449926	0.860355	0.891051	0	0.440187	--	--	--	--	--	--	--	--	--	--	--	--	--
TRINITY_DN10941_c0_g1_i1_1	0.957669	0.352985	0.336629	0.679001	0	0	--	--	--	--	--	--	--	--	--	--	--	--	--
TRINITY_DN10941_c0_g1_i1_2	0.773855	2.60398	4.14813	3.27863	1.6717	0.827363	--	--	--	--	--	--	--	--	--	--	--	--	--
TRINITY_DN10942_c0_g2_i1_1	0.217239	0.23924	0.693356	0	0.234251	0.978298	--	--	--	--	--	--	--	--	--	--	--	--	--
TRINITY_DN10943_c0_g1_i3_1	127.831	137.482	128.315	267.772	264.33	249.678	unknown [Picea sitchensis]	--	--	--	--	--	--	--	--	--	--	--	--
TRINITY_DN10944_c0_g1_i1_1	45.4697	44.8103	42.8967	39.3144	40.1403	39.7772	PREDICTED: ultraviolet-B receptor UVR8-like [Gossypium hirsutum]	Ultraviolet-B receptor UVR8 OS=Arabidopsis thaliana OX=3702 GN=UVR8 PE=1 SV=1	--	FOG: RCC1 domain	[S]	POORLY CHARACTERIZED	Function unknown	DZ	COG5184	regulator of chromosome condensation	Cellular Component: chromatin (GO:0000785);|Molecular Function: chromatin binding (GO:0003682);|Molecular Function: guanyl-nucleotide exchange factor activity (GO:0005085);|Cellular Component: nucleus (GO:0005634);|Cellular Component: cytosol (GO:0005829);|Biological Process: response to UV (GO:0009411);|Biological Process: entrainment of circadian clock (GO:0009649);|Molecular Function: photorec…	PF00415.17,PF13540.5	Regulator of chromosome condensation (RCC1) repeat|Regulator of chromosome condensation (RCC1) repeat
TRINITY_DN10944_c0_g1_i1_3	22.4631	23.6673	21.3025	26.8049	28.337	28.7124	uncharacterized protein LOC18425223 isoform X1 [Amborella trichopoda]	Methyl-CpG-binding domain protein 4-like protein OS=Arabidopsis thaliana OX=3702 GN=MBD4L PE=1 SV=1	MBD4	--	--	--	--	S	ENOG4111HPQ	Methyl-CpG binding domain protein	Molecular Function: DNA binding (GO:0003677);|Cellular Component: nucleus (GO:0005634);|Biological Process: DNA repair (GO:0006281);|Biological Process: response to radiation (GO:0009314);|Molecular Function: hydrolase activity (GO:0016787);	--	--
TRINITY_DN10945_c0_g1_i1_1	56.5365	55.7366	56.4809	0	0.057662	0.115947	PREDICTED: heavy metal-associated isoprenylated plant protein 39-like isoform X1 [Ipomoea nil]	Heavy metal-associated isoprenylated plant protein 39 OS=Arabidopsis thaliana OX=3702 GN=HIPP39 PE=2 SV=1	--	Copper chaperone	[P]	METABOLISM	Inorganic ion transport and metabolism	S	COG2608	heavy metal transport detoxification protein	Biological Process: metal ion transport (GO:0030001);|Molecular Function: metal ion binding (GO:0046872);	PF00403.25	Heavy-metal-associated domain
TRINITY_DN10945_c0_g1_i1_2	14.3092	13.3265	12.4714	13.9949	15.4046	15.9146	phytolongin Phyl1.2-like isoform X1 [Physcomitrella patens]	Phytolongin Phyl1.1 OS=Arabidopsis thaliana OX=3702 GN=PHYL1.1 PE=2 SV=1	--	--	--	--	--	S	ENOG410XY93	VAMP-like protein	Cellular Component: plasma membrane (GO:0005886);|Biological Process: protein transport (GO:0015031);|Cellular Component: integral component of membrane (GO:0016021);	PF13774.5,PF00957.20	Regulated-SNARE-like domain|Synaptobrevin
TRINITY_DN10947_c0_g1_i1_1	0.834786	0.621255	0	0.90618	0.923764	1.53509	--	--	--	--	--	--	--	--	--	--	--	--	--
TRINITY_DN10949_c0_g1_i1_1	0.854631	0	0	0	0.93348	0.46622	--	--	--	--	--	--	--	--	--	--	--	--	--
TRINITY_DN10949_c0_g1_i1_3	0.607862	1.18616	1.50059	1.67765	0.67154	0.841507	pentatricopeptide repeat-containing protein DOT4, chloroplastic [Prunus avium]	Putative pentatricopeptide repeat-containing protein At3g23330 OS=Arabidopsis thaliana OX=3702 GN=PCMP-H32 PE=3 SV=1	--	FOG: PPR repeat	[R]	POORLY CHARACTERIZED	General function prediction only	S	ENOG410Z7Z7	Pentatricopeptide repeat-containing protein	--	PF01535.19,PF13041.5,PF12854.6,PF13812.5,PF17177.3	PPR repeat|PPR repeat family|PPR repeat|Pentatricopeptide repeat domain|Pentacotripeptide-repeat region of PRORP
TRINITY_DN10949_c0_g2_i1_1	0.446208	0.250174	0.245343	0.964426	0.988118	0.247422	--	--	--	--	--	--	--	--	--	--	--	--	--
TRINITY_DN1094_c0_g1_i1_1	0	0.435455	0	0	0	0	putative mitochondrial phosphate carrier protein [Phialophora attae]	Probable mitochondrial phosphate carrier protein OS=Schizosaccharomyces pombe (strain 972 / ATCC 24843) OX=284812 GN=SPBC1703.13c PE=3 SV=1	SLC25A3, PHC, PIC	Mitochondrial phosphate carrier protein	[C]	METABOLISM	Energy production and conversion	S	ENOG410XPST	Phosphate carrier protein	Molecular Function: inorganic phosphate transmembrane transporter activity (GO:0005315);|Cellular Component: mitochondrion (GO:0005739);|Cellular Component: integral component of mitochondrial inner membrane (GO:0031305);|Cellular Component: mitochondrial membrane (GO:0031966);|Biological Process: phosphate ion transmembrane transport (GO:0035435);|Biological Process: mitochondrial phosphate ion …	PF00153.26	Mitochondrial carrier protein
TRINITY_DN1094_c0_g1_i1_2	0.931665	2.2897	0.915986	0.670389	0.457996	1.28333	hypothetical protein CBR_g12740 [Chara braunii]	--	--	FOG: Reverse transcriptase	[R]	POORLY CHARACTERIZED	General function prediction only	S	ENOG4111MK6	Retrotransposon protein	--	PF00078.26	Reverse transcriptase (RNA-dependent DNA polymerase)
TRINITY_DN10950_c0_g1_i1_1	0.326617	0	0.356232	0.36082	0.365288	0	--	--	--	--	--	--	--	--	--	--	--	--	--
TRINITY_DN10950_c0_g1_i1_3	0.980518	1.65088	0.533428	1.56736	1.35356	5.08193	--	--	--	--	--	--	--	--	--	--	--	--	--
TRINITY_DN10951_c0_g2_i2_1	2.53956	2.86395	2.1905	1.60676	0.888516	2.36195	putative pentatricopeptide repeat-containing protein At3g13770, mitochondrial [Quercus suber]	Putative pentatricopeptide repeat-containing protein At3g13770, mitochondrial OS=Arabidopsis thaliana OX=3702 GN=PCMP-H85 PE=3 SV=1	--	FOG: PPR repeat	[R]	POORLY CHARACTERIZED	General function prediction only	S	ENOG410Z7Z7	Pentatricopeptide repeat-containing protein	--	--	--
TRINITY_DN10952_c0_g1_i2_1	2.76e-09	2.99e-10	0.912718	0.693554	1.09433	0.00101382	GST [Ginkgo biloba]	Glutathione S-transferase U21 OS=Arabidopsis thaliana OX=3702 GN=GSTU21 PE=3 SV=1	GST, gst	Glutathione S-transferase	[O]	CELLULAR PROCESSES AND SIGNALING	Posttranslational modification, protein turnover, chaperones	O	ENOG410XSIX	glutathione Stransferase	Molecular Function: glutathione transferase activity (GO:0004364);|Cellular Component: cytoplasm (GO:0005737);|Cellular Component: cytosol (GO:0005829);|Biological Process: glutathione metabolic process (GO:0006749);|Biological Process: toxin catabolic process (GO:0009407);	PF02798.19,PF13417.5,PF13409.5	Glutathione S-transferase, N-terminal domain|Glutathione S-transferase, N-terminal domain|Glutathione S-transferase, N-terminal domain
TRINITY_DN10957_c0_g1_i1_1	0.409981	0.22527	0.219223	0	0.446908	0.664818	--	--	--	--	--	--	--	--	--	--	--	--	--
TRINITY_DN10957_c0_g1_i1_2	0.616426	0.866552	0.508108	0.511297	0.858762	0.86832	--	--	--	--	--	--	--	--	--	--	--	--	--
TRINITY_DN10959_c0_g1_i1_1	0.522688	0.822695	0.308228	0.228076	0.343996	0.488288	--	--	--	--	--	--	--	--	--	--	--	PF01442.17	Apolipoprotein A1/A4/E domain
TRINITY_DN10959_c0_g1_i2_2	0.593364	0.872434	0.755911	1.46292	1.50819	1.50071	plant intracellular Ras-group-related LRR protein 1 [Selaginella moellendorffii]	--	--	--	--	--	--	--	--	--	--	PF13855.5,PF12799.6,PF00560.32	Leucine rich repeat|Leucine Rich repeats (2 copies)|Leucine Rich Repeat
TRINITY_DN1095_c0_g1_i1_2	0	0	0.311007	5.85e-25	0	7.97e-25	--	--	--	--	--	--	--	--	--	--	--	--	--
TRINITY_DN10960_c0_g1_i1_2	12.2783	11.7627	12.0841	10.5431	11.0731	11.6034	unknown [Picea sitchensis]	Probable carboxylesterase 15 OS=Arabidopsis thaliana OX=3702 GN=CXE15 PE=2 SV=1	--	Arylacetamide deacetylase	[V]	CELLULAR PROCESSES AND SIGNALING	Defense mechanisms	I	COG0657	alpha beta hydrolase fold-3 domain protein	Molecular Function: carboxylic ester hydrolase activity (GO:0052689);	PF07859.12,PF00135.27	alpha/beta hydrolase fold|Carboxylesterase family
TRINITY_DN10960_c0_g1_i2_1	2.48241	2.1966	1.57274	2.00071	1.87847	2.13673	PREDICTED: uncharacterized membrane protein At1g16860-like [Musa acuminata subsp. malaccensis]	Uncharacterized membrane protein At1g16860 OS=Arabidopsis thaliana OX=3702 GN=At1g16860 PE=1 SV=1	--	--	--	--	--	S	ENOG410ZNXM	NA	Cellular Component: plasma membrane (GO:0005886);|Cellular Component: integral component of membrane (GO:0016021);	--	--
TRINITY_DN10961_c0_g1_i1_1	5.33357	5.0511	4.49565	6.00638	6.03462	6.09694	protein SET DOMAIN GROUP 40-like [Papaver somniferum]	Protein SET DOMAIN GROUP 40 OS=Arabidopsis thaliana OX=3702 GN=SDG40 PE=2 SV=1	--	N-methyltransferase	[R]	POORLY CHARACTERIZED	General function prediction only	S	ENOG410ZJZA	SeT domain	Molecular Function: protein-lysine N-methyltransferase activity (GO:0016279);|Biological Process: peptidyl-lysine monomethylation (GO:0018026);	PF09273.10	Rubisco LSMT substrate-binding
TRINITY_DN10961_c0_g1_i1_3	0.119924	0.0557851	0.151523	0.688563	0.48491	0.567101	Transient receptor potential cation channel, subfamily A, member 1 [synthetic construct]	--	--	Ankyrin repeat protein	[R]	POORLY CHARACTERIZED	General function prediction only	S	COG0666	Ankyrin Repeat	--	PF12796.6,PF00023.29,PF13606.5,PF13637.5,PF13857.5	Ankyrin repeats (3 copies)|Ankyrin repeat|Ankyrin repeat|Ankyrin repeats (many copies)|Ankyrin repeats (many copies)
TRINITY_DN10963_c0_g1_i1_2	50.5857	56.5778	53.6817	50.1033	45.3692	46.5731	mannose-P-dolichol utilization defect 1 protein homolog 2 [Phoenix dactylifera]	Mannose-P-dolichol utilization defect 1 protein homolog 2 OS=Arabidopsis thaliana OX=3702 GN=At4g07390 PE=2 SV=1	MPDU1	Predicted endoplasmic reticulum membrane protein Lec35/MPDU1 involved in monosaccharide-P-dolichol utilization	[R]	POORLY CHARACTERIZED	General function prediction only	S	ENOG4111FE3	MannoseP-dolichol utilization defect 1	Cellular Component: integral component of membrane (GO:0016021);	PF04193.13	PQ loop repeat
TRINITY_DN10963_c0_g1_i1_3	10.5542	9.14768	10.0969	45.6455	49.3475	44.0725	hypothetical protein PHYPA_021189 [Physcomitrella patens]	--	--	--	--	--	--	--	--	--	--	--	--
TRINITY_DN10964_c0_g1_i1_2	0.412743	1.12274	0.6665	1.08171	1.33763	0.891921	--	--	--	--	--	--	--	--	--	--	--	--	--
TRINITY_DN10964_c0_g1_i2_1	0.345827	0.168574	0.135688	0.753166	0.927045	0.82744	PREDICTED: extensin-2-like [Tarenaya hassleriana]	--	--	--	--	--	--	S	ENOG41119JU	Pollen proteins Ole e I like	--	PF04554.12	Extensin-like region
TRINITY_DN10965_c0_g1_i1_1	0.880724	2.22914	0.316407	1.22591	0.643547	0.953242	--	--	--	--	--	--	--	--	--	--	--	--	--
TRINITY_DN10966_c0_g1_i1_1	0.704911	0	0.36867	0.759685	0	0.761127	--	--	--	--	--	--	--	--	--	--	--	--	--
TRINITY_DN10966_c0_g1_i1_2	0.835074	0.702336	0.930361	1.02135	0.884367	0.995725	uncharacterized protein LOC112295637 [Physcomitrella patens]	Zinc finger protein ZAT3 OS=Arabidopsis thaliana OX=3702 GN=ZAT3 PE=1 SV=1	--	FOG: Zn-finger	[R]	POORLY CHARACTERIZED	General function prediction only	S	COG5048	Zinc finger protein	Molecular Function: nucleic acid binding (GO:0003676);|Molecular Function: DNA-binding transcription factor activity (GO:0003700);|Cellular Component: nucleus (GO:0005634);|Biological Process: regulation of transcription, DNA-templated (GO:0006355);|Molecular Function: metal ion binding (GO:0046872);|Biological Process: pollen sperm cell differentiation (GO:0048235);	PF13912.5,PF12171.7,PF13894.5	C2H2-type zinc finger|Zinc-finger double-stranded RNA-binding|C2H2-type zinc finger
TRINITY_DN10969_c0_g1_i1_1	1.85056	0.506723	0.68061	0.349861	1.06836	0.712903	--	--	--	--	--	--	--	--	--	--	--	--	--
TRINITY_DN10969_c0_g1_i1_3	0	0	0	1.1996	0.590534	0.602552	--	--	--	--	--	--	--	--	--	--	--	--	--
TRINITY_DN10969_c0_g2_i1_3	0	0	0	0.695614	0	0.698269	--	--	--	--	--	--	--	--	--	--	--	--	--
TRINITY_DN1096_c0_g1_i1_2	0.272034	0.547334	0.440192	0.487965	0.346159	0.461749	unknown [Picea sitchensis]	LOB domain-containing protein 29 OS=Arabidopsis thaliana OX=3702 GN=LBD29 PE=2 SV=1	--	--	--	--	--	S	ENOG410YGW0	lob domain-containing protein	Cellular Component: nucleus (GO:0005634);|Biological Process: lateral root formation (GO:0010311);|Biological Process: positive regulation of transcription, DNA-templated (GO:0045893);	PF03195.13	Lateral organ boundaries (LOB) domain
TRINITY_DN1096_c0_g1_i1_3	0.831625	0.696067	0.684178	1.8043	2.08765	2.06038	--	--	--	--	--	--	--	--	--	--	--	--	--
TRINITY_DN10971_c0_g1_i1_2	0.187455	0.497505	3.2582	1.48926	0.255832	0.24565	--	--	--	--	--	--	--	--	--	--	--	--	--
TRINITY_DN10972_c0_g1_i1_1	1.02168	0.384329	0.998439	0.735866	0.760655	0.504475	--	--	--	--	--	--	--	--	--	--	--	--	--
TRINITY_DN10972_c0_g1_i1_2	0.111301	0.370445	0.489421	0.849703	0.12305	0.583214	unknown [Picea sitchensis]	Pentatricopeptide repeat-containing protein At3g46790, chloroplastic OS=Arabidopsis thaliana OX=3702 GN=CRR2 PE=2 SV=1	--	FOG: PPR repeat	[R]	POORLY CHARACTERIZED	General function prediction only	S	ENOG410Z7Z7	Pentatricopeptide repeat-containing protein	--	PF01535.19,PF13041.5,PF13812.5,PF12854.6,PF17177.3	PPR repeat|PPR repeat family|Pentatricopeptide repeat domain|PPR repeat|Pentacotripeptide-repeat region of PRORP
TRINITY_DN10974_c0_g1_i1_1	9.95775	12.6539	11.7913	14.1526	15.0167	13.6964	unknown [Picea sitchensis]	--	--	--	--	--	--	S	ENOG4111H32	Family of unknown function (DUF716)	--	PF04819.11	Family of unknown function (DUF716)
TRINITY_DN10974_c0_g1_i1_3	0.572219	0.380083	0.63229	1.03303	0.893901	1.15842	unknown [Picea sitchensis]	Pentatricopeptide repeat-containing protein At2g13600 OS=Arabidopsis thaliana OX=3702 GN=PCMP-E76 PE=3 SV=1	--	FOG: PPR repeat	[R]	POORLY CHARACTERIZED	General function prediction only	S	ENOG410Z7Z7	Pentatricopeptide repeat-containing protein	--	PF13041.5,PF12854.6,PF01535.19,PF13812.5	PPR repeat family|PPR repeat|PPR repeat|Pentatricopeptide repeat domain
TRINITY_DN10974_c0_g2_i1_3	0.309382	5.69e-26	1.26e-25	0.668003	0.664407	0.0524903	hypothetical protein LSAT_6X62421 [Lactuca sativa]	Pentatricopeptide repeat-containing protein At4g33170 OS=Arabidopsis thaliana OX=3702 GN=PCMP-H53 PE=3 SV=1	--	FOG: PPR repeat	[R]	POORLY CHARACTERIZED	General function prediction only	S	ENOG410Z7Z7	Pentatricopeptide repeat-containing protein	--	PF13041.5,PF01535.19,PF13812.5	PPR repeat family|PPR repeat|Pentatricopeptide repeat domain
TRINITY_DN10975_c0_g1_i1_1	0.635429	0.69694	0	0.344479	0	0.348378	--	--	--	--	--	--	--	--	--	--	--	--	--
TRINITY_DN10975_c0_g1_i1_3	0.465088	0.259622	0.509252	0.877448	0.886015	0.886495	--	--	--	--	--	--	--	--	--	--	--	--	--
TRINITY_DN10976_c0_g1_i1_1	0.452529	1.00125	0.970357	0.729271	0.741484	1.00619	--	--	--	--	--	--	--	--	--	--	--	--	--
TRINITY_DN10978_c0_g1_i1_1	3.34404	3.17074	2.57728	2.09918	2.83357	2.51311	hypothetical protein MARPO_0067s0030 [Marchantia polymorpha]	Probable polyol transporter 4 OS=Arabidopsis thaliana OX=3702 GN=PLT4 PE=2 SV=1	--	Predicted transporter (major facilitator superfamily)	[R]	POORLY CHARACTERIZED	General function prediction only	G	ENOG410XNQK	Transporter	Molecular Function: carbohydrate:proton symporter activity (GO:0005351);|Molecular Function: glucose transmembrane transporter activity (GO:0005355);|Cellular Component: integral component of plasma membrane (GO:0005887);|Biological Process: hexose transmembrane transport (GO:0008645);	PF00083.23,PF07690.15	Sugar (and other) transporter|Major Facilitator Superfamily
TRINITY_DN10978_c0_g1_i1_3	0.999808	0.535721	0.882947	0.176439	0.523355	0.878648	--	--	--	--	--	--	--	--	--	--	--	--	--
TRINITY_DN10979_c0_g1_i1_2	1.1025	2.40319	1.94638	0.39548	3.71e-20	0	--	--	--	--	--	--	--	--	--	--	--	--	--
TRINITY_DN1097_c0_g1_i1_3	0.791759	0.852344	0.411295	0.850329	0.839046	0	--	--	--	--	--	--	--	--	--	--	--	--	--
TRINITY_DN10981_c0_g1_i1_3	1.66967	0.915536	0.876059	3.02304	0.906355	0.891153	PREDICTED: DNA polymerase zeta catalytic subunit isoform X1 [Vitis vinifera]	DNA polymerase zeta catalytic subunit OS=Arabidopsis thaliana OX=3702 GN=REV3 PE=2 SV=1	--	DNA polymerase zeta, catalytic subunit	[L]	INFORMATION STORAGE AND PROCESSING	Replication, recombination and repair	L	COG0417	DNA polymerase	Molecular Function: nucleotide binding (GO:0000166);|Molecular Function: DNA binding (GO:0003677);|Molecular Function: DNA-directed DNA polymerase activity (GO:0003887);|Cellular Component: nucleus (GO:0005634);|Biological Process: DNA replication (GO:0006260);|Biological Process: cellular response to DNA damage stimulus (GO:0006974);|Cellular Component: zeta DNA polymerase complex (GO:0016035);|…	--	--
TRINITY_DN10986_c0_g1_i1_2	73.5327	75.1158	77.8737	62.8361	66.8155	67.5072	unknown [Picea sitchensis]	Mitochondrial dicarboxylate/tricarboxylate transporter DTC OS=Arabidopsis thaliana OX=3702 GN=DTC PE=1 SV=1	SLC25A11, OGC	Mitochondrial oxoglutarate/malate carrier proteins	[C]	METABOLISM	Energy production and conversion	S	ENOG410XQHU	Mitochondrial	Molecular Function: dicarboxylic acid transmembrane transporter activity (GO:0005310);|Cellular Component: cell wall (GO:0005618);|Cellular Component: mitochondrion (GO:0005739);|Cellular Component: mitochondrial inner membrane (GO:0005743);|Cellular Component: vacuolar membrane (GO:0005774);|Biological Process: dicarboxylic acid transport (GO:0006835);|Cellular Component: plasmodesma (GO:0009506…	PF00153.26	Mitochondrial carrier protein
TRINITY_DN10987_c0_g1_i1_1	0	0	0	0	0	0	hypothetical protein PV05_00857 [Exophiala xenobiotica]	--	--	--	--	--	--	S	ENOG410ZRRU	NA	--	PF01184.18	GPR1/FUN34/yaaH family
TRINITY_DN10989_c0_g1_i1_2	0.20982	0	0	0	0.000704994	0.34133	--	--	--	--	--	--	--	--	--	--	--	--	--
TRINITY_DN10990_c0_g1_i1_1	58.5366	59.5184	58.3523	43.4215	43.0958	40.0738	unknown [Picea sitchensis]	Protein DJ-1 homolog D OS=Arabidopsis thaliana OX=3702 GN=DJ1D PE=1 SV=1	DJ1D	Putative transcriptional regulator DJ-1	[RV]	POORLY CHARACTERIZED|CELLULAR PROCESSES AND SIGNALING	General function prediction only |Defense mechanisms	S	COG0693	PfpI family	Molecular Function: lactoylglutathione lyase activity (GO:0004462);|Molecular Function: glyoxalase III activity (GO:0019172);	PF01965.23,PF17124.4,PF00117.27	DJ-1/PfpI family|ThiJ/PfpI family-like|Glutamine amidotransferase class-I
TRINITY_DN10990_c0_g1_i1_2	3.1074	2.18438	2.00689	0	0	0.0361484	Respiratory burst oxidase, partial [Ananas comosus]	Respiratory burst oxidase homolog protein C OS=Solanum tuberosum OX=4113 GN=RBOHC PE=1 SV=2	RBOH	Ferric reductase, NADH/NADPH oxidase and related proteins	[PQ]	METABOLISM|METABOLISM	Inorganic ion transport and metabolism |Secondary metabolites biosynthesis, transport and catabolism	U	ENOG410XNZY	NADPH Oxidase	Molecular Function: peroxidase activity (GO:0004601);|Molecular Function: calcium ion binding (GO:0005509);|Cellular Component: integral component of membrane (GO:0016021);|Molecular Function: oxidoreductase activity, acting on NAD(P)H, oxygen as acceptor (GO:0050664);	--	--
TRINITY_DN10991_c0_g1_i1_1	42.8873	41.1474	39.8453	45.5525	39.8664	43.8385	unknown [Picea sitchensis]	Heterogeneous nuclear ribonucleoprotein 1 OS=Arabidopsis thaliana OX=3702 GN=RNP1 PE=1 SV=1	MSI	RNA-binding protein musashi/mRNA cleavage and polyadenylation factor I complex, subunit HRP1	[A]	INFORMATION STORAGE AND PROCESSING	RNA processing and modification	S	ENOG410YA8Z	Rna-binding protein	Molecular Function: RNA binding (GO:0003723);|Molecular Function: mRNA binding (GO:0003729);|Cellular Component: nucleus (GO:0005634);|Cellular Component: spliceosomal complex (GO:0005681);|Cellular Component: cytosol (GO:0005829);|Biological Process: mRNA processing (GO:0006397);|Biological Process: RNA splicing (GO:0008380);|Biological Process: vegetative to reproductive phase transition of mer…	PF00076.21,PF16367.4	RNA recognition motif. (a.k.a. RRM, RBD, or RNP domain)|RNA recognition motif
TRINITY_DN10991_c0_g1_i1_2	0.286707	0	0.924969	0	0	0	--	--	--	--	--	--	--	--	--	--	--	--	--
TRINITY_DN10992_c0_g1_i1_1	5.09229	6.76506	6.50845	0	4.50004	3.31133	--	--	--	--	--	--	--	--	--	--	--	--	--
TRINITY_DN10992_c0_g1_i1_2	8.17482	9.25509	8.43396	3.72773	4.05104	2.70571	--	--	--	--	--	--	--	--	--	--	--	--	--
TRINITY_DN10993_c0_g1_i1_2	1.88329	1.0505	0.797017	1.23596	0.930594	0.231282	--	--	--	--	--	--	--	--	--	--	--	--	--
TRINITY_DN10994_c0_g1_i1_1	4.48132	5.59011	4.44982	7.11252	7.83993	6.90564	unknown [Picea sitchensis]	Ethylene-responsive transcription factor 1A OS=Arabidopsis thaliana OX=3702 GN=ERF1A PE=1 SV=2	EREBP	--	--	--	--	K	ENOG410YJV7	Transcription factor	Molecular Function: DNA binding (GO:0003677);|Molecular Function: DNA-binding transcription factor activity (GO:0003700);|Cellular Component: nucleus (GO:0005634);|Biological Process: defense response (GO:0006952);|Biological Process: ethylene-activated signaling pathway (GO:0009873);|Biological Process: phloem or xylem histogenesis (GO:0010087);|Biological Process: response to chitin (GO:0010200…	PF00847.19	AP2 domain
TRINITY_DN10995_c0_g1_i1_1	0.308543	0.239397	0	0.324238	0	0	--	--	--	--	--	--	--	--	--	--	--	--	--
TRINITY_DN10995_c0_g1_i1_3	0.29516	0.379761	0.563156	0.49136	0.50611	0.072161	--	--	--	--	--	--	--	--	--	--	--	--	--
TRINITY_DN10996_c0_g1_i1_3	0	0	0	4.81972	4.7818	4.43842	unknown [Picea sitchensis]	F-box protein PP2-B10 OS=Arabidopsis thaliana OX=3702 GN=PP2B10 PE=1 SV=1	--	--	--	--	--	O	ENOG4111C7T	F-box protein	Biological Process: protein ubiquitination (GO:0016567);|Molecular Function: carbohydrate binding (GO:0030246);	PF14299.5	Phloem protein 2
TRINITY_DN10998_c0_g1_i1_1	0.433544	0.483417	9.21e-05	0.0947685	0.000241941	0.391313	--	--	--	--	--	--	--	--	--	--	--	--	--
TRINITY_DN10999_c0_g1_i1_2	1.0031	0.224541	0.331078	0.534119	0.112901	0.332579	--	--	--	--	--	--	--	--	--	--	--	--	--
TRINITY_DN1099_c0_g1_i1_3	0.204104	0.301362	0.675584	1.13731	0.464972	1.16479	--	--	--	--	--	--	--	--	--	--	--	--	--
TRINITY_DN11001_c0_g1_i1_1	0.624673	0.983709	0.968995	1.70675	1.20372	1.06703	--	--	--	--	--	--	--	--	--	--	--	--	--
TRINITY_DN11002_c0_g1_i1_1	1.30352	1.00335	0.568146	1.11329	1.28063	0.43076	--	--	--	--	--	--	--	--	--	--	--	--	--
TRINITY_DN11002_c0_g1_i1_2	5.27465	2.29626	5.83632	1.75518	0.458056	2.71115	--	--	--	--	--	--	--	--	--	--	--	--	--
TRINITY_DN11003_c0_g1_i1_2	2.26095	2.49856	0.612354	1.38648	0.627249	1.03303	--	--	--	--	--	--	--	--	--	--	--	--	--
TRINITY_DN11003_c0_g1_i1_3	56.5048	57.8968	60.2572	57.0125	46.8121	48.5666	unknown [Picea sitchensis]	--	--	--	--	--	--	--	--	--	--	--	--
TRINITY_DN11004_c0_g1_i1_2	0.85804	0.284818	0.374351	0.091115	0.0945899	0.376295	--	--	--	--	--	--	--	--	--	--	--	--	--
TRINITY_DN11007_c0_g1_i1_3	0.492275	0.34661	0.46199	0.450191	0.30949	0.387928	--	--	--	--	--	--	--	--	--	--	--	--	--
TRINITY_DN11008_c0_g1_i1_1	163.929	163.806	162.56	186.394	202.262	192.981	hypothetical protein MARPO_0082s0009 [Marchantia polymorpha]	--	--	--	--	--	--	S	ENOG4111N7Q	Uncharacterized conserved protein (DUF2358)	--	PF10184.8	Uncharacterized conserved protein (DUF2358)
TRINITY_DN11008_c0_g1_i1_2	0.488393	0.3643	0.596723	0.645351	0.605732	0.359972	--	--	--	--	--	--	--	--	--	--	--	--	--
TRINITY_DN11009_c0_g1_i1_1	24.2911	24.7511	23.3693	19.9265	20.7358	20.1556	alpha-mannosidase 2 isoform X1 [Amborella trichopoda]	Alpha-mannosidase 2 OS=Arabidopsis thaliana OX=3702 GN=GMII PE=1 SV=1	MAN2	Glycosyl hydrolase, family 38 - alpha-mannosidase	[G]	METABOLISM	Carbohydrate transport and metabolism	G	ENOG410XQMZ	Mannosidase alpha class	Cellular Component: Golgi membrane (GO:0000139);|Molecular Function: alpha-mannosidase activity (GO:0004559);|Molecular Function: mannosyl-oligosaccharide 1,3-1,6-alpha-mannosidase activity (GO:0004572);|Cellular Component: endosome (GO:0005768);|Cellular Component: Golgi apparatus (GO:0005794);|Cellular Component: trans-Golgi network (GO:0005802);|Biological Process: mannose metabolic process (G…	PF01074.21,PF07748.12,PF09261.10	Glycosyl hydrolases family 38 N-terminal domain|Glycosyl hydrolases family 38 C-terminal domain|Alpha mannosidase middle domain
TRINITY_DN11009_c0_g1_i1_2	0.28706	0.321052	0.949433	0.613535	0.43059	0.936813	--	--	--	--	--	--	--	--	--	--	--	--	--
TRINITY_DN1100_c0_g1_i1_3	1.93298	0.00232788	1.81732	0.536503	1.05407	1.60549	--	--	--	--	--	--	--	--	--	--	--	--	--
TRINITY_DN11012_c0_g1_i1_1	0.145974	0	0	0	0	0	NADH-ubiquinone oxidoreductase 19.3 kDa subunit, mitochondrial [Exophiala aquamarina CBS 119918]	NADH-ubiquinone oxidoreductase 19.3 kDa subunit, mitochondrial OS=Neurospora crassa (strain ATCC 24698 / 74-OR23-1A / CBS 708.71 / DSM 1257 / FGSC 987) OX=367110 GN=G17A4.170 PE=2 SV=1	NDUFS7	NADH-ubiquinone oxidoreductase, NUFS7/PSST/20 kDa subunit	[C]	METABOLISM	Energy production and conversion	C	COG0377	NDH-1 shuttles electrons from NADH, via FMN and iron- sulfur (Fe-S) centers, to quinones in the respiratory chain. The immediate electron acceptor for the enzyme in this species is believed to be ubiquinone. Couples the redox reaction to proton translocation (for every two electrons transferred, four hydrogen ions are translocated across the cytoplasmic membrane), and thus conserves the redox ene…	Cellular Component: mitochondrial respiratory chain complex I (GO:0005747);|Molecular Function: NADH dehydrogenase (ubiquinone) activity (GO:0008137);|Biological Process: aerobic respiration (GO:0009060);|Biological Process: electron transport coupled proton transport (GO:0015990);|Biological Process: mitochondrial respiratory chain complex I assembly (GO:0032981);|Molecular Function: metal ion b…	--	--
TRINITY_DN11013_c0_g1_i1_1	0.131691	0.219861	0.435104	0.0710981	0.21661	0.516612	--	--	--	--	--	--	--	--	--	--	--	--	--
TRINITY_DN11013_c0_g1_i1_3	0.429898	0.471138	0.154663	1.98109	0.774685	1.24088	--	--	--	--	--	--	--	--	--	--	--	--	--
TRINITY_DN11014_c0_g1_i1_1	3.19758	3.00766	2.90823	0	0	0	putative RNA-directed DNA polymerase [Medicago truncatula]	Putative ribonuclease H protein At1g65750 OS=Arabidopsis thaliana OX=3702 GN=At1g65750 PE=3 SV=1	--	FOG: Reverse transcriptase	[R]	POORLY CHARACTERIZED	General function prediction only	S	ENOG410Y1CH	Reverse transcriptase (RNA-dependent DNA polymerase)	Molecular Function: nucleic acid binding (GO:0003676);|Molecular Function: RNA-DNA hybrid ribonuclease activity (GO:0004523);|Molecular Function: metal ion binding (GO:0046872);	PF00078.26,PF13456.5,PF13966.5,PF00075.23,PF14111.5	Reverse transcriptase (RNA-dependent DNA polymerase)|Reverse transcriptase-like|zinc-binding in reverse transcriptase|RNase H|Domain of unknown function (DUF4283)
TRINITY_DN11014_c0_g1_i1_2	2.66e-05	0.114452	0.526646	0	0.111805	0.632295	--	--	--	--	--	--	--	--	--	--	--	--	--
TRINITY_DN11015_c0_g1_i1_2	1.12284	2.11576	1.22754	1.62301	0.834648	1.26036	--	--	--	--	--	--	--	--	--	--	--	--	--
TRINITY_DN11015_c0_g1_i1_3	2.76e-31	0	0.0946868	0.396242	0	0.396165	--	--	--	--	--	--	--	--	--	--	--	--	--
TRINITY_DN11016_c0_g1_i1_2	0.675282	0.527973	0.43769	0.216235	0.483272	0.408448	conserved lysine-rich protein, putative [Cordyceps militaris CM01]	--	--	--	--	--	--	S	ENOG41126G7	Conserved lysine-rich protein	--	--	--
TRINITY_DN11017_c0_g1_i1_2	0.175118	0	0.191596	0.191041	0.770494	0	--	--	--	--	--	--	--	--	--	--	--	--	--
TRINITY_DN11019_c0_g1_i1_3	1.06514	0.982527	1.08939	0.875823	0.673613	0.845154	probable glycosyltransferase At5g03795 [Asparagus officinalis]	Probable glycosyltransferase At5g03795 OS=Arabidopsis thaliana OX=3702 GN=At5g03795 PE=3 SV=2	--	Acetylglucosaminyltransferase EXT1/exostosin 1	[GMW]	METABOLISM|CELLULAR PROCESSES AND SIGNALING|CELLULAR PROCESSES AND SIGNALING	Carbohydrate transport and metabolism |Cell wall/membrane/envelope biogenesis |Extracellular structures	S	ENOG410XTFH	Exostosin	Cellular Component: Golgi membrane (GO:0000139);|Biological Process: protein glycosylation (GO:0006486);|Cellular Component: integral component of membrane (GO:0016021);|Molecular Function: transferase activity, transferring glycosyl groups (GO:0016757);|Biological Process: cell wall organization (GO:0071555);	PF03016.14	Exostosin family
TRINITY_DN11021_c0_g1_i1_1	6.79686	6.75387	7.04559	6.4714	5.74396	6.07873	unknown [Picea sitchensis]	Anaphase-promoting complex subunit 8 OS=Arabidopsis thaliana OX=3702 GN=APC8 PE=1 SV=1	APC8, CDC23	Anaphase-promoting complex (APC), Cdc23 subunit	[DO]	CELLULAR PROCESSES AND SIGNALING|CELLULAR PROCESSES AND SIGNALING	Cell cycle control, cell division, chromosome partitioning |Posttranslational modification, protein turnover, chaperones	D	ENOG410XPS3	cell division cycle	Cellular Component: anaphase-promoting complex (GO:0005680);|Biological Process: cell cycle (GO:0007049);|Biological Process: protein ubiquitination (GO:0016567);|Biological Process: regulation of mitotic metaphase/anaphase transition (GO:0030071);|Biological Process: regulation of defense response (GO:0031347);|Biological Process: cell division (GO:0051301);	PF04049.12,PF00515.27,PF07719.16,PF13181.5,PF13428.5,PF13432.5,PF13414.5,PF13431.5,PF13424.5,PF13176.5,PF12895.6,PF14559.5,PF13374.5	Anaphase promoting complex subunit 8 / Cdc23|Tetratricopeptide repeat|Tetratricopeptide repeat|Tetratricopeptide repeat|Tetratricopeptide repeat|Tetratricopeptide repeat|TPR repeat|Tetratricopeptide repeat|Tetratricopeptide repeat|Tetratricopeptide repeat|Anaphase-promoting complex, cyclosome, subunit 3|Tetratricopeptide repeat|Tetratricopeptide repeat
TRINITY_DN11023_c0_g1_i1_1	0	3.32454	0	0	0	0	--	--	--	--	--	--	--	--	--	--	--	--	--
TRINITY_DN11023_c0_g1_i1_2	2.36069	3.75678	4.02428	1.08204	1.83581	5.14668	--	--	--	--	--	--	--	--	--	--	--	--	--
TRINITY_DN11023_c0_g1_i1_3	1.54e-26	1.43557	0	0	2.77239	2.82507	--	--	--	--	--	--	--	--	--	--	--	--	--
TRINITY_DN11024_c0_g1_i2_3	0.0899148	0	2.9e-82	1.14493	1.39547	1.48373	hypothetical protein AMTR_s00020p00134590 [Amborella trichopoda]	Importin beta-like SAD2 OS=Arabidopsis thaliana OX=3702 GN=SAD2 PE=1 SV=1	--	Nuclear transport receptor RANBP7/RANBP8 (importin beta superfamily)	[YU]	CELLULAR PROCESSES AND SIGNALING|CELLULAR PROCESSES AND SIGNALING	Nuclear structure |Intracellular trafficking, secretion, and vesicular transport	O	COG5656	Importin	Cellular Component: nucleus (GO:0005634);|Cellular Component: nuclear envelope (GO:0005635);|Cellular Component: cytoplasm (GO:0005737);|Cellular Component: cytosol (GO:0005829);|Biological Process: protein import into nucleus (GO:0006606);|Molecular Function: Ran GTPase binding (GO:0008536);|Molecular Function: protein transporter activity (GO:0008565);|Biological Process: miRNA loading onto RIS…	--	--
TRINITY_DN11025_c0_g1_i1_3	0.0505178	0.395492	0.167121	0.895963	0.731161	0.737891	U-box domain-containing protein 34-like [Trifolium pratense]	U-box domain-containing protein 34 OS=Arabidopsis thaliana OX=3702 GN=PUB34 PE=3 SV=1	--	--	--	--	--	T	COG0515	Serine Threonine protein kinase	--	PF00069.24,PF07714.16	Protein kinase domain|Protein tyrosine kinase
TRINITY_DN11027_c0_g1_i2_1	0.242249	0	0	0	0	0	--	--	--	--	--	--	--	--	--	--	--	--	--
TRINITY_DN11031_c0_g1_i1_1	55.8993	51.3623	51.5307	53.2199	53.7228	50.5199	hydroxyphenylpyruvate reductase-like [Olea europaea var. sylvestris]	Hydroxyphenylpyruvate reductase OS=Plectranthus scutellarioides OX=4142 GN=HPPR PE=1 SV=2	HPR2	Glyoxylate/hydroxypyruvate reductase (D-isomer-specific 2-hydroxy acid dehydrogenase superfamily)	[C]	METABOLISM	Energy production and conversion	C	COG1052	Dehydrogenase	Molecular Function: hydroxyphenylpyruvate reductase activity (GO:0047995);|Molecular Function: NAD binding (GO:0051287);|Biological Process: oxidation-reduction process (GO:0055114);|Molecular Function: R(+)-3,4-dihydroxyphenyllactate:NADP+ oxidoreductase activity (GO:0102742);	PF02826.18,PF00389.29,PF03446.14	D-isomer specific 2-hydroxyacid dehydrogenase, NAD binding domain|D-isomer specific 2-hydroxyacid dehydrogenase, catalytic domain|NAD binding domain of 6-phosphogluconate dehydrogenase
TRINITY_DN11032_c0_g1_i1_1	2.30499	2.2917	2.62626	2.78198	3.48005	2.887	hypothetical protein PHYPA_022543 [Physcomitrella patens]	Myb family transcription factor PHL7 OS=Arabidopsis thaliana OX=3702 GN=PHL7 PE=2 SV=1	--	--	--	--	--	S	ENOG4111GBR	Myb-like DNA-binding domain	Molecular Function: DNA binding (GO:0003677);|Molecular Function: DNA-binding transcription factor activity (GO:0003700);|Cellular Component: nucleus (GO:0005634);|Biological Process: regulation of transcription, DNA-templated (GO:0006355);	PF14379.5,PF00249.30	MYB-CC type transfactor, LHEQLE motif|Myb-like DNA-binding domain
TRINITY_DN11032_c0_g1_i1_2	4.2046	1.54134	4.16522	1.54473	2.39117	1.9587	--	--	--	--	--	--	--	--	--	--	--	--	--
TRINITY_DN11033_c0_g1_i1_3	0.297226	3.52e-14	0.311339	0.10209	2.16281	2.42e-44	diterpene synthase [Taiwania cryptomerioides]	Bifunctional cis-abienol synthase, chloroplastic OS=Abies balsamea OX=90345 GN=CAS PE=1 SV=1	E5.5.1.13	--	--	--	--	I	ENOG410XNXR	diphosphate synthase	Molecular Function: magnesium ion binding (GO:0000287);|Biological Process: metabolic process (GO:0008152);|Cellular Component: chloroplast (GO:0009507);|Molecular Function: terpene synthase activity (GO:0010333);|Molecular Function: copal-8-ol diphosphate synthase activity (GO:0102161);	--	--
TRINITY_DN11034_c0_g1_i1_3	0.131396	0.28487	0	0.284407	0.532355	0.290358	--	--	--	--	--	--	--	--	--	--	--	--	--
TRINITY_DN11034_c0_g1_i3_1	10.592	12.2922	12.4253	15.2485	14.8858	14.0935	unknown [Picea sitchensis]	--	--	--	--	--	--	--	--	--	--	--	--
TRINITY_DN11036_c0_g1_i1_1	0	0	0	0.243637	0	0	--	--	--	--	--	--	--	--	--	--	--	--	--
TRINITY_DN11036_c0_g2_i1_1	2.26742	2.50163	2.66704	0.80143	1.04628	0.62578	--	--	--	--	--	--	--	--	--	--	--	--	--
TRINITY_DN11038_c0_g1_i1_2	0.791684	0.57601	0.338066	0.238108	0.432993	0.299901	hypothetical protein LLEC1_02240, partial [Cordyceps confragosa]	Cytochrome c oxidase polypeptide 5, mitochondrial OS=Neurospora crassa (strain ATCC 24698 / 74-OR23-1A / CBS 708.71 / DSM 1257 / FGSC 987) OX=367110 GN=cya-4 PE=3 SV=2	COX4	Cytochrome c oxidase, subunit IV/COX5b	[C]	METABOLISM	Energy production and conversion	O	ENOG4111T97	Cytochrome c oxidase subunit	Molecular Function: cytochrome-c oxidase activity (GO:0004129);|Cellular Component: mitochondrial respiratory chain complex IV (GO:0005751);|Biological Process: mitochondrial electron transport, cytochrome c to oxygen (GO:0006123);|Cellular Component: integral component of membrane (GO:0016021);	PF02936.13	Cytochrome c oxidase subunit IV
TRINITY_DN11039_c0_g1_i2_1	7.17077	6.9864	7.02631	7.17861	7.13028	7.11984	PREDICTED: ATPase family AAA domain-containing protein At1g05910 isoform X2 [Nelumbo nucifera]	ATPase family AAA domain-containing protein At1g05910 OS=Arabidopsis thaliana OX=3702 GN=At1g05910 PE=2 SV=1	--	AAA+-type ATPase containing the bromodomain	[O]	CELLULAR PROCESSES AND SIGNALING	Posttranslational modification, protein turnover, chaperones	O	COG0464	Aaa atpase	Molecular Function: chromatin binding (GO:0003682);|Molecular Function: ATP binding (GO:0005524);|Cellular Component: nucleus (GO:0005634);|Molecular Function: ATPase activity (GO:0016887);|Biological Process: negative regulation of chromatin silencing (GO:0031936);|Molecular Function: histone binding (GO:0042393);|Biological Process: positive regulation of transcription by RNA polymerase II (GO:…	PF00004.28,PF00439.24,PF01695.16	ATPase family associated with various cellular activities (AAA)|Bromodomain|IstB-like ATP binding protein
TRINITY_DN11040_c0_g1_i1_2	1.99287	1.7651	1.36459	1.52431	0.654969	1.2236	--	--	--	--	--	--	--	--	--	--	--	--	--
TRINITY_DN11040_c0_g1_i1_3	0.886994	9.15e-13	0.798152	5.32e-13	3.45e-26	0.435739	--	--	--	--	--	--	--	--	--	--	--	--	--
TRINITY_DN11043_c0_g1_i1_1	46.7835	46.8754	44.8963	63.7546	61.3121	62.6166	hypothetical protein AMTR_s00068p00174010 [Amborella trichopoda]	Protein SPA1-RELATED 3 OS=Arabidopsis thaliana OX=3702 GN=SPA3 PE=1 SV=1	--	--	--	--	--	T	ENOG410XS0B	eukaryotic translation initiation factor 2alpha kinase	Molecular Function: protein kinase activity (GO:0004672);|Molecular Function: ATP binding (GO:0005524);|Cellular Component: nucleus (GO:0005634);|Biological Process: red, far-red light phototransduction (GO:0009585);|Molecular Function: identical protein binding (GO:0042802);	PF00400.31,PF12894.6	WD domain, G-beta repeat|Anaphase-promoting complex subunit 4 WD40 domain
TRINITY_DN11045_c0_g1_i1_2	1.17709	1.80199	1.92801	1.28834	1.73026	1.38026	hypothetical protein L484_022873 [Morus notabilis]	Pathogenesis-related protein PR-1 OS=Medicago truncatula OX=3880 GN=PR-1 PE=2 SV=1	--	Defense-related protein containing SCP domain	[S]	POORLY CHARACTERIZED	Function unknown	S	COG2340	Scp-like extracellular	Cellular Component: extracellular region (GO:0005576);|Biological Process: defense response (GO:0006952);|Biological Process: response to biotic stimulus (GO:0009607);	PF00188.25	Cysteine-rich secretory protein family
TRINITY_DN11045_c0_g1_i1_3	0	0	5.11e-78	1.37e-09	0.539264	0.554013	--	--	--	--	--	--	--	--	--	--	--	--	--
TRINITY_DN11047_c0_g1_i1_3	0.444691	0	0	0.499484	0.495262	0.489301	--	--	--	--	--	--	--	--	--	--	--	--	--
TRINITY_DN1104_c0_g1_i1_1	5.43024	5.10658	5.40117	4.60524	5.3493	4.99272	hypothetical protein AMTR_s00041p00141370 [Amborella trichopoda]	TPR repeat-containing protein C19B12.01 OS=Schizosaccharomyces pombe (strain 972 / ATCC 24843) OX=284812 GN=SPAC19B12.01 PE=4 SV=2	--	Uncharacterized conserved protein, contains TPR repeats	[R]	POORLY CHARACTERIZED	General function prediction only	S	COG0457	repeat-containing protein	Cellular Component: nucleus (GO:0005634);|Cellular Component: cytosol (GO:0005829);|Biological Process: fungal-type cell wall organization (GO:0031505);|Cellular Component: protein-containing complex (GO:0032991);	PF07719.16,PF00515.27,PF13432.5,PF13428.5,PF13431.5,PF13181.5,PF13414.5,PF14559.5	Tetratricopeptide repeat|Tetratricopeptide repeat|Tetratricopeptide repeat|Tetratricopeptide repeat|Tetratricopeptide repeat|Tetratricopeptide repeat|TPR repeat|Tetratricopeptide repeat
TRINITY_DN1104_c0_g1_i1_3	1.78e-16	2.62781	6.09e-15	3.29496	0.725888	2.44684	--	--	--	--	--	--	--	--	--	--	--	--	--
TRINITY_DN11050_c0_g1_i1_2	1.04205	0.913645	0.575683	0.317898	0.326781	0.410696	--	--	--	--	--	--	--	--	--	--	--	--	--
TRINITY_DN11050_c0_g2_i1_1	0.547159	0.45806	0.841382	0.664674	0.765722	0.386304	--	--	--	--	--	--	--	--	--	--	--	--	--
TRINITY_DN11050_c0_g2_i1_3	0.520993	0.523837	0.0939413	0.527545	0.401441	0.494568	hexokinase [Cordyceps militaris CM01]	Hexokinase OS=Emericella nidulans (strain FGSC A4 / ATCC 38163 / CBS 112.46 / NRRL 194 / M139) OX=227321 GN=hxkA PE=1 SV=2	HK	Hexokinase	[G]	METABOLISM	Carbohydrate transport and metabolism	G	COG5026	hexokinase	Biological Process: cellular glucose homeostasis (GO:0001678);|Molecular Function: glucokinase activity (GO:0004340);|Molecular Function: ATP binding (GO:0005524);|Molecular Function: glucose binding (GO:0005536);|Cellular Component: cytosol (GO:0005829);|Biological Process: glycolytic process (GO:0006096);|Molecular Function: fructokinase activity (GO:0008865);|Molecular Function: mannokinase ac…	PF00349.20,PF03727.15	Hexokinase|Hexokinase
TRINITY_DN11051_c0_g1_i1_1	0.392311	2.37433	1.05169	0.750591	0.171225	0.428837	--	--	--	--	--	--	--	--	--	--	--	--	--
TRINITY_DN11051_c0_g1_i1_2	0.382929	0.177969	0.219903	0.207989	4.78e-05	0.211422	--	--	--	--	--	--	--	--	--	--	--	--	--
TRINITY_DN11052_c0_g1_i1_3	14.6313	16.2129	14.6339	14.8004	14.874	14.3778	unknown [Picea sitchensis]	AUGMIN subunit 2 OS=Arabidopsis thaliana OX=3702 GN=AUG2 PE=1 SV=2	HAUS2	--	--	--	--	S	ENOG410XQMA	NA	Biological Process: mitotic cell cycle (GO:0000278);|Biological Process: cytokinesis by cell plate formation (GO:0000911);|Cellular Component: microtubule (GO:0005874);|Biological Process: microtubule nucleation (GO:0007020);|Biological Process: microtubule organizing center organization (GO:0031023);|Biological Process: spindle assembly (GO:0051225);	PF15003.5	HAUS augmin-like complex subunit 2
TRINITY_DN11053_c0_g1_i1_2	1.97141	1.67987	1.74586	2.8556	1.69716	3.28112	--	--	--	--	--	--	--	--	--	--	--	--	--
TRINITY_DN11054_c0_g1_i1_2	1.78882	1.80399	2.31143	1.12892	0.999633	0.907057	--	--	--	--	--	--	--	--	--	--	--	--	--
TRINITY_DN11054_c0_g1_i1_3	0	0.245023	0.486523	2.38781	1.7138	1.22834	--	--	--	--	--	--	--	--	--	--	--	--	--
TRINITY_DN11054_c0_g2_i1_1	0	0	0	0	0	0	unnamed protein product, partial [Human ORFeome Gateway entry vector]	Guanine nucleotide-binding protein subunit beta-like protein OS=Neurospora crassa (strain ATCC 24698 / 74-OR23-1A / CBS 708.71 / DSM 1257 / FGSC 987) OX=367110 GN=cpc-2 PE=3 SV=1	--	G protein beta subunit-like protein	[T]	CELLULAR PROCESSES AND SIGNALING	Signal transduction mechanisms	S	ENOG410XQGZ	guanine nucleotidebinding protein	Biological Process: positive regulation of protein phosphorylation (GO:0001934);|Molecular Function: protein kinase C binding (GO:0005080);|Cellular Component: nucleus (GO:0005634);|Cellular Component: cytosol (GO:0005829);|Molecular Function: enzyme binding (GO:0019899);|Cellular Component: cytosolic small ribosomal subunit (GO:0022627);|Molecular Function: ribosome binding (GO:0043022);|Biologi…	PF00400.31,PF12894.6	WD domain, G-beta repeat|Anaphase-promoting complex subunit 4 WD40 domain
TRINITY_DN11055_c0_g1_i1_1	34.3809	37.2865	35.6176	34.609	35.085	31.3014	F-box/kelch-repeat protein At5g15710-like [Physcomitrella patens]	Putative F-box/kelch-repeat protein At1g15680 OS=Arabidopsis thaliana OX=3702 GN=At1g15680 PE=4 SV=1	--	--	--	--	--	S	ENOG4111KX1	F-box kelch-repeat protein	--	--	--
TRINITY_DN11055_c0_g1_i1_2	0.596555	0.660272	1.29693	1.08021	0.662763	1.10619	--	--	--	--	--	--	--	--	--	--	--	--	--
TRINITY_DN11056_c0_g1_i1_1	4.17392	4.90613	6.46891	4.94276	3.93943	4.54361	TIR/NBS, partial [Pinus taeda]	--	--	--	--	--	--	--	--	--	--	--	--
TRINITY_DN11056_c0_g1_i1_2	1.25537	2.10333	1.20927	0.511719	0.347668	0.61156	--	--	--	--	--	--	--	--	--	--	--	--	--
TRINITY_DN11057_c0_g1_i1_3	0	0.458468	0	1.36445	2.27563	0.909738	--	--	--	--	--	--	--	--	--	--	--	--	--
TRINITY_DN11057_c0_g2_i1_2	0.293789	0.161159	0.480162	0	0.0810482	0.24494	--	--	--	--	--	--	--	--	--	--	--	--	--
TRINITY_DN11058_c0_g1_i1_2	4.44644	1.80834	2.89285	0.58019	3.48271	1.17992	--	--	--	--	--	--	--	--	--	--	--	--	--
TRINITY_DN11059_c0_g1_i1_1	4.20747	2.92006	1.99055	3.11304	2.39234	2.91127	--	--	--	--	--	--	--	--	--	--	--	--	--
TRINITY_DN11059_c0_g1_i1_3	1.08638	0.540403	0.152563	0.299851	0.319376	0.390419	STF2-like protein [Cordyceps militaris CM01]	--	--	--	--	--	--	S	ENOG410Y4B4	NA	--	--	--
TRINITY_DN1105_c0_g1_i1_1	0.156965	0.353227	0.336508	0	0.174419	0.172206	--	--	--	--	--	--	--	--	--	--	--	--	--
TRINITY_DN1105_c0_g1_i1_2	1.21795	1.35152	0	0	0.889804	1.79463	--	--	--	--	--	--	--	--	--	--	--	--	--
TRINITY_DN1105_c0_g1_i1_3	0.406418	1.37503	0.452796	0.439895	0	0.910775	--	--	--	--	--	--	--	--	--	--	--	--	--
TRINITY_DN11061_c0_g1_i1_3	0	0	0	1.43438	1.71568	1.84153	--	--	--	--	--	--	--	--	--	--	--	--	--
TRINITY_DN11063_c0_g1_i1_3	0.205791	0.0751696	0.301553	0.809726	0.451799	0.454957	unknown [Picea sitchensis]	--	--	--	--	--	--	S	ENOG410Y8EJ	NA	--	--	--
TRINITY_DN11064_c0_g2_i1_2	0.61593	0	0.644496	0	1.31835	0.658297	--	--	--	--	--	--	--	--	--	--	--	--	--
TRINITY_DN11066_c0_g1_i1_1	3.95408	3.57781	3.74468	1.66361	1.69259	1.79466	uncharacterized protein LOC9662123 isoform X1 [Selaginella moellendorffii]	--	--	--	--	--	--	--	--	--	--	PF09133.9	SANTA (SANT Associated)
TRINITY_DN11067_c0_g1_i1_3	0.665902	0.000201681	1.4184	2.87776	4.43529	0.212308	--	--	--	--	--	--	--	--	--	--	--	--	--
TRINITY_DN11067_c0_g1_i2_2	0.64633	0.809353	0.793798	0.688541	0.319965	0.408075	--	--	--	--	--	--	--	--	--	--	--	--	--
TRINITY_DN11067_c0_g2_i1_3	1.01905	0.561606	0	0.836256	0.844951	0	--	--	--	--	--	--	--	--	--	--	--	--	--
TRINITY_DN11068_c0_g1_i1_1	0	0	0	0	0	0	unnamed protein product, partial [Human ORFeome Gateway entry vector]	60S ribosomal protein L43 OS=Ashbya gossypii (strain ATCC 10895 / CBS 109.51 / FGSC 9923 / NRRL Y-1056) OX=284811 GN=RPL43 PE=3 SV=1	RP-L37Ae, RPL37A	60S ribosomal protein L37	[J]	INFORMATION STORAGE AND PROCESSING	Translation, ribosomal structure and biogenesis	J	COG1997	Ribosomal protein	Molecular Function: structural constituent of ribosome (GO:0003735);|Cellular Component: ribosome (GO:0005840);|Biological Process: translation (GO:0006412);|Molecular Function: metal ion binding (GO:0046872);	--	--
TRINITY_DN11069_c0_g1_i1_1	3.83409	4.44865	4.34398	5.1366	4.28448	4.76878	unknown [Picea sitchensis]	--	--	--	--	--	--	--	--	--	--	--	--
TRINITY_DN11069_c0_g1_i1_3	0.181796	0.388422	0.193004	0.383637	0.19709	0.608809	PREDICTED: LOW QUALITY PROTEIN: uncharacterized protein LOC105048149 [Elaeis guineensis]	--	--	--	--	--	--	--	--	--	--	--	--
TRINITY_DN11070_c0_g1_i1_1	0.734	0.790735	1.21683	0.355932	0.984991	1.12634	LOW QUALITY PROTEIN: pentatricopeptide repeat-containing protein At5g04780, mitochondrial-like [Ricinus communis]	Putative pentatricopeptide repeat-containing protein At3g23330 OS=Arabidopsis thaliana OX=3702 GN=PCMP-H32 PE=3 SV=1	--	FOG: PPR repeat	[R]	POORLY CHARACTERIZED	General function prediction only	S	ENOG410Z7Z7	Pentatricopeptide repeat-containing protein	--	PF01535.19,PF13041.5,PF12854.6,PF13812.5,PF17177.3,PF14559.5	PPR repeat|PPR repeat family|PPR repeat|Pentatricopeptide repeat domain|Pentacotripeptide-repeat region of PRORP|Tetratricopeptide repeat
TRINITY_DN11071_c0_g1_i1_2	3.16369	0.57338	1.1258	2.90415	0	1.7569	--	--	--	--	--	--	--	--	--	--	--	--	--
TRINITY_DN11071_c0_g1_i1_3	0.189004	0.635206	0.103273	0.713939	0.210946	0.734314	hypothetical protein ABT39_MTgene3828 (mitochondrion) [Picea glauca]	Retrovirus-related Pol polyprotein from transposon TNT 1-94 OS=Nicotiana tabacum OX=4097 PE=2 SV=1	--	FOG: Transposon-encoded proteins with TYA, reverse transcriptase, integrase domains in various combinations	[R]	POORLY CHARACTERIZED	General function prediction only	S	ENOG410ZXEB	Integrase core domain	Cellular Component: retrotransposon nucleocapsid (GO:0000943);|Molecular Function: nucleic acid binding (GO:0003676);|Molecular Function: RNA-directed DNA polymerase activity (GO:0003964);|Molecular Function: aspartic-type endopeptidase activity (GO:0004190);|Molecular Function: endonuclease activity (GO:0004519);|Molecular Function: zinc ion binding (GO:0008270);|Biological Process: DNA integrat…	--	--
TRINITY_DN11071_c0_g1_i3_1	12.9119	12.331	11.9186	12.9552	11.9758	12.5884	protein STRUBBELIG-RECEPTOR FAMILY 8 isoform X1 [Amborella trichopoda]	Protein STRUBBELIG-RECEPTOR FAMILY 8 OS=Arabidopsis thaliana OX=3702 GN=SRF8 PE=1 SV=1	--	--	--	--	--	T	COG0515	Serine Threonine protein kinase	--	PF07714.16,PF00069.24,PF13855.5,PF08263.11,PF12799.6	Protein tyrosine kinase|Protein kinase domain|Leucine rich repeat|Leucine rich repeat N-terminal domain|Leucine Rich repeats (2 copies)
TRINITY_DN11072_c0_g1_i1_1	2.96607	2.83956	3.07145	3.16696	2.53202	3.07589	--	--	--	--	--	--	--	--	--	--	--	--	--
TRINITY_DN11072_c0_g1_i1_3	1.65e-05	1.25976	3.4e-22	3.10463	2.55581	6.04245	--	--	--	--	--	--	--	--	--	--	--	--	--
TRINITY_DN11074_c0_g1_i2_1	17.8074	15.1884	17.3023	17.978	18.7497	16.3747	unknown [Picea sitchensis]	--	--	--	--	--	--	S	ENOG4111KUP	NA	--	--	--
TRINITY_DN11075_c0_g1_i1_1	0.710312	0.661986	2.58e-26	0.259656	1.82255	0.466483	--	--	--	--	--	--	--	--	--	--	--	--	--
TRINITY_DN11075_c0_g1_i1_3	0.0883031	0.0969443	0.189687	0.280707	0.480527	0.39224	putative TIR/NBS/LRR disease resistance protein, partial [Pinus taeda]	TMV resistance protein N OS=Nicotiana glutinosa OX=35889 GN=N PE=1 SV=1	--	--	--	--	--	S	COG4886	leucine Rich Repeat	Molecular Function: ATP binding (GO:0005524);|Cellular Component: cytoplasm (GO:0005737);|Biological Process: signal transduction (GO:0007165);|Biological Process: plant-type hypersensitive response (GO:0009626);|Molecular Function: ADP binding (GO:0043531);	PF01582.19,PF13676.5	TIR domain|TIR domain
TRINITY_DN11078_c0_g1_i1_1	0.505583	0.270826	0.817643	0	0	0	--	--	--	--	--	--	--	--	--	--	--	--	--
TRINITY_DN11079_c0_g1_i1_2	0.739055	0	0.795195	0	0.412228	0.421292	--	--	--	--	--	--	--	--	--	--	--	--	--
TRINITY_DN11079_c0_g1_i1_3	1.18599	0.869442	0.413649	0.83589	1.71901	0.431522	--	--	--	--	--	--	--	--	--	--	--	--	--
TRINITY_DN1107_c0_g1_i1_2	1.24398	0.224582	1.33252	0.21581	0.666233	0	--	--	--	--	--	--	--	--	--	--	--	--	--
TRINITY_DN11080_c0_g1_i1_1	30.6584	29.1832	28.9063	33.7454	31.6712	32.8873	unknown [Picea sitchensis]	COP1-interacting protein 7 OS=Arabidopsis thaliana OX=3702 GN=CIP7 PE=1 SV=1	--	--	--	--	--	S	ENOG4111J7I	expressed protein	Cellular Component: nucleus (GO:0005634);|Cellular Component: plasma membrane (GO:0005886);|Biological Process: response to light stimulus (GO:0009416);|Biological Process: anthocyanin-containing compound biosynthetic process (GO:0009718);|Biological Process: chlorophyll biosynthetic process (GO:0015995);|Biological Process: positive regulation of transcription, DNA-templated (GO:0045893);	--	--
TRINITY_DN11080_c0_g1_i1_3	2.43305	1.35026	0	2.70402	1.81809	1.32178	--	--	--	--	--	--	--	--	--	--	--	--	--
TRINITY_DN11080_c0_g2_i1_3	0.615677	0	0.662998	3.97334	6.04478	2.70153	--	--	--	--	--	--	--	--	--	--	--	--	--
TRINITY_DN11081_c0_g1_i1_2	3.5758	2.72389	1.95558	0.665578	0	0	PREDICTED: uncharacterized protein LOC104883940 [Beta vulgaris subsp. vulgaris]	--	--	FOG: Reverse transcriptase	[R]	POORLY CHARACTERIZED	General function prediction only	S	ENOG410Y65V	Retrotransposon protein	--	--	--
TRINITY_DN11083_c0_g2_i1_3	0	0.243872	0	0.238724	0.490673	0.484341	pentatricopeptide repeat-containing protein, putative [Ricinus communis]	Putative pentatricopeptide repeat-containing protein At5g52630 OS=Arabidopsis thaliana OX=3702 GN=PCMP-H52 PE=3 SV=1	--	FOG: PPR repeat	[R]	POORLY CHARACTERIZED	General function prediction only	S	ENOG410Z7Z7	Pentatricopeptide repeat-containing protein	--	--	--
TRINITY_DN11085_c0_g1_i1_3	0	0	1.08534	2.23257	5.70875	2.23335	--	--	--	--	--	--	--	--	--	--	--	--	--
TRINITY_DN11087_c0_g1_i1_2	0.579884	0.52768	0.239199	0.293328	0.239128	0.30237	hypothetical protein A9K55_008011 [Cordyceps militaris]	--	--	--	--	--	--	S	ENOG41121Q7	Bacterial low temperature requirement A protein (LtrA)	--	--	--
TRINITY_DN11087_c0_g1_i1_3	2.31667	2.49882	0.483516	0.490383	1.98815	2.43942	--	--	--	--	--	--	--	--	--	--	--	--	--
TRINITY_DN11089_c0_g1_i1_1	0.354888	0.976282	0.384693	0.574247	0.595902	0.596885	hypothetical protein PHYPA_024677 [Physcomitrella patens]	--	UBE2Q	--	--	--	--	O	ENOG410XPVY	UBCc	--	PF00644.19	Poly(ADP-ribose) polymerase catalytic domain
TRINITY_DN11090_c0_g1_i1_2	0.855168	0.887723	0.823478	1.22737	1.24815	1.07093	putative pentatricopeptide repeat-containing protein At5g06400, mitochondrial [Brachypodium distachyon]	Putative pentatricopeptide repeat-containing protein At5g06400, mitochondrial OS=Arabidopsis thaliana OX=3702 GN=At5g06400 PE=3 SV=1	--	FOG: PPR repeat	[R]	POORLY CHARACTERIZED	General function prediction only	S	ENOG410Z7Z7	Pentatricopeptide repeat-containing protein	--	PF01535.19,PF13041.5,PF12854.6,PF13812.5,PF17177.3	PPR repeat|PPR repeat family|PPR repeat|Pentatricopeptide repeat domain|Pentacotripeptide-repeat region of PRORP
TRINITY_DN11090_c0_g1_i1_3	0.294395	0.080868	0.63425	0.782969	0.239853	1.07294	unknown [Picea sitchensis]	TMV resistance protein N OS=Nicotiana glutinosa OX=35889 GN=N PE=1 SV=1	--	--	--	--	--	S	COG4886	leucine Rich Repeat	Molecular Function: ATP binding (GO:0005524);|Cellular Component: cytoplasm (GO:0005737);|Biological Process: signal transduction (GO:0007165);|Biological Process: plant-type hypersensitive response (GO:0009626);|Molecular Function: ADP binding (GO:0043531);	PF01582.19,PF13676.5	TIR domain|TIR domain
TRINITY_DN11092_c0_g1_i1_1	2.14153	2.4298	2.34559	1.46093	1.50359	1.8407	unknown [Picea sitchensis]	Transcription factor bHLH113 OS=Arabidopsis thaliana OX=3702 GN=BHLH113 PE=2 SV=1	--	--	--	--	--	K	ENOG410YDA0	Transcription factor	Molecular Function: DNA-binding transcription activator activity, RNA polymerase II-specific (GO:0001228);|Molecular Function: DNA binding (GO:0003677);|Molecular Function: DNA-binding transcription factor activity (GO:0003700);|Cellular Component: nucleus (GO:0005634);|Biological Process: regulation of transcription, DNA-templated (GO:0006355);|Molecular Function: protein dimerization activity (…	--	--
TRINITY_DN11094_c0_g1_i1_1	0.0885158	0.196625	0.0976838	0	0	0	--	--	--	--	--	--	--	--	--	--	--	--	--
TRINITY_DN11094_c0_g2_i1_3	33.0613	31.6762	32.7822	24.8356	24.5092	24.8593	hypothetical protein CCACVL1_17896 [Corchorus capsularis]	Prolyl oligopeptidase A OS=Galerina marginata (strain CBS 339.88) OX=685588 GN=POPA PE=2 SV=2	--	Predicted serine protease	[O]	CELLULAR PROCESSES AND SIGNALING	Posttranslational modification, protein turnover, chaperones	E	COG1770	Oligopeptidase b	Molecular Function: serine-type endopeptidase activity (GO:0004252);|Molecular Function: serine-type exopeptidase activity (GO:0070008);	PF02897.14,PF00326.20	Prolyl oligopeptidase, N-terminal beta-propeller domain|Prolyl oligopeptidase family
TRINITY_DN11096_c0_g1_i1_1	0	0	0	0	0.721025	0	--	--	--	--	--	--	--	--	--	--	--	--	--
TRINITY_DN11096_c0_g1_i1_2	1.52822	1.87629	0.89365	0.0948405	0	4.2e-87	ankyrin repeat-containing protein ITN1 [Oryza sativa Japonica Group]	--	--	FOG: Ankyrin repeat	[R]	POORLY CHARACTERIZED	General function prediction only	S	COG0666	Ankyrin Repeat	--	--	--
TRINITY_DN11096_c0_g1_i1_3	1.27359	3.11152	2.62301	5.20405	4.21406	5.30872	--	--	--	--	--	--	--	--	--	--	--	--	--
TRINITY_DN11097_c0_g1_i1_1	0.159445	0	0.345902	0.345594	0	0	hypothetical protein Z517_00660 [Fonsecaea pedrosoi CBS 271.37]	Methylsterol monooxygenase OS=Saccharomyces cerevisiae (strain ATCC 204508 / S288c) OX=559292 GN=ERG25 PE=1 SV=1	E1.14.13.72, SC4MOL, ERG25	C-4 sterol methyl oxidase	[I]	METABOLISM	Lipid transport and metabolism	I	COG3000	fatty acid hydroxylase	Molecular Function: C-4 methylsterol oxidase activity (GO:0000254);|Molecular Function: iron ion binding (GO:0005506);|Cellular Component: endoplasmic reticulum membrane (GO:0005789);|Cellular Component: plasma membrane (GO:0005886);|Biological Process: ergosterol biosynthetic process (GO:0006696);|Cellular Component: integral component of membrane (GO:0016021);|Biological Process: sterol biosynt…	PF04116.12	Fatty acid hydroxylase superfamily
TRINITY_DN11097_c0_g1_i1_3	1.01762	1.0057	2.3451	1.03996	0.811635	2.39896	hypothetical protein CDL15_Pgr019696 [Punica granatum]	Rac-like GTP-binding protein RAC2 OS=Lotus japonicus OX=34305 GN=RAC2 PE=2 SV=1	RAC1	Ras-related small GTPase, Rho type	[R]	POORLY CHARACTERIZED	General function prediction only	S	COG1100	GTP-binding Protein	Molecular Function: GTPase activity (GO:0003924);|Molecular Function: GTP binding (GO:0005525);|Cellular Component: cytoplasm (GO:0005737);|Biological Process: small GTPase mediated signal transduction (GO:0007264);|Cellular Component: membrane (GO:0016020);	PF00071.21,PF08477.12	Ras family|Ras of Complex, Roc, domain of DAPkinase
TRINITY_DN11098_c0_g1_i1_1	0.438778	3.93207	0.962266	2.40704	0.988518	0.49311	--	--	--	--	--	--	--	--	--	--	--	--	--
TRINITY_DN11098_c0_g1_i1_3	1.51111	2.09829	1.21826	1.20872	1.24189	0.827978	--	--	--	--	--	--	--	--	--	--	--	--	--
TRINITY_DN1109_c0_g1_i1_2	0.248979	0.817403	0.272149	0.265458	2.15e-20	0.532148	--	--	--	--	--	--	--	--	--	--	--	--	--
TRINITY_DN110_c0_g1_i1_3	0.240789	0.26593	0.130938	1.1514	1.20026	0.68197	--	--	--	--	--	--	--	--	--	--	--	--	--
TRINITY_DN11101_c0_g1_i1_1	1.80155	1.09344	0.488069	0.675537	0.487258	1.30884	hypothetical protein BB8028_0003g14290 [Beauveria bassiana]	60S ribosomal protein L39 OS=Candida albicans OX=5476 GN=RPL39 PE=3 SV=1	RP-L39e, RPL39	60s ribosomal protein L39	[J]	INFORMATION STORAGE AND PROCESSING	Translation, ribosomal structure and biogenesis	J	COG2167	Ribosomal protein	Molecular Function: structural constituent of ribosome (GO:0003735);|Cellular Component: ribosome (GO:0005840);|Biological Process: translation (GO:0006412);	--	--
TRINITY_DN11101_c0_g1_i1_2	1.75775	0.974428	0.938762	0.469273	0.963887	6.72e-29	--	--	--	--	--	--	--	--	--	--	--	--	--
TRINITY_DN11101_c0_g1_i1_3	13.7154	14.4232	13.4909	12.264	11.6267	12.1953	PREDICTED: DUF21 domain-containing protein At2g14520-like isoform X4 [Musa acuminata subsp. malaccensis]	DUF21 domain-containing protein At2g14520 OS=Arabidopsis thaliana OX=3702 GN=CBSDUF3 PE=2 SV=2	CNNM	Predicted membrane protein, contains two CBS domains	[S]	POORLY CHARACTERIZED	Function unknown	P	COG1253	CBS Domain protein	Cellular Component: integral component of membrane (GO:0016021);	PF01595.19,PF00571.27	Domain of unknown function DUF21|CBS domain
TRINITY_DN11103_c0_g1_i1_1	0.679522	0.37725	0.555325	0.36697	0	0	--	--	--	--	--	--	--	--	--	--	--	--	--
TRINITY_DN11105_c0_g1_i2_1	0.914747	1.21031	1.07471	0.891381	0.603968	0.503376	PREDICTED: disease resistance protein RGA2-like [Vigna angularis]	Putative disease resistance protein RGA4 OS=Solanum bulbocastanum OX=147425 GN=RGA4 PE=2 SV=1	--	Apoptotic ATPase	[T]	CELLULAR PROCESSES AND SIGNALING	Signal transduction mechanisms	S	COG4886	leucine Rich Repeat	Molecular Function: ATP binding (GO:0005524);|Biological Process: defense response (GO:0006952);|Molecular Function: ADP binding (GO:0043531);	PF00931.21	NB-ARC domain
TRINITY_DN11107_c0_g1_i1_2	0.477409	0.60475	0.671478	0.368005	0.0751594	0.150705	PREDICTED: uncharacterized protein LOC104442558 [Eucalyptus grandis]	--	--	--	--	--	--	S	ENOG410ZQGU	Protein of unknown function, DUF594	--	PF04578.12	Protein of unknown function, DUF594
TRINITY_DN11108_c0_g1_i1_1	3.12964	2.75866	2.26937	3.08104	2.66342	3.02697	--	--	--	--	--	--	--	--	--	--	--	--	--
TRINITY_DN11109_c0_g1_i1_1	0.857075	0.971154	1.85176	0.933598	1.88822	1.41794	--	--	--	--	--	--	--	--	--	--	--	--	--
TRINITY_DN11109_c0_g1_i1_3	4.97902	4.46989	2.37859	2.03215	2.04442	2.0837	--	--	--	--	--	--	--	--	--	--	--	--	--
TRINITY_DN11109_c0_g2_i1_1	0.722042	0.961938	0.316377	0.857997	0.793257	1.12596	--	--	--	--	--	--	--	--	--	--	--	--	--
TRINITY_DN11109_c0_g3_i1_1	1.16672	1.69747	0.367953	0.545611	0.742312	1.28625	--	--	--	--	--	--	--	--	--	--	--	--	--
TRINITY_DN11112_c0_g1_i1_1	0.0957681	0	0.209166	0	0	0	unnamed protein product [Zymoseptoria tritici ST99CH_3D1]	Hydrolase tropI OS=Talaromyces stipitatus (strain ATCC 10500 / CBS 375.48 / QM 6759 / NRRL 1006) OX=441959 GN=tropI PE=3 SV=1	--	Predicted hydrolase related to dienelactone hydrolase	[R]	POORLY CHARACTERIZED	General function prediction only	Q	COG0412	dienelactone hydrolase	Molecular Function: hydrolase activity (GO:0016787);	PF01738.17	Dienelactone hydrolase family
TRINITY_DN11112_c0_g1_i1_2	0.239509	0.526767	0.176953	3.81e-05	0.52326	3.69e-16	--	--	--	--	--	--	--	--	--	--	--	--	--
TRINITY_DN11114_c0_g1_i1_2	4.30755	4.30586	5.16641	2.93077	2.68706	3.15521	unknown [Picea sitchensis]	Uncharacterized protein At1g01500 OS=Arabidopsis thaliana OX=3702 GN=At1g01500 PE=2 SV=1	--	--	--	--	--	S	ENOG410YCHA	NA	Molecular Function: phosphoglycerate dehydrogenase activity (GO:0004617);|Cellular Component: integral component of membrane (GO:0016021);	--	--
TRINITY_DN11116_c0_g1_i1_3	1.32868	3.73922	3.48226	2.21827	0.721577	2.93869	--	--	--	--	--	--	--	--	--	--	--	--	--
TRINITY_DN11117_c0_g1_i1_1	4.82723	4.76154	4.56585	3.88914	3.66903	4.09692	hypothetical protein AMTR_s00030p00209500 [Amborella trichopoda]	Serine/threonine-protein kinase Nek5 OS=Oryza sativa subsp. japonica OX=39947 GN=NEK5 PE=2 SV=1	NEK	Serine/threonine protein kinase	[R]	POORLY CHARACTERIZED	General function prediction only	T	ENOG410Y7JF	NIMA-related kinase	Molecular Function: protein serine/threonine kinase activity (GO:0004674);|Molecular Function: ATP binding (GO:0005524);	PF00069.24,PF07714.16	Protein kinase domain|Protein tyrosine kinase
TRINITY_DN11117_c0_g1_i1_3	0.321385	1.79996	1.89913	3.00353	2.37731	4.52941	--	--	--	--	--	--	--	--	--	--	--	--	--
TRINITY_DN11118_c0_g1_i1_1	0.934095	0	0	0	0.505282	0	--	--	--	--	--	--	--	--	--	--	--	--	--
TRINITY_DN11119_c0_g1_i1_1	0.207205	0.225745	0.900115	0.222078	0.223318	0	--	--	--	--	--	--	--	--	--	--	--	--	--
TRINITY_DN1111_c0_g1_i1_2	1.13942	1.70194	1.23343	1.4261	0.423643	0.628436	--	--	--	--	--	--	--	--	--	--	--	--	--
TRINITY_DN1111_c0_g1_i1_3	5.52e-28	0	6.72e-29	1.63562	0.708576	3.08e-21	--	--	--	--	--	--	--	--	--	--	--	--	--
TRINITY_DN11120_c0_g1_i1_3	0	0	0	1.83443	0	0.373273	--	--	--	--	--	--	--	--	--	--	--	--	--
TRINITY_DN11121_c0_g1_i1_3	8.43446	3.92013	6.41251	13.3124	8.28416	13.13	--	--	--	--	--	--	--	--	--	--	--	--	--
TRINITY_DN11122_c0_g1_i1_3	0.0843771	0	0.0919943	0.179934	0.551288	0.273299	--	--	--	--	--	--	--	--	--	--	--	--	--
TRINITY_DN11123_c0_g1_i1_3	0	0	0	3.91691	2.28002	2.01978	--	--	--	--	--	--	--	--	--	--	--	--	--
TRINITY_DN11124_c0_g1_i1_1	1.44528	1.8948	1.48183	1.85194	2.19423	2.38972	hypothetical protein BVC80_1837g180 [Macleaya cordata]	Protein MHF1 homolog OS=Arabidopsis thaliana OX=3702 GN=MHF1 PE=3 SV=1	--	--	--	--	--	S	ENOG410ZN1W	NA	Biological Process: resolution of meiotic recombination intermediates (GO:0000712);|Molecular Function: chromatin binding (GO:0003682);|Molecular Function: double-stranded DNA binding (GO:0003690);|Biological Process: mitotic recombination (GO:0006312);|Biological Process: synapsis (GO:0007129);|Biological Process: reciprocal meiotic recombination (GO:0007131);|Biological Process: replication for…	PF15630.5,PF15511.5	CENP-S protein|Centromere kinetochore component CENP-T histone fold
TRINITY_DN11124_c0_g1_i1_2	0	0.34062	0	0.664461	0.340152	0	--	--	--	--	--	--	--	--	--	--	--	--	--
TRINITY_DN11126_c0_g1_i1_3	5.48822	4.77019	5.22236	3.1608	3.02536	4.22077	unknown [Picea sitchensis]	--	--	--	--	--	--	S	ENOG4111TFU	NA	--	--	--
TRINITY_DN11127_c0_g1_i1_1	34.4185	33.3593	32.9155	35.5331	32.0254	34.6316	hypothetical protein AMTR_s00045p00219490 [Amborella trichopoda]	ABC transporter C family member 4 OS=Arabidopsis thaliana OX=3702 GN=ABCC4 PE=1 SV=2	--	Multidrug resistance-associated protein/mitoxantrone resistance protein, ABC superfamily	[Q]	METABOLISM	Secondary metabolites biosynthesis, transport and catabolism	V	COG1132	(ABC) transporter	Cellular Component: plant-type vacuole (GO:0000325);|Molecular Function: ATP binding (GO:0005524);|Cellular Component: vacuole (GO:0005773);|Cellular Component: vacuolar membrane (GO:0005774);|Cellular Component: Golgi apparatus (GO:0005794);|Cellular Component: plasma membrane (GO:0005886);|Biological Process: drug transmembrane transport (GO:0006855);|Molecular Function: xenobiotic transmembran…	PF00005.26,PF00664.22,PF02463.18,PF01926.22,PF13555.5	ABC transporter|ABC transporter transmembrane region|RecF/RecN/SMC N terminal domain|50S ribosome-binding GTPase|P-loop containing region of AAA domain
TRINITY_DN11127_c0_g1_i1_2	4.03538	1.31247	4.40219	1.85939	0	1.28974	--	--	--	--	--	--	--	--	--	--	--	--	--
TRINITY_DN11130_c0_g1_i1_3	0.784744	0.584497	0.855185	0.86255	1.46365	0.293722	--	--	--	--	--	--	--	--	--	--	--	--	--
TRINITY_DN11131_c0_g1_i1_2	0.995481	1.85911	1.4379	1.07923	1.47325	0.73668	--	--	--	--	--	--	--	--	--	--	--	--	--
TRINITY_DN11131_c0_g1_i1_3	8.06779	7.51608	7.95183	7.35342	6.331	7.58749	unknown [Picea sitchensis]	Phosphatidylinositol/phosphatidylcholine transfer protein SFH9 OS=Arabidopsis thaliana OX=3702 GN=SFH9 PE=2 SV=1	--	Phosphatidylinositol transfer protein SEC14 and related proteins	[I]	METABOLISM	Lipid transport and metabolism	S	ENOG410XRSQ	Transfer protein	Cellular Component: Golgi membrane (GO:0000139);|Cellular Component: plasma membrane (GO:0005886);|Biological Process: protein transport (GO:0015031);	PF00650.19	CRAL/TRIO domain
TRINITY_DN11132_c0_g1_i1_1	1.39313	1.92109	1.83785	0.52693	0.386534	0.391529	--	--	--	--	--	--	--	--	--	--	--	--	--
TRINITY_DN11132_c0_g1_i1_2	0.292923	1.58953	1.2614	0	0.930262	0	--	--	--	--	--	--	--	--	--	--	--	--	--
TRINITY_DN11133_c0_g1_i1_2	1.11662	0.832686	0.91347	0.460134	0.561456	0.575331	General substrate transporter [Cordyceps militaris]	High-affinity fructose transporter ght6 OS=Schizosaccharomyces pombe (strain 972 / ATCC 24843) OX=284812 GN=ght6 PE=1 SV=1	--	Predicted transporter (major facilitator superfamily)	[R]	POORLY CHARACTERIZED	General function prediction only	G	ENOG410XNQK	Transporter	Cellular Component: fungal-type vacuole (GO:0000324);|Molecular Function: carbohydrate:proton symporter activity (GO:0005351);|Molecular Function: fructose transmembrane transporter activity (GO:0005353);|Molecular Function: glucose transmembrane transporter activity (GO:0005355);|Cellular Component: plasma membrane (GO:0005886);|Cellular Component: integral component of plasma membrane (GO:00058…	PF00083.23,PF07690.15	Sugar (and other) transporter|Major Facilitator Superfamily
TRINITY_DN11135_c0_g1_i2_1	43.0681	43.3539	43.2052	38.7866	38.6993	37.9513	unknown [Picea sitchensis]	Glutaredoxin-C4 OS=Arabidopsis thaliana OX=3702 GN=GRXC4 PE=2 SV=2	grxC, GLRX, GLRX2	Glutaredoxin and related proteins	[O]	CELLULAR PROCESSES AND SIGNALING	Posttranslational modification, protein turnover, chaperones	O	COG0695	Glutaredoxin	Molecular Function: glutathione-disulfide reductase activity (GO:0004362);|Cellular Component: vacuole (GO:0005773);|Cellular Component: endoplasmic reticulum (GO:0005783);|Cellular Component: Golgi apparatus (GO:0005794);|Molecular Function: electron transfer activity (GO:0009055);|Molecular Function: protein disulfide oxidoreductase activity (GO:0015035);|Biological Process: cellular response t…	PF00462.23	Glutaredoxin
TRINITY_DN11135_c0_g1_i2_3	45.6116	42.1224	46.6093	47.0655	49.222	48.2126	--	--	--	--	--	--	--	--	--	--	--	--	--
TRINITY_DN11136_c0_g1_i1_1	1.47364	1.04085	0.612206	0	0.211211	0.416354	--	--	--	--	--	--	--	--	--	--	--	--	--
TRINITY_DN11137_c0_g1_i1_2	100.3	101.38	98.9226	98.1617	101.385	105.227	uncharacterized protein LOC109714415 [Ananas comosus]	--	--	--	--	--	--	S	ENOG410Z6JS	NA	--	--	--
TRINITY_DN11138_c0_g1_i1_3	1.14301	1.3004	0.996747	0.911197	0.830124	1.17966	Ty3/gypsy retrotransposon protein [Beta vulgaris subsp. vulgaris]	Transposon Ty3-I Gag-Pol polyprotein OS=Saccharomyces cerevisiae (strain ATCC 204508 / S288c) OX=559292 GN=TY3B-I PE=3 SV=2	--	FOG: Transposon-encoded proteins with TYA, reverse transcriptase, integrase domains in various combinations	[R]	POORLY CHARACTERIZED	General function prediction only	L	COG2801	Retrotransposon protein	Cellular Component: retrotransposon nucleocapsid (GO:0000943);|Molecular Function: DNA binding (GO:0003677);|Molecular Function: RNA binding (GO:0003723);|Molecular Function: DNA-directed DNA polymerase activity (GO:0003887);|Molecular Function: RNA-directed DNA polymerase activity (GO:0003964);|Molecular Function: aspartic-type endopeptidase activity (GO:0004190);|Molecular Function: RNA-DNA hyb…	PF00385.23	Chromo (CHRromatin Organisation MOdifier) domain
TRINITY_DN11139_c0_g1_i3_1	12.1605	14.3659	14.3275	6.37319	5.06998	5.38117	PREDICTED: uncharacterized protein At4g28440 isoform X1 [Elaeis guineensis]	Uncharacterized protein At4g28440 OS=Arabidopsis thaliana OX=3702 GN=At4g28440 PE=1 SV=1	RFA1, RPA1, rpa	--	--	--	--	S	ENOG4111IKT	DNA-binding protein-related	Molecular Function: mRNA binding (GO:0003729);|Cellular Component: cytosol (GO:0005829);	--	--
TRINITY_DN11140_c0_g1_i1_2	0	0.634072	0.608723	1.82898	0.640175	1.91641	--	--	--	--	--	--	--	--	--	--	--	--	--
TRINITY_DN11140_c0_g2_i1_2	1.00072	2.20045	0.530382	3.72808	1.62898	0.552037	--	--	--	--	--	--	--	--	--	--	--	--	--
TRINITY_DN11142_c0_g1_i1_1	1.79935	2.48439	1.90135	1.74923	1.14447	1.70005	--	--	--	--	--	--	--	--	--	--	--	--	--
TRINITY_DN11142_c0_g1_i1_3	0.154336	1.02531	0.834985	0.333578	1.02195	1.01888	--	--	--	--	--	--	--	--	--	--	--	--	--
TRINITY_DN11143_c0_g1_i1_1	0.128138	0.191064	0.0465488	0	0	0.0482743	hypothetical protein PENSTE_c004G09621 [Penicillium steckii]	Cell division control protein 48 OS=Emericella nidulans (strain FGSC A4 / ATCC 38163 / CBS 112.46 / NRRL 194 / M139) OX=227321 GN=cdc48 PE=1 SV=2	VCP, CDC48	AAA+-type ATPase	[O]	CELLULAR PROCESSES AND SIGNALING	Posttranslational modification, protein turnover, chaperones	O	COG0464	Aaa atpase	Molecular Function: ATP binding (GO:0005524);|Cellular Component: nucleus (GO:0005634);|Cellular Component: cytoplasm (GO:0005737);|Cellular Component: cytosol (GO:0005829);|Biological Process: macroautophagy (GO:0016236);|Molecular Function: ATPase activity (GO:0016887);|Biological Process: ubiquitin-dependent ERAD pathway (GO:0030433);|Biological Process: retrograde protein transport, ER to cyt…	PF02359.17,PF02933.16	Cell division protein 48 (CDC48), N-terminal domain|Cell division protein 48 (CDC48), domain 2
TRINITY_DN11143_c0_g1_i1_2	0.363053	2.02568	0	0	1.1702	0	--	--	--	--	--	--	--	--	--	--	--	--	--
TRINITY_DN11145_c0_g1_i1_3	6.6325	7.62498	6.80792	9.21563	11.0341	9.20033	--	--	--	--	--	--	--	--	--	--	--	--	--
TRINITY_DN11147_c0_g1_i2_1	0.526338	0.436906	0.709205	0.284685	0	0.432358	--	--	--	--	--	--	--	--	--	--	--	--	--
TRINITY_DN11147_c0_g1_i2_2	3.37861	4.29072	5.98635	2.26668	1.40568	1.87117	--	--	--	--	--	--	--	--	--	--	--	--	--
TRINITY_DN1114_c0_g1_i1_1	0.612582	0.910161	0.844209	3.23e-93	0	0	--	--	--	--	--	--	--	--	--	--	--	--	--
TRINITY_DN11152_c0_g1_i1_1	0.614424	2.76922	1.31809	1.31184	1.35425	3.37006	--	--	--	--	--	--	--	--	--	--	--	--	--
TRINITY_DN11153_c0_g1_i1_1	1.08007	0.760189	0.813018	0.929872	0.974692	0.974088	unknown [Picea sitchensis]	TMV resistance protein N OS=Nicotiana glutinosa OX=35889 GN=N PE=1 SV=1	--	--	--	--	--	S	ENOG4112BMQ	TMV resistance protein N-like	Molecular Function: ATP binding (GO:0005524);|Cellular Component: cytoplasm (GO:0005737);|Biological Process: signal transduction (GO:0007165);|Biological Process: plant-type hypersensitive response (GO:0009626);|Molecular Function: ADP binding (GO:0043531);	PF12799.6,PF00931.21,PF13855.5	Leucine Rich repeats (2 copies)|NB-ARC domain|Leucine rich repeat
TRINITY_DN11154_c0_g1_i1_1	1.13706	3.21519	2.43297	0	1.27336	0.626339	--	--	--	--	--	--	--	--	--	--	--	--	--
TRINITY_DN11158_c0_g1_i1_1	0	0	1.16417	0	0	0	--	--	--	--	--	--	--	--	--	--	--	--	--
TRINITY_DN11158_c0_g1_i1_3	0	0	0	2.64962	1.92274	1.47645	--	--	--	--	--	--	--	--	--	--	--	--	--
TRINITY_DN11158_c0_g2_i1_1	0.0769365	0.170615	0.0842483	0	0.258795	0.086038	--	Pentatricopeptide repeat-containing protein At3g16610 OS=Arabidopsis thaliana OX=3702 GN=PCMP-E91 PE=2 SV=1	--	FOG: PPR repeat	[R]	POORLY CHARACTERIZED	General function prediction only	--	--	--	--	--	--
TRINITY_DN11158_c1_g1_i1_3	0	0	0	1.61618	0.975946	1.69084	--	--	--	--	--	--	--	--	--	--	--	--	--
TRINITY_DN1115_c0_g1_i1_2	0.510018	1.6656	1.44882	0.937604	0.371998	0.188753	--	--	--	--	--	--	--	--	--	--	--	--	--
TRINITY_DN11160_c0_g1_i1_2	1.08296	0.511482	1.1606	1.46937	0.832535	0.676789	--	--	--	--	--	--	--	--	--	--	--	--	--
TRINITY_DN11162_c0_g1_i1_3	1.18275	1.22892	1.20817	1.72467	1.32996	1.15846	--	--	--	--	--	--	--	--	--	--	--	--	--
TRINITY_DN11164_c0_g1_i1_1	1.12946	1.26591	0.533202	0.697999	0.723069	0.180929	PREDICTED: uncharacterized protein LOC104612511 isoform X2 [Nelumbo nucifera]	--	--	--	--	--	--	--	--	--	--	--	--
TRINITY_DN11164_c0_g1_i1_2	1.06686	0.511159	1.00216	0.658142	1.18388	0.673595	--	--	--	--	--	--	--	--	--	--	--	--	--
TRINITY_DN11165_c0_g1_i1_1	0.104607	0.232034	0.382587	1.05e-12	3.74e-10	0.22938	--	--	--	--	--	--	--	--	--	--	--	--	--
TRINITY_DN11165_c0_g1_i1_3	0.795461	1.27724	1.48449	0.752685	1.08061	0.985861	--	--	--	--	--	--	--	--	--	--	--	--	--
TRINITY_DN11166_c0_g1_i1_3	0.515877	3.3959	0	1.09848	1.1e-22	0.276525	--	--	--	--	--	--	--	--	--	--	--	--	--
TRINITY_DN11167_c0_g1_i1_1	10.5419	11.5116	11.1382	12.5955	13.6074	12.191	unknown [Picea sitchensis]	--	--	--	--	--	--	--	--	--	--	PF08213.10	Mitochondrial domain of unknown function (DUF1713)
TRINITY_DN11167_c0_g1_i1_2	2.74633	2.67442	2.94211	3.249	2.9368	1.30808	--	--	--	--	--	--	--	--	--	--	--	--	--
TRINITY_DN1116_c0_g1_i1_3	1.128	2.73298	1.00486	0.820556	0.406268	0.421657	--	--	--	--	--	--	--	--	--	--	--	--	--
TRINITY_DN11170_c0_g1_i1_3	1.89103	0.468914	1.39381	1.33889	1.1745	0.924447	--	--	--	--	--	--	--	--	--	--	--	--	--
TRINITY_DN11171_c0_g1_i1_1	0.156681	0.175208	0.675469	0.332432	0.172469	0.174449	--	--	--	--	--	--	--	--	--	--	--	--	--
TRINITY_DN11171_c0_g1_i1_2	1.11332	0.348529	0.815694	0.504166	1.20591	0.341387	--	--	--	--	--	--	--	--	--	--	--	--	--
TRINITY_DN11172_c0_g1_i1_1	1.94982	0.876568	0.840126	2.07821	0.4227	2.10028	--	--	--	--	--	--	--	--	--	--	--	--	--
TRINITY_DN11174_c0_g1_i2_1	9.59098	9.27066	10.0264	6.85045	7.49627	7.01208	probable purine permease 5 isoform X2 [Amborella trichopoda]	Probable purine permease 5 OS=Arabidopsis thaliana OX=3702 GN=PUP5 PE=3 SV=2	--	--	--	--	--	S	ENOG410YF08	purine permease	Molecular Function: purine nucleobase transmembrane transporter activity (GO:0005345);|Biological Process: purine nucleobase transport (GO:0006863);|Cellular Component: membrane (GO:0016020);|Cellular Component: integral component of membrane (GO:0016021);	PF16913.4,PF00892.19	Purine nucleobase transmembrane transport|EamA-like transporter family
TRINITY_DN11176_c0_g1_i1_3	5.81e-27	0	4.49e-22	0.25387	1.27754	0.488328	--	--	--	--	--	--	--	--	--	--	--	--	--
TRINITY_DN11177_c0_g1_i1_3	1.67385	2.63439	2.7837	4.03761	6.2487	3.0744	--	--	--	--	--	--	--	--	--	--	--	--	--
TRINITY_DN11177_c1_g1_i1_2	2.19165	1.46596	1.672	0.47277	1.11003	3.98e-31	--	--	--	--	--	--	--	--	--	--	--	--	--
TRINITY_DN1117_c0_g1_i1_2	2.98416	2.25065	1.44443	1.45776	5.12742	0	--	--	--	--	--	--	--	--	--	--	--	--	--
TRINITY_DN11181_c0_g1_i1_2	3.01978	1.62846	1.07424	0	0	0	--	--	--	--	--	--	--	--	--	--	--	--	--
TRINITY_DN11181_c0_g2_i1_1	1.02e-23	0.471818	0.232495	2.49784	0.230651	5.27e-05	--	--	--	--	--	--	--	--	--	--	--	--	--
TRINITY_DN11183_c0_g1_i1_1	0.247306	0.273843	0.267572	0	0	0.271507	--	--	--	--	--	--	--	--	--	--	--	--	--
TRINITY_DN11184_c0_g1_i1_1	46.7674	46.2463	46.4187	63.2196	60.9576	62.9314	unknown [Picea sitchensis]	Kynurenine 3-monooxygenase OS=Chaetomium globosum (strain ATCC 6205 / CBS 148.51 / DSM 1962 / NBRC 6347 / NRRL 1970) OX=306901 GN=BNA4 PE=3 SV=1	KMO	Kynurenine 3-monooxygenase and related flavoprotein monooxygenases	[CR]	METABOLISM|POORLY CHARACTERIZED	Energy production and conversion |General function prediction only	S	ENOG410XTNK	FAD binding domain	Molecular Function: kynurenine 3-monooxygenase activity (GO:0004502);|Cellular Component: mitochondrial outer membrane (GO:0005741);|Biological Process: tryptophan catabolic process (GO:0006569);|Biological Process: quinolinate biosynthetic process (GO:0019805);|Biological Process: 'de novo' NAD biosynthetic process from tryptophan (GO:0034354);|Biological Process: anthranilate metabolic process …	PF01494.18,PF07992.13,PF13450.5	FAD binding domain|Pyridine nucleotide-disulphide oxidoreductase|NAD(P)-binding Rossmann-like domain
TRINITY_DN11187_c0_g1_i1_3	1.9564	3.70485	3.8479	3.09463	2.43112	3.17539	--	--	--	--	--	--	--	--	--	--	--	--	--
TRINITY_DN1118_c0_g1_i1_1	0.502428	0.695039	0.269433	0.679857	0.276809	0.563184	--	--	--	--	--	--	--	--	--	--	--	--	--
TRINITY_DN1118_c0_g1_i1_2	0	0.925944	0	1.82931	0	0.465513	--	--	--	--	--	--	--	--	--	--	--	--	--
TRINITY_DN11190_c0_g1_i1_2	0.844982	2.83573	1.53933	1.08036	0.306834	1.54268	PREDICTED: uncharacterized protein LOC18587590 [Theobroma cacao]	--	--	--	--	--	--	S	ENOG4111JFK	expressed protein	--	PF04654.11	Protein of unknown function, DUF599
TRINITY_DN11190_c0_g1_i1_3	0	0	0	0	0	0	IS1296 transposase protein B [synthetic Mycoplasma mycoides JCVI-syn1.0]	--	--	--	--	--	--	L	COG2801	Retrotransposon protein	--	PF00665.25,PF13333.5,PF13683.5	Integrase core domain|Integrase core domain|Integrase core domain
TRINITY_DN11190_c0_g1_i3_1	1.07347	1.85178	1.49898	0.499033	0.506488	0	--	--	--	--	--	--	--	--	--	--	--	--	--
TRINITY_DN11192_c0_g1_i1_1	0.243971	4.57e-14	0	0.790897	0.10494	0.00268116	--	--	--	--	--	--	--	--	--	--	--	--	--
TRINITY_DN11194_c0_g1_i1_1	0.0446342	0.0487069	0	0	0	0	ATP synthase F1, delta subunit [Fonsecaea erecta]	ATP synthase subunit 5, mitochondrial OS=Neurospora crassa (strain ATCC 24698 / 74-OR23-1A / CBS 708.71 / DSM 1257 / FGSC 987) OX=367110 GN=atp-5 PE=3 SV=2	ATPeF0O, ATP5O, ATP5	Mitochondrial F1F0-ATP synthase, subunit OSCP/ATP5	[C]	METABOLISM	Energy production and conversion	C	COG0712	F(1)F(0) ATP synthase produces ATP from ADP in the presence of a proton or sodium gradient. F-type ATPases consist of two structural domains, F(1) containing the extramembraneous catalytic core and F(0) containing the membrane proton channel, linked together by a central stalk and a peripheral stalk. During catalysis, ATP synthesis in the catalytic domain of F(1) is coupled via a rotary mechanism…	Cellular Component: mitochondrial inner membrane (GO:0005743);|Biological Process: ATP synthesis coupled proton transport (GO:0015986);|Molecular Function: proton-transporting ATP synthase activity, rotational mechanism (GO:0046933);	PF00213.17	ATP synthase delta (OSCP) subunit
TRINITY_DN11195_c0_g1_i1_2	0	0	0	0	0	0.242212	--	--	--	--	--	--	--	--	--	--	--	--	--
TRINITY_DN11196_c0_g1_i1_2	1.59063	1.19154	0.959112	0.685659	1.15743	0.777903	--	--	--	--	--	--	--	--	--	--	--	--	--
TRINITY_DN11196_c0_g1_i1_3	33.0819	27.0294	39.7849	35.5986	37.5662	36.7274	unknown [Picea sitchensis]	--	--	--	--	--	--	S	ENOG410Y6A2	ribosomal protein L35	--	PF01632.18	Ribosomal protein L35
TRINITY_DN11198_c0_g1_i1_2	1.33834	0.128054	0.987434	1.04892	0.689867	0.590699	callose synthase 5-like [Phoenix dactylifera]	Callose synthase 5 OS=Arabidopsis thaliana OX=3702 GN=CALS5 PE=1 SV=1	CALS	1,3-beta-glucan synthase/callose synthase catalytic subunit	[M]	CELLULAR PROCESSES AND SIGNALING	Cell wall/membrane/envelope biogenesis	S	ENOG410XQ8V	synthase	Cellular Component: 1,3-beta-D-glucan synthase complex (GO:0000148);|Molecular Function: 1,3-beta-D-glucan synthase activity (GO:0003843);|Biological Process: (1->3)-beta-D-glucan biosynthetic process (GO:0006075);|Biological Process: regulation of cell shape (GO:0008360);|Biological Process: microsporogenesis (GO:0009556);|Biological Process: pollen germination (GO:0009846);|Biological Process: …	--	--
TRINITY_DN111_c0_g1_i1_1	0	0	0	0	0	0	transketolase [Rhinocladiella mackenziei CBS 650.93]	Probable transketolase OS=Schizosaccharomyces pombe (strain 972 / ATCC 24843) OX=284812 GN=SPBC2G5.05 PE=2 SV=1	E2.2.1.1, tktA, tktB	Transketolase	[G]	METABOLISM	Carbohydrate transport and metabolism	G	COG0021	Transketolase	Molecular Function: transketolase activity (GO:0004802);|Cellular Component: nucleus (GO:0005634);|Cellular Component: cytosol (GO:0005829);|Biological Process: pentose-phosphate shunt (GO:0006098);|Biological Process: pentose-phosphate shunt, non-oxidative branch (GO:0009052);|Molecular Function: metal ion binding (GO:0046872);	PF00456.20	Transketolase, thiamine diphosphate binding domain
TRINITY_DN11200_c0_g1_i1_1	0.750076	1.0646	0.830639	0.931162	0.818183	0.513365	putative microtubule-binding protein TANGLED [Parasponia andersonii]	Microtubule-binding protein TANGLED1 OS=Zea mays OX=4577 GN=TAN1 PE=2 SV=1	TAN1	Cyclin	[R]	POORLY CHARACTERIZED	General function prediction only	S	ENOG410YEY8	NA	Cellular Component: spindle (GO:0005819);|Cellular Component: microtubule associated complex (GO:0005875);|Cellular Component: phragmoplast (GO:0009524);|Cellular Component: preprophase band (GO:0009574);	--	--
TRINITY_DN11201_c0_g1_i1_1	0.974007	0	0	0	0	0	reverse transcriptases, partial [Larix gmelinii]	RNA-directed DNA polymerase homolog OS=Oenothera berteroana OX=3950 PE=4 SV=1	--	FOG: Transposon-encoded proteins with TYA, reverse transcriptase, integrase domains in various combinations	[R]	POORLY CHARACTERIZED	General function prediction only	L	COG2801	Retrotransposon protein	Molecular Function: RNA-directed DNA polymerase activity (GO:0003964);|Molecular Function: RNA-directed 5'-3' RNA polymerase activity (GO:0003968);|Cellular Component: mitochondrion (GO:0005739);	PF00078.26	Reverse transcriptase (RNA-dependent DNA polymerase)
TRINITY_DN11202_c0_g1_i1_3	2.87588	3.1592	3.59088	1.98481	2.44946	1.54584	--	--	--	--	--	--	--	--	--	--	--	--	--
TRINITY_DN11205_c0_g1_i1_2	0.155942	0.337923	0.0847207	0.0834546	0.256736	0.0861887	--	--	--	--	--	--	--	--	--	--	--	--	--
TRINITY_DN11207_c0_g2_i1_3	0.233566	0.251913	0.406381	0.202823	0.40876	0.516075	AAA+-type ATPase [Handroanthus impetiginosus]	AAA-ATPase At5g57480 OS=Arabidopsis thaliana OX=3702 GN=At5g57480 PE=3 SV=1	BCS1	AAA+-type ATPase	[O]	CELLULAR PROCESSES AND SIGNALING	Posttranslational modification, protein turnover, chaperones	O	COG0465	Acts as a processive, ATP-dependent zinc metallopeptidase for both cytoplasmic and membrane proteins. Plays a role in the quality control of integral membrane proteins (By similarity)	Molecular Function: ATP binding (GO:0005524);|Molecular Function: ATPase activity (GO:0016887);	PF14363.5	Domain associated at C-terminal with AAA
TRINITY_DN11208_c0_g2_i1_1	20.932	21.1208	20.981	23.6562	21.3367	21.7833	unknown [Picea sitchensis]	Ankyrin repeat-containing protein ITN1 OS=Arabidopsis thaliana OX=3702 GN=ITN1 PE=1 SV=1	--	FOG: Ankyrin repeat	[R]	POORLY CHARACTERIZED	General function prediction only	S	COG0666	Ankyrin Repeat	Cellular Component: nucleus (GO:0005634);|Cellular Component: plasma membrane (GO:0005886);|Biological Process: response to salt stress (GO:0009651);|Cellular Component: membrane (GO:0016020);|Cellular Component: integral component of membrane (GO:0016021);|Biological Process: cellular protein localization (GO:0034613);	PF12796.6,PF13857.5,PF13637.5,PF13962.5,PF00023.29,PF13606.5	Ankyrin repeats (3 copies)|Ankyrin repeats (many copies)|Ankyrin repeats (many copies)|Domain of unknown function|Ankyrin repeat|Ankyrin repeat
TRINITY_DN11208_c0_g2_i1_3	0.0324266	0.177071	0.0358646	0.890148	0.843383	1.36471	PREDICTED: uncharacterized protein LOC109216415 [Nicotiana attenuata]	--	--	--	--	--	--	S	ENOG410Y65V	Retrotransposon protein	--	PF14111.5	Domain of unknown function (DUF4283)
TRINITY_DN11209_c0_g1_i1_1	1.06094	0.586828	0.721625	0.502563	0.674511	0.938244	hypothetical protein A9K55_007459 [Cordyceps militaris]	Uncharacterized protein AFUA_6G02800 OS=Neosartorya fumigata (strain ATCC MYA-4609 / Af293 / CBS 101355 / FGSC A1100) OX=330879 GN=AFUA_6G02800 PE=1 SV=1	--	--	--	--	--	S	ENOG4112B5P	NA	Cellular Component: plasma membrane (GO:0005886);|Cellular Component: fungal-type cell wall (GO:0009277);|Molecular Function: transferase activity (GO:0016740);|Cellular Component: anchored component of membrane (GO:0031225);	--	--
TRINITY_DN11210_c0_g1_i1_3	2.89567	1.82859	2.19172	1.32821	2.27997	1.85182	--	--	--	--	--	--	--	--	--	--	--	--	--
TRINITY_DN11210_c0_g1_i2_1	0.113759	0.12533	0.627357	0.607697	0.372729	0.124083	--	--	--	--	--	--	--	--	--	--	--	--	--
TRINITY_DN11211_c0_g1_i1_3	0.00595856	0.142601	0	0.142796	0.0616208	0.57618	uncharacterized protein LOC110789179 [Spinacia oleracea]	--	--	--	--	--	--	--	--	--	--	PF14111.5	Domain of unknown function (DUF4283)
TRINITY_DN11212_c0_g1_i1_1	2.54849	1.18618	0.486893	0.636605	0.992097	1.82361	--	--	--	--	--	--	--	--	--	--	--	--	--
TRINITY_DN11213_c0_g1_i1_3	12.2596	12.4796	12.0564	12.3609	12.0449	12.3193	unknown [Picea sitchensis]	Serine/arginine-rich splicing factor SR45 OS=Arabidopsis thaliana OX=3702 GN=SR45 PE=1 SV=1	RNPS1	FOG: RRM domain	[R]	POORLY CHARACTERIZED	General function prediction only	S	ENOG4111V7A	RRM	Biological Process: regulation of alternative mRNA splicing, via spliceosome (GO:0000381);|Biological Process: mRNA splicing, via spliceosome (GO:0000398);|Molecular Function: RNA binding (GO:0003723);|Cellular Component: nucleoplasm (GO:0005654);|Cellular Component: spliceosomal complex (GO:0005681);|Cellular Component: nucleolus (GO:0005730);|Cellular Component: cytoplasm (GO:0005737);|Biologic…	PF00076.21	RNA recognition motif. (a.k.a. RRM, RBD, or RNP domain)
TRINITY_DN11214_c0_g1_i1_1	27.6351	27.5581	27.0785	39.7864	39.5986	43.0445	unknown [Picea sitchensis]	CRAL-TRIO domain-containing protein C23B6.04c OS=Schizosaccharomyces pombe (strain 972 / ATCC 24843) OX=284812 GN=SPCC23B6.04c PE=1 SV=1	--	Phosphatidylinositol transfer protein PDR16 and related proteins	[I]	METABOLISM	Lipid transport and metabolism	S	ENOG410Y3Q0	CRAL TRIO domain protein	Cellular Component: prospore membrane (GO:0005628);|Cellular Component: plasma membrane (GO:0005886);|Biological Process: intermembrane phospholipid transfer (GO:0120010);|Molecular Function: intermembrane phospholipid transfer activity (GO:0120014);	PF00650.19,PF03765.14	CRAL/TRIO domain|CRAL/TRIO, N-terminal domain
TRINITY_DN11215_c0_g1_i1_1	0	0	0	0	0	0	uncharacterized protein LOC112023178 [Quercus suber]	Dothistromin biosynthesis peroxidase dotB OS=Dothistroma septosporum OX=64363 GN=dotB PE=2 SV=1	--	--	--	--	--	S	ENOG4111ATR	Peroxidase, family 2	Molecular Function: peroxidase activity (GO:0004601);|Molecular Function: metal ion binding (GO:0046872);	PF01328.16	Peroxidase, family 2
TRINITY_DN11216_c0_g1_i2_1	23.9818	23.4241	22.7903	28.3478	27.5313	26.8187	Transcription factor [Macleaya cordata]	Transcription and mRNA export factor ENY2 OS=Arabidopsis thaliana OX=3702 GN=At3g27100 PE=3 SV=1	ENY2, DC6, SUS1	Transcription factor e(y)2	[K]	INFORMATION STORAGE AND PROCESSING	Transcription	K	ENOG4111PHC	enhancer of yellow 2	Cellular Component: SAGA complex (GO:0000124);|Molecular Function: chromatin binding (GO:0003682);|Molecular Function: transcription coactivator activity (GO:0003713);|Cellular Component: nuclear pore (GO:0005643);|Biological Process: regulation of transcription by RNA polymerase II (GO:0006357);|Biological Process: transcription elongation from RNA polymerase II promoter (GO:0006368);|Biological…	PF10163.8	Transcription factor e(y)2
TRINITY_DN11217_c0_g1_i1_3	1.0067	1.49624	0.36275	2.62287	1.89188	2.60822	--	--	--	--	--	--	--	--	--	--	--	--	--
TRINITY_DN11217_c0_g1_i2_2	1.40163	1.78807	1.49196	0.825686	0.268658	0.649893	uncharacterized protein LOC112803818 [Arachis hypogaea]	--	--	FOG: Reverse transcriptase	[R]	POORLY CHARACTERIZED	General function prediction only	S	ENOG410Y65V	Retrotransposon protein	--	PF14111.5	Domain of unknown function (DUF4283)
TRINITY_DN11218_c0_g1_i1_3	0.798338	0.219376	0.215567	1.28783	0.86414	1.09162	--	--	--	--	--	--	--	--	--	--	--	--	--
TRINITY_DN1121_c0_g1_i1_2	2.55504	2.49597	2.7317	2.624	2.27606	2.26629	helicase SWR1-like [Phoenix dactylifera]	Protein FAF-like, chloroplastic OS=Arabidopsis thaliana OX=3702 GN=At5g22090 PE=2 SV=1	--	--	--	--	--	S	ENOG410YQ65	expressed protein	Cellular Component: nucleus (GO:0005634);|Cellular Component: cytoplasm (GO:0005737);|Cellular Component: endoplasmic reticulum (GO:0005783);|Cellular Component: chloroplast (GO:0009507);|Biological Process: negative regulation of abscisic acid-activated signaling pathway (GO:0009788);|Biological Process: positive regulation of phosphatase activity (GO:0010922);|Molecular Function: phosphatase bi…	PF11250.7	Fantastic Four meristem regulator
TRINITY_DN1121_c0_g1_i1_3	3.95225	3.9795	4.16031	2.762	4.73241	3.55614	--	--	--	--	--	--	--	--	--	--	--	--	--
TRINITY_DN11222_c0_g1_i1_1	0.0966168	0.15921	0.105665	0.0262091	0	0	malate dehydrogenase, NAD-dependent, variant 1 [Exophiala sideris]	Malate dehydrogenase, cytoplasmic OS=Candida albicans (strain SC5314 / ATCC MYA-2876) OX=237561 GN=MDH1 PE=1 SV=2	MDH2	NAD-dependent malate dehydrogenase	[C]	METABOLISM	Energy production and conversion	C	COG0039	Catalyzes the reversible oxidation of malate to oxaloacetate (By similarity)	Cellular Component: mitochondrion (GO:0005739);|Biological Process: carbohydrate metabolic process (GO:0005975);|Biological Process: tricarboxylic acid cycle (GO:0006099);|Biological Process: malate metabolic process (GO:0006108);|Molecular Function: malate dehydrogenase activity (GO:0016615);|Molecular Function: L-malate dehydrogenase activity (GO:0030060);	PF02866.17,PF00056.22	lactate/malate dehydrogenase, alpha/beta C-terminal domain|lactate/malate dehydrogenase, NAD binding domain
TRINITY_DN11223_c0_g1_i1_1	0.432833	0.327313	0.483262	0.155146	0	0.808687	--	--	--	--	--	--	--	--	--	--	--	--	--
TRINITY_DN11223_c0_g1_i1_2	0.474415	0.436214	0.346812	0.935628	0.266233	0.0886809	--	--	--	--	--	--	--	--	--	--	--	--	--
TRINITY_DN11223_c0_g2_i1_1	0.23209	0.0432725	0.171455	0.458944	0.347364	0.218549	uncharacterized protein LOC110781470, partial [Spinacia oleracea]	--	--	FOG: Reverse transcriptase	[R]	POORLY CHARACTERIZED	General function prediction only	--	--	--	--	--	--
TRINITY_DN11225_c0_g1_i1_1	0.0671988	0.0366825	0	0.0726631	0.036242	0	60S ribosomal protein L2 [Phialophora attae]	60S ribosomal protein L2 OS=Ashbya gossypii (strain ATCC 10895 / CBS 109.51 / FGSC 9923 / NRRL Y-1056) OX=284811 GN=RPL2 PE=4 SV=1	RP-L8e, RPL8	60s ribosomal protein L2/L8	[J]	INFORMATION STORAGE AND PROCESSING	Translation, ribosomal structure and biogenesis	J	COG0090	One of the primary rRNA binding proteins. Required for association of the 30S and 50S subunits to form the 70S ribosome, for tRNA binding and peptide bond formation. It has been suggested to have peptidyltransferase activity	Biological Process: cytoplasmic translation (GO:0002181);|Molecular Function: structural constituent of ribosome (GO:0003735);|Molecular Function: rRNA binding (GO:0019843);|Cellular Component: cytosolic large ribosomal subunit (GO:0022625);	PF03947.17,PF00181.22	Ribosomal Proteins L2, C-terminal domain|Ribosomal Proteins L2, RNA binding domain
TRINITY_DN11226_c0_g1_i1_2	0	0.725045	2.07138	0	0	0.714696	--	--	--	--	--	--	--	--	--	--	--	--	--
TRINITY_DN11227_c0_g1_i1_1	0.0715813	0	0.0767091	0	0	0	hypothetical protein AYO21_03520 [Fonsecaea monophora]	--	--	--	--	--	--	--	--	--	--	--	--
TRINITY_DN11227_c0_g1_i1_3	0	1.83e-19	0.0867107	0.717865	0.444106	0.320544	--	--	--	--	--	--	--	--	--	--	--	--	--
TRINITY_DN11229_c0_g1_i1_2	1.07608	1.36415	0.333671	0.322806	0.502599	0.503741	--	--	--	--	--	--	--	--	--	--	--	PF05553.10	Cotton fibre expressed protein
TRINITY_DN1122_c0_g1_i1_1	0	0	0	0	0	0	hypothetical protein G647_06218 [Cladophialophora carrionii CBS 160.54]	--	--	--	--	--	--	C	COG0723	Component of the ubiquinol-cytochrome c reductase complex (complex III or cytochrome b-c1 complex), which is a respiratory chain that generates an electrochemical potential coupled to ATP synthesis (By similarity)	--	PF01266.23	FAD dependent oxidoreductase
TRINITY_DN11230_c0_g1_i1_2	0.734404	0.744608	0.73396	0.371706	0.219454	0.595688	hypothetical protein AQUCO_07600024v1 [Aquilegia coerulea]	ABC transporter B family member 1 OS=Arabidopsis thaliana OX=3702 GN=ABCB1 PE=1 SV=1	ABCB1	Multidrug/pheromone exporter, ABC superfamily	[Q]	METABOLISM	Secondary metabolites biosynthesis, transport and catabolism	V	COG1132	(ABC) transporter	Molecular Function: ATP binding (GO:0005524);|Cellular Component: plasma membrane (GO:0005886);|Biological Process: regulation of cell size (GO:0008361);|Cellular Component: plasmodesma (GO:0009506);|Biological Process: response to nematode (GO:0009624);|Biological Process: response to blue light (GO:0009637);|Biological Process: response to red or far red light (GO:0009639);|Biological Process: …	PF00664.22	ABC transporter transmembrane region
TRINITY_DN11232_c0_g1_i1_1	0.122278	0	0.135808	0	0	0.140013	--	--	--	--	--	--	--	--	--	--	--	--	--
TRINITY_DN11233_c0_g1_i1_1	2.0582	2.04754	0.64829	1.60822	0.327515	0.332027	--	--	--	--	--	--	--	--	--	--	--	--	--
TRINITY_DN11233_c0_g1_i1_3	2.0826	3.19927	5.36123	5.44256	4.43788	0.890157	--	--	--	--	--	--	--	--	--	--	--	--	--
TRINITY_DN11234_c0_g1_i1_2	1.6597	1.65956	1.43008	1.5895	0.621483	2.06766	--	--	--	--	--	--	--	--	--	--	--	--	--
TRINITY_DN11234_c0_g1_i1_3	2.16477	1.94974	1.32625	2.84326	2.08101	2.70798	--	--	--	--	--	--	--	--	--	--	--	--	--
TRINITY_DN11235_c0_g1_i1_2	0.143939	0.650508	0.629614	0.160877	0.320653	0.797266	desiccation-related protein PCC13-62-like [Chenopodium quinoa]	Desiccation-related protein PCC13-62 OS=Craterostigma plantagineum OX=4153 PE=2 SV=1	--	--	--	--	--	S	ENOG4111989	NA	Biological Process: cellular response to desiccation (GO:0071465);|Biological Process: cellular response to salt (GO:1902075);	--	--
TRINITY_DN11237_c0_g1_i1_2	0.620014	0.457724	0.441322	0.893417	0.224607	0	--	--	--	--	--	--	--	--	--	--	--	--	--
TRINITY_DN11239_c0_g1_i1_3	0.365159	0.802541	0.224811	0.130292	0.265659	0.0278454	unknown [Picea sitchensis]	Pentatricopeptide repeat-containing protein At3g53360, mitochondrial OS=Arabidopsis thaliana OX=3702 GN=PCMP-E86 PE=2 SV=1	--	FOG: PPR repeat	[R]	POORLY CHARACTERIZED	General function prediction only	S	ENOG410Z7Z7	Pentatricopeptide repeat-containing protein	--	PF01535.19,PF13041.5,PF12854.6	PPR repeat|PPR repeat family|PPR repeat
TRINITY_DN1123_c0_g1_i1_2	3.6468	1.52448	2.97246	3.36335	1.52707	5.02054	--	--	--	--	--	--	--	--	--	--	--	--	--
TRINITY_DN11240_c0_g1_i2_2	5.14464	4.35245	4.28191	6.62842	6.06018	5.56432	--	--	--	--	--	--	--	--	--	--	--	--	--
TRINITY_DN11241_c0_g1_i1_1	1.01695	2.07328	0.451839	0.664963	0.23116	0.693491	--	--	--	--	--	--	--	--	--	--	--	--	--
TRINITY_DN11244_c0_g1_i1_2	1.11478	0.690831	0.904621	0.222086	0.603232	0.386872	PREDICTED: proline-rich protein 4 isoform X3 [Populus euphratica]	--	--	--	--	--	--	--	--	--	--	PF01190.16	Pollen proteins Ole e I like
TRINITY_DN11245_c0_g1_i2_1	1.76767	1.5907	1.26183	1.66193	0.506606	1.45915	chaperone protein dnaJ 1, mitochondrial isoform X1 [Amborella trichopoda]	Chaperone protein dnaJ 1, mitochondrial OS=Arabidopsis thaliana OX=3702 GN=ATJ1 PE=2 SV=2	--	Molecular chaperone (DnaJ superfamily)	[O]	CELLULAR PROCESSES AND SIGNALING	Posttranslational modification, protein turnover, chaperones	O	COG0484	ATP binding to DnaK triggers the release of the substrate protein, thus completing the reaction cycle. Several rounds of ATP-dependent interactions between DnaJ, DnaK and GrpE are required for fully efficient folding. Also involved, together with DnaK and GrpE, in the DNA replication of plasmids through activation of initiation proteins (By similarity)	Molecular Function: ATP binding (GO:0005524);|Cellular Component: mitochondrion (GO:0005739);|Biological Process: protein folding (GO:0006457);|Biological Process: response to heat (GO:0009408);|Molecular Function: heat shock protein binding (GO:0031072);|Molecular Function: metal ion binding (GO:0046872);|Molecular Function: unfolded protein binding (GO:0051082);	PF01556.17,PF00226.30,PF00684.18	DnaJ C terminal domain|DnaJ domain|DnaJ central domain
TRINITY_DN11248_c0_g1_i1_2	0.789152	0.292106	0	0	0	3.12e-22	--	--	--	--	--	--	--	--	--	--	--	--	--
TRINITY_DN11249_c0_g1_i1_2	1.66753	1.16599	0.898374	1.03909	0.790078	1.06475	hypothetical protein [Davallia tyermannii]	Plasma membrane-associated cation-binding protein 1 OS=Arabidopsis thaliana OX=3702 GN=PCAP1 PE=1 SV=1	--	--	--	--	--	S	ENOG410YIYH	salt stress root protein	Molecular Function: copper ion binding (GO:0005507);|Molecular Function: calcium ion binding (GO:0005509);|Molecular Function: calmodulin binding (GO:0005516);|Molecular Function: phosphatidylinositol-4,5-bisphosphate binding (GO:0005546);|Molecular Function: phosphatidylinositol-3,4,5-trisphosphate binding (GO:0005547);|Cellular Component: vacuole (GO:0005773);|Cellular Component: cytoplasmic mi…	PF05558.11	DREPP plasma membrane polypeptide
TRINITY_DN1124_c0_g1_i1_1	0.481712	2.67496	0	1.04933	0.520202	0	--	--	--	--	--	--	--	--	--	--	--	--	--
TRINITY_DN1124_c0_g1_i1_2	1.0375	0.864392	0.563136	1.29074	1.28195	0.725737	--	--	--	--	--	--	--	--	--	--	--	--	--
TRINITY_DN11250_c0_g1_i1_3	14.3324	12.4342	14.0263	17.8234	17.2696	13.8366	--	--	--	--	--	--	--	--	--	--	--	--	--
TRINITY_DN11251_c0_g1_i1_1	1.30105	0	0.198555	1.3955	0.391988	0	--	--	--	--	--	--	--	--	--	--	--	--	--
TRINITY_DN11251_c0_g1_i1_2	0.852013	1.24236	1.69402	0.88438	1.08015	1.08849	--	--	--	--	--	--	--	--	--	--	--	--	--
TRINITY_DN11252_c0_g1_i1_2	0.147766	0.662146	0.322509	0.486351	0.166414	0.331538	--	--	--	--	--	--	--	--	--	--	--	--	--
TRINITY_DN11252_c0_g1_i1_3	62.4668	62.5105	62.0857	64.9076	65.3253	61.9494	hypothetical protein AXG93_2015s1130 [Marchantia polymorpha subsp. ruderalis]	Uncharacterized protein At4g37920 OS=Arabidopsis thaliana OX=3702 GN=At4g37920 PE=2 SV=2	--	--	--	--	--	S	ENOG410XQI1	NA	Cellular Component: chloroplast (GO:0009507);|Cellular Component: chloroplast thylakoid membrane (GO:0009535);|Cellular Component: chloroplast envelope (GO:0009941);	--	--
TRINITY_DN11256_c0_g1_i1_1	0	1.60509	0.311586	2.16369	0.961484	0	reverse transcriptase [Corchorus capsularis]	--	--	FOG: Transposon-encoded proteins with TYA, reverse transcriptase, integrase domains in various combinations	[R]	POORLY CHARACTERIZED	General function prediction only	--	--	--	--	--	--
TRINITY_DN11257_c0_g1_i1_2	2.64353	2.31973	2.09925	1.13905	0.930667	1.88294	--	--	--	--	--	--	--	--	--	--	--	--	--
TRINITY_DN11258_c0_g1_i1_2	1.88847	6.34643	2.48615	0	1.00348	1.04946	--	--	--	--	--	--	--	--	--	--	--	--	--
TRINITY_DN11258_c0_g1_i2_1	30.9597	33.5572	33.2765	41.6406	42.5859	40.5809	probable plastid-lipid-associated protein 11, chloroplastic isoform X1 [Ziziphus jujuba]	Probable plastid-lipid-associated protein 11, chloroplastic OS=Arabidopsis thaliana OX=3702 GN=PAP11 PE=2 SV=1	--	--	--	--	--	S	ENOG4111IAE	plastid-lipid-associated protein 11	Cellular Component: chloroplast thylakoid (GO:0009534);	PF04755.11	PAP_fibrillin
TRINITY_DN11259_c0_g1_i1_1	1.52581	1.35785	2.78741	1.94579	0.521471	2.31573	unknown [Picea sitchensis]	--	--	--	--	--	--	--	--	--	--	--	--
TRINITY_DN11259_c0_g1_i1_2	1.48844	1.66007	0	0	0.550058	0.54857	--	--	--	--	--	--	--	--	--	--	--	--	--
TRINITY_DN1125_c0_g1_i1_1	0	0.185528	0	0	0.186682	0	--	--	--	--	--	--	--	--	--	--	--	--	--
TRINITY_DN11260_c0_g1_i2_1	1.08704	1.04419	1.15692	0	1.55814	0.194184	--	--	--	--	--	--	--	--	--	--	--	--	--
TRINITY_DN11260_c0_g1_i2_2	3.35097	4.76387	4.10561	3.21715	3.44179	3.54696	--	--	--	--	--	--	--	--	--	--	--	--	--
TRINITY_DN11261_c0_g1_i1_2	1.57367	0.402481	0.662349	1.19947	0.551952	0.682507	--	--	--	--	--	--	--	--	--	--	--	--	--
TRINITY_DN11261_c0_g1_i1_3	0.225692	0.248387	0	0	1.6916	0.971654	--	--	--	--	--	--	--	--	--	--	--	--	--
TRINITY_DN11262_c0_g1_i1_2	0.800009	0.294695	1.03271	1.00557	1.63131	0.740042	--	--	--	--	--	--	--	--	--	--	--	--	--
TRINITY_DN11264_c0_g1_i1_2	4.07398	4.75533	4.5277	1.8859	1.69213	2.6564	unknown [Picea sitchensis]	Calmodulin-like protein 2 OS=Arabidopsis thaliana OX=3702 GN=CML2 PE=2 SV=1	CML	Calmodulin and related proteins (EF-Hand superfamily)	[T]	CELLULAR PROCESSES AND SIGNALING	Signal transduction mechanisms	DTZ	COG5126	Calcium-binding protein	Molecular Function: calcium ion binding (GO:0005509);|Cellular Component: cytoplasm (GO:0005737);|Biological Process: double fertilization forming a zygote and endosperm (GO:0009567);	PF00036.31,PF13405.5,PF13202.5,PF13499.5,PF13833.5,PF10591.8	EF hand|EF-hand domain|EF hand|EF-hand domain pair|EF-hand domain pair|Secreted protein acidic and rich in cysteine Ca binding region
TRINITY_DN11265_c0_g1_i1_1	0	0.196016	0	0	0	0	ATP synthase subunit 4, mitochondrial [Exophiala dermatitidis NIH/UT8656]	ATP synthase subunit 4, mitochondrial OS=Neurospora crassa (strain ATCC 24698 / 74-OR23-1A / CBS 708.71 / DSM 1257 / FGSC 987) OX=367110 GN=atp-3 PE=3 SV=1	ATPeF0B, ATP5F1, ATP4	Mitochondrial F1F0-ATP synthase, subunit b/ATP4	[C]	METABOLISM	Energy production and conversion	I	ENOG410ZUQH	atp synthase	Cellular Component: mitochondrial proton-transporting ATP synthase complex, coupling factor F(o) (GO:0000276);|Molecular Function: proton transmembrane transporter activity (GO:0015078);|Biological Process: ATP synthesis coupled proton transport (GO:0015986);|Biological Process: ATP hydrolysis coupled cation transmembrane transport (GO:0099132);	PF05405.13	Mitochondrial ATP synthase B chain precursor (ATP-synt_B)
TRINITY_DN11266_c0_g1_i3_1	8.90874	8.72121	11.5762	7.76034	8.97287	8.05269	cytochrome P450 709B2-like [Hevea brasiliensis]	Cytochrome P450 709B1 OS=Arabidopsis thaliana OX=3702 GN=CYP709B1 PE=2 SV=1	CYP735A	Cytochrome P450 CYP4/CYP19/CYP26 subfamilies	[QI]	METABOLISM|METABOLISM	Secondary metabolites biosynthesis, transport and catabolism |Lipid transport and metabolism	Q	COG2124	Cytochrome p450	Molecular Function: monooxygenase activity (GO:0004497);|Molecular Function: iron ion binding (GO:0005506);|Cellular Component: integral component of membrane (GO:0016021);|Molecular Function: oxidoreductase activity, acting on paired donors, with incorporation or reduction of molecular oxygen (GO:0016705);|Molecular Function: heme binding (GO:0020037);	PF00067.21	Cytochrome P450
TRINITY_DN11268_c0_g1_i1_1	0	0	0	0	0	0	ribosomal protein L18, partial [synthetic construct]	60S ribosomal protein L18-2 OS=Arabidopsis thaliana OX=3702 GN=RPL18B PE=1 SV=2	RP-L18e, RPL18	60s ribosomal protein L18	[J]	INFORMATION STORAGE AND PROCESSING	Translation, ribosomal structure and biogenesis	J	COG1727	Ribosomal protein	Molecular Function: structural constituent of ribosome (GO:0003735);|Cellular Component: vacuole (GO:0005773);|Cellular Component: vacuolar membrane (GO:0005774);|Cellular Component: plasma membrane (GO:0005886);|Biological Process: translation (GO:0006412);|Cellular Component: chloroplast (GO:0009507);|Cellular Component: large ribosomal subunit (GO:0015934);|Cellular Component: cytosolic large …	PF17135.3	Ribosomal protein 60S L18 and 50S L18e
TRINITY_DN11269_c0_g1_i1_1	1.1767	1.76943	2.51922	2.6254	0.427125	0.431948	--	--	--	--	--	--	--	--	--	--	--	--	--
TRINITY_DN11269_c0_g1_i2_2	0.999112	0.000456999	0.364017	0.187281	2.88e-99	0.188138	--	--	--	--	--	--	--	--	--	--	--	--	--
TRINITY_DN1126_c0_g1_i1_1	2.27669	2.51942	3.75363	1.57251	3.15747	1.89738	--	--	--	--	--	--	--	--	--	--	--	--	--
TRINITY_DN11270_c0_g1_i1_2	0.247066	0.274598	0.533992	0.271612	0.533842	0.273933	putative tetratricopeptide-like helical domain, DYW domain-containing protein [Rosa chinensis]	Pentatricopeptide repeat-containing protein At3g12770 OS=Arabidopsis thaliana OX=3702 GN=PCMP-H43 PE=2 SV=1	--	FOG: PPR repeat	[R]	POORLY CHARACTERIZED	General function prediction only	--	--	--	--	--	--
TRINITY_DN11271_c0_g1_i1_2	1.43834	1.7884	1.79974	3.62218	3.01075	3.32351	myosin heavy chain, striated muscle [Sesamum indicum]	--	--	--	--	--	--	S	ENOG410YFEM	NA	--	--	--
TRINITY_DN11271_c0_g1_i1_3	0.138685	0.227144	0.0841573	0.749298	1.27308	0.776749	respiratory burst oxidase protein 3a [Picea abies]	Respiratory burst oxidase homolog protein F OS=Arabidopsis thaliana OX=3702 GN=RBOHF PE=1 SV=1	RBOH	Ferric reductase, NADH/NADPH oxidase and related proteins	[PQ]	METABOLISM|METABOLISM	Inorganic ion transport and metabolism |Secondary metabolites biosynthesis, transport and catabolism	U	ENOG410XNZY	NADPH Oxidase	Biological Process: respiratory burst involved in defense response (GO:0002679);|Molecular Function: peroxidase activity (GO:0004601);|Molecular Function: calcium ion binding (GO:0005509);|Cellular Component: intracellular (GO:0005622);|Cellular Component: plasma membrane (GO:0005886);|Biological Process: osmosensory signaling pathway (GO:0007231);|Biological Process: response to ethylene (GO:000…	PF08030.11	Ferric reductase NAD binding domain
TRINITY_DN11271_c0_g1_i2_1	4.36646	4.873	5.3571	1.12983	1.83396	1.32719	unnamed protein product [Coffea canephora]	Ankyrin repeat-containing protein ITN1 OS=Arabidopsis thaliana OX=3702 GN=ITN1 PE=1 SV=1	--	FOG: Ankyrin repeat	[R]	POORLY CHARACTERIZED	General function prediction only	S	COG0666	Ankyrin Repeat	Cellular Component: nucleus (GO:0005634);|Cellular Component: plasma membrane (GO:0005886);|Biological Process: response to salt stress (GO:0009651);|Cellular Component: membrane (GO:0016020);|Cellular Component: integral component of membrane (GO:0016021);|Biological Process: cellular protein localization (GO:0034613);	PF12796.6,PF13637.5,PF13857.5,PF13606.5,PF00023.29,PF13962.5	Ankyrin repeats (3 copies)|Ankyrin repeats (many copies)|Ankyrin repeats (many copies)|Ankyrin repeat|Ankyrin repeat|Domain of unknown function
TRINITY_DN11272_c0_g1_i2_2	0.780096	0.387598	0.232072	0.0752759	0.304492	0.0768436	hypothetical protein CRG98_014136 [Punica granatum]	--	--	--	--	--	--	--	--	--	--	--	--
TRINITY_DN11273_c0_g1_i1_1	1.38856	1.53823	1.36485	2.29541	1.3969	0.974604	--	--	--	--	--	--	--	--	--	--	--	--	--
TRINITY_DN11274_c0_g1_i1_3	4.83588	0.882007	3.43978	2.58808	6.88968	1.763	--	--	--	--	--	--	--	--	--	--	--	--	--
TRINITY_DN11275_c0_g1_i1_2	1.24765	1.06457	1.08903	0.639762	0.844465	1.11971	--	--	--	--	--	--	--	--	--	--	--	--	--
TRINITY_DN11275_c0_g1_i2_3	2.0227	1.46283	1.80361	7.04929	6.57398	6.48778	hypothetical protein CTI12_AA626960 [Artemisia annua]	Uncharacterized mitochondrial protein AtMg00030 OS=Arabidopsis thaliana OX=3702 GN=AtMg00030 PE=4 SV=1	--	--	--	--	--	S	ENOG410Z9WV	NA	Cellular Component: mitochondrion (GO:0005739);	--	--
TRINITY_DN11277_c0_g1_i1_2	0.780752	0	1.14186	0	0	0	--	--	--	--	--	--	--	--	--	--	--	--	--
TRINITY_DN11277_c0_g2_i1_2	0.920007	0.510906	1.46298	0	0	0	--	--	--	--	--	--	--	--	--	--	--	--	--
TRINITY_DN11278_c0_g1_i1_2	2.48977	2.39258	1.12639	0.378949	0.790874	1.17131	--	--	--	--	--	--	--	--	--	--	--	--	--
TRINITY_DN1127_c0_g1_i1_1	1.78002	2.29205	0.192514	0.38283	5.06e-18	0.395306	--	--	--	--	--	--	--	--	--	--	--	--	--
TRINITY_DN11283_c0_g1_i1_1	1.78018	1.04952	0.389258	0.385273	1.55182	1.30286	unknown [Picea sitchensis]	Probable calcium-binding protein CML44 OS=Arabidopsis thaliana OX=3702 GN=CML44 PE=2 SV=2	CML	Calmodulin and related proteins (EF-Hand superfamily)	[T]	CELLULAR PROCESSES AND SIGNALING	Signal transduction mechanisms	DTZ	COG5126	Calcium-binding protein	Molecular Function: calcium ion binding (GO:0005509);	PF13499.5,PF13405.5,PF00036.31,PF13833.5,PF13202.5	EF-hand domain pair|EF-hand domain|EF hand|EF-hand domain pair|EF hand
TRINITY_DN11284_c0_g1_i1_1	0.30559	0.170929	0.112586	0.0810882	0.199415	0.0859744	--	--	--	--	--	--	--	--	--	--	--	--	--
TRINITY_DN11287_c0_g1_i1_2	1.3373	1.20151	1.72353	1.17222	1.11411	0.517318	--	--	--	--	--	--	--	--	--	--	--	--	--
TRINITY_DN11287_c0_g1_i2_1	5.82511	5.0868	5.36637	8.13203	7.3448	7.77609	phospholipid scramblase family protein C343.06c [Amborella trichopoda]	Phospholipid scramblase family protein C343.06c OS=Schizosaccharomyces pombe (strain 972 / ATCC 24843) OX=284812 GN=SPAC343.06c PE=3 SV=1	--	Phospholipid scramblase	[M]	CELLULAR PROCESSES AND SIGNALING	Cell wall/membrane/envelope biogenesis	S	ENOG410XSYS	phospholipid scramblase	Cellular Component: mitochondrion (GO:0005739);|Biological Process: phospholipid scrambling (GO:0017121);|Molecular Function: phospholipid scramblase activity (GO:0017128);|Cellular Component: anchored component of the cytoplasmic side of the plasma membrane (GO:0098753);	PF03803.14	Scramblase
TRINITY_DN11288_c0_g1_i1_1	5.64451	4.10524	1.9468	4.43737	1.50027	2.0049	--	--	--	--	--	--	--	--	--	--	--	--	--
TRINITY_DN11288_c0_g1_i2_3	21.2331	19.9175	22.8732	21.2119	23.995	21.1319	unknown [Picea sitchensis]	Probable E3 ubiquitin-protein ligase XERICO OS=Arabidopsis thaliana OX=3702 GN=XERICO PE=1 SV=1	--	FOG: Predicted E3 ubiquitin ligase	[O]	CELLULAR PROCESSES AND SIGNALING	Posttranslational modification, protein turnover, chaperones	O	ENOG41121N2	zinc ion binding	Biological Process: response to osmotic stress (GO:0006970);|Biological Process: response to salt stress (GO:0009651);|Biological Process: abscisic acid metabolic process (GO:0009687);|Biological Process: abscisic acid biosynthetic process (GO:0009688);|Biological Process: response to gibberellin (GO:0009739);|Biological Process: response to chitin (GO:0010200);|Cellular Component: integral compo…	PF13639.5,PF17123.4,PF13923.5,PF00097.24,PF12678.6	Ring finger domain|RING-like zinc finger|Zinc finger, C3HC4 type (RING finger)|Zinc finger, C3HC4 type (RING finger)|RING-H2 zinc finger domain
TRINITY_DN11289_c0_g1_i1_3	3.07981	5.17655	1.06384	3.49582	1.91497	3.8637	--	--	--	--	--	--	--	--	--	--	--	--	--
TRINITY_DN1128_c0_g1_i1_3	0.738071	1.63721	0.649575	2.24724	1.96964	2.29319	--	--	--	--	--	--	--	--	--	--	--	--	--
TRINITY_DN11291_c0_g2_i1_2	0.715439	0.660645	0.130696	0.258509	0.264728	0.39845	--	--	--	--	--	--	--	--	--	--	--	--	--
TRINITY_DN11292_c0_g1_i1_3	1.71769	1.52062	1.01135	1.00098	1.04448	1.16981	WW Rsp5 WWP domain [Cordyceps militaris]	WW domain-containing protein WWM1 OS=Saccharomyces cerevisiae (strain ATCC 204508 / S288c) OX=559292 GN=WWM1 PE=1 SV=1	--	--	--	--	--	S	ENOG4111G3G	Bacterial low temperature requirement A protein (LtrA)	Cellular Component: nucleus (GO:0005634);|Cellular Component: mitochondrion (GO:0005739);|Biological Process: apoptotic process (GO:0006915);	PF00397.25	WW domain
TRINITY_DN11293_c0_g1_i1_1	46.5526	44.1685	42.5943	55.3846	49.5119	48.6293	hypothetical protein MARPO_0158s0023 [Marchantia polymorpha]	--	--	--	--	--	--	S	ENOG410XY0C	NA	--	--	--
TRINITY_DN11294_c0_g1_i1_3	0	0	0	0.160598	0	0	--	--	--	--	--	--	--	--	--	--	--	--	--
TRINITY_DN11294_c1_g1_i1_3	0	0	0	0.608074	0	0	--	--	--	--	--	--	--	--	--	--	--	--	--
TRINITY_DN11295_c0_g1_i1_1	2.20479	0.607302	0.799464	1.19034	1.41851	0.805688	putative RNA-directed DNA polymerase [Rosa chinensis]	Retrovirus-related Pol polyprotein from transposon TNT 1-94 OS=Nicotiana tabacum OX=4097 PE=2 SV=1	--	FOG: Transposon-encoded proteins with TYA, reverse transcriptase, integrase domains in various combinations	[R]	POORLY CHARACTERIZED	General function prediction only	S	ENOG410ZXEB	Integrase core domain	Cellular Component: retrotransposon nucleocapsid (GO:0000943);|Molecular Function: nucleic acid binding (GO:0003676);|Molecular Function: RNA-directed DNA polymerase activity (GO:0003964);|Molecular Function: aspartic-type endopeptidase activity (GO:0004190);|Molecular Function: endonuclease activity (GO:0004519);|Molecular Function: zinc ion binding (GO:0008270);|Biological Process: DNA integrat…	PF00665.25	Integrase core domain
TRINITY_DN11295_c0_g1_i1_2	1.55292	0.800387	1.46856	1.43263	1.01305	0.810454	--	--	--	--	--	--	--	--	--	--	--	--	--
TRINITY_DN11296_c0_g1_i1_2	2.5463	2.11987	2.47062	4.10967	1.41214	0.694862	--	--	--	--	--	--	--	--	--	--	--	--	--
TRINITY_DN11298_c0_g1_i1_2	0.835961	0.894928	1.76347	0.437679	7.85e-19	0	--	--	--	--	--	--	--	--	--	--	--	--	--
TRINITY_DN11298_c0_g2_i1_3	0.672533	0.121056	0.241502	0.355245	0.420463	0.487415	Activator of Hsp90 ATPase [Cordyceps militaris CM01]	Uncharacterized protein C1711.08 OS=Schizosaccharomyces pombe (strain 972 / ATCC 24843) OX=284812 GN=SPBC1711.08 PE=2 SV=1	--	Uncharacterized conserved protein	[S]	POORLY CHARACTERIZED	Function unknown	O	COG5580	AHA1, activator of heat shock 90kDa protein ATPase homolog	Molecular Function: ATPase activator activity (GO:0001671);|Cellular Component: cytosol (GO:0005829);|Biological Process: protein folding (GO:0006457);|Molecular Function: chaperone binding (GO:0051087);	PF08327.10	Activator of Hsp90 ATPase homolog 1-like protein
TRINITY_DN11299_c0_g1_i1_1	2.65208	0	1.88304	0.933562	0	1.91846	--	--	--	--	--	--	--	--	--	--	--	--	--
TRINITY_DN11299_c0_g1_i1_3	1.43481	1.2306	0.85582	1.83174	1.12561	1.98356	--	--	--	--	--	--	--	--	--	--	--	--	--
TRINITY_DN11299_c0_g2_i1_1	2.55727	1.09794	0	0.547965	0	1.09874	--	--	--	--	--	--	--	--	--	--	--	--	--
TRINITY_DN11299_c0_g2_i1_3	1.42692	1.36991	0.896362	1.09423	1.56674	1.58453	--	--	--	--	--	--	--	--	--	--	--	--	--
TRINITY_DN1129_c0_g1_i1_3	0.839339	0.621439	0.907755	0.907238	1.5525	0.307425	--	--	--	--	--	--	--	--	--	--	--	--	--
TRINITY_DN112_c0_g1_i1_2	0.331418	0.308917	0.426875	0.905029	0.305962	0.562119	unknown [Picea sitchensis]	Pentatricopeptide repeat-containing protein At3g24000, mitochondrial OS=Arabidopsis thaliana OX=3702 GN=PCMP-H87 PE=3 SV=1	--	FOG: PPR repeat	[R]	POORLY CHARACTERIZED	General function prediction only	S	ENOG410Z7Z7	Pentatricopeptide repeat-containing protein	--	PF13041.5,PF01535.19,PF12854.6,PF13812.5,PF17177.3	PPR repeat family|PPR repeat|PPR repeat|Pentatricopeptide repeat domain|Pentacotripeptide-repeat region of PRORP
TRINITY_DN11300_c0_g1_i1_2	2.62809	2.67986	0.956717	0.931913	0.243103	0.491976	--	--	--	--	--	--	--	--	--	--	--	--	--
TRINITY_DN11301_c0_g1_i1_1	0	0	0.106651	0	0	0	hypothetical protein, variant 4 [Exophiala xenobiotica]	Casein kinase 1-like protein 1 OS=Arabidopsis thaliana OX=3702 GN=CKL1 PE=2 SV=2	HRR25	Casein kinase (serine/threonine/tyrosine protein kinase)	[T]	CELLULAR PROCESSES AND SIGNALING	Signal transduction mechanisms	T	ENOG410XPGP	Casein Kinase	Molecular Function: protein serine/threonine kinase activity (GO:0004674);|Molecular Function: ATP binding (GO:0005524);|Cellular Component: cytoplasm (GO:0005737);|Biological Process: endocytosis (GO:0006897);|Cellular Component: plasmodesma (GO:0009506);|Biological Process: peptidyl-serine phosphorylation (GO:0018105);|Biological Process: peptidyl-threonine phosphorylation (GO:0018107);	--	--
TRINITY_DN11301_c0_g1_i1_2	0.0553932	0.0609069	0	0.176167	0.363823	0.425652	UPF0481 protein [Actinidia chinensis var. chinensis]	--	--	--	--	--	--	--	--	--	--	PF03140.14	Plant protein of unknown function
TRINITY_DN11304_c0_g1_i1_3	0.169098	0.189425	0.187841	0.996205	0.841254	0.664243	PREDICTED: pentatricopeptide repeat-containing protein At4g13650 [Cucumis melo]	Pentatricopeptide repeat-containing protein At2g27610 OS=Arabidopsis thaliana OX=3702 GN=PCMP-H60 PE=2 SV=1	--	FOG: PPR repeat	[R]	POORLY CHARACTERIZED	General function prediction only	S	ENOG410Z7Z7	Pentatricopeptide repeat-containing protein	--	--	--
TRINITY_DN11306_c0_g1_i2_1	1632.15	1630.41	1661.84	1627.15	1730.32	1619.24	unknown [Picea sitchensis]	Photosystem I reaction center subunit VI-2, chloroplastic OS=Arabidopsis thaliana OX=3702 GN=PSAH2 PE=2 SV=1	psaH	--	--	--	--	S	ENOG4112D30	Photosystem I reaction center subunit	Cellular Component: chloroplast (GO:0009507);|Cellular Component: chloroplast thylakoid (GO:0009534);|Cellular Component: chloroplast thylakoid membrane (GO:0009535);|Cellular Component: photosystem I reaction center (GO:0009538);|Cellular Component: thylakoid (GO:0009579);|Biological Process: response to cytokinin (GO:0009735);|Cellular Component: plastoglobule (GO:0010287);|Biological Process: …	PF03244.13	Photosystem I reaction centre subunit VI
TRINITY_DN11307_c0_g1_i2_2	0.571971	0.50871	1.11001	0.83337	0.628216	0.499799	PREDICTED: E3 ubiquitin-protein ligase UPL3-like [Ipomoea nil]	E3 ubiquitin-protein ligase UPL3 OS=Arabidopsis thaliana OX=3702 GN=UPL3 PE=1 SV=1	TRIP12	E3 ubiquitin protein ligase	[O]	CELLULAR PROCESSES AND SIGNALING	Posttranslational modification, protein turnover, chaperones	O	COG5021	ubiquitin protein ligase	Molecular Function: ubiquitin-protein transferase activity (GO:0004842);|Cellular Component: plasma membrane (GO:0005886);|Biological Process: trichome branching (GO:0010091);|Biological Process: DNA endoreduplication (GO:0042023);	--	--
TRINITY_DN11309_c0_g2_i1_2	1.04557	1.54902	0.380192	0.564934	0.192379	1.54403	--	--	--	--	--	--	--	--	--	--	--	--	--
TRINITY_DN1130_c0_g1_i1_2	2.21878	0.307426	0.601237	0.895296	0.925782	1.85223	--	--	--	--	--	--	--	--	--	--	--	--	--
TRINITY_DN11310_c0_g1_i1_2	0.249989	0.280935	0.540778	0.817033	0.551718	0.833652	--	--	--	--	--	--	--	--	--	--	--	--	--
TRINITY_DN11310_c0_g1_i3_1	1.91441	1.02554	1.52623	0.724059	1.64448	1.7695	--	--	--	--	--	--	--	--	--	--	--	--	--
TRINITY_DN11314_c0_g1_i1_2	1.14813	1.64576	1.04408	1.36089	0.465375	0.585222	sucrose synthase [Pinus taeda]	Sucrose synthase 2 OS=Arabidopsis thaliana OX=3702 GN=SUS2 PE=2 SV=3	E2.4.1.13	Glycosyltransferase	[M]	CELLULAR PROCESSES AND SIGNALING	Cell wall/membrane/envelope biogenesis	M	COG0438	Glycosyl transferase (Group 1	Biological Process: response to hypoxia (GO:0001666);|Cellular Component: cytosol (GO:0005829);|Biological Process: starch metabolic process (GO:0005982);|Biological Process: sucrose metabolic process (GO:0005985);|Cellular Component: plant-type cell wall (GO:0009505);|Biological Process: seed maturation (GO:0010431);|Cellular Component: membrane (GO:0016020);|Molecular Function: sucrose synthase…	--	--
TRINITY_DN11318_c0_g1_i1_1	1.24609	1.01062	0.335726	0.971025	1.01407	0.664859	--	--	--	--	--	--	--	--	--	--	--	--	--
TRINITY_DN11318_c0_g1_i2_2	0.364613	0.603684	0.196258	0.591618	1.1877	1.5995	--	--	--	--	--	--	--	--	--	--	--	--	--
TRINITY_DN11319_c0_g1_i1_1	0.411256	0.229414	0	0	0	0	--	--	--	--	--	--	--	--	--	--	--	--	--
TRINITY_DN11319_c0_g1_i1_2	3.98862	1.50939	1.41364	4.45832	1.43051	2.90741	--	--	--	--	--	--	--	--	--	--	--	--	--
TRINITY_DN1131_c0_g1_i2_2	0.740629	1.35698	3.46698	1.04956	0.273989	0.822362	RNA-directed DNA polymerase [Dendrobium catenatum]	--	--	FOG: Transposon-encoded proteins with TYA, reverse transcriptase, integrase domains in various combinations	[R]	POORLY CHARACTERIZED	General function prediction only	L	COG2801	Retrotransposon protein	--	--	--
TRINITY_DN11320_c0_g1_i1_3	3.49057	2.69866	3.49298	5.18305	5.04256	4.73375	PREDICTED: gibberellin 2-beta-dioxygenase 8-like [Nicotiana tomentosiformis]	Gibberellin 2-beta-dioxygenase 8 OS=Arabidopsis thaliana OX=3702 GN=GA2OX8 PE=1 SV=2	E1.14.11.13	Iron/ascorbate family oxidoreductases	[QR]	METABOLISM|POORLY CHARACTERIZED	Secondary metabolites biosynthesis, transport and catabolism |General function prediction only	S	COG3491	2OGFe(II) oxygenase	Biological Process: response to salt stress (GO:0009651);|Biological Process: gibberellin metabolic process (GO:0009685);|Biological Process: gibberellin biosynthetic process (GO:0009686);|Biological Process: response to cytokinin (GO:0009735);|Molecular Function: metal ion binding (GO:0046872);|Molecular Function: dioxygenase activity (GO:0051213);|Molecular Function: C-20 gibberellin 2-beta-dio…	PF03171.19,PF14226.5	2OG-Fe(II) oxygenase superfamily|non-haem dioxygenase in morphine synthesis N-terminal
TRINITY_DN11321_c0_g1_i1_2	0.753729	0.467821	0.0909255	0.819069	1.1008	0.926454	--	--	--	--	--	--	--	--	--	--	--	--	--
TRINITY_DN11321_c0_g1_i1_3	0.519135	0	0.277045	1.09418	0.847079	0.561944	--	--	--	--	--	--	--	--	--	--	--	--	--
TRINITY_DN11322_c0_g1_i1_3	3.88e-26	1.58118	0.758735	1.92996	0.08461	0.767644	--	--	--	--	--	--	--	--	--	--	--	--	--
TRINITY_DN11323_c0_g1_i1_1	1.02486	0.325416	1.41431	0	0	0	--	--	--	--	--	--	--	--	--	--	--	--	--
TRINITY_DN11324_c0_g1_i1_1	0	0.0926553	0.0932024	0.188037	0.0949609	0.0964749	RecName: Full=Aldehyde dehydrogenase; Short=ALDDH; Short=ALDH; AltName: Full=Allergen Alt a X; AltName: Allergen=Alt a 10	Aldehyde dehydrogenase OS=Alternaria alternata OX=5599 GN=ALTA10 PE=1 SV=2	E1.2.1.3	Aldehyde dehydrogenase	[C]	METABOLISM	Energy production and conversion	C	COG1012	Dehydrogenase	Molecular Function: aldehyde dehydrogenase (NAD) activity (GO:0004029);|Cellular Component: cytoplasm (GO:0005737);|Biological Process: ethanol catabolic process (GO:0006068);|Molecular Function: glyceraldehyde-3-phosphate dehydrogenase (NAD+) (non-phosphorylating) activity (GO:0043878);	PF00171.21	Aldehyde dehydrogenase family
TRINITY_DN11325_c0_g1_i1_1	0.357599	0.586335	1.14639	0.943615	0.779244	0.391814	--	--	--	--	--	--	--	--	--	--	--	--	--
TRINITY_DN11325_c0_g1_i1_3	4.04335	5.32681	4.14522	10.0163	5.92537	8.37064	--	--	--	--	--	--	--	--	--	--	--	--	--
TRINITY_DN11325_c0_g2_i1_1	0.64055	0.709642	0.52632	0.343396	0.176898	0.179327	--	--	--	--	--	--	--	--	--	--	--	--	--
TRINITY_DN11326_c0_g1_i1_2	0.71894	0.793617	0.583198	0.568543	0.981823	0.392766	--	--	--	--	--	--	--	--	--	--	--	--	--
TRINITY_DN11327_c0_g1_i1_1	0.567077	0	0.606246	0.802276	1.03162	1.45575	--	--	--	--	--	--	--	--	--	--	--	--	--
TRINITY_DN11328_c0_g1_i2_3	60.6918	64.1579	65.4712	61.7906	59.9682	60.5589	hypothetical protein AMTR_s00050p00108830 [Amborella trichopoda]	Putative vacuolar protein sorting-associated protein 24 homolog 2 OS=Arabidopsis thaliana OX=3702 GN=VPS24-2 PE=3 SV=1	VPS24, CHMP3	Vacuolar sorting protein VPS24	[U]	CELLULAR PROCESSES AND SIGNALING	Intracellular trafficking, secretion, and vesicular transport	N	COG5491	Charged multivesicular body protein	Cellular Component: ESCRT III complex (GO:0000815);|Biological Process: septum digestion after cytokinesis (GO:0000920);|Cellular Component: multivesicular body (GO:0005771);|Biological Process: protein transport (GO:0015031);|Biological Process: endosome transport via multivesicular body sorting pathway (GO:0032509);|Biological Process: late endosome to vacuole transport (GO:0045324);	PF03357.20	Snf7
TRINITY_DN11329_c0_g1_i1_2	0	1.01051	0	2.02408	2.00374	3.00648	--	--	--	--	--	--	--	--	--	--	--	--	--
TRINITY_DN11330_c0_g1_i1_1	1.09e-15	0.440454	0.215375	0.860352	0.211327	0.433533	--	--	--	--	--	--	--	--	--	--	--	--	--
TRINITY_DN11330_c0_g1_i1_2	0	0	0	0.178179	0	0.183919	--	--	--	--	--	--	--	--	--	--	--	--	--
[truncated: 54,421 more rows]
